# Supplementary material for: Potentiators empower synthetic microbiomes as silent guardians against co-contamination
Source: Nat Commun. 2025 Dec 31;17:1185. doi: 10.1038/s41467-025-67953-5 (PMC12858907; doi:10.1038/s41467-025-67953-5)
Supplement: Supplementary file 7 — Supplementary Data 5 [file 41467_2025_67953_MOESM7_ESM.zip]

Archive with 93 entries (88 files):
- Supplementary models/
- Supplementary models/Strains_six representative species/
- Supplementary models/Strains_six representative species/Media/
- Supplementary models/Strains_six representative species/Media/A1_medium_CM.txt
- Supplementary models/Strains_six representative species/Media/B4_medium_CM.txt
- Supplementary models/Strains_six representative species/Media/C2_medium_CM.txt
- Supplementary models/Strains_six representative species/Media/L3_medium_CM.txt
- Supplementary models/Strains_six representative species/Media/medium_CM_All.txt
- Supplementary models/Strains_six representative species/Media/medium_MM+G_All.txt
- Supplementary models/Strains_six representative species/Media/P1_medium_CM.txt
- Supplementary models/Strains_six representative species/Media/S4_medium_CM.txt
- Supplementary models/Strains_six representative species/Six single strain models/
- Supplementary models/Strains_six representative species/Six single strain models/A1model20241127.mat
- Supplementary models/Strains_six representative species/Six single strain models/B4model20241226.mat
- Supplementary models/Strains_six representative species/Six single strain models/C2model20241024.mat
- Supplementary models/Strains_six representative species/Six single strain models/L3model20241115.mat
- Supplementary models/Strains_six representative species/Six single strain models/P1model20241106.mat
- Supplementary models/Strains_six representative species/Six single strain models/S4model20241203.mat
- Supplementary models/Strains_six representative species/~$Strain single model info.xlsx
- Supplementary models/Strains_six representative species/~$配平反应汇总-new2024.xlsx
- Supplementary models/Strains_top10% species/
- Supplementary models/Strains_top10% species/Achromobacter_animicus_faa.sbml
- Supplementary models/Strains_top10% species/Achromobacter_anxifer_faa.sbml
- Supplementary models/Strains_top10% species/Achromobacter_deleyi_faa.sbml
- Supplementary models/Strains_top10% species/Achromobacter_insolitus_faa.sbml
- Supplementary models/Strains_top10% species/Achromobacter_ruhlandii_faa.sbml
- Supplementary models/Strains_top10% species/Achromobacter_xylosoxidans_faa.sbml
- Supplementary models/Strains_top10% species/Alcaligenes_aquatilis_faa.sbml
- Supplementary models/Strains_top10% species/Alcaligenes_faecalis_subsp_faecalis_faa.sbml
- Supplementary models/Strains_top10% species/Aquamicrobium_defluvii_faa.sbml
- Supplementary models/Strains_top10% species/Aquamicrobium_lusatiense_faa.sbml
- Supplementary models/Strains_top10% species/Bdellovibrio_bacteriovorus_faa.sbml
- Supplementary models/Strains_top10% species/Bordetella_hinzii_faa.sbml
- Supplementary models/Strains_top10% species/Bordetella_petrii_faa.sbml
- Supplementary models/Strains_top10% species/Bordetella_trematum_faa.sbml
- Supplementary models/Strains_top10% species/Bosea_minatitlanensis_faa.sbml
- Supplementary models/Strains_top10% species/Bosea_robiniae_faa.sbml
- Supplementary models/Strains_top10% species/Brevundimonas_naejangsanensis_faa.sbml
- Supplementary models/Strains_top10% species/Brevundimonas_terrae_faa.sbml
- Supplementary models/Strains_top10% species/Brevundimonas_vancanneytii_faa.sbml
- Supplementary models/Strains_top10% species/Chitinophaga_alhagiae_faa.sbml
- Supplementary models/Strains_top10% species/Chitinophaga_dinghuensis_faa.sbml
- Supplementary models/Strains_top10% species/Chitinophaga_niastensis_faa.sbml
- Supplementary models/Strains_top10% species/Comamonas_testosteroni_faa.sbml
- Supplementary models/Strains_top10% species/Comamonas_thiooxydans_faa.sbml
- Supplementary models/Strains_top10% species/Delftia_lacustris_faa.sbml
- Supplementary models/Strains_top10% species/Delftia_tsuruhatensis_faa.sbml
- Supplementary models/Strains_top10% species/Devosia_equisanguinis_faa.sbml
- Supplementary models/Strains_top10% species/Dielma_fastidiosa_faa.sbml
- Supplementary models/Strains_top10% species/Dysgonomonas_gadei_faa.sbml
- Supplementary models/Strains_top10% species/Dysgonomonas_mossii_faa.sbml
- Supplementary models/Strains_top10% species/Elizabethkingia_anophelis_subsp_anophelis_faa.sbml
- Supplementary models/Strains_top10% species/Elizabethkingia_meningoseptica_faa.sbml
- Supplementary models/Strains_top10% species/Enterobacter_asburiae_faa.sbml
- Supplementary models/Strains_top10% species/Enterobacter_cancerogenus_faa.sbml
- Supplementary models/Strains_top10% species/Enterobacter_hormaechei_subsp_hormaechei_faa.sbml
- Supplementary models/Strains_top10% species/Enterobacter_hormaechei_subsp_steigerwaltii_faa.sbml
- Supplementary models/Strains_top10% species/Enterobacter_quasihormaechei_faa.sbml
- Supplementary models/Strains_top10% species/Epilithonimonas_pallida_faa.sbml
- Supplementary models/Strains_top10% species/Klebsiella_aerogenes_faa.sbml
- Supplementary models/Strains_top10% species/Klebsiella_grimontii_faa.sbml
- Supplementary models/Strains_top10% species/Klebsiella_pasteurii_faa.sbml
- Supplementary models/Strains_top10% species/Leucobacter_chinensis_faa.sbml
- Supplementary models/Strains_top10% species/Leucobacter_chromiireducens_faa.sbml
- Supplementary models/Strains_top10% species/Leucobacter_denitrificans_faa.sbml
- Supplementary models/Strains_top10% species/Leucobacter_exalbidus_faa.sbml
- Supplementary models/Strains_top10% species/Leucobacter_komagatae_faa.sbml
- Supplementary models/Strains_top10% species/Methylobacillus_arboreus_faa.sbml
- Supplementary models/Strains_top10% species/Methylobacillus_methanolivorans_faa.sbml
- Supplementary models/Strains_top10% species/Mycobacterium_mageritense_faa.sbml
- Supplementary models/Strains_top10% species/Phytobacter_ursingii_faa.sbml
- Supplementary models/Strains_top10% species/Pigmentiphaga_humi_faa.sbml
- Supplementary models/Strains_top10% species/Providencia_stuartii_faa.sbml
- Supplementary models/Strains_top10% species/Pseudochrobactrum_algeriensis_faa.sbml
- Supplementary models/Strains_top10% species/Pseudochrobactrum_asaccharolyticum_faa.sbml
- Supplementary models/Strains_top10% species/Pseudomonas_aeruginosa_faa.sbml
- Supplementary models/Strains_top10% species/Pseudomonas_citronellolis_faa.sbml
- Supplementary models/Strains_top10% species/Pseudomonas_paraeruginosa_faa.sbml
- Supplementary models/Strains_top10% species/Pseudomonas_schmalbachii_faa.sbml
- Supplementary models/Strains_top10% species/Raoultella_ornithinolytica_faa.sbml
- Supplementary models/Strains_top10% species/Raoultella_terrigena_faa.sbml
- Supplementary models/Strains_top10% species/Sheuella_amnicola_faa.sbml
- Supplementary models/Strains_top10% species/Sheuella_amnicola_fna.sbml
- Supplementary models/Strains_top10% species/Shinella_granuli_faa.sbml
- Supplementary models/Strains_top10% species/Shinella_zoogloeoides_faa.sbml
- Supplementary models/Strains_top10% species/Siccibacter_turicensis_faa.sbml
- Supplementary models/Strains_top10% species/Sphingobacterium_daejeonense_faa.sbml
- Supplementary models/Strains_top10% species/Sphingobacterium_prati_faa.sbml
- Supplementary models/Strains_top10% species/Stenotrophomonas_nitritireducens_faa.sbml
- Supplementary models/Strains_top10% species/Stenotrophomonas_pictorum_faa.sbml
- Supplementary models/Strains_top10% species/Taibaiella_koreensis_faa.sbml
- Supplementary models/Strains_top10% species/~$Top10%strain_CM_biomass整理.xlsx
- Supplementary models/Strains_top10% species/~$top物种丰度整理.xlsx
