# Supplementary material for: Potentiators empower synthetic microbiomes as silent guardians against co-contamination
Source: Nat Commun. 2025 Dec 31;17:1185. doi: 10.1038/s41467-025-67953-5 (PMC12858907; doi:10.1038/s41467-025-67953-5)
Supplement: Supplementary file 7 — Supplementary Data 5 [file 41467_2025_67953_MOESM7_ESM.zip › Supplementary models/Strains_top10% species/Devosia_equisanguinis_faa.sbml]

<?xml version="1.0" encoding="UTF-8"?>
<sbml xmlns="http://www.sbml.org/sbml/level2" level="2" version="1" xmlns:html="http://www.w3.org/1999/xhtml">
<model id="Devosia_equisanguinis_faa" name="Brucella_SEED_model">
<listOfUnitDefinitions>
	<unitDefinition id="mmol_per_gDW_per_hr">
		<listOfUnits>
			<unit kind="mole" scale="-3"/>
			<unit kind="gram" exponent="-1"/>
			<unit kind="second" multiplier=".00027777" exponent="-1"/>
		</listOfUnits>
	</unitDefinition>
</listOfUnitDefinitions>
<listOfCompartments>
<compartment id="c0" name="Cytosol_0" />
<compartment id="e0" name="Extracellular_0" />
</listOfCompartments>
<listOfSpecies>
<species id="M_cpd00443_c0" name="ABEE_c0" compartment="c0" charge="-1" boundaryCondition="false"/>
<species id="M_cpd02920_c0" name="2_Amino_4_hydroxy_6_hydroxymethyl_7_8_dihydropteridinediphosphate_c0" compartment="c0" charge="-2" boundaryCondition="false"/>
<species id="M_cpd00012_c0" name="PPi_c0" compartment="c0" charge="-3" boundaryCondition="false"/>
<species id="M_cpd00067_c0" name="H_plus__c0" compartment="c0" charge="1" boundaryCondition="false"/>
<species id="M_cpd00683_c0" name="Dihydropteroate_c0" compartment="c0" charge="-1" boundaryCondition="false"/>
<species id="M_cpd00002_c0" name="ATP_c0" compartment="c0" charge="-3" boundaryCondition="false"/>
<species id="M_cpd00033_c0" name="Glycine_c0" compartment="c0" charge="0" boundaryCondition="false"/>
<species id="M_cpd00506_c0" name="gamma_Glutamylcysteine_c0" compartment="c0" charge="-1" boundaryCondition="false"/>
<species id="M_cpd00008_c0" name="ADP_c0" compartment="c0" charge="-2" boundaryCondition="false"/>
<species id="M_cpd00009_c0" name="Phosphate_c0" compartment="c0" charge="-2" boundaryCondition="false"/>
<species id="M_cpd00042_c0" name="GSH_c0" compartment="c0" charge="-1" boundaryCondition="false"/>
<species id="M_cpd00114_c0" name="IMP_c0" compartment="c0" charge="-2" boundaryCondition="false"/>
<species id="M_cpd00103_c0" name="PRPP_c0" compartment="c0" charge="-4" boundaryCondition="false"/>
<species id="M_cpd00226_c0" name="HYXN_c0" compartment="c0" charge="0" boundaryCondition="false"/>
<species id="M_cpd00001_c0" name="H2O_c0" compartment="c0" charge="0" boundaryCondition="false"/>
<species id="M_cpd01759_c0" name="N_Acyl_L_aspartate_c0" compartment="c0" charge="-2" boundaryCondition="false"/>
<species id="M_cpd00041_c0" name="L_Aspartate_c0" compartment="c0" charge="-1" boundaryCondition="false"/>
<species id="M_cpd00049_c0" name="Carboxylic_acid_c0" compartment="c0" charge="-1" boundaryCondition="false"/>
<species id="M_cpd00947_c0" name="LacCer_c0" compartment="c0" charge="0" boundaryCondition="false"/>
<species id="M_cpd00108_c0" name="Galactose_c0" compartment="c0" charge="0" boundaryCondition="false"/>
<species id="M_cpd00878_c0" name="Glucocerebroside_c0" compartment="c0" charge="0" boundaryCondition="false"/>
<species id="M_cpd00022_c0" name="Acetyl_CoA_c0" compartment="c0" charge="-4" boundaryCondition="false"/>
<species id="M_cpd00054_c0" name="L_Serine_c0" compartment="c0" charge="0" boundaryCondition="false"/>
<species id="M_cpd00010_c0" name="CoA_c0" compartment="c0" charge="-4" boundaryCondition="false"/>
<species id="M_cpd00722_c0" name="O_Acetyl_L_serine_c0" compartment="c0" charge="0" boundaryCondition="false"/>
<species id="M_cpd00046_c0" name="CMP_c0" compartment="c0" charge="-2" boundaryCondition="false"/>
<species id="M_cpd00096_c0" name="CDP_c0" compartment="c0" charge="-2" boundaryCondition="false"/>
<species id="M_cpd00067_e0" name="H_plus__e0" compartment="e0" charge="1" boundaryCondition="false"/>
<species id="M_cpd00106_e0" name="Fumarate_e0" compartment="e0" charge="-2" boundaryCondition="false"/>
<species id="M_cpd00106_c0" name="Fumarate_c0" compartment="c0" charge="-2" boundaryCondition="false"/>
<species id="M_cpd00037_c0" name="UDP_N_acetylglucosamine_c0" compartment="c0" charge="-2" boundaryCondition="false"/>
<species id="M_cpd03494_c0" name="Undecaprenyl_diphospho_N_acetylmuramoyl_L_alanyl_D_glutamyl_meso_2_6_diaminopimeloyl_D_alanyl_D_alanine_c0" compartment="c0" charge="-4" boundaryCondition="false"/>
<species id="M_cpd00014_c0" name="UDP_c0" compartment="c0" charge="-2" boundaryCondition="false"/>
<species id="M_cpd03495_c0" name="Undecaprenyl_diphospho_N_acetylmuramoyl__N_acetylglucosamine_L_ala_D_glu_meso_2_6_diaminopimeloyl_D_ala_D_ala_c0" compartment="c0" charge="-4" boundaryCondition="false"/>
<species id="M_cpd11440_c0" name="fa6_c0" compartment="c0" charge="-1" boundaryCondition="false"/>
<species id="M_cpd00018_c0" name="AMP_c0" compartment="c0" charge="-2" boundaryCondition="false"/>
<species id="M_cpd11441_c0" name="fa6coa_c0" compartment="c0" charge="-3" boundaryCondition="false"/>
<species id="M_cpd00023_c0" name="L_Glutamate_c0" compartment="c0" charge="-1" boundaryCondition="false"/>
<species id="M_cpd00084_c0" name="L_Cysteine_c0" compartment="c0" charge="0" boundaryCondition="false"/>
<species id="M_cpd00004_c0" name="NADH_c0" compartment="c0" charge="-2" boundaryCondition="false"/>
<species id="M_cpd11527_c0" name="7_methyl_trans_oct_2_enoyl_ACP_c0" compartment="c0" charge="-1" boundaryCondition="false"/>
<species id="M_cpd00003_c0" name="NAD_c0" compartment="c0" charge="-1" boundaryCondition="false"/>
<species id="M_cpd11528_c0" name="7_methyl_octanoyl_ACP_c0" compartment="c0" charge="-1" boundaryCondition="false"/>
<species id="M_cpd00533_c0" name="dCDP_c0" compartment="c0" charge="-2" boundaryCondition="false"/>
<species id="M_cpd00356_c0" name="dCTP_c0" compartment="c0" charge="-3" boundaryCondition="false"/>
<species id="M_cpd00032_c0" name="Oxaloacetate_c0" compartment="c0" charge="-2" boundaryCondition="false"/>
<species id="M_cpd00011_c0" name="CO2_c0" compartment="c0" charge="0" boundaryCondition="false"/>
<species id="M_cpd00061_c0" name="Phosphoenolpyruvate_c0" compartment="c0" charge="-3" boundaryCondition="false"/>
<species id="M_cpd00213_c0" name="Lipoamide_c0" compartment="c0" charge="0" boundaryCondition="false"/>
<species id="M_cpd03049_c0" name="2_Hydroxyethyl_ThPP_c0" compartment="c0" charge="-1" boundaryCondition="false"/>
<species id="M_cpd00056_c0" name="TPP_c0" compartment="c0" charge="-1" boundaryCondition="false"/>
<species id="M_cpd00836_c0" name="S_Acetyldihydrolipoamide_c0" compartment="c0" charge="0" boundaryCondition="false"/>
<species id="M_cpd00083_c0" name="GDP_mannose_c0" compartment="c0" charge="-2" boundaryCondition="false"/>
<species id="M_cpd00900_c0" name="GDP_4_dehydro_D_rhamnose_c0" compartment="c0" charge="-2" boundaryCondition="false"/>
<species id="M_cpd00179_c0" name="Maltose_c0" compartment="c0" charge="0" boundaryCondition="false"/>
<species id="M_cpd00027_c0" name="D_Glucose_c0" compartment="c0" charge="0" boundaryCondition="false"/>
<species id="M_cpd00137_c0" name="Citrate_c0" compartment="c0" charge="-3" boundaryCondition="false"/>
<species id="M_cpd00260_c0" name="Isocitrate_c0" compartment="c0" charge="-3" boundaryCondition="false"/>
<species id="M_cpd03113_c0" name="S_3_Hydroxyhexadecanoyl_CoA_c0" compartment="c0" charge="-4" boundaryCondition="false"/>
<species id="M_cpd03114_c0" name="3_Oxopalmitoyl_CoA_c0" compartment="c0" charge="-4" boundaryCondition="false"/>
<species id="M_cpd01720_c0" name="3_Ureidopropanoate_c0" compartment="c0" charge="-1" boundaryCondition="false"/>
<species id="M_cpd00013_c0" name="NH3_c0" compartment="c0" charge="1" boundaryCondition="false"/>
<species id="M_cpd00085_c0" name="beta_Alanine_c0" compartment="c0" charge="0" boundaryCondition="false"/>
<species id="M_cpd11466_c0" name="Myristoyl_ACP_c0" compartment="c0" charge="-2" boundaryCondition="false"/>
<species id="M_cpd01695_c0" name="Myristoyl_CoA_c0" compartment="c0" charge="-4" boundaryCondition="false"/>
<species id="M_cpd11493_c0" name="ACP_c0" compartment="c0" charge="-2" boundaryCondition="false"/>
<species id="M_cpd08739_c0" name="trans_2_Methyl_5_isopropylhexa_2_5_dienal_c0" compartment="c0" charge="0" boundaryCondition="false"/>
<species id="M_cpd08740_c0" name="trans_2_Methyl_5_isopropylhexa_2_5_dienoic_acid_c0" compartment="c0" charge="-1" boundaryCondition="false"/>
<species id="M_cpd17042_c0" name="DNA_replication_c0" compartment="c0" charge="0" boundaryCondition="false"/>
<species id="M_cpd11640_c0" name="H2_c0" compartment="c0" charge="0" boundaryCondition="false"/>
<species id="M_cpd15560_c0" name="Ubiquinone_8_c0" compartment="c0" charge="0" boundaryCondition="false"/>
<species id="M_cpd15561_c0" name="Ubiquinol_8_c0" compartment="c0" charge="0" boundaryCondition="false"/>
<species id="M_cpd11492_c0" name="Malonyl_acyl_carrierprotein__c0" compartment="c0" charge="-2" boundaryCondition="false"/>
<species id="M_cpd11529_c0" name="9_methyl_3_oxo_decanoyl_ACP_c0" compartment="c0" charge="-1" boundaryCondition="false"/>
<species id="M_cpd08289_c0" name="1_deoxy_D_xylulose5_phosphate_c0" compartment="c0" charge="-2" boundaryCondition="false"/>
<species id="M_cpd08449_c0" name="3_Amino_2_oxopropyl_phosphate_c0" compartment="c0" charge="-1" boundaryCondition="false"/>
<species id="M_cpd00478_c0" name="Pyridoxine_phosphate_c0" compartment="c0" charge="-2" boundaryCondition="false"/>
<species id="M_cpd03187_c0" name="Oxalosuccinate_c0" compartment="c0" charge="-3" boundaryCondition="false"/>
<species id="M_cpd00024_c0" name="2_Oxoglutarate_c0" compartment="c0" charge="-2" boundaryCondition="false"/>
<species id="M_cpd00246_c0" name="Inosine_c0" compartment="c0" charge="0" boundaryCondition="false"/>
<species id="M_cpd00475_c0" name="Ribose_1_phosphate_c0" compartment="c0" charge="-2" boundaryCondition="false"/>
<species id="M_cpd00007_c0" name="O2_c0" compartment="c0" charge="0" boundaryCondition="false"/>
<species id="M_cpd09310_c0" name="3_4_6_Trichlorocatechol_c0" compartment="c0" charge="0" boundaryCondition="false"/>
<species id="M_cpd09312_c0" name="2_3_5_Trichloro_cis_cis_muconate_c0" compartment="c0" charge="-2" boundaryCondition="false"/>
<species id="M_cpd11589_c0" name="gly_asp_L_c0" compartment="c0" charge="-1" boundaryCondition="false"/>
<species id="M_cpd02519_c0" name="Guanidinoethyl_methyl_phosphate_c0" compartment="c0" charge="0" boundaryCondition="false"/>
<species id="M_cpd02744_c0" name="N_Phosphoguanidinoethyl_methyl_phosphate_c0" compartment="c0" charge="-2" boundaryCondition="false"/>
<species id="M_cpd00306_c0" name="Xylitol_c0" compartment="c0" charge="0" boundaryCondition="false"/>
<species id="M_cpd00259_c0" name="D_Lyxulose_c0" compartment="c0" charge="0" boundaryCondition="false"/>
<species id="M_cpd00038_c0" name="GTP_c0" compartment="c0" charge="-3" boundaryCondition="false"/>
<species id="M_cpd00048_c0" name="Sulfate_c0" compartment="c0" charge="-2" boundaryCondition="false"/>
<species id="M_cpd00031_c0" name="GDP_c0" compartment="c0" charge="-2" boundaryCondition="false"/>
<species id="M_cpd00193_c0" name="APS_c0" compartment="c0" charge="-2" boundaryCondition="false"/>
<species id="M_cpd00206_c0" name="dCMP_c0" compartment="c0" charge="-2" boundaryCondition="false"/>
<species id="M_cpd00068_c0" name="ITP_c0" compartment="c0" charge="-3" boundaryCondition="false"/>
<species id="M_cpd00090_c0" name="IDP_c0" compartment="c0" charge="-2" boundaryCondition="false"/>
<species id="M_cpd00020_c0" name="Pyruvate_c0" compartment="c0" charge="-1" boundaryCondition="false"/>
<species id="M_cpd00070_c0" name="Malonyl_CoA_c0" compartment="c0" charge="-5" boundaryCondition="false"/>
<species id="M_cpd02375_c0" name="Adenylosuccinate_c0" compartment="c0" charge="-4" boundaryCondition="false"/>
<species id="M_cpd00052_c0" name="CTP_c0" compartment="c0" charge="-3" boundaryCondition="false"/>
<species id="M_cpd02201_c0" name="4_phosphopantothenate_c0" compartment="c0" charge="-3" boundaryCondition="false"/>
<species id="M_cpd02666_c0" name="R_4_Phosphopantothenoyl_L_cysteine_c0" compartment="c0" charge="-3" boundaryCondition="false"/>
<species id="M_cpd00026_c0" name="UDP_glucose_c0" compartment="c0" charge="-2" boundaryCondition="false"/>
<species id="M_cpd00144_c0" name="UDPglucuronate_c0" compartment="c0" charge="-3" boundaryCondition="false"/>
<species id="M_cpd02097_c0" name="L_Glutamyl_5_phosphate_c0" compartment="c0" charge="-2" boundaryCondition="false"/>
<species id="M_cpd02168_c0" name="Prephytoene_diphosphate_c0" compartment="c0" charge="-2" boundaryCondition="false"/>
<species id="M_cpd03211_c0" name="15_cis_Phytoene_c0" compartment="c0" charge="0" boundaryCondition="false"/>
<species id="M_cpd00201_c0" name="10_Formyltetrahydrofolate_c0" compartment="c0" charge="-2" boundaryCondition="false"/>
<species id="M_cpd03524_c0" name="10_Formyl_THF_L_glutamate_c0" compartment="c0" charge="-3" boundaryCondition="false"/>
<species id="M_cpd00093_c0" name="Anthranilate_c0" compartment="c0" charge="-1" boundaryCondition="false"/>
<species id="M_cpd02014_c0" name="N_Malonylanthranilate_c0" compartment="c0" charge="-2" boundaryCondition="false"/>
<species id="M_cpd00477_c0" name="N_Acetyl_L_glutamate_c0" compartment="c0" charge="-2" boundaryCondition="false"/>
<species id="M_cpd00654_c0" name="Deoxycytidine_c0" compartment="c0" charge="0" boundaryCondition="false"/>
<species id="M_cpd11503_c0" name="6_methyl_octanoyl_ACP_c0" compartment="c0" charge="-1" boundaryCondition="false"/>
<species id="M_cpd11504_c0" name="8_methyl_3_oxo_decanoyl_ACP_c0" compartment="c0" charge="-1" boundaryCondition="false"/>
<species id="M_cpd03640_c0" name="6_Oxohexanoate_c0" compartment="c0" charge="-1" boundaryCondition="false"/>
<species id="M_cpd03643_c0" name="Cyclohexan_1_2_dione_c0" compartment="c0" charge="0" boundaryCondition="false"/>
<species id="M_cpd00036_e0" name="Succinate_e0" compartment="e0" charge="-2" boundaryCondition="false"/>
<species id="M_cpd00036_c0" name="Succinate_c0" compartment="c0" charge="-2" boundaryCondition="false"/>
<species id="M_cpd00198_c0" name="D_Xylulose5_phosphate_c0" compartment="c0" charge="-2" boundaryCondition="false"/>
<species id="M_cpd00101_c0" name="ribose_5_phosphate_c0" compartment="c0" charge="-2" boundaryCondition="false"/>
<species id="M_cpd00847_c0" name="Ribose_1_5_bisphosphate_c0" compartment="c0" charge="-2" boundaryCondition="false"/>
<species id="M_cpd15317_c0" name="1_Acyl_sn_glycero_3_phosphoethanolamine_hexadec_9_enoyl_c0" compartment="c0" charge="0" boundaryCondition="false"/>
<species id="M_cpd00908_c0" name="Glycerophosphoethanolamine_c0" compartment="c0" charge="0" boundaryCondition="false"/>
<species id="M_cpd15237_c0" name="hexadecenoate_c0" compartment="c0" charge="-1" boundaryCondition="false"/>
<species id="M_cpd00191_c0" name="3_Oxopropanoate_c0" compartment="c0" charge="-1" boundaryCondition="false"/>
<species id="M_cpd04097_c0" name="Pb_c0" compartment="c0" charge="2" boundaryCondition="false"/>
<species id="M_cpd04097_e0" name="Pb_e0" compartment="e0" charge="2" boundaryCondition="false"/>
<species id="M_cpd00311_c0" name="Guanosine_c0" compartment="c0" charge="0" boundaryCondition="false"/>
<species id="M_cpd01217_c0" name="Xanthosine_c0" compartment="c0" charge="0" boundaryCondition="false"/>
<species id="M_cpd00807_c0" name="L_histidinol_phosphate_c0" compartment="c0" charge="-1" boundaryCondition="false"/>
<species id="M_cpd00930_c0" name="imidazole_acetol_phosphate_c0" compartment="c0" charge="-2" boundaryCondition="false"/>
<species id="M_cpd03414_c0" name="UroporphyrinogenI_c0" compartment="c0" charge="-8" boundaryCondition="false"/>
<species id="M_cpd03416_c0" name="CoproporphyrinogenI_c0" compartment="c0" charge="-4" boundaryCondition="false"/>
<species id="M_cpd02961_c0" name="Dihydroneopterin_c0" compartment="c0" charge="0" boundaryCondition="false"/>
<species id="M_cpd00229_c0" name="Glycolaldehyde_c0" compartment="c0" charge="0" boundaryCondition="false"/>
<species id="M_cpd00954_c0" name="6_hydroxymethyl_dihydropterin_c0" compartment="c0" charge="0" boundaryCondition="false"/>
<species id="M_cpd00808_c0" name="L_ribulose_5_phosphate_c0" compartment="c0" charge="-2" boundaryCondition="false"/>
<species id="M_cpd00006_c0" name="NADP_c0" compartment="c0" charge="-3" boundaryCondition="false"/>
<species id="M_cpd00202_c0" name="DMAPP_c0" compartment="c0" charge="-2" boundaryCondition="false"/>
<species id="M_cpd00005_c0" name="NADPH_c0" compartment="c0" charge="-4" boundaryCondition="false"/>
<species id="M_cpd08615_c0" name="1_Hydroxy_2_methyl_2_butenyl_4_diphosphate_c0" compartment="c0" charge="-2" boundaryCondition="false"/>
<species id="M_cpd00025_c0" name="H2O2_c0" compartment="c0" charge="0" boundaryCondition="false"/>
<species id="M_cpd11540_c0" name="13_methyl_tetra_decanoyl_ACP_c0" compartment="c0" charge="-2" boundaryCondition="false"/>
<species id="M_cpd11541_c0" name="15_methyl_3_oxo_hexa_decanoyl_ACP_c0" compartment="c0" charge="-1" boundaryCondition="false"/>
<species id="M_cpd03246_c0" name="Taurochenodeoxycholate_c0" compartment="c0" charge="-1" boundaryCondition="false"/>
<species id="M_cpd00210_c0" name="Taurine_c0" compartment="c0" charge="0" boundaryCondition="false"/>
<species id="M_cpd01663_c0" name="Chenodiol_c0" compartment="c0" charge="-1" boundaryCondition="false"/>
<species id="M_cpd00080_c0" name="Glycerol_3_phosphate_c0" compartment="c0" charge="-2" boundaryCondition="false"/>
<species id="M_cpd15686_c0" name="CDP_1_2_diisopentadecanoylglycerol_c0" compartment="c0" charge="-2" boundaryCondition="false"/>
<species id="M_cpd15719_c0" name="Diisopentadecanoylphosphatidylglycerophosphate_c0" compartment="c0" charge="-2" boundaryCondition="false"/>
<species id="M_cpd00982_c0" name="FADH2_c0" compartment="c0" charge="-2" boundaryCondition="false"/>
<species id="M_cpd00015_c0" name="FAD_c0" compartment="c0" charge="-3" boundaryCondition="false"/>
<species id="M_cpd02005_c0" name="DMF_c0" compartment="c0" charge="0" boundaryCondition="false"/>
<species id="M_cpd00047_c0" name="Formate_c0" compartment="c0" charge="-1" boundaryCondition="false"/>
<species id="M_cpd00425_c0" name="CH32NH_c0" compartment="c0" charge="1" boundaryCondition="false"/>
<species id="M_cpd15682_c0" name="1_2_diisohexadecanoyl_sn_glycerol_3_phosphate_c0" compartment="c0" charge="-1" boundaryCondition="false"/>
<species id="M_cpd15688_c0" name="CDP_1_2_diisohexadecanoylglycerol_c0" compartment="c0" charge="-2" boundaryCondition="false"/>
<species id="M_cpd00112_c0" name="CMP_N_acetylneuraminate_c0" compartment="c0" charge="-2" boundaryCondition="false"/>
<species id="M_cpd03658_c0" name="GT1a_c0" compartment="c0" charge="-3" boundaryCondition="false"/>
<species id="M_cpd03659_c0" name="GQ1_c0" compartment="c0" charge="-4" boundaryCondition="false"/>
<species id="M_cpd00113_c0" name="Isopentenyldiphosphate_c0" compartment="c0" charge="-2" boundaryCondition="false"/>
<species id="M_cpd00350_c0" name="Farnesyldiphosphate_c0" compartment="c0" charge="-2" boundaryCondition="false"/>
<species id="M_cpd00289_c0" name="Geranylgeranyl_diphosphate_c0" compartment="c0" charge="-2" boundaryCondition="false"/>
<species id="M_cpd02498_c0" name="2_3_Dihydroxy_isovalerate_c0" compartment="c0" charge="-1" boundaryCondition="false"/>
<species id="M_cpd00123_c0" name="3_Methyl_2_oxobutanoate_c0" compartment="c0" charge="-1" boundaryCondition="false"/>
<species id="M_cpd11543_c0" name="15_methyl_trans_hexa_dec_2_enoyl_ACP_c0" compartment="c0" charge="-1" boundaryCondition="false"/>
<species id="M_cpd11544_c0" name="15_methyl_hexa_decanoyl_ACP_c0" compartment="c0" charge="-2" boundaryCondition="false"/>
<species id="M_cpd11536_c0" name="11_methyl_dodecanoyl_ACP_c0" compartment="c0" charge="-1" boundaryCondition="false"/>
<species id="M_cpd11537_c0" name="13_methyl_3_oxo_tetra_decanoyl_ACP_c0" compartment="c0" charge="-1" boundaryCondition="false"/>
<species id="M_cpd00342_c0" name="N_Acetylornithine_c0" compartment="c0" charge="0" boundaryCondition="false"/>
<species id="M_cpd00064_c0" name="Ornithine_c0" compartment="c0" charge="1" boundaryCondition="false"/>
<species id="M_cpd00095_c0" name="Glycerone_phosphate_c0" compartment="c0" charge="-2" boundaryCondition="false"/>
<species id="M_cpd00208_c0" name="LACT_c0" compartment="c0" charge="0" boundaryCondition="false"/>
<species id="M_cpd02333_c0" name="Quinolinate_c0" compartment="c0" charge="-2" boundaryCondition="false"/>
<species id="M_cpd03470_c0" name="Iminoaspartate_c0" compartment="c0" charge="-2" boundaryCondition="false"/>
<species id="M_cpd09879_c0" name="S_Hydroxymethylglutathione_c0" compartment="c0" charge="-1" boundaryCondition="false"/>
<species id="M_cpd00759_c0" name="S_Formylglutathione_c0" compartment="c0" charge="-1" boundaryCondition="false"/>
<species id="M_cpd00147_c0" name="5_Methylthioadenosine_c0" compartment="c0" charge="0" boundaryCondition="false"/>
<species id="M_cpd00128_c0" name="Adenine_c0" compartment="c0" charge="0" boundaryCondition="false"/>
<species id="M_cpd01981_c0" name="5_Methylthio_D_ribose_c0" compartment="c0" charge="0" boundaryCondition="false"/>
<species id="M_cpd00817_c0" name="D_Arabinose5_phosphate_c0" compartment="c0" charge="-2" boundaryCondition="false"/>
<species id="M_cpd00171_c0" name="D_Ribulose5_phosphate_c0" compartment="c0" charge="-2" boundaryCondition="false"/>
<species id="M_cpd12232_c0" name="Nucleoside_phosphate_c0" compartment="c0" charge="-1" boundaryCondition="false"/>
<species id="M_cpd00354_c0" name="NDP_c0" compartment="c0" charge="-2" boundaryCondition="false"/>
<species id="M_cpd11585_e0" name="L_alanylglycine_e0" compartment="e0" charge="0" boundaryCondition="false"/>
<species id="M_cpd11585_c0" name="L_alanylglycine_c0" compartment="c0" charge="0" boundaryCondition="false"/>
<species id="M_cpd00162_c0" name="Aminoethanol_c0" compartment="c0" charge="1" boundaryCondition="false"/>
<species id="M_cpd00071_c0" name="Acetaldehyde_c0" compartment="c0" charge="0" boundaryCondition="false"/>
<species id="M_cpd00519_c0" name="D_methylmalonyl_CoA_c0" compartment="c0" charge="-5" boundaryCondition="false"/>
<species id="M_cpd00086_c0" name="Propionyl_CoA_c0" compartment="c0" charge="-4" boundaryCondition="false"/>
<species id="M_cpd00222_c0" name="GLCN_c0" compartment="c0" charge="-1" boundaryCondition="false"/>
<species id="M_cpd00176_c0" name="2_keto_3_deoxygluconate_c0" compartment="c0" charge="-1" boundaryCondition="false"/>
<species id="M_cpd00236_c0" name="D_Erythrose4_phosphate_c0" compartment="c0" charge="-2" boundaryCondition="false"/>
<species id="M_cpd02147_c0" name="4_Phosphoerythronate_c0" compartment="c0" charge="-3" boundaryCondition="false"/>
<species id="M_cpd11582_e0" name="ala_L_Thr_L_e0" compartment="e0" charge="0" boundaryCondition="false"/>
<species id="M_cpd11582_c0" name="ala_L_Thr_L_c0" compartment="c0" charge="0" boundaryCondition="false"/>
<species id="M_cpd00287_c0" name="3_Oxo_2_methylpropanoate_c0" compartment="c0" charge="-1" boundaryCondition="false"/>
<species id="M_cpd00012_e0" name="PPi_e0" compartment="e0" charge="-3" boundaryCondition="false"/>
<species id="M_cpd00810_c0" name="Orotidylic_acid_c0" compartment="c0" charge="-3" boundaryCondition="false"/>
<species id="M_cpd00091_c0" name="UMP_c0" compartment="c0" charge="-2" boundaryCondition="false"/>
<species id="M_cpd00258_c0" name="D_Ribulose_c0" compartment="c0" charge="0" boundaryCondition="false"/>
<species id="M_cpd00118_c0" name="Putrescine_c0" compartment="c0" charge="2" boundaryCondition="false"/>
<species id="M_cpd15350_c0" name="2_dodecanoyl_sn_glycerol_3_phosphate_c0" compartment="c0" charge="-1" boundaryCondition="false"/>
<species id="M_cpd01741_c0" name="ddca_c0" compartment="c0" charge="-1" boundaryCondition="false"/>
<species id="M_cpd00345_c0" name="5_Methyltetrahydrofolate_c0" compartment="c0" charge="-2" boundaryCondition="false"/>
<species id="M_cpd00125_c0" name="5_10_Methylenetetrahydrofolate_c0" compartment="c0" charge="-2" boundaryCondition="false"/>
<species id="M_cpd00135_c0" name="Homocysteine_c0" compartment="c0" charge="0" boundaryCondition="false"/>
<species id="M_cpd00424_c0" name="Cystathionine_c0" compartment="c0" charge="0" boundaryCondition="false"/>
<species id="M_cpd11586_e0" name="ala_L_glu_L_e0" compartment="e0" charge="-1" boundaryCondition="false"/>
<species id="M_cpd11586_c0" name="ala_L_glu_L_c0" compartment="c0" charge="-1" boundaryCondition="false"/>
<species id="M_cpd00307_c0" name="Cytosine_c0" compartment="c0" charge="0" boundaryCondition="false"/>
<species id="M_cpd00092_c0" name="Uracil_c0" compartment="c0" charge="0" boundaryCondition="false"/>
<species id="M_cpd00309_c0" name="XAN_c0" compartment="c0" charge="0" boundaryCondition="false"/>
<species id="M_cpd11573_c0" name="Octodecanoyl_ACP_c0" compartment="c0" charge="-2" boundaryCondition="false"/>
<species id="M_cpd00327_c0" name="strcoa_c0" compartment="c0" charge="-4" boundaryCondition="false"/>
<species id="M_cpd11437_c0" name="fa3coa_c0" compartment="c0" charge="-3" boundaryCondition="false"/>
<species id="M_cpd02210_c0" name="Indoleglycerol_phosphate_c0" compartment="c0" charge="-2" boundaryCondition="false"/>
<species id="M_cpd00102_c0" name="Glyceraldehyde3_phosphate_c0" compartment="c0" charge="-2" boundaryCondition="false"/>
<species id="M_cpd00359_c0" name="indol_c0" compartment="c0" charge="0" boundaryCondition="false"/>
<species id="M_cpd15325_c0" name="1_dodecanoyl_sn_glycerol_3_phosphate_c0" compartment="c0" charge="-2" boundaryCondition="false"/>
<species id="M_cpd12225_c0" name="Dihydrolipolprotein_c0" compartment="c0" charge="0" boundaryCondition="false"/>
<species id="M_cpd12005_c0" name="Lipoylprotein_c0" compartment="c0" charge="0" boundaryCondition="false"/>
<species id="M_cpd15605_c0" name="Gly_Phe_c0" compartment="c0" charge="0" boundaryCondition="false"/>
<species id="M_cpd00066_c0" name="L_Phenylalanine_c0" compartment="c0" charge="0" boundaryCondition="false"/>
<species id="M_cpd01977_c0" name="4_Phospho_L_aspartate_c0" compartment="c0" charge="-2" boundaryCondition="false"/>
<species id="M_cpd15523_c0" name="1_2_ditetradec_7_enoyl_sn_glycerol_3_phosphate_c0" compartment="c0" charge="-1" boundaryCondition="false"/>
<species id="M_cpd15422_c0" name="CDP_1_2_ditetradec_7_enoylglycerol_c0" compartment="c0" charge="-2" boundaryCondition="false"/>
<species id="M_cpd00493_c0" name="Pyridoxamine_phosphate_c0" compartment="c0" charge="-1" boundaryCondition="false"/>
<species id="M_cpd00016_c0" name="Pyridoxal_phosphate_c0" compartment="c0" charge="-2" boundaryCondition="false"/>
<species id="M_cpd15357_c0" name="2_octadec_11_enoyl_sn_glycerol_3_phosphate_c0" compartment="c0" charge="-1" boundaryCondition="false"/>
<species id="M_cpd15269_c0" name="octadecenoate_c0" compartment="c0" charge="-1" boundaryCondition="false"/>
<species id="M_cpd03205_c0" name="Phytoene_c0" compartment="c0" charge="0" boundaryCondition="false"/>
<species id="M_cpd11502_c0" name="6_methyl_trans_oct_2_enoyl_ACP_c0" compartment="c0" charge="-1" boundaryCondition="false"/>
<species id="M_cpd00446_c0" name="cAMP_c0" compartment="c0" charge="-1" boundaryCondition="false"/>
<species id="M_cpd11464_c0" name="Butyryl_ACP_c0" compartment="c0" charge="-2" boundaryCondition="false"/>
<species id="M_cpd11486_c0" name="3_Oxohexanoyl_acp_c0" compartment="c0" charge="-2" boundaryCondition="false"/>
<species id="M_cpd03250_c0" name="4_5beta_Dihydrocortisone_c0" compartment="c0" charge="0" boundaryCondition="false"/>
<species id="M_cpd00566_c0" name="Cortisone_c0" compartment="c0" charge="0" boundaryCondition="false"/>
<species id="M_cpd15045_c0" name="3_Hydroxy_OPC8_CoA_c0" compartment="c0" charge="-3" boundaryCondition="false"/>
<species id="M_cpd15046_c0" name="3_Oxo_OPC8_CoA_c0" compartment="c0" charge="-3" boundaryCondition="false"/>
<species id="M_cpd03124_c0" name="Hexanoyl_CoA_c0" compartment="c0" charge="-4" boundaryCondition="false"/>
<species id="M_cpd03121_c0" name="3_Oxooctanoyl_CoA_c0" compartment="c0" charge="-4" boundaryCondition="false"/>
<species id="M_cpd01012_c0" name="Cd2_plus__c0" compartment="c0" charge="2" boundaryCondition="false"/>
<species id="M_cpd01012_e0" name="Cd2_plus__e0" compartment="e0" charge="2" boundaryCondition="false"/>
<species id="M_cpd00053_c0" name="L_Glutamine_c0" compartment="c0" charge="0" boundaryCondition="false"/>
<species id="M_cpd00132_c0" name="L_Asparagine_c0" compartment="c0" charge="0" boundaryCondition="false"/>
<species id="M_cpd00794_c0" name="TRHL_c0" compartment="c0" charge="0" boundaryCondition="false"/>
<species id="M_cpd03189_c0" name="3_Carboxy_1_hydroxypropyl_ThPP_c0" compartment="c0" charge="-2" boundaryCondition="false"/>
<species id="M_cpd00860_c0" name="S_Succinyldihydrolipoamide_c0" compartment="c0" charge="-1" boundaryCondition="false"/>
<species id="M_cpd00208_e0" name="LACT_e0" compartment="e0" charge="0" boundaryCondition="false"/>
<species id="M_cpd00635_e0" name="Cbl_e0" compartment="e0" charge="2" boundaryCondition="false"/>
<species id="M_cpd00635_c0" name="Cbl_c0" compartment="c0" charge="2" boundaryCondition="false"/>
<species id="M_cpd02090_c0" name="Glycerophosphoglycerol_c0" compartment="c0" charge="-1" boundaryCondition="false"/>
<species id="M_cpd00100_c0" name="Glycerol_c0" compartment="c0" charge="0" boundaryCondition="false"/>
<species id="M_cpd15176_c0" name="3_Fluorocatechol_c0" compartment="c0" charge="0" boundaryCondition="false"/>
<species id="M_cpd15179_c0" name="2_Fluoro_cis_cis_muconate_c0" compartment="c0" charge="-2" boundaryCondition="false"/>
<species id="M_cpd01646_c0" name="2_Isopropylmalate_c0" compartment="c0" charge="-2" boundaryCondition="false"/>
<species id="M_cpd00788_c0" name="N_Acetyl_beta_alanine_c0" compartment="c0" charge="-1" boundaryCondition="false"/>
<species id="M_cpd00029_c0" name="Acetate_c0" compartment="c0" charge="-1" boundaryCondition="false"/>
<species id="M_cpd00242_c0" name="H2CO3_c0" compartment="c0" charge="-1" boundaryCondition="false"/>
<species id="M_cpd12848_c0" name="Holo_carboxylase_c0" compartment="c0" charge="0" boundaryCondition="false"/>
<species id="M_cpd12543_c0" name="Carboxybiotin_carboxyl_carrier_protein_c0" compartment="c0" charge="-1" boundaryCondition="false"/>
<species id="M_cpd02233_c0" name="Ciliatine_c0" compartment="c0" charge="0" boundaryCondition="false"/>
<species id="M_cpd03379_c0" name="CMPciliatine_c0" compartment="c0" charge="-1" boundaryCondition="false"/>
<species id="M_cpd00383_c0" name="Shikimate_c0" compartment="c0" charge="-1" boundaryCondition="false"/>
<species id="M_cpd02030_c0" name="3_phosphoshikimate_c0" compartment="c0" charge="-3" boundaryCondition="false"/>
<species id="M_cpd00873_c0" name="Nicotinate_ribonucleotide_c0" compartment="c0" charge="-2" boundaryCondition="false"/>
<species id="M_cpd03471_c0" name="Nicotinate_D_ribonucleoside_c0" compartment="c0" charge="0" boundaryCondition="false"/>
<species id="M_cpd00219_c0" name="Prephenate_c0" compartment="c0" charge="-2" boundaryCondition="false"/>
<species id="M_cpd00868_c0" name="p_hydroxyphenylpyruvate_c0" compartment="c0" charge="-1" boundaryCondition="false"/>
<species id="M_cpd00485_c0" name="D_Mannose1_phosphate_c0" compartment="c0" charge="-2" boundaryCondition="false"/>
<species id="M_cpd00044_c0" name="3_phosphoadenylylsulfate_c0" compartment="c0" charge="-4" boundaryCondition="false"/>
<species id="M_cpd00504_c0" name="LL_2_6_Diaminopimelate_c0" compartment="c0" charge="0" boundaryCondition="false"/>
<species id="M_cpd00516_c0" name="meso_2_6_Diaminopimelate_c0" compartment="c0" charge="0" boundaryCondition="false"/>
<species id="M_cpd00164_c0" name="Glucuronate_c0" compartment="c0" charge="-1" boundaryCondition="false"/>
<species id="M_cpd00880_c0" name="1_Phospho_alpha_D_glucuronate_c0" compartment="c0" charge="-3" boundaryCondition="false"/>
<species id="M_cpd00905_c0" name="Guanosine_3_5_bisdiphosphate_c0" compartment="c0" charge="-5" boundaryCondition="false"/>
<species id="M_cpd00035_c0" name="L_Alanine_c0" compartment="c0" charge="0" boundaryCondition="false"/>
<species id="M_cpd00075_c0" name="Nitrite_c0" compartment="c0" charge="-1" boundaryCondition="false"/>
<species id="M_cpd15500_c0" name="Menaquinone_8_c0" compartment="c0" charge="0" boundaryCondition="false"/>
<species id="M_cpd15499_c0" name="Menaquinol_8_c0" compartment="c0" charge="0" boundaryCondition="false"/>
<species id="M_cpd02547_c0" name="R_1_Aminopropan_2_yl_phosphate_c0" compartment="c0" charge="-1" boundaryCondition="false"/>
<species id="M_cpd03917_c0" name="Adenosylcobyric_acid_c0" compartment="c0" charge="3" boundaryCondition="false"/>
<species id="M_cpd03919_c0" name="Adenosyl_cobinamide_phosphate_c0" compartment="c0" charge="2" boundaryCondition="false"/>
<species id="M_cpd00652_c0" name="D_Mucic_acid_c0" compartment="c0" charge="-2" boundaryCondition="false"/>
<species id="M_cpd00515_c0" name="5_Dehydro_4_deoxy_D_glucarate_c0" compartment="c0" charge="-2" boundaryCondition="false"/>
<species id="M_cpd00689_c0" name="Porphobilinogen_c0" compartment="c0" charge="-1" boundaryCondition="false"/>
<species id="M_cpd00755_c0" name="Hydroxymethylbilane_c0" compartment="c0" charge="-8" boundaryCondition="false"/>
<species id="M_cpd11472_c0" name="Hexanoyl_ACP_c0" compartment="c0" charge="-2" boundaryCondition="false"/>
<species id="M_cpd11490_c0" name="3_oxooctanoyl_acp_c0" compartment="c0" charge="-2" boundaryCondition="false"/>
<species id="M_cpd15336_c0" name="2_Acyl_sn_glycero_3_phosphoethanolamine_dodecanoyl_c0" compartment="c0" charge="0" boundaryCondition="false"/>
<species id="M_cpd00223_c0" name="Glycerate_c0" compartment="c0" charge="-1" boundaryCondition="false"/>
<species id="M_cpd00169_c0" name="3_Phosphoglycerate_c0" compartment="c0" charge="-3" boundaryCondition="false"/>
<species id="M_cpd02045_c0" name="1_Hydroxy_2_naphthoate_c0" compartment="c0" charge="-1" boundaryCondition="false"/>
<species id="M_cpd01932_c0" name="1_2_Naphthalenediol_c0" compartment="c0" charge="0" boundaryCondition="false"/>
<species id="M_cpd00760_c0" name="2_Methylbutyryl_CoA_c0" compartment="c0" charge="-4" boundaryCondition="false"/>
<species id="M_cpd11495_c0" name="2_methylbutyryl_ACP_c0" compartment="c0" charge="-2" boundaryCondition="false"/>
<species id="M_cpd00655_c0" name="Dephospho_CoA_c0" compartment="c0" charge="-2" boundaryCondition="false"/>
<species id="M_cpd01795_c0" name="2_Deoxy_D_gluconate_c0" compartment="c0" charge="-1" boundaryCondition="false"/>
<species id="M_cpd02441_c0" name="3_Dehydro_2_deoxy_D_gluconate_c0" compartment="c0" charge="-1" boundaryCondition="false"/>
<species id="M_cpd00858_c0" name="L_Glutamate5_semialdehyde_c0" compartment="c0" charge="0" boundaryCondition="false"/>
<species id="M_cpd02431_c0" name="1_Pyrroline_5_carboxylate_c0" compartment="c0" charge="-1" boundaryCondition="false"/>
<species id="M_cpd11514_c0" name="12_methyl_trans_tetra_dec_2_enoyl_ACP_c0" compartment="c0" charge="-1" boundaryCondition="false"/>
<species id="M_cpd11515_c0" name="12_methyl_tetra_decanoyl_ACP_c0" compartment="c0" charge="-2" boundaryCondition="false"/>
<species id="M_cpd00080_e0" name="Glycerol_3_phosphate_e0" compartment="e0" charge="-2" boundaryCondition="false"/>
<species id="M_cpd15352_c0" name="2_Demethylmenaquinone_8_c0" compartment="c0" charge="0" boundaryCondition="false"/>
<species id="M_cpd15353_c0" name="2_Demethylmenaquinol_8_c0" compartment="c0" charge="0" boundaryCondition="false"/>
<species id="M_cpd00203_c0" name="1_3_Bisphospho_D_glycerate_c0" compartment="c0" charge="-4" boundaryCondition="false"/>
<species id="M_cpd00001_e0" name="H2O_e0" compartment="e0" charge="0" boundaryCondition="false"/>
<species id="M_cpd00867_c0" name="Inositol_1_phosphate_c0" compartment="c0" charge="-2" boundaryCondition="false"/>
<species id="M_cpd00121_c0" name="L_Inositol_c0" compartment="c0" charge="0" boundaryCondition="false"/>
<species id="M_cpd00023_e0" name="L_Glutamate_e0" compartment="e0" charge="-1" boundaryCondition="false"/>
<species id="M_cpd00971_e0" name="Na_plus__e0" compartment="e0" charge="1" boundaryCondition="false"/>
<species id="M_cpd00971_c0" name="Na_plus__c0" compartment="c0" charge="1" boundaryCondition="false"/>
<species id="M_cpd00481_c0" name="Isobutyryl_CoA_c0" compartment="c0" charge="-4" boundaryCondition="false"/>
<species id="M_cpd11545_c0" name="isobutyryl_ACP_c0" compartment="c0" charge="-2" boundaryCondition="false"/>
<species id="M_cpd11538_c0" name="13_methyl_3_hydroxy_tetra_decanoyl_ACP_c0" compartment="c0" charge="-1" boundaryCondition="false"/>
<species id="M_cpd02999_c0" name="GD1a_c0" compartment="c0" charge="-2" boundaryCondition="false"/>
<species id="M_cpd03660_c0" name="GT1b_c0" compartment="c0" charge="-3" boundaryCondition="false"/>
<species id="M_cpd00842_c0" name="S_3_Hydroxybutyryl_CoA_c0" compartment="c0" charge="-4" boundaryCondition="false"/>
<species id="M_cpd00279_c0" name="Acetoacetyl_CoA_c0" compartment="c0" charge="-4" boundaryCondition="false"/>
<species id="M_cpd01357_c0" name="R_Mandelate_c0" compartment="c0" charge="-1" boundaryCondition="false"/>
<species id="M_cpd01447_c0" name="Benzoylformate_c0" compartment="c0" charge="-1" boundaryCondition="false"/>
<species id="M_cpd00286_c0" name="Undecaprenylphosphate_c0" compartment="c0" charge="-2" boundaryCondition="false"/>
<species id="M_cpd02862_c0" name="UDPMurAcoyl_L_Ala_D_gamma_Glu_L_Lys_D_Ala_D_Ala_c0" compartment="c0" charge="-3" boundaryCondition="false"/>
<species id="M_cpd02948_c0" name="MurAcoyl_L_Ala_D_gamma_Glu_L_Lys_D_Ala_D_Ala_diphospho__undecaprenol_c0" compartment="c0" charge="-3" boundaryCondition="false"/>
<species id="M_cpd02857_c0" name="DAHP_c0" compartment="c0" charge="-3" boundaryCondition="false"/>
<species id="M_cpd00699_c0" name="5_Dehydroquinate_c0" compartment="c0" charge="-1" boundaryCondition="false"/>
<species id="M_cpd00089_c0" name="Glucose_1_phosphate_c0" compartment="c0" charge="-2" boundaryCondition="false"/>
<species id="M_cpd00387_c0" name="ADPglucose_c0" compartment="c0" charge="-2" boundaryCondition="false"/>
<species id="M_cpd00192_c0" name="4_Coumaroyl_CoA_c0" compartment="c0" charge="-4" boundaryCondition="false"/>
<species id="M_cpd05630_c0" name="Pelargonin_c0" compartment="c0" charge="-1" boundaryCondition="false"/>
<species id="M_cpd15065_c0" name="Pelargonidin_3_O_beta_D_glucoside_5_O_6_coumaroyl_beta_D_glucoside_c0" compartment="c0" charge="-1" boundaryCondition="false"/>
<species id="M_cpd04539_c0" name="2_Amino_3_oxo_4_phosphonooxybutyrate_c0" compartment="c0" charge="-2" boundaryCondition="false"/>
<species id="M_cpd11468_c0" name="Dodecanoyl_ACP_c0" compartment="c0" charge="-2" boundaryCondition="false"/>
<species id="M_cpd11469_c0" name="2E_Dodecenoyl_acp_c0" compartment="c0" charge="-2" boundaryCondition="false"/>
<species id="M_cpd00058_e0" name="Cu2_plus__e0" compartment="e0" charge="2" boundaryCondition="false"/>
<species id="M_cpd00058_c0" name="Cu2_plus__c0" compartment="c0" charge="2" boundaryCondition="false"/>
<species id="M_cpd03915_c0" name="CobIyrinate_diamide_c0" compartment="c0" charge="-2" boundaryCondition="false"/>
<species id="M_cpd00421_c0" name="Triphosphate_c0" compartment="c0" charge="-3" boundaryCondition="false"/>
<species id="M_cpd03916_c0" name="Adenosyl_cobyrinate_diamide_c0" compartment="c0" charge="-1" boundaryCondition="false"/>
<species id="M_cpd01489_c0" name="beta_Alanopine_c0" compartment="c0" charge="-1" boundaryCondition="false"/>
<species id="M_cpd00087_c0" name="Tetrahydrofolate_c0" compartment="c0" charge="-2" boundaryCondition="false"/>
<species id="M_cpd02152_c0" name="L_Argininosuccinate_c0" compartment="c0" charge="-1" boundaryCondition="false"/>
<species id="M_cpd00051_c0" name="L_Arginine_c0" compartment="c0" charge="1" boundaryCondition="false"/>
<species id="M_cpd00641_c0" name="L_Histidinol_c0" compartment="c0" charge="1" boundaryCondition="false"/>
<species id="M_cpd15328_c0" name="1_octadec_11_enoyl_sn_glycerol_3_phosphate_c0" compartment="c0" charge="-1" boundaryCondition="false"/>
<species id="M_cpd11549_c0" name="4_methyl_pentanoyl_ACP_c0" compartment="c0" charge="-1" boundaryCondition="false"/>
<species id="M_cpd11550_c0" name="6_methyl_3_oxo_heptanoyl_ACP_c0" compartment="c0" charge="-1" boundaryCondition="false"/>
<species id="M_cpd01407_c0" name="Volemulose_c0" compartment="c0" charge="0" boundaryCondition="false"/>
<species id="M_cpd03722_c0" name="Sedoheptulose_1_phosphate_c0" compartment="c0" charge="-1" boundaryCondition="false"/>
<species id="M_cpd00126_c0" name="GMP_c0" compartment="c0" charge="-2" boundaryCondition="false"/>
<species id="M_cpd00626_c0" name="dTDPglucose_c0" compartment="c0" charge="-2" boundaryCondition="false"/>
<species id="M_cpd00521_c0" name="dTDP_4_oxo_6_deoxy_D_glucose_c0" compartment="c0" charge="-2" boundaryCondition="false"/>
<species id="M_cpd00220_c0" name="Riboflavin_c0" compartment="c0" charge="-1" boundaryCondition="false"/>
<species id="M_cpd00739_c0" name="Reduced_riboflavin_c0" compartment="c0" charge="0" boundaryCondition="false"/>
<species id="M_cpd12547_c0" name="L_2_Lysophosphatidylethanolamine_c0" compartment="c0" charge="0" boundaryCondition="false"/>
<species id="M_cpd12140_c0" name="Protein_glutamine_c0" compartment="c0" charge="0" boundaryCondition="false"/>
<species id="M_cpd11711_c0" name="Protein_glutamate_c0" compartment="c0" charge="-1" boundaryCondition="false"/>
<species id="M_cpd00442_c0" name="3S_Citryl_CoA_c0" compartment="c0" charge="-5" boundaryCondition="false"/>
<species id="M_cpd00767_c0" name="N_Acetyl_L_aspartate_c0" compartment="c0" charge="-2" boundaryCondition="false"/>
<species id="M_cpd05556_c0" name="Isoliquiritigenin_c0" compartment="c0" charge="0" boundaryCondition="false"/>
<species id="M_cpd00247_c0" name="Orotate_c0" compartment="c0" charge="-1" boundaryCondition="false"/>
<species id="M_cpd02978_c0" name="7_8_Dihydroneopterin_3_triphosphate_c0" compartment="c0" charge="-3" boundaryCondition="false"/>
<species id="M_cpd03666_c0" name="2_5_Diamino_6_5_triphosphoryl_3_4_trihydroxy_2_oxopentyl__amino_4_oxopyrimidine_c0" compartment="c0" charge="-3" boundaryCondition="false"/>
<species id="M_cpd00107_e0" name="L_Leucine_e0" compartment="e0" charge="0" boundaryCondition="false"/>
<species id="M_cpd00107_c0" name="L_Leucine_c0" compartment="c0" charge="0" boundaryCondition="false"/>
<species id="M_cpd00290_c0" name="D_fructose_1_6_bisphosphate_c0" compartment="c0" charge="-4" boundaryCondition="false"/>
<species id="M_cpd00072_c0" name="D_fructose_6_phosphate_c0" compartment="c0" charge="-2" boundaryCondition="false"/>
<species id="M_cpd03607_c0" name="4_Phosphonooxy_threonine_c0" compartment="c0" charge="-2" boundaryCondition="false"/>
<species id="M_cpd01061_c0" name="Geranial_c0" compartment="c0" charge="0" boundaryCondition="false"/>
<species id="M_cpd15165_c0" name="Geranic_acid_c0" compartment="c0" charge="-1" boundaryCondition="false"/>
<species id="M_cpd11554_c0" name="8_methyl_3_oxo_nonanoyl_ACP_c0" compartment="c0" charge="-1" boundaryCondition="false"/>
<species id="M_cpd11555_c0" name="8_methyl_3_hydroxy_nonanoyl_ACP_c0" compartment="c0" charge="-1" boundaryCondition="false"/>
<species id="M_cpd00357_c0" name="TTP_c0" compartment="c0" charge="-3" boundaryCondition="false"/>
<species id="M_cpd00297_c0" name="dTDP_c0" compartment="c0" charge="-2" boundaryCondition="false"/>
<species id="M_cpd02691_c0" name="2_methyl_3_hydroxy_butyryl_CoA_c0" compartment="c0" charge="-4" boundaryCondition="false"/>
<species id="M_cpd02124_c0" name="2_Methylacetoacetyl_CoA_c0" compartment="c0" charge="-4" boundaryCondition="false"/>
<species id="M_cpd00216_c0" name="Chorismate_c0" compartment="c0" charge="-2" boundaryCondition="false"/>
<species id="M_cpd00861_c0" name="UDP_N_acetyl_D_mannosamine_c0" compartment="c0" charge="-2" boundaryCondition="false"/>
<species id="M_cpd00946_c0" name="Undecaprenyl_diphospho_N_acetyl_glucosamine_c0" compartment="c0" charge="-2" boundaryCondition="false"/>
<species id="M_cpd02967_c0" name="N_Acetyl_beta_D_mannosaminyl_1_4_N_acetyl_D__glucosaminyldiphosphoundecaprenol_c0" compartment="c0" charge="-2" boundaryCondition="false"/>
<species id="M_cpd11588_c0" name="gly_pro_L_c0" compartment="c0" charge="0" boundaryCondition="false"/>
<species id="M_cpd00129_c0" name="L_Proline_c0" compartment="c0" charge="0" boundaryCondition="false"/>
<species id="M_cpd03256_c0" name="5beta_Pregnane_11beta_21_diol_3_20_dione_c0" compartment="c0" charge="0" boundaryCondition="false"/>
<species id="M_cpd01450_c0" name="Corticosterone_c0" compartment="c0" charge="0" boundaryCondition="false"/>
<species id="M_cpd11341_c0" name="gamma_glutamyl_gamma_butyraldehyde_c0" compartment="c0" charge="0" boundaryCondition="false"/>
<species id="M_cpd11408_c0" name="gamma_Glutamyl_GABA_c0" compartment="c0" charge="-1" boundaryCondition="false"/>
<species id="M_cpd00296_c0" name="dGMP_c0" compartment="c0" charge="-2" boundaryCondition="false"/>
<species id="M_cpd00277_c0" name="Deoxyguanosine_c0" compartment="c0" charge="0" boundaryCondition="false"/>
<species id="M_cpd11438_c0" name="fa4_c0" compartment="c0" charge="-1" boundaryCondition="false"/>
<species id="M_cpd11439_c0" name="fa4coa_c0" compartment="c0" charge="-3" boundaryCondition="false"/>
<species id="M_cpd01240_c0" name="D_Glucoside_c0" compartment="c0" charge="0" boundaryCondition="false"/>
<species id="M_cpd11848_c0" name="ROH_c0" compartment="c0" charge="0" boundaryCondition="false"/>
<species id="M_cpd01017_e0" name="Cys_Gly_e0" compartment="e0" charge="0" boundaryCondition="false"/>
<species id="M_cpd01017_c0" name="Cys_Gly_c0" compartment="c0" charge="0" boundaryCondition="false"/>
<species id="M_cpd15339_c0" name="2_Acyl_sn_glycero_3_phosphoethanolamine_n_C16_0_c0" compartment="c0" charge="0" boundaryCondition="false"/>
<species id="M_cpd00214_c0" name="Palmitate_c0" compartment="c0" charge="-1" boundaryCondition="false"/>
<species id="M_cpd11570_c0" name="3_Oxooctodecanoyl_ACP_c0" compartment="c0" charge="-1" boundaryCondition="false"/>
<species id="M_cpd11571_c0" name="3_Hydroxyoctodecanoyl_ACP_c0" compartment="c0" charge="-1" boundaryCondition="false"/>
<species id="M_cpd00017_c0" name="S_Adenosyl_L_methionine_c0" compartment="c0" charge="1" boundaryCondition="false"/>
<species id="M_cpd01306_c0" name="Cycloartenol_c0" compartment="c0" charge="0" boundaryCondition="false"/>
<species id="M_cpd00019_c0" name="S_Adenosyl_homocysteine_c0" compartment="c0" charge="0" boundaryCondition="false"/>
<species id="M_cpd05727_c0" name="24_Methylenecycloartanol_c0" compartment="c0" charge="0" boundaryCondition="false"/>
<species id="M_cpd01324_c0" name="L_Histidinal_c0" compartment="c0" charge="1" boundaryCondition="false"/>
<species id="M_cpd15679_c0" name="1_2_diisotetradecanoyl_sn_glycerol_3_phosphate_c0" compartment="c0" charge="-1" boundaryCondition="false"/>
<species id="M_cpd15685_c0" name="CDP_1_2_diisotetradecanoylglycerol_c0" compartment="c0" charge="-2" boundaryCondition="false"/>
<species id="M_cpd01133_c0" name="Stachyose_c0" compartment="c0" charge="0" boundaryCondition="false"/>
<species id="M_cpd00082_c0" name="D_Fructose_c0" compartment="c0" charge="0" boundaryCondition="false"/>
<species id="M_cpd03200_c0" name="Manninotriose_c0" compartment="c0" charge="0" boundaryCondition="false"/>
<species id="M_cpd15687_c0" name="CDP_1_2_dianteisopentadecanoylglycerol_c0" compartment="c0" charge="-2" boundaryCondition="false"/>
<species id="M_cpd15720_c0" name="Dianteisopentadecanoylphosphatidylglycerophosphate_c0" compartment="c0" charge="-2" boundaryCondition="false"/>
<species id="M_cpd00013_e0" name="NH3_e0" compartment="e0" charge="1" boundaryCondition="false"/>
<species id="M_cpd15322_c0" name="1_Acyl_sn_glycero_3_phosphoglycerol_hexadec_9_enoyl_c0" compartment="c0" charge="-1" boundaryCondition="false"/>
<species id="M_cpd01502_c0" name="Citraconate_c0" compartment="c0" charge="-2" boundaryCondition="false"/>
<species id="M_cpd03593_c0" name="D_erythro_3_Methylmalate_c0" compartment="c0" charge="-2" boundaryCondition="false"/>
<species id="M_cpd15343_c0" name="2_Acyl_sn_glycero_3_phosphoglycerol_dodecanoyl_c0" compartment="c0" charge="-1" boundaryCondition="false"/>
<species id="M_cpd00224_c0" name="L_Arabinose_c0" compartment="c0" charge="0" boundaryCondition="false"/>
<species id="M_cpd00397_c0" name="L_Ribulose_c0" compartment="c0" charge="0" boundaryCondition="false"/>
<species id="M_cpd00770_c0" name="N_Formyl_L_glutamate_c0" compartment="c0" charge="-2" boundaryCondition="false"/>
<species id="M_cpd00863_c0" name="beta_D_Glucose_6_phosphate_c0" compartment="c0" charge="-2" boundaryCondition="false"/>
<species id="M_cpd02415_c0" name="Serine_phosphoethanolamine_c0" compartment="c0" charge="0" boundaryCondition="false"/>
<species id="M_cpd00285_c0" name="Phosphoethanolamine_c0" compartment="c0" charge="-1" boundaryCondition="false"/>
<species id="M_cpd00159_c0" name="L_Lactate_c0" compartment="c0" charge="-1" boundaryCondition="false"/>
<species id="M_cpd11553_c0" name="6_methyl_heptanoyl_ACP_c0" compartment="c0" charge="-1" boundaryCondition="false"/>
<species id="M_cpd15327_c0" name="1_hexadecanoyl_sn_glycerol_3_phosphate_c0" compartment="c0" charge="-1" boundaryCondition="false"/>
<species id="M_cpd11578_e0" name="hexanesulfonate_e0" compartment="e0" charge="-1" boundaryCondition="false"/>
<species id="M_cpd11578_c0" name="hexanesulfonate_c0" compartment="c0" charge="-1" boundaryCondition="false"/>
<species id="M_cpd00671_c0" name="Citramalyl_CoA_c0" compartment="c0" charge="-4" boundaryCondition="false"/>
<species id="M_cpd00416_c0" name="Itaconyl_CoA_c0" compartment="c0" charge="-4" boundaryCondition="false"/>
<species id="M_cpd00186_c0" name="D_Glutamate_c0" compartment="c0" charge="-1" boundaryCondition="false"/>
<species id="M_cpd01512_c0" name="5_Oxo_D_proline_c0" compartment="c0" charge="-1" boundaryCondition="false"/>
<species id="M_cpd00239_c0" name="H2S_c0" compartment="c0" charge="-1" boundaryCondition="false"/>
<species id="M_cpd00822_c0" name="O_Succinyl_L_homoserine_c0" compartment="c0" charge="-1" boundaryCondition="false"/>
<species id="M_cpd00431_c0" name="Sphingomyelin_c0" compartment="c0" charge="0" boundaryCondition="false"/>
<species id="M_cpd00167_c0" name="Ceramide_c0" compartment="c0" charge="0" boundaryCondition="false"/>
<species id="M_cpd00457_c0" name="Phosphocholine_c0" compartment="c0" charge="-1" boundaryCondition="false"/>
<species id="M_cpd03638_c0" name="_plus__Limonene_c0" compartment="c0" charge="0" boundaryCondition="false"/>
<species id="M_cpd08263_c0" name="_plus__trans_Carveol_c0" compartment="c0" charge="0" boundaryCondition="false"/>
<species id="M_cpd03518_c0" name="Formamidopyrimidine_nucleoside_triphosphate_c0" compartment="c0" charge="-3" boundaryCondition="false"/>
<species id="M_cpd03519_c0" name="2_5_Diaminopyrimidine_nucleoside_triphosphate_c0" compartment="c0" charge="-3" boundaryCondition="false"/>
<species id="M_cpd00418_c0" name="NO_c0" compartment="c0" charge="0" boundaryCondition="false"/>
<species id="M_cpd12711_c0" name="Oxidized_azurin_c0" compartment="c0" charge="2" boundaryCondition="false"/>
<species id="M_cpd12712_c0" name="Reduced_azurin_c0" compartment="c0" charge="1" boundaryCondition="false"/>
<species id="M_cpd00507_c0" name="Glycerophosphocholine_c0" compartment="c0" charge="0" boundaryCondition="false"/>
<species id="M_cpd00098_c0" name="Choline_c0" compartment="c0" charge="1" boundaryCondition="false"/>
<species id="M_cpd15419_c0" name="CDP_1_2_dihexadecanoylglycerol_c0" compartment="c0" charge="-2" boundaryCondition="false"/>
<species id="M_cpd15545_c0" name="Phosphatidylglycerophosphate_dihexadecanoyl_c0" compartment="c0" charge="-2" boundaryCondition="false"/>
<species id="M_cpd00268_c0" name="H2S2O3_c0" compartment="c0" charge="-1" boundaryCondition="false"/>
<species id="M_cpd00790_c0" name="O_Acetyl_L_homoserine_c0" compartment="c0" charge="0" boundaryCondition="false"/>
<species id="M_cpd11421_c0" name="trdrd_c0" compartment="c0" charge="0" boundaryCondition="false"/>
<species id="M_cpd00081_c0" name="Sulfite_c0" compartment="c0" charge="-1" boundaryCondition="false"/>
<species id="M_cpd11420_c0" name="trdox_c0" compartment="c0" charge="0" boundaryCondition="false"/>
<species id="M_cpd03963_c0" name="Biuret_c0" compartment="c0" charge="0" boundaryCondition="false"/>
<species id="M_cpd00073_c0" name="Urea_c0" compartment="c0" charge="0" boundaryCondition="false"/>
<species id="M_cpd11474_c0" name="Decanoyl_ACP_c0" compartment="c0" charge="-2" boundaryCondition="false"/>
<species id="M_cpd11489_c0" name="3_oxododecanoyl_acp_c0" compartment="c0" charge="-2" boundaryCondition="false"/>
<species id="M_cpd11506_c0" name="8_methyl_trans_dec_2_enoyl_ACP_c0" compartment="c0" charge="-1" boundaryCondition="false"/>
<species id="M_cpd11507_c0" name="8_methyl_decanoyl_ACP_c0" compartment="c0" charge="-1" boundaryCondition="false"/>
<species id="M_cpd00105_c0" name="D_Ribose_c0" compartment="c0" charge="0" boundaryCondition="false"/>
<species id="M_cpd03118_c0" name="S_Hydroxydecanoyl_CoA_c0" compartment="c0" charge="-4" boundaryCondition="false"/>
<species id="M_cpd03129_c0" name="2E_Decenoyl_CoA_c0" compartment="c0" charge="-4" boundaryCondition="false"/>
<species id="M_cpd03449_c0" name="2_Octaprenyl_3_methyl_5_hydroxy_6_methoxy_1_4_benzoquinone_c0" compartment="c0" charge="0" boundaryCondition="false"/>
<species id="M_cpd00347_c0" name="5_10_Methenyltetrahydrofolate_c0" compartment="c0" charge="-1" boundaryCondition="false"/>
<species id="M_cpd11476_c0" name="hexadecanoyl_acp_c0" compartment="c0" charge="-2" boundaryCondition="false"/>
<species id="M_cpd00134_c0" name="Palmitoyl_CoA_c0" compartment="c0" charge="-4" boundaryCondition="false"/>
<species id="M_cpd03116_c0" name="S_3_Hydroxydodecanoyl_CoA_c0" compartment="c0" charge="-4" boundaryCondition="false"/>
<species id="M_cpd02060_c0" name="2E_Dodecenoyl_CoA_c0" compartment="c0" charge="-4" boundaryCondition="false"/>
<species id="M_cpd00076_c0" name="Sucrose_c0" compartment="c0" charge="0" boundaryCondition="false"/>
<species id="M_cpd02298_c0" name="1F_beta_D_Fructosylsucrose_c0" compartment="c0" charge="0" boundaryCondition="false"/>
<species id="M_cpd00270_c0" name="Caffeoyl_CoA_c0" compartment="c0" charge="-4" boundaryCondition="false"/>
<species id="M_cpd05546_c0" name="Cyanin_c0" compartment="c0" charge="-1" boundaryCondition="false"/>
<species id="M_cpd15088_c0" name="Cyanidin_3_glucoside_5_caffeoylglucoside_c0" compartment="c0" charge="-1" boundaryCondition="false"/>
<species id="M_cpd11568_c0" name="14_methyl_trans_pentadec_2_enoyl_ACP_c0" compartment="c0" charge="-1" boundaryCondition="false"/>
<species id="M_cpd11569_c0" name="14_methyl_pentadecanoyl_ACP_c0" compartment="c0" charge="-2" boundaryCondition="false"/>
<species id="M_cpd15606_c0" name="Gly_Tyr_c0" compartment="c0" charge="0" boundaryCondition="false"/>
<species id="M_cpd00069_c0" name="L_Tyrosine_c0" compartment="c0" charge="0" boundaryCondition="false"/>
<species id="M_cpd11546_c0" name="4_methyl_3_oxo_pentanoyl_ACP_c0" compartment="c0" charge="-1" boundaryCondition="false"/>
<species id="M_cpd11547_c0" name="4_methyl_3_hydroxy_pentanoyl_ACP_c0" compartment="c0" charge="-1" boundaryCondition="false"/>
<species id="M_cpd11539_c0" name="13_methyl_trans_tetra_dec_2_enoyl_ACP_c0" compartment="c0" charge="-1" boundaryCondition="false"/>
<species id="M_cpd15364_c0" name="2_5_triphosphoribosyl_3_dephospho_CoA_c0" compartment="c0" charge="-5" boundaryCondition="false"/>
<species id="M_cpd15420_c0" name="CDP_1_2_dioctadec_11_enoylglycerol_c0" compartment="c0" charge="-2" boundaryCondition="false"/>
<species id="M_cpd15548_c0" name="Phosphatidylglycerophosphate_dioctadec_11_enoyl_c0" compartment="c0" charge="-2" boundaryCondition="false"/>
<species id="M_cpd11591_e0" name="Gly_Met_e0" compartment="e0" charge="0" boundaryCondition="false"/>
<species id="M_cpd11591_c0" name="Gly_Met_c0" compartment="c0" charge="0" boundaryCondition="false"/>
<species id="M_cpd15358_c0" name="2_octadecanoyl_sn_glycerol_3_phosphate_c0" compartment="c0" charge="-1" boundaryCondition="false"/>
<species id="M_cpd01080_c0" name="ocdca_c0" compartment="c0" charge="-1" boundaryCondition="false"/>
<species id="M_cpd00232_c0" name="Neu5Ac_c0" compartment="c0" charge="-1" boundaryCondition="false"/>
<species id="M_cpd01743_c0" name="Cerebroside_c0" compartment="c0" charge="0" boundaryCondition="false"/>
<species id="M_cpd03653_c0" name="GM4_c0" compartment="c0" charge="-1" boundaryCondition="false"/>
<species id="M_cpd06996_c0" name="Myricetin_c0" compartment="c0" charge="-1" boundaryCondition="false"/>
<species id="M_cpd09264_c0" name="Laricitrin_c0" compartment="c0" charge="-1" boundaryCondition="false"/>
<species id="M_cpd11491_c0" name="3_oxotetradecanoyl_acp_c0" compartment="c0" charge="-2" boundaryCondition="false"/>
<species id="M_cpd01318_c0" name="Glycocholate_c0" compartment="c0" charge="-1" boundaryCondition="false"/>
<species id="M_cpd00526_c0" name="Cholate_c0" compartment="c0" charge="-1" boundaryCondition="false"/>
<species id="M_cpd00300_c0" name="Urate_c0" compartment="c0" charge="0" boundaryCondition="false"/>
<species id="M_cpd00040_c0" name="Glyoxalate_c0" compartment="c0" charge="-1" boundaryCondition="false"/>
<species id="M_cpd11558_c0" name="10_methyl_3_oxo_undecanoyl_ACP_c0" compartment="c0" charge="-1" boundaryCondition="false"/>
<species id="M_cpd11559_c0" name="10_methyl_3_hydroxy_undecanoyl_ACP_c0" compartment="c0" charge="-1" boundaryCondition="false"/>
<species id="M_cpd00282_c0" name="S_Dihydroorotate_c0" compartment="c0" charge="-1" boundaryCondition="false"/>
<species id="M_cpd00343_c0" name="N_Carbamoyl_L_aspartate_c0" compartment="c0" charge="-2" boundaryCondition="false"/>
<species id="M_cpd01298_c0" name="Aminoacetone_c0" compartment="c0" charge="1" boundaryCondition="false"/>
<species id="M_cpd00428_c0" name="2_Oxopropanal_c0" compartment="c0" charge="0" boundaryCondition="false"/>
<species id="M_cpd00819_c0" name="L_Arabinono_1_4_lactone_c0" compartment="c0" charge="0" boundaryCondition="false"/>
<species id="M_cpd00078_c0" name="Succinyl_CoA_c0" compartment="c0" charge="-5" boundaryCondition="false"/>
<species id="M_cpd00449_c0" name="Dihydrolipoamide_c0" compartment="c0" charge="0" boundaryCondition="false"/>
<species id="M_cpd00227_c0" name="L_Homoserine_c0" compartment="c0" charge="0" boundaryCondition="false"/>
<species id="M_cpd00346_c0" name="L_Aspartate4_semialdehyde_c0" compartment="c0" charge="0" boundaryCondition="false"/>
<species id="M_cpd09027_c0" name="5_Hydroxy_2_oxo_4_ureido_2_5_dihydro_1H_imidazole_5_carboxylate_c0" compartment="c0" charge="-1" boundaryCondition="false"/>
<species id="M_cpd01567_c0" name="R_Allantoin_c0" compartment="c0" charge="-1" boundaryCondition="false"/>
<species id="M_cpd01586_c0" name="4_Chlorocatechol_c0" compartment="c0" charge="0" boundaryCondition="false"/>
<species id="M_cpd02254_c0" name="3_Chloro_cis_cis_muconate_c0" compartment="c0" charge="-2" boundaryCondition="false"/>
<species id="M_cpd00130_c0" name="L_Malate_c0" compartment="c0" charge="-2" boundaryCondition="false"/>
<species id="M_cpd00175_c0" name="UDP_N_acetyl_D_galactosamine_c0" compartment="c0" charge="-2" boundaryCondition="false"/>
<species id="M_cpd15342_c0" name="2_Acyl_sn_glycero_3_phosphoethanolamine_octadec_11_enoyl_c0" compartment="c0" charge="0" boundaryCondition="false"/>
<species id="M_cpd11521_c0" name="5_methyl_3_oxo_hexanoyl_ACP_c0" compartment="c0" charge="-1" boundaryCondition="false"/>
<species id="M_cpd11522_c0" name="5_methyl_3_hydroxy_hexanoyl_ACP_c0" compartment="c0" charge="-1" boundaryCondition="false"/>
<species id="M_cpd00367_c0" name="Cytidine_c0" compartment="c0" charge="0" boundaryCondition="false"/>
<species id="M_cpd11912_c0" name="tRNA_Glu_c0" compartment="c0" charge="0" boundaryCondition="false"/>
<species id="M_cpd12227_c0" name="L_Glutamyl_tRNA_Glu_c0" compartment="c0" charge="0" boundaryCondition="false"/>
<species id="M_cpd03244_c0" name="Taurodeoxycholate_c0" compartment="c0" charge="-1" boundaryCondition="false"/>
<species id="M_cpd02733_c0" name="Deoxycholate_c0" compartment="c0" charge="-1" boundaryCondition="false"/>
<species id="M_cpd00249_c0" name="Uridine_c0" compartment="c0" charge="0" boundaryCondition="false"/>
<species id="M_cpd04058_c0" name="L_N2_2_Carboxyethylarginine_c0" compartment="c0" charge="0" boundaryCondition="false"/>
<species id="M_cpd00050_c0" name="FMN_c0" compartment="c0" charge="-3" boundaryCondition="false"/>
<species id="M_cpd00349_c0" name="Sedoheptulose_1_7_bisphosphate_c0" compartment="c0" charge="-4" boundaryCondition="false"/>
<species id="M_cpd00524_c0" name="2_Inosose_c0" compartment="c0" charge="0" boundaryCondition="false"/>
<species id="M_cpd03487_c0" name="Undecaprenyl_diphospho_N_acetylmuramoyl_N_acetylglucosamine_L_alanyl_D_glutamyl_L_lysyl_D_alanyl_D_alanine_c0" compartment="c0" charge="-3" boundaryCondition="false"/>
<species id="M_cpd03488_c0" name="Undecaprenyl_diphospho_N_acetylmuramoyl_N_acetylglucosamine_L_alanyl_D_glutaminyl_L_lysyl_D_alanyl_D_alanine_c0" compartment="c0" charge="-2" boundaryCondition="false"/>
<species id="M_cpd00338_c0" name="5_Aminolevulinate_c0" compartment="c0" charge="0" boundaryCondition="false"/>
<species id="M_cpd15028_c0" name="Delphin_c0" compartment="c0" charge="-2" boundaryCondition="false"/>
<species id="M_cpd15029_c0" name="Delphinidin_3_glucoside_5_caffoyl_glucoside_c0" compartment="c0" charge="-2" boundaryCondition="false"/>
<species id="M_cpd11580_c0" name="Gly_Gln_c0" compartment="c0" charge="0" boundaryCondition="false"/>
<species id="M_cpd03115_c0" name="S_3_Hydroxytetradecanoyl_CoA_c0" compartment="c0" charge="-4" boundaryCondition="false"/>
<species id="M_cpd12689_c0" name="3_Oxotetradecanoyl_CoA_c0" compartment="c0" charge="-4" boundaryCondition="false"/>
<species id="M_cpd11560_c0" name="10_methyl_trans_undec_2_enoyl_ACP_c0" compartment="c0" charge="-1" boundaryCondition="false"/>
<species id="M_cpd11561_c0" name="10_methyl_undecanoyl_ACP_c0" compartment="c0" charge="-1" boundaryCondition="false"/>
<species id="M_cpd11552_c0" name="6_methyl_trans_hept_2_enoyl_ACP_c0" compartment="c0" charge="-1" boundaryCondition="false"/>
<species id="M_cpd00834_c0" name="Phosphopantetheine_c0" compartment="c0" charge="-2" boundaryCondition="false"/>
<species id="M_cpd00158_c0" name="CELB_c0" compartment="c0" charge="0" boundaryCondition="false"/>
<species id="M_cpd00190_c0" name="beta_D_Glucose_c0" compartment="c0" charge="0" boundaryCondition="false"/>
<species id="M_cpd01777_c0" name="Phosphoribosyl_AMP_c0" compartment="c0" charge="-4" boundaryCondition="false"/>
<species id="M_cpd02979_c0" name="phosphoribosylformiminoaicar_phosphate_c0" compartment="c0" charge="-4" boundaryCondition="false"/>
<species id="M_cpd03588_c0" name="L_erythro_3_Methylmalyl_CoA_c0" compartment="c0" charge="-4" boundaryCondition="false"/>
<species id="M_cpd03589_c0" name="Mesaconyl_CoA_c0" compartment="c0" charge="-4" boundaryCondition="false"/>
<species id="M_cpd02711_c0" name="2_Keto_3_deoxy_6_phosphogluconate_c0" compartment="c0" charge="-3" boundaryCondition="false"/>
<species id="M_cpd00139_c0" name="Glycolate_c0" compartment="c0" charge="-1" boundaryCondition="false"/>
<species id="M_cpd15337_c0" name="2_Acyl_sn_glycero_3_phosphoethanolamine_tetradecanoyl_c0" compartment="c0" charge="0" boundaryCondition="false"/>
<species id="M_cpd03847_c0" name="Myristic_acid_c0" compartment="c0" charge="-1" boundaryCondition="false"/>
<species id="M_cpd03233_c0" name="3alpha_7alpha_12alpha_24_Tetrahydroxy_5beta_cholestanoyl_CoA_c0" compartment="c0" charge="-3" boundaryCondition="false"/>
<species id="M_cpd03248_c0" name="3alpha_7alpha_12alpha_Trihydroxy_5beta_24_oxocholestanoyl_CoA_c0" compartment="c0" charge="-3" boundaryCondition="false"/>
<species id="M_cpd03918_c0" name="Adenosyl_cobinamide_c0" compartment="c0" charge="4" boundaryCondition="false"/>
<species id="M_cpd00322_c0" name="L_Isoleucine_c0" compartment="c0" charge="0" boundaryCondition="false"/>
<species id="M_cpd00508_c0" name="3MOP_c0" compartment="c0" charge="-1" boundaryCondition="false"/>
<species id="M_cpd00034_e0" name="Zn2_plus__e0" compartment="e0" charge="2" boundaryCondition="false"/>
<species id="M_cpd00034_c0" name="Zn2_plus__c0" compartment="c0" charge="2" boundaryCondition="false"/>
<species id="M_cpd00039_c0" name="L_Lysine_c0" compartment="c0" charge="1" boundaryCondition="false"/>
<species id="M_cpd00525_c0" name="UDP_N_acetylmuramoyl_L_alanyl_D_glutamate_c0" compartment="c0" charge="-4" boundaryCondition="false"/>
<species id="M_cpd02861_c0" name="UDP_N_acetylmuramoyl_L_alanyl_D_glutamyl_L_lysine_c0" compartment="c0" charge="-3" boundaryCondition="false"/>
<species id="M_cpd03126_c0" name="2E_Hexadecenoyl_CoA_c0" compartment="c0" charge="-4" boundaryCondition="false"/>
<species id="M_cpd00115_c0" name="dATP_c0" compartment="c0" charge="-3" boundaryCondition="false"/>
<species id="M_cpd00177_c0" name="dADP_c0" compartment="c0" charge="-2" boundaryCondition="false"/>
<species id="M_cpd11496_c0" name="4_methyl_3_oxo_hexanoyl_ACP_c0" compartment="c0" charge="-1" boundaryCondition="false"/>
<species id="M_cpd03227_c0" name="5beta_Cholestane_3alpha_7alpha_26_triol_c0" compartment="c0" charge="0" boundaryCondition="false"/>
<species id="M_cpd03228_c0" name="3alpha_7alpha_Dihydroxy_5beta_cholestan_26_al_c0" compartment="c0" charge="0" boundaryCondition="false"/>
<species id="M_cpd02882_c0" name="4__1_D_Ribitylamino_5_aminouracil_c0" compartment="c0" charge="0" boundaryCondition="false"/>
<species id="M_cpd11225_c0" name="3_4_dihydroxy_2_butanone4_phosphate_c0" compartment="c0" charge="-2" boundaryCondition="false"/>
<species id="M_cpd02656_c0" name="6_7_Dimethyl_8__1_D_ribityllumazine_c0" compartment="c0" charge="-1" boundaryCondition="false"/>
<species id="M_cpd00154_c0" name="Xylose_c0" compartment="c0" charge="0" boundaryCondition="false"/>
<species id="M_cpd00325_c0" name="Progesterone_c0" compartment="c0" charge="0" boundaryCondition="false"/>
<species id="M_cpd03260_c0" name="5beta_Pregnane_3_20_dione_c0" compartment="c0" charge="0" boundaryCondition="false"/>
<species id="M_cpd02227_c0" name="S_Ribosylhomocysteine_c0" compartment="c0" charge="0" boundaryCondition="false"/>
<species id="M_cpd00161_c0" name="L_Threonine_c0" compartment="c0" charge="0" boundaryCondition="false"/>
<species id="M_cpd00293_c0" name="N_Acetyl_D_glucosamine_6_phosphate_c0" compartment="c0" charge="-2" boundaryCondition="false"/>
<species id="M_cpd02611_c0" name="N_Acetyl_D_glucosamine1_phosphate_c0" compartment="c0" charge="-2" boundaryCondition="false"/>
<species id="M_cpd00094_c0" name="2_Oxobutyrate_c0" compartment="c0" charge="-1" boundaryCondition="false"/>
<species id="M_cpd15341_c0" name="2_Acyl_sn_glycero_3_phosphoethanolamine_n_C18_0_c0" compartment="c0" charge="0" boundaryCondition="false"/>
<species id="M_cpd09790_c0" name="3_Methylsalicylaldehyde_c0" compartment="c0" charge="0" boundaryCondition="false"/>
<species id="M_cpd09791_c0" name="3_Methylsalicylate_c0" compartment="c0" charge="-1" boundaryCondition="false"/>
<species id="M_cpd00062_c0" name="UTP_c0" compartment="c0" charge="-3" boundaryCondition="false"/>
<species id="M_cpd00119_e0" name="L_Histidine_e0" compartment="e0" charge="0" boundaryCondition="false"/>
<species id="M_cpd00119_c0" name="L_Histidine_c0" compartment="c0" charge="0" boundaryCondition="false"/>
<species id="M_cpd17043_c0" name="RNA_transcription_c0" compartment="c0" charge="0" boundaryCondition="false"/>
<species id="M_cpd01716_c0" name="3_Dehydroshikimate_c0" compartment="c0" charge="-1" boundaryCondition="false"/>
<species id="M_cpd11593_e0" name="ala_L_asp_L_e0" compartment="e0" charge="-1" boundaryCondition="false"/>
<species id="M_cpd11593_c0" name="ala_L_asp_L_c0" compartment="c0" charge="-1" boundaryCondition="false"/>
<species id="M_cpd00077_c0" name="Catechol_c0" compartment="c0" charge="0" boundaryCondition="false"/>
<species id="M_cpd01630_c0" name="cis_cis_Muconate_c0" compartment="c0" charge="-2" boundaryCondition="false"/>
<species id="M_cpd02545_c0" name="Isocorypalmine_c0" compartment="c0" charge="0" boundaryCondition="false"/>
<species id="M_cpd01238_c0" name="Columbamine_c0" compartment="c0" charge="1" boundaryCondition="false"/>
<species id="M_cpd00638_c0" name="Deamido_NAD_c0" compartment="c0" charge="-2" boundaryCondition="false"/>
<species id="M_cpd11475_c0" name="2E_Decenoyl_acp_c0" compartment="c0" charge="-2" boundaryCondition="false"/>
<species id="M_cpd03555_c0" name="15S_HPETE_c0" compartment="c0" charge="-1" boundaryCondition="false"/>
<species id="M_cpd00111_c0" name="Oxidized_glutathione_c0" compartment="c0" charge="-2" boundaryCondition="false"/>
<species id="M_cpd02890_c0" name="15S_HETE_c0" compartment="c0" charge="-1" boundaryCondition="false"/>
<species id="M_cpd00145_c0" name="Hydroxypyruvate_c0" compartment="c0" charge="-1" boundaryCondition="false"/>
<species id="M_cpd01571_c0" name="2_3_Cyclic_CMP_c0" compartment="c0" charge="-1" boundaryCondition="false"/>
<species id="M_cpd03454_c0" name="3_CMP_c0" compartment="c0" charge="-2" boundaryCondition="false"/>
<species id="M_cpd15329_c0" name="1_octadecanoyl_sn_glycerol_3_phosphate_c0" compartment="c0" charge="-2" boundaryCondition="false"/>
<species id="M_cpd00182_c0" name="Adenosine_c0" compartment="c0" charge="0" boundaryCondition="false"/>
<species id="M_cpd12606_c0" name="Plasmenylethanolamine_c0" compartment="c0" charge="-1" boundaryCondition="false"/>
<species id="M_cpd00444_c0" name="CDPethanolamine_c0" compartment="c0" charge="-1" boundaryCondition="false"/>
<species id="M_cpd12322_c0" name="1_Alkenyl_2_acylglycerol_c0" compartment="c0" charge="0" boundaryCondition="false"/>
<species id="M_cpd00697_c0" name="cGMP_c0" compartment="c0" charge="-1" boundaryCondition="false"/>
<species id="M_cpd01982_c0" name="5_Phosphoribosylamine_c0" compartment="c0" charge="-1" boundaryCondition="false"/>
<species id="M_cpd08288_c0" name="2_phospho_4__cytidine5_diphospho_2_C_methyl_D_erythritol_c0" compartment="c0" charge="-4" boundaryCondition="false"/>
<species id="M_cpd08301_c0" name="2_C_methyl_D_erythritol2_4_cyclodiphosphate_c0" compartment="c0" charge="-2" boundaryCondition="false"/>
<species id="M_cpd12273_c0" name="1_Alkyl_2_acylglycerol_c0" compartment="c0" charge="0" boundaryCondition="false"/>
<species id="M_cpd12554_c0" name="1_Alkyl_2_acylglycerophosphoethanolamine_c0" compartment="c0" charge="-1" boundaryCondition="false"/>
<species id="M_cpd00953_c0" name="1D_1_Guanidino_3_amino_1_3_dideoxy_scyllo_inositol_c0" compartment="c0" charge="2" boundaryCondition="false"/>
<species id="M_cpd02847_c0" name="1D_1_Guanidino_1_deoxy_3_dehydro_scyllo_inositol_c0" compartment="c0" charge="1" boundaryCondition="false"/>
<species id="M_cpd15526_c0" name="1_2_dioctadecanoyl_sn_glycerol_3_phosphate_c0" compartment="c0" charge="-1" boundaryCondition="false"/>
<species id="M_cpd15421_c0" name="CDP_1_2_dioctadecanoylglycerol_c0" compartment="c0" charge="-2" boundaryCondition="false"/>
<species id="M_cpd02991_c0" name="phosphoribulosylformimino_AICAR_phosphate_c0" compartment="c0" charge="-3" boundaryCondition="false"/>
<species id="M_cpd15721_c0" name="Diisohexadecanoylphosphatidylglycerophosphate_c0" compartment="c0" charge="-2" boundaryCondition="false"/>
<species id="M_cpd00184_c0" name="Thymidine_c0" compartment="c0" charge="0" boundaryCondition="false"/>
<species id="M_cpd00151_c0" name="Thymine_c0" compartment="c0" charge="0" boundaryCondition="false"/>
<species id="M_cpd00509_c0" name="deoxyribose_1_phosphate_c0" compartment="c0" charge="-2" boundaryCondition="false"/>
<species id="M_cpd00378_c0" name="Formamide_c0" compartment="c0" charge="0" boundaryCondition="false"/>
<species id="M_cpd00150_c0" name="HCN_c0" compartment="c0" charge="0" boundaryCondition="false"/>
<species id="M_cpd11481_c0" name="R_3_hydroxypalmitoyl_acyl_carrierprotein__c0" compartment="c0" charge="-1" boundaryCondition="false"/>
<species id="M_cpd11485_c0" name="3_oxohexadecanoyl_acp_c0" compartment="c0" charge="-2" boundaryCondition="false"/>
<species id="M_cpd00288_c0" name="D_Glucosamine_phosphate_c0" compartment="c0" charge="-1" boundaryCondition="false"/>
<species id="M_cpd02663_c0" name="2_5_Diketo_3_deoxy_D_gluconate_c0" compartment="c0" charge="-1" boundaryCondition="false"/>
<species id="M_cpd11508_c0" name="10_methyl_3_oxo_dodecanoyl_ACP_c0" compartment="c0" charge="-1" boundaryCondition="false"/>
<species id="M_cpd11579_e0" name="ethanesulfonate_e0" compartment="e0" charge="-1" boundaryCondition="false"/>
<species id="M_cpd11579_c0" name="ethanesulfonate_c0" compartment="c0" charge="-1" boundaryCondition="false"/>
<species id="M_cpd03375_c0" name="3_Hydroxypropanoyl_CoA_c0" compartment="c0" charge="-3" boundaryCondition="false"/>
<species id="M_cpd00663_c0" name="Acrylyl_CoA_c0" compartment="c0" charge="-3" boundaryCondition="false"/>
<species id="M_cpd00043_c0" name="UDP_galactose_c0" compartment="c0" charge="-2" boundaryCondition="false"/>
<species id="M_cpd02745_c0" name="alpha_D_Galactosyl_diphosphoundecaprenol_c0" compartment="c0" charge="-2" boundaryCondition="false"/>
<species id="M_cpd00210_e0" name="Taurine_e0" compartment="e0" charge="0" boundaryCondition="false"/>
<species id="M_cpd02311_c0" name="4_Imidazolone_5_propanoate_c0" compartment="c0" charge="-2" boundaryCondition="false"/>
<species id="M_cpd00344_c0" name="N_Formimino_L_glutamate_c0" compartment="c0" charge="-1" boundaryCondition="false"/>
<species id="M_cpd12117_c0" name="beta_D_Mannoside_c0" compartment="c0" charge="0" boundaryCondition="false"/>
<species id="M_cpd00138_c0" name="D_Mannose_c0" compartment="c0" charge="0" boundaryCondition="false"/>
<species id="M_cpd08375_c0" name="Cobalt_precorrin_8_c0" compartment="c0" charge="-5" boundaryCondition="false"/>
<species id="M_cpd03421_c0" name="Cobyrinate_c0" compartment="c0" charge="-3" boundaryCondition="false"/>
<species id="M_cpd02787_c0" name="16_Methoxy_2_3_dihydro_3_hydroxytabersonine_c0" compartment="c0" charge="0" boundaryCondition="false"/>
<species id="M_cpd01736_c0" name="Deacetoxyvindoline_c0" compartment="c0" charge="0" boundaryCondition="false"/>
<species id="M_cpd15302_c0" name="glycogenn_1_c0" compartment="c0" charge="0" boundaryCondition="false"/>
<species id="M_cpd15302_b" name="glycogenn_1_c0_b" compartment="c0" charge="0" boundaryCondition="true"/>
<species id="M_cpd00155_c0" name="Glycogen_c0" compartment="c0" charge="0" boundaryCondition="false"/>
<species id="M_cpd15605_e0" name="Gly_Phe_e0" compartment="e0" charge="0" boundaryCondition="false"/>
<species id="M_cpd15323_c0" name="1_Acyl_sn_glycero_3_phosphoglycerol_octadecanoyl_c0" compartment="c0" charge="-1" boundaryCondition="false"/>
<species id="M_cpd00404_c0" name="D_Ornithine_c0" compartment="c0" charge="1" boundaryCondition="false"/>
<species id="M_cpd00060_c0" name="L_Methionine_c0" compartment="c0" charge="0" boundaryCondition="false"/>
<species id="M_cpd00412_c0" name="Deoxyuridine_c0" compartment="c0" charge="0" boundaryCondition="false"/>
<species id="M_cpd00299_c0" name="dUMP_c0" compartment="c0" charge="-2" boundaryCondition="false"/>
<species id="M_cpd00781_c0" name="5_Dehydrogluconate_c0" compartment="c0" charge="-1" boundaryCondition="false"/>
<species id="M_cpd00843_c0" name="Tartronate_semialdehyde_c0" compartment="c0" charge="-1" boundaryCondition="false"/>
<species id="M_cpd15603_c0" name="Gly_Cys_c0" compartment="c0" charge="0" boundaryCondition="false"/>
<species id="M_cpd15330_c0" name="1_tetradec_7_enoyl_sn_glycerol_3_phosphate_c0" compartment="c0" charge="-1" boundaryCondition="false"/>
<species id="M_cpd15298_c0" name="tetradecenoate_c0" compartment="c0" charge="-1" boundaryCondition="false"/>
<species id="M_cpd00264_e0" name="Spermidine_e0" compartment="e0" charge="3" boundaryCondition="false"/>
<species id="M_cpd00264_c0" name="Spermidine_c0" compartment="c0" charge="3" boundaryCondition="false"/>
<species id="M_cpd03078_c0" name="Selenophosphate_c0" compartment="c0" charge="-1" boundaryCondition="false"/>
<species id="M_cpd15565_c0" name="L_Seryl_tRNASec_c0" compartment="c0" charge="-2" boundaryCondition="false"/>
<species id="M_cpd15563_c0" name="L_Selenocysteinyl_tRNASec_c0" compartment="c0" charge="0" boundaryCondition="false"/>
<species id="M_cpd00110_c0" name="Cytochrome_c2_plus__c0" compartment="c0" charge="4" boundaryCondition="false"/>
<species id="M_cpd00109_c0" name="Cytochrome_c3_plus__c0" compartment="c0" charge="5" boundaryCondition="false"/>
<species id="M_cpd00136_c0" name="4_Hydroxybenzoate_c0" compartment="c0" charge="-1" boundaryCondition="false"/>
<species id="M_cpd02172_c0" name="Solanesyl_diphosphate_c0" compartment="c0" charge="-2" boundaryCondition="false"/>
<species id="M_cpd02419_c0" name="Nonaprenyl_4_hydroxybenzoate_c0" compartment="c0" charge="-1" boundaryCondition="false"/>
<species id="M_cpd01765_c0" name="N_Methylhexanamide_c0" compartment="c0" charge="0" boundaryCondition="false"/>
<species id="M_cpd00187_c0" name="Methanamine_c0" compartment="c0" charge="1" boundaryCondition="false"/>
<species id="M_cpd01113_c0" name="Hexanoate_c0" compartment="c0" charge="-1" boundaryCondition="false"/>
<species id="M_cpd15521_c0" name="1_2_didodecanoyl_sn_glycerol_3_phosphate_c0" compartment="c0" charge="-1" boundaryCondition="false"/>
<species id="M_cpd15417_c0" name="CDP_1_2_didodecanoylglycerol_c0" compartment="c0" charge="-2" boundaryCondition="false"/>
<species id="M_cpd15354_c0" name="2_hexadec_9_enoyl_sn_glycerol_3_phosphate_c0" compartment="c0" charge="-1" boundaryCondition="false"/>
<species id="M_cpd00532_c0" name="O2__c0" compartment="c0" charge="-1" boundaryCondition="false"/>
<species id="M_cpd11480_c0" name="D_3_Hydroxydodecanoyl_acp_c0" compartment="c0" charge="-2" boundaryCondition="false"/>
<species id="M_cpd01851_c0" name="Tetrahydropalmatine_c0" compartment="c0" charge="0" boundaryCondition="false"/>
<species id="M_cpd03153_c0" name="Palmatine_c0" compartment="c0" charge="1" boundaryCondition="false"/>
<species id="M_cpd02083_c0" name="CoproporphyrinogenIII_c0" compartment="c0" charge="-4" boundaryCondition="false"/>
<species id="M_cpd00791_c0" name="ProtoporphyrinogenIX_c0" compartment="c0" charge="-2" boundaryCondition="false"/>
<species id="M_cpd03091_c0" name="5_Deoxyadenosine_c0" compartment="c0" charge="0" boundaryCondition="false"/>
<species id="M_cpd01345_c0" name="Taurocyamine_c0" compartment="c0" charge="0" boundaryCondition="false"/>
<species id="M_cpd11525_c0" name="7_methyl_3_oxo_octanoyl_ACP_c0" compartment="c0" charge="-1" boundaryCondition="false"/>
<species id="M_cpd11526_c0" name="7_methyl_3_hydroxy_octanoyl_ACP_c0" compartment="c0" charge="-1" boundaryCondition="false"/>
<species id="M_cpd13383_c0" name="1_Phosphatidyl_1D_myo_inositol_3_4_bisphosphate_c0" compartment="c0" charge="-3" boundaryCondition="false"/>
<species id="M_cpd12572_c0" name="1_Phosphatidyl_1D_myo_inositol_3_phosphate_c0" compartment="c0" charge="-2" boundaryCondition="false"/>
<species id="M_cpd09802_c0" name="2_Naphthaldehyde_c0" compartment="c0" charge="0" boundaryCondition="false"/>
<species id="M_cpd09804_c0" name="2_Naphthoic_acid_c0" compartment="c0" charge="-1" boundaryCondition="false"/>
<species id="M_cpd04122_c0" name="Aminoacetaldehyde_c0" compartment="c0" charge="1" boundaryCondition="false"/>
<species id="M_cpd08279_c0" name="1_Hydroxy_2_naphthaldehyde_c0" compartment="c0" charge="0" boundaryCondition="false"/>
<species id="M_cpd00472_c0" name="UDPgalacturonate_c0" compartment="c0" charge="-3" boundaryCondition="false"/>
<species id="M_cpd00156_c0" name="L_Valine_c0" compartment="c0" charge="0" boundaryCondition="false"/>
<species id="M_cpd00499_c0" name="D_glucose_1_6_biphosphate_c0" compartment="c0" charge="-2" boundaryCondition="false"/>
<species id="M_cpd02074_c0" name="2_Oxo_6_aminocaproate_c0" compartment="c0" charge="0" boundaryCondition="false"/>
<species id="M_cpd00922_c0" name="delta1_Piperideine_2_carboxylate_c0" compartment="c0" charge="-1" boundaryCondition="false"/>
<species id="M_cpd00055_c0" name="Formaldehyde_c0" compartment="c0" charge="0" boundaryCondition="false"/>
<species id="M_cpd04105_c0" name="Mycothiol_c0" compartment="c0" charge="0" boundaryCondition="false"/>
<species id="M_cpd04106_c0" name="S_Formylmycothiol_c0" compartment="c0" charge="0" boundaryCondition="false"/>
<species id="M_cpd11587_c0" name="Ala_Gln_c0" compartment="c0" charge="0" boundaryCondition="false"/>
<species id="M_cpd02835_c0" name="UDP_2_3_bis3_hydroxytetradecanoylglucosamine_c0" compartment="c0" charge="-2" boundaryCondition="false"/>
<species id="M_cpd02930_c0" name="Lipid_X_c0" compartment="c0" charge="-2" boundaryCondition="false"/>
<species id="M_cpd03002_c0" name="Lipid_A_disaccharide_c0" compartment="c0" charge="-2" boundaryCondition="false"/>
<species id="M_cpd00143_c0" name="Phenylpyruvate_c0" compartment="c0" charge="-1" boundaryCondition="false"/>
<species id="M_cpd00762_c0" name="4_Guanidinobutanoate_c0" compartment="c0" charge="0" boundaryCondition="false"/>
<species id="M_cpd00281_c0" name="GABA_c0" compartment="c0" charge="0" boundaryCondition="false"/>
<species id="M_cpd00705_c0" name="L_2_Aminoadipate_c0" compartment="c0" charge="-1" boundaryCondition="false"/>
<species id="M_cpd00269_c0" name="2_Oxoadipate_c0" compartment="c0" charge="-2" boundaryCondition="false"/>
<species id="M_cpd03252_c0" name="5beta_Pregnane_11beta_17alpha_21_triol_3_20_dione_c0" compartment="c0" charge="0" boundaryCondition="false"/>
<species id="M_cpd00546_c0" name="Cortisol_c0" compartment="c0" charge="0" boundaryCondition="false"/>
<species id="M_cpd00907_c0" name="alpha_D_glucose_1_6_biphosphate_c0" compartment="c0" charge="-2" boundaryCondition="false"/>
<species id="M_cpd00355_c0" name="Nicotinamide_ribonucleotide_c0" compartment="c0" charge="-1" boundaryCondition="false"/>
<species id="M_cpd02016_c0" name="N_Ribosylnicotinamide_c0" compartment="c0" charge="1" boundaryCondition="false"/>
<species id="M_cpd11583_c0" name="Ala_Leu_c0" compartment="c0" charge="0" boundaryCondition="false"/>
<species id="M_cpd01572_c0" name="2_3_Cyclic_UMP_c0" compartment="c0" charge="-1" boundaryCondition="false"/>
<species id="M_cpd00989_c0" name="3_UMP_c0" compartment="c0" charge="-2" boundaryCondition="false"/>
<species id="M_cpd01413_c0" name="Styrene_oxide_c0" compartment="c0" charge="0" boundaryCondition="false"/>
<species id="M_cpd00464_c0" name="alpha_Tolualdehyde_c0" compartment="c0" charge="0" boundaryCondition="false"/>
<species id="M_cpd02589_c0" name="3_5_Cyclic_nucleotide_c0" compartment="c0" charge="-1" boundaryCondition="false"/>
<species id="M_cpd00821_c0" name="Nucleoside_5_phosphate_c0" compartment="c0" charge="-1" boundaryCondition="false"/>
<species id="M_cpd00653_c0" name="D_Galactonate_c0" compartment="c0" charge="-1" boundaryCondition="false"/>
<species id="M_cpd00894_c0" name="2_Dehydro_3_deoxy_D_galactonate_c0" compartment="c0" charge="-1" boundaryCondition="false"/>
<species id="M_cpd00840_c0" name="L_beta_Lysine_c0" compartment="c0" charge="1" boundaryCondition="false"/>
<species id="M_cpd00804_c0" name="Sorbitol_6_phosphate_c0" compartment="c0" charge="-2" boundaryCondition="false"/>
<species id="M_cpd03469_c0" name="beta_D_Glucosyl_2_coumarinate_c0" compartment="c0" charge="-1" boundaryCondition="false"/>
<species id="M_cpd03468_c0" name="2_Coumarinate_c0" compartment="c0" charge="-1" boundaryCondition="false"/>
<species id="M_cpd04015_c0" name="trans_3_Chloro_2_propene_1_ol_c0" compartment="c0" charge="0" boundaryCondition="false"/>
<species id="M_cpd04017_c0" name="3_Chloroallyl_aldehyde_c0" compartment="c0" charge="0" boundaryCondition="false"/>
<species id="M_cpd02414_c0" name="L_2_Amino_6_oxopimelate_c0" compartment="c0" charge="-1" boundaryCondition="false"/>
<species id="M_cpd02465_c0" name="tetrahydrodipicolinate_c0" compartment="c0" charge="-2" boundaryCondition="false"/>
<species id="M_cpd08287_c0" name="4__cytidine5_diphospho_2_C_methyl_D_erythritol_c0" compartment="c0" charge="-2" boundaryCondition="false"/>
<species id="M_cpd02197_c0" name="5_Formyltetrahydrofolate_c0" compartment="c0" charge="-2" boundaryCondition="false"/>
<species id="M_cpd03231_c0" name="3alpha_7alpha_24_Trihydroxy_5beta_cholestanoyl_CoA_c0" compartment="c0" charge="-3" boundaryCondition="false"/>
<species id="M_cpd03232_c0" name="3alpha_7alpha_Dihydroxy_5beta_24_oxocholestanoyl_CoA_c0" compartment="c0" charge="-3" boundaryCondition="false"/>
<species id="M_cpd11532_c0" name="9_methyl_decanoyl_ACP_c0" compartment="c0" charge="-1" boundaryCondition="false"/>
<species id="M_cpd11533_c0" name="11_methyl_3_oxo_dodecanoyl_ACP_c0" compartment="c0" charge="-1" boundaryCondition="false"/>
<species id="M_cpd00523_c0" name="Trehalose_6_phosphate_c0" compartment="c0" charge="-2" boundaryCondition="false"/>
<species id="M_cpd11592_c0" name="gly_glu_L_c0" compartment="c0" charge="-1" boundaryCondition="false"/>
<species id="M_cpd02484_c0" name="Inositol_3_phosphate_c0" compartment="c0" charge="-2" boundaryCondition="false"/>
<species id="M_cpd00280_c0" name="D_Galacturonate_c0" compartment="c0" charge="-1" boundaryCondition="false"/>
<species id="M_cpd00437_c0" name="D_Tagaturonate_c0" compartment="c0" charge="-1" boundaryCondition="false"/>
<species id="M_cpd00932_c0" name="5_O__1_Carboxyvinyl_3_phosphoshikimate_c0" compartment="c0" charge="-4" boundaryCondition="false"/>
<species id="M_cpd11679_c0" name="Secondary_alcohol_c0" compartment="c0" charge="0" boundaryCondition="false"/>
<species id="M_cpd11733_c0" name="Ketone_c0" compartment="c0" charge="0" boundaryCondition="false"/>
<species id="M_cpd09793_c0" name="1_Naphthaldehyde_c0" compartment="c0" charge="0" boundaryCondition="false"/>
<species id="M_cpd09794_c0" name="1_Naphthoic_acid_c0" compartment="c0" charge="-1" boundaryCondition="false"/>
<species id="M_cpd11433_c0" name="fa12_c0" compartment="c0" charge="-1" boundaryCondition="false"/>
<species id="M_cpd11434_c0" name="fa12coa_c0" compartment="c0" charge="-3" boundaryCondition="false"/>
<species id="M_cpd01691_c0" name="Retinol_palmitate_c0" compartment="c0" charge="0" boundaryCondition="false"/>
<species id="M_cpd00365_c0" name="Retinol_c0" compartment="c0" charge="0" boundaryCondition="false"/>
<species id="M_cpd04016_c0" name="cis_3_Chloro_2_propene_1_ol_c0" compartment="c0" charge="0" boundaryCondition="false"/>
<species id="M_cpd15064_c0" name="cis_3_Chloroallyl_aldehyde_c0" compartment="c0" charge="0" boundaryCondition="false"/>
<species id="M_cpd00035_e0" name="L_Alanine_e0" compartment="e0" charge="0" boundaryCondition="false"/>
<species id="M_cpd03446_c0" name="2_Octaprenyl_6_methoxyphenol_c0" compartment="c0" charge="0" boundaryCondition="false"/>
<species id="M_cpd03447_c0" name="2_Octaprenyl_6_methoxy_1_4_benzoquinone_c0" compartment="c0" charge="0" boundaryCondition="false"/>
<species id="M_cpd11465_c0" name="But_2_enoyl_acyl_carrier_protein_c0" compartment="c0" charge="-1" boundaryCondition="false"/>
<species id="M_cpd15603_e0" name="Gly_Cys_e0" compartment="e0" charge="0" boundaryCondition="false"/>
<species id="M_cpd03920_c0" name="Adenosylcobinamide_GDP_c0" compartment="c0" charge="1" boundaryCondition="false"/>
<species id="M_cpd15314_c0" name="1_Acyl_sn_glycero_3_phosphoethanolamine_tetradecanoyl_c0" compartment="c0" charge="0" boundaryCondition="false"/>
<species id="M_cpd17041_c0" name="Protein_biosynthesis_c0" compartment="c0" charge="0" boundaryCondition="false"/>
<species id="M_cpd02708_c0" name="cis_2_Methyl_5_isopropylhexa_2_5_dienal_c0" compartment="c0" charge="0" boundaryCondition="false"/>
<species id="M_cpd08741_c0" name="cis_2_Methyl_5_isopropylhexa_2_5_dienoic_acid_c0" compartment="c0" charge="-1" boundaryCondition="false"/>
<species id="M_cpd11566_c0" name="14_methyl_3_oxo_pentadecanoyl_ACP_c0" compartment="c0" charge="-1" boundaryCondition="false"/>
<species id="M_cpd11567_c0" name="14_methyl_3_hydroxy_pentadecanoyl_ACP_c0" compartment="c0" charge="-1" boundaryCondition="false"/>
<species id="M_cpd11979_c0" name="Steryl_ester_c0" compartment="c0" charge="0" boundaryCondition="false"/>
<species id="M_cpd00301_c0" name="Sterol_c0" compartment="c0" charge="0" boundaryCondition="false"/>
<species id="M_cpd16401_c0" name="4_Hydroxy_5_phenyltetrahydro_1_3_oxazin_2_one_c0" compartment="c0" charge="0" boundaryCondition="false"/>
<species id="M_cpd16402_c0" name="5_Phenyl_1_3_oxazinane_2_4_dione_c0" compartment="c0" charge="0" boundaryCondition="false"/>
<species id="M_cpd00492_c0" name="N_Acetyl_D_mannosamine_c0" compartment="c0" charge="0" boundaryCondition="false"/>
<species id="M_cpd02612_c0" name="N_Acetylmannosamine_6_phosphate_c0" compartment="c0" charge="-2" boundaryCondition="false"/>
<species id="M_cpd00945_c0" name="2_Dehydro_3_deoxy_D_galactonate_6_phosphate_c0" compartment="c0" charge="-3" boundaryCondition="false"/>
<species id="M_cpd00295_c0" name="dGDP_c0" compartment="c0" charge="-2" boundaryCondition="false"/>
<species id="M_cpd00374_c0" name="Tyramine_c0" compartment="c0" charge="1" boundaryCondition="false"/>
<species id="M_cpd02361_c0" name="4_Hydroxyphenylacetaldehyde_c0" compartment="c0" charge="0" boundaryCondition="false"/>
<species id="M_cpd00207_c0" name="Guanine_c0" compartment="c0" charge="0" boundaryCondition="false"/>
<species id="M_cpd00298_c0" name="dTMP_c0" compartment="c0" charge="-2" boundaryCondition="false"/>
<species id="M_cpd00118_e0" name="Putrescine_e0" compartment="e0" charge="2" boundaryCondition="false"/>
<species id="M_cpd00599_c0" name="SALC_c0" compartment="c0" charge="-1" boundaryCondition="false"/>
<species id="M_cpd11500_c0" name="6_methyl_3_oxo_octanoyl_ACP_c0" compartment="c0" charge="-1" boundaryCondition="false"/>
<species id="M_cpd11501_c0" name="6_methyl_3_hydroxy_octanoyl_ACP_c0" compartment="c0" charge="-1" boundaryCondition="false"/>
<species id="M_cpd02658_c0" name="Nalpha_Benzyloxycarbonyl_L_leucine_c0" compartment="c0" charge="-1" boundaryCondition="false"/>
<species id="M_cpd00435_c0" name="Phenylcarbinol_c0" compartment="c0" charge="0" boundaryCondition="false"/>
<species id="M_cpd02513_c0" name="Inositol_3_4_bisphosphate_c0" compartment="c0" charge="-2" boundaryCondition="false"/>
<species id="M_cpd00361_c0" name="ACTN_c0" compartment="c0" charge="0" boundaryCondition="false"/>
<species id="M_cpd01221_c0" name="S_Acetoin_c0" compartment="c0" charge="0" boundaryCondition="false"/>
<species id="M_cpd11580_e0" name="Gly_Gln_e0" compartment="e0" charge="0" boundaryCondition="false"/>
<species id="M_cpd00769_c0" name="N_Formyl_L_aspartate_c0" compartment="c0" charge="-2" boundaryCondition="false"/>
<species id="M_cpd15177_c0" name="4_Fluorocatechol_c0" compartment="c0" charge="0" boundaryCondition="false"/>
<species id="M_cpd15178_c0" name="3_Fluoro_cis_cis_muconate_c0" compartment="c0" charge="-2" boundaryCondition="false"/>
<species id="M_cpd15348_c0" name="2_Acyl_sn_glycero_3_phosphoglycerol_octadecanoyl_c0" compartment="c0" charge="-1" boundaryCondition="false"/>
<species id="M_cpd00180_c0" name="Oxalate_c0" compartment="c0" charge="-2" boundaryCondition="false"/>
<species id="M_cpd02102_c0" name="N_Adenylylanthranilate_c0" compartment="c0" charge="-2" boundaryCondition="false"/>
<species id="M_cpd15320_c0" name="1_Acyl_sn_glycero_3_phosphoglycerol_tetradec_7_enoyl_c0" compartment="c0" charge="-1" boundaryCondition="false"/>
<species id="M_cpd11482_c0" name="R_3_Hydroxydecanoyl_acyl_carrier_protein_c0" compartment="c0" charge="-2" boundaryCondition="false"/>
<species id="M_cpd11487_c0" name="3_oxodecanoyl_acp_c0" compartment="c0" charge="-2" boundaryCondition="false"/>
<species id="M_cpd00802_c0" name="D_fructose_1_phosphate_c0" compartment="c0" charge="-2" boundaryCondition="false"/>
<species id="M_cpd02843_c0" name="D_erythro_imidazol_glycerol_phosphate_c0" compartment="c0" charge="-2" boundaryCondition="false"/>
<species id="M_cpd02851_c0" name="AICAR_c0" compartment="c0" charge="-2" boundaryCondition="false"/>
<species id="M_cpd16540_c0" name="5_Deoxy_glucuronic_acid_c0" compartment="c0" charge="-1" boundaryCondition="false"/>
<species id="M_cpd04242_c0" name="DKH_c0" compartment="c0" charge="-1" boundaryCondition="false"/>
<species id="M_cpd11565_c0" name="12_methyl_tridecanoyl_ACP_c0" compartment="c0" charge="-2" boundaryCondition="false"/>
<species id="M_cpd15525_c0" name="1_2_dihexadec_9_enoyl_sn_glycerol_3_phosphate_c0" compartment="c0" charge="-1" boundaryCondition="false"/>
<species id="M_cpd15418_c0" name="CDP_1_2_dihexadec_9_enoylglycerol_c0" compartment="c0" charge="-2" boundaryCondition="false"/>
<species id="M_cpd03052_c0" name="Imidazole_acetaldehyde_c0" compartment="c0" charge="0" boundaryCondition="false"/>
<species id="M_cpd01831_c0" name="4_Imidazoleacetate_c0" compartment="c0" charge="-1" boundaryCondition="false"/>
<species id="M_cpd02996_c0" name="GM2_c0" compartment="c0" charge="-1" boundaryCondition="false"/>
<species id="M_cpd03656_c0" name="GA2_c0" compartment="c0" charge="0" boundaryCondition="false"/>
<species id="M_cpd03657_c0" name="GA1_c0" compartment="c0" charge="0" boundaryCondition="false"/>
<species id="M_cpd15681_c0" name="1_2_dianteisopentadecanoyl_sn_glycerol_3_phosphate_c0" compartment="c0" charge="-1" boundaryCondition="false"/>
<species id="M_cpd11479_c0" name="D_3_Hydroxyhexanoyl_acp_c0" compartment="c0" charge="-2" boundaryCondition="false"/>
<species id="M_cpd00262_c0" name="Oxalyl_CoA_c0" compartment="c0" charge="-4" boundaryCondition="false"/>
<species id="M_cpd02117_c0" name="S_Canadine_c0" compartment="c0" charge="0" boundaryCondition="false"/>
<species id="M_cpd00563_c0" name="Berberine_c0" compartment="c0" charge="1" boundaryCondition="false"/>
<species id="M_cpd00284_c0" name="6_Phospho_D_gluconate_c0" compartment="c0" charge="-3" boundaryCondition="false"/>
<species id="M_cpd00065_c0" name="L_Tryptophan_c0" compartment="c0" charge="0" boundaryCondition="false"/>
<species id="M_cpd02893_c0" name="5_Phosphoribosyl_4_carboxy_5_aminoimidazole_c0" compartment="c0" charge="-2" boundaryCondition="false"/>
<species id="M_cpd02921_c0" name="SAICAR_c0" compartment="c0" charge="-3" boundaryCondition="false"/>
<species id="M_cpd08211_c0" name="trans_trans_cis_Geranylgeranyl_diphosphate_c0" compartment="c0" charge="-2" boundaryCondition="false"/>
<species id="M_cpd11512_c0" name="12_methyl_3_oxo_tetra_decanoyl_ACP_c0" compartment="c0" charge="-1" boundaryCondition="false"/>
<species id="M_cpd11513_c0" name="12_methyl_3_hydroxy_tetra_decanoyl_ACP_c0" compartment="c0" charge="-1" boundaryCondition="false"/>
<species id="M_cpd00430_c0" name="PACT_c0" compartment="c0" charge="0" boundaryCondition="false"/>
<species id="M_cpd00452_c0" name="Phenylacetyl_CoA_c0" compartment="c0" charge="-4" boundaryCondition="false"/>
<species id="M_cpd04806_c0" name="Aldophosphamide_c0" compartment="c0" charge="0" boundaryCondition="false"/>
<species id="M_cpd16365_c0" name="Alcophosphamide_c0" compartment="c0" charge="0" boundaryCondition="false"/>
<species id="M_cpd01560_c0" name="beta_Alanyl_CoA_c0" compartment="c0" charge="-2" boundaryCondition="false"/>
<species id="M_cpd02693_c0" name="3_Isopropylmalate_c0" compartment="c0" charge="-2" boundaryCondition="false"/>
<species id="M_cpd01710_c0" name="2_Isopropylmaleate_c0" compartment="c0" charge="-2" boundaryCondition="false"/>
<species id="M_cpd02605_c0" name="2_isopropyl_3_oxosuccinate_c0" compartment="c0" charge="-2" boundaryCondition="false"/>
<species id="M_cpd15345_c0" name="2_Acyl_sn_glycero_3_phosphoglycerol_tetradec_7_enoyl_c0" compartment="c0" charge="-1" boundaryCondition="false"/>
<species id="M_cpd01262_e0" name="Amylotriose_e0" compartment="e0" charge="0" boundaryCondition="false"/>
<species id="M_cpd01262_c0" name="Amylotriose_c0" compartment="c0" charge="0" boundaryCondition="false"/>
<species id="M_cpd03236_c0" name="7alpha_12alpha_Dihydroxy_5beta_cholestan_3_one_c0" compartment="c0" charge="0" boundaryCondition="false"/>
<species id="M_cpd03239_c0" name="7alpha_12alpha_Dihydroxycholest_4_en_3_one_c0" compartment="c0" charge="0" boundaryCondition="false"/>
<species id="M_cpd00497_c0" name="XMP_c0" compartment="c0" charge="-2" boundaryCondition="false"/>
<species id="M_cpd15547_c0" name="Phosphatidylglycerophosphate_dioctadecanoyl_c0" compartment="c0" charge="-2" boundaryCondition="false"/>
<species id="M_cpd00616_c0" name="Pretyrosine_c0" compartment="c0" charge="-1" boundaryCondition="false"/>
<species id="M_cpd00423_e0" name="Vitamin_B12r_e0" compartment="e0" charge="3" boundaryCondition="false"/>
<species id="M_cpd00423_c0" name="Vitamin_B12r_c0" compartment="c0" charge="3" boundaryCondition="false"/>
<species id="M_cpd18007_c0" name="Leachianone_G_c0" compartment="c0" charge="0" boundaryCondition="false"/>
<species id="M_cpd18036_c0" name="Sophoraflavanone_G_c0" compartment="c0" charge="0" boundaryCondition="false"/>
<species id="M_cpd11519_c0" name="14_methyl_hexa_decanoyl_ACP_c0" compartment="c0" charge="-2" boundaryCondition="false"/>
<species id="M_cpd00332_c0" name="Mevalonic_acid_c0" compartment="c0" charge="-1" boundaryCondition="false"/>
<species id="M_cpd00812_c0" name="5_phosphomevalonate_c0" compartment="c0" charge="-3" boundaryCondition="false"/>
<species id="M_cpd15604_c0" name="Gly_Leu_c0" compartment="c0" charge="0" boundaryCondition="false"/>
<species id="M_cpd15355_c0" name="2_hexadecanoyl_sn_glycerol_3_phosphate_c0" compartment="c0" charge="-1" boundaryCondition="false"/>
<species id="M_cpd00117_e0" name="D_Alanine_e0" compartment="e0" charge="0" boundaryCondition="false"/>
<species id="M_cpd00117_c0" name="D_Alanine_c0" compartment="c0" charge="0" boundaryCondition="false"/>
<species id="M_cpd11516_c0" name="14_methyl_3_oxo_hexa_decanoyl_ACP_c0" compartment="c0" charge="-1" boundaryCondition="false"/>
<species id="M_cpd11517_c0" name="14_methyl_3_hydroxy_hexa_decanoyl_ACP_c0" compartment="c0" charge="-1" boundaryCondition="false"/>
<species id="M_cpd11494_c0" name="Acetyl_ACP_c0" compartment="c0" charge="-2" boundaryCondition="false"/>
<species id="M_cpd11488_c0" name="Acetoacetyl_ACP_c0" compartment="c0" charge="-2" boundaryCondition="false"/>
<species id="M_cpd00451_c0" name="Glycocyamine_c0" compartment="c0" charge="0" boundaryCondition="false"/>
<species id="M_cpd03491_c0" name="Undecaprenyl_diphospho_N_acetylmuramoyl_N_acetylglucosamine_L_alanyl_gamma_D_glutamyl_L_lysyl_D_alanyl_D_alanine_c0" compartment="c0" charge="-3" boundaryCondition="false"/>
<species id="M_cpd03492_c0" name="Undecaprenyl_diphospho_N_acetylmuramoyl_N_acetylglucosamine_L_alanyl_D_isoglutaminyl_L_lysyl_D_alanyl_D_alanine_c0" compartment="c0" charge="-2" boundaryCondition="false"/>
<species id="M_cpd11524_c0" name="5_methyl_hexanoyl_ACP_c0" compartment="c0" charge="-1" boundaryCondition="false"/>
<species id="M_cpd00146_c0" name="Carbamoylphosphate_c0" compartment="c0" charge="-2" boundaryCondition="false"/>
<species id="M_cpd01859_c0" name="2_Naphthylmethanol_c0" compartment="c0" charge="0" boundaryCondition="false"/>
<species id="M_cpd14940_c0" name="2E_Octadecenoyl_acp_c0" compartment="c0" charge="-2" boundaryCondition="false"/>
<species id="M_cpd12458_c0" name="Stearoyl_acyl_carrier_protein_c0" compartment="c0" charge="-2" boundaryCondition="false"/>
<species id="M_cpd00622_c0" name="Sepiapterin_c0" compartment="c0" charge="0" boundaryCondition="false"/>
<species id="M_cpd01558_c0" name="Xanthopterin_B2_c0" compartment="c0" charge="0" boundaryCondition="false"/>
<species id="M_cpd00045_c0" name="Adenosine_3_5_bisphosphate_c0" compartment="c0" charge="-4" boundaryCondition="false"/>
<species id="M_cpd12370_c0" name="apo_ACP_c0" compartment="c0" charge="0" boundaryCondition="false"/>
<species id="M_cpd00978_c0" name="dUDP_c0" compartment="c0" charge="-2" boundaryCondition="false"/>
<species id="M_cpd00358_c0" name="dUTP_c0" compartment="c0" charge="-3" boundaryCondition="false"/>
<species id="M_cpd11611_c0" name="Acyl_CoA_c0" compartment="c0" charge="-3" boundaryCondition="false"/>
<species id="M_cpd12300_c0" name="Acylglycerone_phosphate_c0" compartment="c0" charge="-1" boundaryCondition="false"/>
<species id="M_cpd02884_c0" name="FAICAR_c0" compartment="c0" charge="-2" boundaryCondition="false"/>
<species id="M_cpd00195_c0" name="1_Alcohol_c0" compartment="c0" charge="0" boundaryCondition="false"/>
<species id="M_cpd11616_c0" name="RCHO_c0" compartment="c0" charge="0" boundaryCondition="false"/>
<species id="M_cpd00482_c0" name="2_Phospho_D_glycerate_c0" compartment="c0" charge="-3" boundaryCondition="false"/>
<species id="M_cpd00885_c0" name="Phytate_c0" compartment="c0" charge="-6" boundaryCondition="false"/>
<species id="M_cpd02788_c0" name="Inositol_1_2_3_5_6_pentakisphosphate_c0" compartment="c0" charge="-5" boundaryCondition="false"/>
<species id="M_cpd15238_c0" name="Hexadecenoyl_CoA_c0" compartment="c0" charge="-3" boundaryCondition="false"/>
<species id="M_cpd00133_c0" name="Nicotinamide_c0" compartment="c0" charge="0" boundaryCondition="false"/>
<species id="M_cpd00218_c0" name="Niacin_c0" compartment="c0" charge="-1" boundaryCondition="false"/>
<species id="M_cpd01228_c0" name="Aldosterone_c0" compartment="c0" charge="0" boundaryCondition="false"/>
<species id="M_cpd03254_c0" name="11beta_21_Dihydroxy_3_20_oxo_5beta_pregnan_18_al_c0" compartment="c0" charge="0" boundaryCondition="false"/>
<species id="M_cpd01974_c0" name="4_Hydroxy_L_glutamate_c0" compartment="c0" charge="-1" boundaryCondition="false"/>
<species id="M_cpd00830_c0" name="4_Hydroxy_2_oxoglutarate_c0" compartment="c0" charge="-2" boundaryCondition="false"/>
<species id="M_cpd01482_c0" name="UDP_glucosamine_c0" compartment="c0" charge="-1" boundaryCondition="false"/>
<species id="M_cpd01623_c0" name="UDP_galactosamine_c0" compartment="c0" charge="-1" boundaryCondition="false"/>
<species id="M_cpd00231_c0" name="Dihydrobiopterin_c0" compartment="c0" charge="0" boundaryCondition="false"/>
<species id="M_cpd00233_c0" name="Tetrahydrobiopterin_c0" compartment="c0" charge="0" boundaryCondition="false"/>
<species id="M_cpd15344_c0" name="2_Acyl_sn_glycero_3_phosphoglycerol_tetradecanoyl_c0" compartment="c0" charge="-1" boundaryCondition="false"/>
<species id="M_cpd11534_c0" name="11_methyl_3_hydroxy_dodecanoyl_ACP_c0" compartment="c0" charge="-1" boundaryCondition="false"/>
<species id="M_cpd02678_c0" name="N_Formyl_GAR_c0" compartment="c0" charge="-2" boundaryCondition="false"/>
<species id="M_cpd02394_c0" name="GAR_c0" compartment="c0" charge="-1" boundaryCondition="false"/>
<species id="M_cpd11209_c0" name="N_Acetyl_L_citrulline_c0" compartment="c0" charge="-1" boundaryCondition="false"/>
<species id="M_cpd02535_c0" name="2_3_Dihydroxy_3_methylvalerate_c0" compartment="c0" charge="-1" boundaryCondition="false"/>
<species id="M_cpd00241_c0" name="dGTP_c0" compartment="c0" charge="-3" boundaryCondition="false"/>
<species id="M_cpd02230_c0" name="Inositol_4_phosphate_c0" compartment="c0" charge="-2" boundaryCondition="false"/>
<species id="M_cpd03119_c0" name="3_Oxodecanoyl_CoA_c0" compartment="c0" charge="-4" boundaryCondition="false"/>
<species id="M_cpd01871_c0" name="3_Methylcatechol_c0" compartment="c0" charge="0" boundaryCondition="false"/>
<species id="M_cpd03584_c0" name="UDP_3_O_beta_hydroxymyristoyl_D_glucosamine_c0" compartment="c0" charge="-1" boundaryCondition="false"/>
<species id="M_cpd11484_c0" name="HMA_c0" compartment="c0" charge="-1" boundaryCondition="false"/>
<species id="M_cpd02187_c0" name="Methacrylyl_CoA_c0" compartment="c0" charge="-4" boundaryCondition="false"/>
<species id="M_cpd03572_c0" name="S_3_Hydroxyisobutyryl_CoA_c0" compartment="c0" charge="-4" boundaryCondition="false"/>
<species id="M_cpd12190_c0" name="Calmodulin_L_lysine_c0" compartment="c0" charge="0" boundaryCondition="false"/>
<species id="M_cpd12431_c0" name="Calmodulin_N6_methyl_L_lysine_c0" compartment="c0" charge="0" boundaryCondition="false"/>
<species id="M_cpd02528_c0" name="UDP_4_oxo_6_deoxy_D_glucose_c0" compartment="c0" charge="-2" boundaryCondition="false"/>
<species id="M_cpd01335_c0" name="Octanoyl_CoA_c0" compartment="c0" charge="-4" boundaryCondition="false"/>
<species id="M_cpd11542_c0" name="15_methyl_3_hydroxy_hexa_decanoyl_ACP_c0" compartment="c0" charge="-1" boundaryCondition="false"/>
<species id="M_cpd00254_e0" name="Mg_e0" compartment="e0" charge="2" boundaryCondition="false"/>
<species id="M_cpd00254_c0" name="Mg_c0" compartment="c0" charge="2" boundaryCondition="false"/>
<species id="M_cpd11499_c0" name="4_methyl_hexanoyl_ACP_c0" compartment="c0" charge="-1" boundaryCondition="false"/>
<species id="M_cpd00197_c0" name="Protocatechuate_c0" compartment="c0" charge="-1" boundaryCondition="false"/>
<species id="M_cpd00856_c0" name="3_Carboxy_cis_cis_muconate_c0" compartment="c0" charge="-3" boundaryCondition="false"/>
<species id="M_cpd09844_c0" name="3S_3_Hydroxyadipyl_CoA_c0" compartment="c0" charge="-5" boundaryCondition="false"/>
<species id="M_cpd01507_c0" name="3_Oxoadipyl_CoA_c0" compartment="c0" charge="-4" boundaryCondition="false"/>
<species id="M_cpd11470_c0" name="Octanoyl_ACP_c0" compartment="c0" charge="-2" boundaryCondition="false"/>
<species id="M_cpd11471_c0" name="2E_Octenoyl_acp_c0" compartment="c0" charge="-2" boundaryCondition="false"/>
<species id="M_cpd00205_e0" name="K_plus__e0" compartment="e0" charge="1" boundaryCondition="false"/>
<species id="M_cpd00205_c0" name="K_plus__c0" compartment="c0" charge="1" boundaryCondition="false"/>
<species id="M_cpd01693_c0" name="6_Phosphosucrose_c0" compartment="c0" charge="-2" boundaryCondition="false"/>
<species id="M_cpd00079_c0" name="D_glucose_6_phosphate_c0" compartment="c0" charge="-2" boundaryCondition="false"/>
<species id="M_cpd03365_c0" name="5_2_Formylethyl_4_6_dihydroxypicolinate_c0" compartment="c0" charge="-1" boundaryCondition="false"/>
<species id="M_cpd03366_c0" name="5_2_Carboxyethyl_4_6_dihydroxypicolinate_c0" compartment="c0" charge="-2" boundaryCondition="false"/>
<species id="M_cpd00888_c0" name="N_Methylethanolamine_phosphate_c0" compartment="c0" charge="-1" boundaryCondition="false"/>
<species id="M_cpd02200_c0" name="CDP_N_methylethanolamine_c0" compartment="c0" charge="-1" boundaryCondition="false"/>
<species id="M_cpd15313_c0" name="1_Acyl_sn_glycero_3_phosphoethanolamine_dodecanoyl_c0" compartment="c0" charge="0" boundaryCondition="false"/>
<species id="M_cpd00334_c0" name="L_Lactaldehyde_c0" compartment="c0" charge="0" boundaryCondition="false"/>
<species id="M_cpd01664_c0" name="Cholesterol_ester_c0" compartment="c0" charge="0" boundaryCondition="false"/>
<species id="M_cpd00160_c0" name="Cholesterol_c0" compartment="c0" charge="0" boundaryCondition="false"/>
<species id="M_cpd02125_c0" name="Tiglyl_CoA_c0" compartment="c0" charge="-4" boundaryCondition="false"/>
<species id="M_cpd15053_c0" name="3_Hydroxy_OPC4_CoA_c0" compartment="c0" charge="-3" boundaryCondition="false"/>
<species id="M_cpd15054_c0" name="3_Oxo_OPC4_CoA_c0" compartment="c0" charge="-3" boundaryCondition="false"/>
<species id="M_cpd02642_c0" name="N_5_phosphoribosyl_anthranilate_c0" compartment="c0" charge="-3" boundaryCondition="false"/>
<species id="M_cpd00956_c0" name="1_2_carboxyphenylamino_1_deoxyribulose_5_phosphate_c0" compartment="c0" charge="-3" boundaryCondition="false"/>
<species id="M_cpd11535_c0" name="11_methyl_trans_dodec_2_enoyl_ACP_c0" compartment="c0" charge="-1" boundaryCondition="false"/>
<species id="M_cpd00363_c0" name="Ethanol_c0" compartment="c0" charge="0" boundaryCondition="false"/>
<species id="M_cpd00891_c0" name="L_methylmalonyl_CoA_c0" compartment="c0" charge="-5" boundaryCondition="false"/>
<species id="M_cpd01530_c0" name="Dichloromethane_c0" compartment="c0" charge="0" boundaryCondition="false"/>
<species id="M_cpd00099_c0" name="Cl__c0" compartment="c0" charge="-1" boundaryCondition="false"/>
<species id="M_cpd00738_c0" name="phosphoserine_c0" compartment="c0" charge="-2" boundaryCondition="false"/>
<species id="M_cpd15678_c0" name="1_2_dianteisoheptadecanoyl_sn_glycerol_3_phosphate_c0" compartment="c0" charge="-1" boundaryCondition="false"/>
<species id="M_cpd15684_c0" name="CDP_1_2_dianteisoheptadecanoylglycerol_c0" compartment="c0" charge="-2" boundaryCondition="false"/>
<species id="M_cpd00149_c0" name="Co2_plus__c0" compartment="c0" charge="2" boundaryCondition="false"/>
<species id="M_cpd03913_c0" name="Hydrogenobyrinate_diamide_c0" compartment="c0" charge="-2" boundaryCondition="false"/>
<species id="M_cpd03914_c0" name="CobIIyrinate_diamide_c0" compartment="c0" charge="-1" boundaryCondition="false"/>
<species id="M_cpd00774_c0" name="UroporphyrinogenIII_c0" compartment="c0" charge="-8" boundaryCondition="false"/>
<species id="M_cpd11206_c0" name="Precorrin_1_c0" compartment="c0" charge="-8" boundaryCondition="false"/>
<species id="M_cpd03247_c0" name="Glycochenodeoxycholate_c0" compartment="c0" charge="-1" boundaryCondition="false"/>
<species id="M_cpd06739_c0" name="R__plus__Citronellal_c0" compartment="c0" charge="0" boundaryCondition="false"/>
<species id="M_cpd15166_c0" name="Citronellate_c0" compartment="c0" charge="-1" boundaryCondition="false"/>
<species id="M_cpd00447_c0" name="Betaine_aldehyde_c0" compartment="c0" charge="1" boundaryCondition="false"/>
<species id="M_cpd00272_c0" name="GDP_L_fucose_c0" compartment="c0" charge="-2" boundaryCondition="false"/>
<species id="M_cpd01587_c0" name="5_Methylcytosine_c0" compartment="c0" charge="0" boundaryCondition="false"/>
<species id="M_cpd15349_c0" name="2_Acyl_sn_glycero_3_phosphoglycerol_octadec_11_enoyl_c0" compartment="c0" charge="-1" boundaryCondition="false"/>
<species id="M_cpd01242_e0" name="Thyminose_e0" compartment="e0" charge="0" boundaryCondition="false"/>
<species id="M_cpd01242_c0" name="Thyminose_c0" compartment="c0" charge="0" boundaryCondition="false"/>
<species id="M_cpd03455_c0" name="3_Mercaptolactate_c0" compartment="c0" charge="-1" boundaryCondition="false"/>
<species id="M_cpd00706_c0" name="Mercaptopyruvate_c0" compartment="c0" charge="-1" boundaryCondition="false"/>
<species id="M_cpd00392_c0" name="Phycite_c0" compartment="c0" charge="0" boundaryCondition="false"/>
<species id="M_cpd02203_c0" name="D_Erythritol_4_phosphate_c0" compartment="c0" charge="-1" boundaryCondition="false"/>
<species id="M_cpd00179_e0" name="Maltose_e0" compartment="e0" charge="0" boundaryCondition="false"/>
<species id="M_cpd00957_c0" name="2_5_Diamino_6_5_phosphoribosylamino_4_pyrimidineone_c0" compartment="c0" charge="-2" boundaryCondition="false"/>
<species id="M_cpd00931_c0" name="5_Amino_6__5_phosphoribosylaminouracil_c0" compartment="c0" charge="-2" boundaryCondition="false"/>
<species id="M_cpd03139_c0" name="5beta_Dihydrotestosterone_c0" compartment="c0" charge="0" boundaryCondition="false"/>
<species id="M_cpd00420_c0" name="Testosterone_c0" compartment="c0" charge="0" boundaryCondition="false"/>
<species id="M_cpd11478_c0" name="R_3_Hydroxybutanoyl_acyl_carrier_protein_c0" compartment="c0" charge="-1" boundaryCondition="false"/>
<species id="M_cpd14790_c0" name="3_Sulfolactate_c0" compartment="c0" charge="-2" boundaryCondition="false"/>
<species id="M_cpd08625_c0" name="5_Hydroxyisourate_c0" compartment="c0" charge="0" boundaryCondition="false"/>
<species id="M_cpd03706_c0" name="UppppU_c0" compartment="c0" charge="-4" boundaryCondition="false"/>
<species id="M_cpd15321_c0" name="1_Acyl_sn_glycero_3_phosphoglycerol_hexadecanoyl_c0" compartment="c0" charge="-1" boundaryCondition="false"/>
<species id="M_cpd03120_c0" name="S_Hydroxyoctanoyl_CoA_c0" compartment="c0" charge="-4" boundaryCondition="false"/>
<species id="M_cpd03130_c0" name="2E_Octenoyl_CoA_c0" compartment="c0" charge="-4" boundaryCondition="false"/>
<species id="M_cpd00911_c0" name="6_phospho_D_glucono_1_5_lactone_c0" compartment="c0" charge="-2" boundaryCondition="false"/>
<species id="M_cpd02886_c0" name="UDP_3_O_beta_hydroxymyristoyl_N_acetylglucosamine_c0" compartment="c0" charge="-2" boundaryCondition="false"/>
<species id="M_cpd02557_c0" name="Farnesylfarnesylgeraniol_c0" compartment="c0" charge="-2" boundaryCondition="false"/>
<species id="M_cpd03443_c0" name="3_Octaprenyl_4_hydroxybenzoate_c0" compartment="c0" charge="-1" boundaryCondition="false"/>
<species id="M_cpd00142_c0" name="Acetoacetate_c0" compartment="c0" charge="-1" boundaryCondition="false"/>
<species id="M_cpd00445_c0" name="Cyclohexanamine_c0" compartment="c0" charge="1" boundaryCondition="false"/>
<species id="M_cpd00329_c0" name="Cyclohexanone_c0" compartment="c0" charge="0" boundaryCondition="false"/>
<species id="M_cpd11435_c0" name="fa1coa_c0" compartment="c0" charge="-3" boundaryCondition="false"/>
<species id="M_cpd03221_c0" name="Zymosterol_c0" compartment="c0" charge="0" boundaryCondition="false"/>
<species id="M_cpd02755_c0" name="Fecosterol_c0" compartment="c0" charge="0" boundaryCondition="false"/>
<species id="M_cpd00238_c0" name="Sedoheptulose7_phosphate_c0" compartment="c0" charge="-2" boundaryCondition="false"/>
<species id="M_cpd02096_c0" name="L_3_Amino_isobutyrate_c0" compartment="c0" charge="0" boundaryCondition="false"/>
<species id="M_cpd12599_c0" name="GM3_c0" compartment="c0" charge="-1" boundaryCondition="false"/>
<species id="M_cpd00644_c0" name="PAN_c0" compartment="c0" charge="-1" boundaryCondition="false"/>
<species id="M_cpd15049_c0" name="3_Hydroxy_OPC6_CoA_c0" compartment="c0" charge="-3" boundaryCondition="false"/>
<species id="M_cpd15050_c0" name="3_Oxo_OPC6_CoA_c0" compartment="c0" charge="-3" boundaryCondition="false"/>
<species id="M_cpd15544_c0" name="Phosphatidylglycerophosphate_ditetradec_7_enoyl_c0" compartment="c0" charge="-2" boundaryCondition="false"/>
<species id="M_cpd03048_e0" name="Isethionate_e0" compartment="e0" charge="-1" boundaryCondition="false"/>
<species id="M_cpd03048_c0" name="Isethionate_c0" compartment="c0" charge="-1" boundaryCondition="false"/>
<species id="M_cpd02740_c0" name="Guanosine_5_triphosphate_3_diphosphate_c0" compartment="c0" charge="-6" boundaryCondition="false"/>
<species id="M_cpd11596_e0" name="butanesulfonate_e0" compartment="e0" charge="-1" boundaryCondition="false"/>
<species id="M_cpd11596_c0" name="butanesulfonate_c0" compartment="c0" charge="-1" boundaryCondition="false"/>
<species id="M_cpd04117_c0" name="4_Methylcatechol_c0" compartment="c0" charge="0" boundaryCondition="false"/>
<species id="M_cpd02542_c0" name="3_Methyl_cis_cis_muconate_c0" compartment="c0" charge="-2" boundaryCondition="false"/>
<species id="M_cpd00875_c0" name="KDO_c0" compartment="c0" charge="-1" boundaryCondition="false"/>
<species id="M_cpd02546_c0" name="CMP_KDO_c0" compartment="c0" charge="-2" boundaryCondition="false"/>
<species id="M_cpd00510_c0" name="deoxyribose_5_phosphate_c0" compartment="c0" charge="-2" boundaryCondition="false"/>
<species id="M_cpd00809_c0" name="O_Phospho_L_homoserine_c0" compartment="c0" charge="-2" boundaryCondition="false"/>
<species id="M_cpd02100_c0" name="L_Xylulose_5_phosphate_c0" compartment="c0" charge="-2" boundaryCondition="false"/>
<species id="M_cpd00009_e0" name="Phosphate_e0" compartment="e0" charge="-2" boundaryCondition="false"/>
<species id="M_cpd03128_c0" name="Decanoyl_CoA_c0" compartment="c0" charge="-4" boundaryCondition="false"/>
<species id="M_cpd03117_c0" name="3_Oxododecanoyl_CoA_c0" compartment="c0" charge="-4" boundaryCondition="false"/>
<species id="M_cpd03608_c0" name="4_Hydroxy_L_threonine_c0" compartment="c0" charge="0" boundaryCondition="false"/>
<species id="M_cpd01832_c0" name="L_Lysine_1_6_lactam_c0" compartment="c0" charge="1" boundaryCondition="false"/>
<species id="M_cpd03422_c0" name="Cobinamide_c0" compartment="c0" charge="3" boundaryCondition="false"/>
<species id="M_cpd03199_c0" name="3_Ketolactose_c0" compartment="c0" charge="0" boundaryCondition="false"/>
<species id="M_cpd03193_c0" name="3_Keto_beta_D_galactose_c0" compartment="c0" charge="0" boundaryCondition="false"/>
<species id="M_cpd11530_c0" name="9_methyl_3_hydroxy_decanoyl_ACP_c0" compartment="c0" charge="-1" boundaryCondition="false"/>
<species id="M_cpd00305_c0" name="Thiamin_c0" compartment="c0" charge="1" boundaryCondition="false"/>
<species id="M_cpd00939_c0" name="Toxopyrimidine_c0" compartment="c0" charge="0" boundaryCondition="false"/>
<species id="M_cpd02636_c0" name="4_Methyl_5__2_hydroxyethyl_thiazole_c0" compartment="c0" charge="0" boundaryCondition="false"/>
<species id="M_cpd00773_c0" name="UDP_MurNAc_c0" compartment="c0" charge="-3" boundaryCondition="false"/>
<species id="M_cpd02820_c0" name="UDP_N_acetylglucosamine_enolpyruvate_c0" compartment="c0" charge="-3" boundaryCondition="false"/>
<species id="M_cpd02524_c0" name="N_Pantothenoylcysteine_c0" compartment="c0" charge="-1" boundaryCondition="false"/>
<species id="M_cpd00235_c0" name="D_mannose_6_phosphate_c0" compartment="c0" charge="-2" boundaryCondition="false"/>
<species id="M_cpd00934_c0" name="Inositol_1_3_4_5_tetrakisphosphate_c0" compartment="c0" charge="-4" boundaryCondition="false"/>
<species id="M_cpd00914_c0" name="Inositol_1_3_4_trisphosphate_c0" compartment="c0" charge="-3" boundaryCondition="false"/>
<species id="M_cpd15346_c0" name="2_Acyl_sn_glycero_3_phosphoglycerol_hexadecanoyl_c0" compartment="c0" charge="-1" boundaryCondition="false"/>
<species id="M_cpd15173_c0" name="3_Hydroxy_5_methylhex_4_enoyl_CoA_c0" compartment="c0" charge="-3" boundaryCondition="false"/>
<species id="M_cpd15175_c0" name="5_Methyl_3_oxo_4_hexenoyl_CoA_c0" compartment="c0" charge="-3" boundaryCondition="false"/>
<species id="M_cpd15338_c0" name="2_Acyl_sn_glycero_3_phosphoethanolamine_tetradec_7_enoyl_c0" compartment="c0" charge="0" boundaryCondition="false"/>
<species id="M_cpd01185_c0" name="L_Fuconate_c0" compartment="c0" charge="-1" boundaryCondition="false"/>
<species id="M_cpd02387_c0" name="2_Dehydro_3_deoxy_L_fuconate_c0" compartment="c0" charge="-1" boundaryCondition="false"/>
<species id="M_cpd11953_c0" name="Diphthamide_c0" compartment="c0" charge="1" boundaryCondition="false"/>
<species id="M_cpd12522_c0" name="EF_2_N_ADP_D_ribosyldiphthamide_c0" compartment="c0" charge="-1" boundaryCondition="false"/>
<species id="M_cpd08286_c0" name="2_C_methyl_D_erythritol4_phosphate_c0" compartment="c0" charge="-2" boundaryCondition="false"/>
<species id="M_cpd03423_c0" name="alpha_Ribazole_c0" compartment="c0" charge="0" boundaryCondition="false"/>
<species id="M_cpd00166_c0" name="Calomide_c0" compartment="c0" charge="2" boundaryCondition="false"/>
<species id="M_cpd02654_c0" name="4_Methyl_5__2_phosphoethyl_thiazole_c0" compartment="c0" charge="-2" boundaryCondition="false"/>
<species id="M_cpd15378_c0" name="4_Hydroxy_benzylalcohol_c0" compartment="c0" charge="0" boundaryCondition="false"/>
<species id="M_cpd01775_c0" name="Phosphoribosyl_ATP_c0" compartment="c0" charge="-5" boundaryCondition="false"/>
<species id="M_cpd00283_c0" name="Geranyldiphosphate_c0" compartment="c0" charge="-2" boundaryCondition="false"/>
<species id="M_cpd06711_c0" name="Hydroxymethylphenylsuccinyl_CoA_c0" compartment="c0" charge="-4" boundaryCondition="false"/>
<species id="M_cpd06712_c0" name="Benzoylsuccinyl_CoA_c0" compartment="c0" charge="-4" boundaryCondition="false"/>
<species id="M_cpd03234_c0" name="7alpha_Hydroxy_5beta_cholestan_3_one_c0" compartment="c0" charge="0" boundaryCondition="false"/>
<species id="M_cpd03238_c0" name="7alpha_Hydroxycholest_4_en_3_one_c0" compartment="c0" charge="0" boundaryCondition="false"/>
<species id="M_cpd02721_c0" name="DKHP_c0" compartment="c0" charge="-3" boundaryCondition="false"/>
<species id="M_cpd04491_c0" name="Maleimide_c0" compartment="c0" charge="0" boundaryCondition="false"/>
<species id="M_cpd01123_c0" name="Maleamate_c0" compartment="c0" charge="-1" boundaryCondition="false"/>
<species id="M_cpd15606_e0" name="Gly_Tyr_e0" compartment="e0" charge="0" boundaryCondition="false"/>
<species id="M_cpd00048_e0" name="Sulfate_e0" compartment="e0" charge="-2" boundaryCondition="false"/>
<species id="M_cpd15316_c0" name="1_Acyl_sn_glycero_3_phosphoethanolamine_hexadecanoyl_c0" compartment="c0" charge="0" boundaryCondition="false"/>
<species id="M_cpd11510_c0" name="10_methyl_trans_dodec_2_enoyl_ACP_c0" compartment="c0" charge="-1" boundaryCondition="false"/>
<species id="M_cpd11511_c0" name="10_methyl_dodecanoyl_ACP_c0" compartment="c0" charge="-1" boundaryCondition="false"/>
<species id="M_cpd10516_e0" name="fe3_e0" compartment="e0" charge="3" boundaryCondition="false"/>
<species id="M_cpd10516_c0" name="fe3_c0" compartment="c0" charge="3" boundaryCondition="false"/>
<species id="M_cpd11830_c0" name="S_Aminomethyldihydrolipoylprotein_c0" compartment="c0" charge="1" boundaryCondition="false"/>
<species id="M_cpd00209_c0" name="Nitrate_c0" compartment="c0" charge="-1" boundaryCondition="false"/>
<species id="M_cpd00200_c0" name="4MOP_c0" compartment="c0" charge="-1" boundaryCondition="false"/>
<species id="M_cpd00149_e0" name="Co2_plus__e0" compartment="e0" charge="2" boundaryCondition="false"/>
<species id="M_cpd05521_c0" name="Violaxanthin_c0" compartment="c0" charge="0" boundaryCondition="false"/>
<species id="M_cpd05513_c0" name="Neoxanthin_c0" compartment="c0" charge="0" boundaryCondition="false"/>
<species id="M_cpd03397_c0" name="Selenohomocysteine_c0" compartment="c0" charge="0" boundaryCondition="false"/>
<species id="M_cpd03398_c0" name="Selenocystathionine_c0" compartment="c0" charge="0" boundaryCondition="false"/>
<species id="M_cpd14796_c0" name="Z_Phenylacetaldehyde_oxime_c0" compartment="c0" charge="0" boundaryCondition="false"/>
<species id="M_cpd14795_c0" name="Benzyl_cyanide_c0" compartment="c0" charge="0" boundaryCondition="false"/>
<species id="M_cpd11718_c0" name="S_3_Hydroxyacyl_CoA_c0" compartment="c0" charge="-3" boundaryCondition="false"/>
<species id="M_cpd11637_c0" name="3_Oxoacyl_CoA_c0" compartment="c0" charge="-3" boundaryCondition="false"/>
<species id="M_cpd03198_c0" name="Melibiose_c0" compartment="c0" charge="0" boundaryCondition="false"/>
<species id="M_cpd03413_c0" name="L_Glutamyl_1_phosphate_c0" compartment="c0" charge="-1" boundaryCondition="false"/>
<species id="M_cpd11430_c0" name="fa1_c0" compartment="c0" charge="-1" boundaryCondition="false"/>
<species id="M_cpd00382_c0" name="Melitose_c0" compartment="c0" charge="0" boundaryCondition="false"/>
<species id="M_cpd01371_c0" name="Aspulvinone_E_c0" compartment="c0" charge="-1" boundaryCondition="false"/>
<species id="M_cpd01373_c0" name="Aspulvinone_H_c0" compartment="c0" charge="-1" boundaryCondition="false"/>
<species id="M_cpd02826_c0" name="5_Phosphoribosylformylglycinamidine_c0" compartment="c0" charge="-1" boundaryCondition="false"/>
<species id="M_cpd02140_c0" name="AIR_c0" compartment="c0" charge="-1" boundaryCondition="false"/>
<species id="M_cpd15318_c0" name="1_Acyl_sn_glycero_3_phosphoglycerol_dodecanoyl_c0" compartment="c0" charge="-1" boundaryCondition="false"/>
<species id="M_cpd03661_c0" name="GD1b_c0" compartment="c0" charge="-2" boundaryCondition="false"/>
<species id="M_cpd00531_c0" name="Hg2_plus__c0" compartment="c0" charge="2" boundaryCondition="false"/>
<species id="M_cpd00531_e0" name="Hg2_plus__e0" compartment="e0" charge="2" boundaryCondition="false"/>
<species id="M_cpd11583_e0" name="Ala_Leu_e0" compartment="e0" charge="0" boundaryCondition="false"/>
<species id="M_cpd15363_c0" name="2_tetradecanoyl_sn_glycerol_3_phosphate_c0" compartment="c0" charge="-1" boundaryCondition="false"/>
<species id="M_cpd00797_c0" name="R_3_Hydroxybutanoate_c0" compartment="c0" charge="-1" boundaryCondition="false"/>
<species id="M_cpd15527_c0" name="1_2_dioctadec_11_enoyl_sn_glycerol_3_phosphate_c0" compartment="c0" charge="-1" boundaryCondition="false"/>
<species id="M_cpd03655_c0" name="GD2_c0" compartment="c0" charge="-2" boundaryCondition="false"/>
<species id="M_cpd15584_c0" name="alpha_Methyl_D_glucoside_c0" compartment="c0" charge="0" boundaryCondition="false"/>
<species id="M_cpd00116_c0" name="Methanol_c0" compartment="c0" charge="0" boundaryCondition="false"/>
<species id="M_cpd01620_c0" name="Precorrin_2_c0" compartment="c0" charge="-7" boundaryCondition="false"/>
<species id="M_cpd03709_c0" name="Salicylaldehyde_c0" compartment="c0" charge="0" boundaryCondition="false"/>
<species id="M_cpd15524_c0" name="1_2_dihexadecanoyl_sn_glycerol_3_phosphate_c0" compartment="c0" charge="-1" boundaryCondition="false"/>
<species id="M_cpd08210_c0" name="ADC_c0" compartment="c0" charge="-1" boundaryCondition="false"/>
<species id="M_cpd03122_c0" name="S_Hydroxyhexanoyl_CoA_c0" compartment="c0" charge="-4" boundaryCondition="false"/>
<species id="M_cpd03123_c0" name="3_Oxohexanoyl_CoA_c0" compartment="c0" charge="-4" boundaryCondition="false"/>
<species id="M_cpd01921_c0" name="N_Acetyl_L_histidine_c0" compartment="c0" charge="-1" boundaryCondition="false"/>
<species id="M_cpd12043_c0" name="Protein_lysine_c0" compartment="c0" charge="0" boundaryCondition="false"/>
<species id="M_cpd12736_c0" name="Protein_N6_methyl_L_lysine_c0" compartment="c0" charge="0" boundaryCondition="false"/>
<species id="M_cpd09806_c0" name="m_Cresotic_acid_c0" compartment="c0" charge="-1" boundaryCondition="false"/>
<species id="M_cpd00395_e0" name="L_Cysteate_e0" compartment="e0" charge="-1" boundaryCondition="false"/>
<species id="M_cpd00395_c0" name="L_Cysteate_c0" compartment="c0" charge="-1" boundaryCondition="false"/>
<species id="M_cpd00727_c0" name="2_Phosphoglycolate_c0" compartment="c0" charge="-3" boundaryCondition="false"/>
<species id="M_cpd00853_c0" name="DPG_c0" compartment="c0" charge="-3" boundaryCondition="false"/>
<species id="M_cpd11531_c0" name="9_methyl_trans_dec_2_enoyl_ACP_c0" compartment="c0" charge="-1" boundaryCondition="false"/>
<species id="M_cpd02365_c0" name="5beta_Androstane_3_17_dione_c0" compartment="c0" charge="0" boundaryCondition="false"/>
<species id="M_cpd00237_c0" name="Androstenedione_c0" compartment="c0" charge="0" boundaryCondition="false"/>
<species id="M_cpd11432_c0" name="fa11coa_c0" compartment="c0" charge="-3" boundaryCondition="false"/>
<species id="M_cpd00294_c0" name="dAMP_c0" compartment="c0" charge="-2" boundaryCondition="false"/>
<species id="M_cpd11589_e0" name="gly_asp_L_e0" compartment="e0" charge="-1" boundaryCondition="false"/>
<species id="M_cpd04248_c0" name="Chloral_hydrate_c0" compartment="c0" charge="0" boundaryCondition="false"/>
<species id="M_cpd04661_c0" name="Trichloroethanol_c0" compartment="c0" charge="0" boundaryCondition="false"/>
<species id="M_cpd01700_c0" name="D_Citramalate_c0" compartment="c0" charge="-2" boundaryCondition="false"/>
<species id="M_cpd01570_c0" name="2_3_Cyclic_AMP_c0" compartment="c0" charge="-1" boundaryCondition="false"/>
<species id="M_cpd00988_c0" name="3_AMP_c0" compartment="c0" charge="-2" boundaryCondition="false"/>
<species id="M_cpd11548_c0" name="4_methyl_trans_pent_2_enoyl_ACP_c0" compartment="c0" charge="-1" boundaryCondition="false"/>
<species id="M_cpd01536_c0" name="GDP_L_galactose_c0" compartment="c0" charge="-2" boundaryCondition="false"/>
<species id="M_cpd14655_c0" name="L_Galactose_1_phosphate_c0" compartment="c0" charge="-1" boundaryCondition="false"/>
<species id="M_cpd11483_c0" name="R_3_Hydroxyoctanoyl_acyl_carrier_protein_c0" compartment="c0" charge="-2" boundaryCondition="false"/>
<species id="M_cpd00586_c0" name="D_Arginine_c0" compartment="c0" charge="1" boundaryCondition="false"/>
<species id="M_cpd03444_c0" name="2_Octaprenylphenol_c0" compartment="c0" charge="0" boundaryCondition="false"/>
<species id="M_cpd11564_c0" name="12_methyl_trans_tridec_2_enoyl_ACP_c0" compartment="c0" charge="-1" boundaryCondition="false"/>
<species id="M_cpd12737_c0" name="Protein_N6_N6_dimethyl_L_lysine_c0" compartment="c0" charge="0" boundaryCondition="false"/>
<species id="M_cpd12738_c0" name="Protein_N6_N6_N6_trimethyl_L_lysine_c0" compartment="c0" charge="1" boundaryCondition="false"/>
<species id="M_cpd00337_c0" name="Hydrouracil_c0" compartment="c0" charge="0" boundaryCondition="false"/>
<species id="M_cpd00157_c0" name="Glycerone_c0" compartment="c0" charge="0" boundaryCondition="false"/>
<species id="M_cpd03654_c0" name="GD3_c0" compartment="c0" charge="-2" boundaryCondition="false"/>
<species id="M_cpd00403_c0" name="D_Mannonate_c0" compartment="c0" charge="-1" boundaryCondition="false"/>
<species id="M_cpd00672_c0" name="D_Fructuronate_c0" compartment="c0" charge="-1" boundaryCondition="false"/>
<species id="M_cpd03702_c0" name="2_3_Cyclic_GMP_c0" compartment="c0" charge="-1" boundaryCondition="false"/>
<species id="M_cpd03701_c0" name="Gp_c0" compartment="c0" charge="-2" boundaryCondition="false"/>
<species id="M_cpd00938_c0" name="4_Carboxymuconolactone_c0" compartment="c0" charge="-2" boundaryCondition="false"/>
<species id="M_cpd02255_c0" name="3_oxoadipate_enol_lactone_c0" compartment="c0" charge="-1" boundaryCondition="false"/>
<species id="M_cpd03897_c0" name="4a_Hydroxytetrahydrobiopterin_c0" compartment="c0" charge="0" boundaryCondition="false"/>
<species id="M_cpd00120_c0" name="Butyryl_CoA_c0" compartment="c0" charge="-4" boundaryCondition="false"/>
<species id="M_cpd00434_c0" name="4_Aminobutanal_c0" compartment="c0" charge="1" boundaryCondition="false"/>
<species id="M_cpd11431_c0" name="fa11_c0" compartment="c0" charge="-1" boundaryCondition="false"/>
<species id="M_cpd03699_c0" name="cDPG_c0" compartment="c0" charge="-3" boundaryCondition="false"/>
<species id="M_cpd11584_c0" name="Ala_His_c0" compartment="c0" charge="0" boundaryCondition="false"/>
<species id="M_cpd11575_e0" name="MOPS_e0" compartment="e0" charge="-1" boundaryCondition="false"/>
<species id="M_cpd11575_c0" name="MOPS_c0" compartment="c0" charge="-1" boundaryCondition="false"/>
<species id="M_cpd15067_c0" name="Delphinidin_3_O_beta_D_glucoside_5_O_6_coumaroyl_beta_D_glucoside_c0" compartment="c0" charge="-2" boundaryCondition="false"/>
<species id="M_cpd00549_c0" name="D_Lysine_c0" compartment="c0" charge="1" boundaryCondition="false"/>
<species id="M_cpd03073_c0" name="2_5_Diaminohexanoate_c0" compartment="c0" charge="1" boundaryCondition="false"/>
<species id="M_cpd00304_c0" name="Retinal_c0" compartment="c0" charge="0" boundaryCondition="false"/>
<species id="M_cpd02069_c0" name="3_Phosphonooxypyruvate_c0" compartment="c0" charge="-3" boundaryCondition="false"/>
<species id="M_cpd11657_c0" name="Starch_c0" compartment="c0" charge="0" boundaryCondition="false"/>
<species id="M_cpd11735_c0" name="Amylose_c0" compartment="c0" charge="0" boundaryCondition="false"/>
<species id="M_cpd02631_c0" name="DKDI_c0" compartment="c0" charge="0" boundaryCondition="false"/>
<species id="M_cpd12592_c0" name="alpha_N_Acetylneuraminyl_2_3_beta_D_galactosyl_R_c0" compartment="c0" charge="-1" boundaryCondition="false"/>
<species id="M_cpd02972_c0" name="alpha_N_Acetylneuraminyl_2_8_alpha_N_acetylneuraminyl_2_3_beta_D__galactosyl_R_c0" compartment="c0" charge="-2" boundaryCondition="false"/>
<species id="M_cpd09792_c0" name="1_Naphthalenemethanol_c0" compartment="c0" charge="0" boundaryCondition="false"/>
<species id="M_cpd00503_c0" name="D_Fructose_2_6_bisphosphate_c0" compartment="c0" charge="-2" boundaryCondition="false"/>
<species id="M_cpd15130_c0" name="Isopentenyl_ATP_c0" compartment="c0" charge="-3" boundaryCondition="false"/>
<species id="M_cpd00438_c0" name="Deoxyadenosine_c0" compartment="c0" charge="0" boundaryCondition="false"/>
<species id="M_cpd11477_c0" name="2E_Hexadecenoyl_acp_c0" compartment="c0" charge="-2" boundaryCondition="false"/>
<species id="M_cpd00105_e0" name="D_Ribose_e0" compartment="e0" charge="0" boundaryCondition="false"/>
<species id="M_cpd16395_c0" name="2_Phenyl_1_3_propanediol_monocarbamate_c0" compartment="c0" charge="0" boundaryCondition="false"/>
<species id="M_cpd16396_c0" name="3_Carbamoyl_2_phenylpropionaldehyde_c0" compartment="c0" charge="0" boundaryCondition="false"/>
<species id="M_cpd11467_c0" name="2E_Tetradecenoyl_acp_c0" compartment="c0" charge="-2" boundaryCondition="false"/>
<species id="M_cpd02688_c0" name="S_Methyl_3_phospho_1_thio_D_glycerate_c0" compartment="c0" charge="-1" boundaryCondition="false"/>
<species id="M_cpd02380_c0" name="S_Methyl_1_thio_D_glycerate_c0" compartment="c0" charge="0" boundaryCondition="false"/>
<species id="M_cpd02490_c0" name="Lysopine_c0" compartment="c0" charge="0" boundaryCondition="false"/>
<species id="M_cpd09878_e0" name="Sulfoacetate_e0" compartment="e0" charge="-2" boundaryCondition="false"/>
<species id="M_cpd09878_c0" name="Sulfoacetate_c0" compartment="c0" charge="-2" boundaryCondition="false"/>
<species id="M_cpd11588_e0" name="gly_pro_L_e0" compartment="e0" charge="0" boundaryCondition="false"/>
<species id="M_cpd15315_c0" name="1_Acyl_sn_glycero_3_phosphoethanolamine_tetradec_7_enoyl_c0" compartment="c0" charge="0" boundaryCondition="false"/>
<species id="M_cpd00331_c0" name="cis_Aconitate_c0" compartment="c0" charge="-3" boundaryCondition="false"/>
<species id="M_cpd02603_c0" name="3_Lysolecithin_c0" compartment="c0" charge="0" boundaryCondition="false"/>
<species id="M_cpd02601_c0" name="2_Lysolecithin_c0" compartment="c0" charge="0" boundaryCondition="false"/>
<species id="M_cpd03671_c0" name="D_Glucosamine1_phosphate_c0" compartment="c0" charge="-1" boundaryCondition="false"/>
<species id="M_cpd11518_c0" name="14_methyl_trans_hexa_dec_2_enoyl_ACP_c0" compartment="c0" charge="-1" boundaryCondition="false"/>
<species id="M_cpd01997_c0" name="Dimethylbenzimidazole_c0" compartment="c0" charge="0" boundaryCondition="false"/>
<species id="M_cpd02904_c0" name="alpha_Ribazole_5_phosphate_c0" compartment="c0" charge="-2" boundaryCondition="false"/>
<species id="M_cpd00837_c0" name="S_Adenosylmethioninamine_c0" compartment="c0" charge="2" boundaryCondition="false"/>
<species id="M_cpd11436_c0" name="fa3_c0" compartment="c0" charge="-1" boundaryCondition="false"/>
<species id="M_cpd00557_c0" name="Siroheme_c0" compartment="c0" charge="-8" boundaryCondition="false"/>
<species id="M_cpd03426_c0" name="Sirohydrochlorin_c0" compartment="c0" charge="-8" boundaryCondition="false"/>
<species id="M_cpd10515_c0" name="Fe2_plus__c0" compartment="c0" charge="2" boundaryCondition="false"/>
<species id="M_cpd15680_c0" name="1_2_diisopentadecanoyl_sn_glycerol_3_phosphate_c0" compartment="c0" charge="-1" boundaryCondition="false"/>
<species id="M_cpd09350_c0" name="N2_Acetyl_L_aminoadipyl_delta_phosphate_c0" compartment="c0" charge="-3" boundaryCondition="false"/>
<species id="M_cpd09351_c0" name="N2_Acetyl_L_aminoadipate_semialdehyde_c0" compartment="c0" charge="-1" boundaryCondition="false"/>
<species id="M_cpd15717_c0" name="Dianteisoheptadecanoylphosphatidylglycerophosphate_c0" compartment="c0" charge="-2" boundaryCondition="false"/>
<species id="M_cpd01956_c0" name="o_Formylbenzoic_acid_c0" compartment="c0" charge="-1" boundaryCondition="false"/>
<species id="M_cpd01129_c0" name="Phthalate_c0" compartment="c0" charge="-2" boundaryCondition="false"/>
<species id="M_cpd00314_c0" name="D_Mannitol_c0" compartment="c0" charge="0" boundaryCondition="false"/>
<species id="M_cpd00876_c0" name="3_Hydroxyisobutyrate_c0" compartment="c0" charge="-1" boundaryCondition="false"/>
<species id="M_cpd15423_c0" name="CDP_1_2_ditetradecanoylglycerol_c0" compartment="c0" charge="-2" boundaryCondition="false"/>
<species id="M_cpd15543_c0" name="Phosphatidylglycerophosphate_ditetradecanoyl_c0" compartment="c0" charge="-2" boundaryCondition="false"/>
<species id="M_cpd11636_c0" name="Amide_c0" compartment="c0" charge="0" boundaryCondition="false"/>
<species id="M_cpd06559_c0" name="alpha_Farnesene_c0" compartment="c0" charge="0" boundaryCondition="false"/>
<species id="M_cpd09811_c0" name="4_Hydroxymethylsalicylaldehyde_c0" compartment="c0" charge="0" boundaryCondition="false"/>
<species id="M_cpd09812_c0" name="4_Hydroxymethylsalicylate_c0" compartment="c0" charge="-1" boundaryCondition="false"/>
<species id="M_cpd00668_c0" name="ALCTT_c0" compartment="c0" charge="-1" boundaryCondition="false"/>
<species id="M_cpd00448_c0" name="D_Glyceraldehyde_c0" compartment="c0" charge="0" boundaryCondition="false"/>
<species id="M_cpd00268_e0" name="H2S2O3_e0" compartment="e0" charge="-1" boundaryCondition="false"/>
<species id="M_cpd15319_c0" name="1_Acyl_sn_glycero_3_phosphoglycerol_tetradecanoyl_c0" compartment="c0" charge="-1" boundaryCondition="false"/>
<species id="M_cpd01329_e0" name="Maltohexaose_e0" compartment="e0" charge="0" boundaryCondition="false"/>
<species id="M_cpd01329_c0" name="Maltohexaose_c0" compartment="c0" charge="0" boundaryCondition="false"/>
<species id="M_cpd12499_c0" name="D_Galactosyl_1_4_beta_D_glucosyl_R_c0" compartment="c0" charge="0" boundaryCondition="false"/>
<species id="M_cpd02902_c0" name="D_Galactosyl_1_3_beta_D_galactosyl_1_4_beta_D_glucosyl_R_c0" compartment="c0" charge="0" boundaryCondition="false"/>
<species id="M_cpd00274_c0" name="Citrulline_c0" compartment="c0" charge="0" boundaryCondition="false"/>
<species id="M_cpd00712_c0" name="2_Dehydropantoate_c0" compartment="c0" charge="-1" boundaryCondition="false"/>
<species id="M_cpd15362_c0" name="2_tetradec_7_enoyl_sn_glycerol_3_phosphate_c0" compartment="c0" charge="-1" boundaryCondition="false"/>
<species id="M_cpd02234_c0" name="R_3_Hydroxybutanoyl_CoA_c0" compartment="c0" charge="-4" boundaryCondition="false"/>
<species id="M_cpd00742_c0" name="Allophanate_c0" compartment="c0" charge="-1" boundaryCondition="false"/>
<species id="M_cpd03835_c0" name="Precorrin_8_c0" compartment="c0" charge="-7" boundaryCondition="false"/>
<species id="M_cpd03832_c0" name="Hydrogenobyrinate_c0" compartment="c0" charge="-4" boundaryCondition="false"/>
<species id="M_cpd15585_c0" name="beta_Methylglucoside_c0" compartment="c0" charge="0" boundaryCondition="false"/>
<species id="M_cpd03034_c0" name="3_Ureidoisobutyrate_c0" compartment="c0" charge="-1" boundaryCondition="false"/>
<species id="M_cpd03063_c0" name="3_Aminoisobutanoate_c0" compartment="c0" charge="0" boundaryCondition="false"/>
<species id="M_cpd15604_e0" name="Gly_Leu_e0" compartment="e0" charge="0" boundaryCondition="false"/>
<species id="M_cpd00322_e0" name="L_Isoleucine_e0" compartment="e0" charge="0" boundaryCondition="false"/>
<species id="M_cpd03760_c0" name="Precorrin_6B_c0" compartment="c0" charge="-7" boundaryCondition="false"/>
<species id="M_cpd03761_c0" name="Precorrin_6A_c0" compartment="c0" charge="-7" boundaryCondition="false"/>
<species id="M_cpd15683_c0" name="CDP_1_2_diisoheptadecanoylglycerol_c0" compartment="c0" charge="-2" boundaryCondition="false"/>
<species id="M_cpd15716_c0" name="Diisoheptadecanoylphosphatidylglycerophosphate_c0" compartment="c0" charge="-2" boundaryCondition="false"/>
<species id="M_cpd00330_c0" name="Dihydrofolate_c0" compartment="c0" charge="-2" boundaryCondition="false"/>
<species id="M_cpd00393_c0" name="Folate_c0" compartment="c0" charge="-2" boundaryCondition="false"/>
<species id="M_cpd15087_c0" name="Pelargonidin_3_glucoside_5_caffeoylglucoside_c0" compartment="c0" charge="-1" boundaryCondition="false"/>
<species id="M_cpd00104_e0" name="BIOT_e0" compartment="e0" charge="-1" boundaryCondition="false"/>
<species id="M_cpd00104_c0" name="BIOT_c0" compartment="c0" charge="-1" boundaryCondition="false"/>
<species id="M_cpd00396_c0" name="L_Rhamnose_c0" compartment="c0" charge="0" boundaryCondition="false"/>
<species id="M_cpd00642_c0" name="L_Rhamnulose_c0" compartment="c0" charge="0" boundaryCondition="false"/>
<species id="M_cpd11498_c0" name="4_methyl_trans_hex_2_enoyl_ACP_c0" compartment="c0" charge="-1" boundaryCondition="false"/>
<species id="M_cpd08434_c0" name="Syringetin_c0" compartment="c0" charge="-1" boundaryCondition="false"/>
<species id="M_cpd03127_c0" name="2E_Tetradecenoyl_CoA_c0" compartment="c0" charge="-4" boundaryCondition="false"/>
<species id="M_cpd11590_c0" name="met_L_ala_L_c0" compartment="c0" charge="-1" boundaryCondition="false"/>
<species id="M_cpd04810_c0" name="5_FU_c0" compartment="c0" charge="0" boundaryCondition="false"/>
<species id="M_cpd16438_c0" name="5_Fluorouridine_monophosphate_c0" compartment="c0" charge="-1" boundaryCondition="false"/>
<species id="M_cpd11551_c0" name="6_methyl_3_hydroxy_heptanoyl_ACP_c0" compartment="c0" charge="-1" boundaryCondition="false"/>
<species id="M_cpd11520_c0" name="isovaleryl_ACP_c0" compartment="c0" charge="-2" boundaryCondition="false"/>
<species id="M_cpd03245_c0" name="Glycodeoxycholate_c0" compartment="c0" charge="-1" boundaryCondition="false"/>
<species id="M_cpd16439_c0" name="5_Deoxy_5_fluorocytidine_c0" compartment="c0" charge="0" boundaryCondition="false"/>
<species id="M_cpd16329_c0" name="Doxifluridine_c0" compartment="c0" charge="0" boundaryCondition="false"/>
<species id="M_cpd00030_e0" name="Mn2_plus__e0" compartment="e0" charge="2" boundaryCondition="false"/>
<species id="M_cpd00030_c0" name="Mn2_plus__c0" compartment="c0" charge="2" boundaryCondition="false"/>
<species id="M_cpd00007_e0" name="O2_e0" compartment="e0" charge="0" boundaryCondition="false"/>
<species id="M_cpd02229_c0" name="Bactoprenyl_diphosphate_c0" compartment="c0" charge="-2" boundaryCondition="false"/>
<species id="M_cpd11556_c0" name="8_methyl_trans_non_2_enoyl_ACP_c0" compartment="c0" charge="-1" boundaryCondition="false"/>
<species id="M_cpd11557_c0" name="8_methyl_nonanoyl_ACP_c0" compartment="c0" charge="-1" boundaryCondition="false"/>
<species id="M_cpd00520_c0" name="2_Dehydro_3_deoxy_L_pentonate_c0" compartment="c0" charge="-1" boundaryCondition="false"/>
<species id="M_cpd00340_c0" name="2_5_Dioxopentanoate_c0" compartment="c0" charge="-1" boundaryCondition="false"/>
<species id="M_cpd03424_e0" name="Vitamin_B12_e0" compartment="e0" charge="6" boundaryCondition="false"/>
<species id="M_cpd03424_c0" name="Vitamin_B12_c0" compartment="c0" charge="6" boundaryCondition="false"/>
<species id="M_cpd01983_c0" name="Coprostan_3_one_c0" compartment="c0" charge="0" boundaryCondition="false"/>
<species id="M_cpd00463_c0" name="Cholestenone_c0" compartment="c0" charge="0" boundaryCondition="false"/>
<species id="M_cpd03496_c0" name="Undecaprenyl_diphospho_N_acetylmuramoyl_N_acetylglucosamine_L_alanyl_D_glutaminyl_meso_2_6_diaminopimeloyl_D_alanyl_D_alanine_c0" compartment="c0" charge="-3" boundaryCondition="false"/>
<species id="M_cpd00098_e0" name="Choline_e0" compartment="e0" charge="1" boundaryCondition="false"/>
<species id="M_cpd02968_c0" name="UDP_N_acetylmuramoyl_L_alanyl_D_glutamyl_6_carboxy_L_lysyl_D_alanyl__D_alanine_c0" compartment="c0" charge="-4" boundaryCondition="false"/>
<species id="M_cpd09433_c0" name="9_cis_Neoxanthin_c0" compartment="c0" charge="0" boundaryCondition="false"/>
<species id="M_cpd09434_c0" name="9_cis_Violaxanthin_c0" compartment="c0" charge="0" boundaryCondition="false"/>
<species id="M_cpd15131_c0" name="Isopentenyl_ADP_c0" compartment="c0" charge="-2" boundaryCondition="false"/>
<species id="M_cpd15666_c0" name="Peptidoglycan_polymer_n_1_subunits_c0" compartment="c0" charge="-2" boundaryCondition="false"/>
<species id="M_cpd15665_c0" name="Peptidoglycan_polymer_n_subunits_c0" compartment="c0" charge="-4" boundaryCondition="false"/>
<species id="M_cpd00170_c0" name="Gluconolactone_c0" compartment="c0" charge="0" boundaryCondition="false"/>
<species id="M_cpd08238_c0" name="S___Citronellal_c0" compartment="c0" charge="0" boundaryCondition="false"/>
<species id="M_cpd11592_e0" name="gly_glu_L_e0" compartment="e0" charge="-1" boundaryCondition="false"/>
<species id="M_cpd15340_c0" name="2_Acyl_sn_glycero_3_phosphoethanolamine_hexadec_9_enoyl_c0" compartment="c0" charge="0" boundaryCondition="false"/>
<species id="M_cpd00620_c0" name="Pantetheine_c0" compartment="c0" charge="0" boundaryCondition="false"/>
<species id="M_cpd03279_c0" name="Deoxyinosine_c0" compartment="c0" charge="0" boundaryCondition="false"/>
<species id="M_cpd08023_e0" name="methanesulfonate_e0" compartment="e0" charge="-1" boundaryCondition="false"/>
<species id="M_cpd08023_c0" name="methanesulfonate_c0" compartment="c0" charge="-1" boundaryCondition="false"/>
<species id="M_cpd15066_c0" name="Cyanidin_3_O_beta_D_glucoside_5_O_6_coumaroyl_beta_D_glucoside_c0" compartment="c0" charge="-1" boundaryCondition="false"/>
<species id="M_cpd01092_c0" name="Allantoin_c0" compartment="c0" charge="-1" boundaryCondition="false"/>
<species id="M_cpd11587_e0" name="Ala_Gln_e0" compartment="e0" charge="0" boundaryCondition="false"/>
<species id="M_cpd11473_c0" name="2E_Hexenoyl_acp_c0" compartment="c0" charge="-1" boundaryCondition="false"/>
<species id="M_cpd12640_c0" name="GM1_c0" compartment="c0" charge="-1" boundaryCondition="false"/>
<species id="M_cpd03176_c0" name="5S_HPETE_c0" compartment="c0" charge="-1" boundaryCondition="false"/>
<species id="M_cpd02918_c0" name="5_HETE_c0" compartment="c0" charge="-1" boundaryCondition="false"/>
<species id="M_cpd01504_c0" name="3_Aminopropanal_c0" compartment="c0" charge="1" boundaryCondition="false"/>
<species id="M_cpd15326_c0" name="1_hexadec_9_enoyl_sn_glycerol_3_phosphate_c0" compartment="c0" charge="-1" boundaryCondition="false"/>
<species id="M_cpd00366_c0" name="Ribitol_c0" compartment="c0" charge="0" boundaryCondition="false"/>
<species id="M_cpd02135_c0" name="4_Nitrophenyl_phosphate_c0" compartment="c0" charge="-2" boundaryCondition="false"/>
<species id="M_cpd00646_c0" name="PNP_c0" compartment="c0" charge="0" boundaryCondition="false"/>
<species id="M_cpd03583_c0" name="D_arabino_6_Phospho_hex_3_ulose_c0" compartment="c0" charge="-2" boundaryCondition="false"/>
<species id="M_cpd11590_e0" name="met_L_ala_L_e0" compartment="e0" charge="-1" boundaryCondition="false"/>
<species id="M_cpd00156_e0" name="L_Valine_e0" compartment="e0" charge="0" boundaryCondition="false"/>
<species id="M_cpd01468_c0" name="Methylmalonate_c0" compartment="c0" charge="-2" boundaryCondition="false"/>
<species id="M_cpd03047_c0" name="Taurocholate_c0" compartment="c0" charge="-1" boundaryCondition="false"/>
<species id="M_cpd11581_e0" name="gly_asn_L_e0" compartment="e0" charge="0" boundaryCondition="false"/>
<species id="M_cpd11581_c0" name="gly_asn_L_c0" compartment="c0" charge="0" boundaryCondition="false"/>
<species id="M_cpd02039_c0" name="1_Aminopropan_2_ol_c0" compartment="c0" charge="1" boundaryCondition="false"/>
<species id="M_cpd00650_c0" name="Crotonyl_CoA_c0" compartment="c0" charge="-4" boundaryCondition="false"/>
<species id="M_cpd11505_c0" name="8_methyl_3_hydroxy_decanoyl_ACP_c0" compartment="c0" charge="-1" boundaryCondition="false"/>
<species id="M_cpd00831_c0" name="L_Rhamnulose_1_phosphate_c0" compartment="c0" charge="-2" boundaryCondition="false"/>
<species id="M_cpd03336_c0" name="3_Chlorocatechol_c0" compartment="c0" charge="0" boundaryCondition="false"/>
<species id="M_cpd02243_c0" name="2_Chloro_cis_cis_muconate_c0" compartment="c0" charge="-2" boundaryCondition="false"/>
<species id="M_cpd11497_c0" name="4_methyl_3_hydroxy_hexanoyl_ACP_c0" compartment="c0" charge="-1" boundaryCondition="false"/>
<species id="M_cpd12755_c0" name="Cyanoglycoside_c0" compartment="c0" charge="0" boundaryCondition="false"/>
<species id="M_cpd12754_c0" name="Cyanohydrin_c0" compartment="c0" charge="0" boundaryCondition="false"/>
<species id="M_cpd00122_c0" name="N_Acetyl_D_glucosamine_c0" compartment="c0" charge="0" boundaryCondition="false"/>
<species id="M_cpd00673_c0" name="Dihydrothymine_c0" compartment="c0" charge="0" boundaryCondition="false"/>
<species id="M_cpd02724_c0" name="N_Succinyl_L_2_amino_6_oxopimelate_c0" compartment="c0" charge="-3" boundaryCondition="false"/>
<species id="M_cpd00918_c0" name="2_Acetamido_5_oxopentanoate_c0" compartment="c0" charge="-1" boundaryCondition="false"/>
<species id="M_cpd02552_c0" name="n_acetylglutamyl_phosphate_c0" compartment="c0" charge="-3" boundaryCondition="false"/>
<species id="M_cpd00408_c0" name="Pantoate_c0" compartment="c0" charge="-1" boundaryCondition="false"/>
<species id="M_cpd00185_c0" name="D_Arabinose_c0" compartment="c0" charge="0" boundaryCondition="false"/>
<species id="M_cpd03306_c0" name="3_4_Dihydroxyphenylethyleneglycol_c0" compartment="c0" charge="0" boundaryCondition="false"/>
<species id="M_cpd03307_c0" name="3_4_Dihydroxymandelaldehyde_c0" compartment="c0" charge="0" boundaryCondition="false"/>
<species id="M_cpd11584_e0" name="Ala_His_e0" compartment="e0" charge="0" boundaryCondition="false"/>
<species id="M_cpd15677_c0" name="1_2_diisoheptadecanoyl_sn_glycerol_3_phosphate_c0" compartment="c0" charge="-1" boundaryCondition="false"/>
<species id="M_cpd11572_c0" name="trans_Octodec_2_enoyl_ACP_c0" compartment="c0" charge="-1" boundaryCondition="false"/>
<species id="M_cpd15718_c0" name="Diisotetradecanoylphosphatidylglycerophosphate_c0" compartment="c0" charge="-2" boundaryCondition="false"/>
<species id="M_cpd15324_c0" name="1_Acyl_sn_glycero_3_phosphoglycerol_octadec_11_enoyl_c0" compartment="c0" charge="-1" boundaryCondition="false"/>
<species id="M_cpd15331_c0" name="1_tetradecanoyl_sn_glycerol_3_phosphate_c0" compartment="c0" charge="-2" boundaryCondition="false"/>
<species id="M_cpd00743_c0" name="L_Citramalyl_CoA_c0" compartment="c0" charge="-4" boundaryCondition="false"/>
<species id="M_cpd15542_c0" name="Phosphatidylglycerophosphate_didodecanoyl_c0" compartment="c0" charge="-2" boundaryCondition="false"/>
<species id="M_cpd01476_c0" name="Protoporphyrin_c0" compartment="c0" charge="-2" boundaryCondition="false"/>
<species id="M_cpd00028_c0" name="Heme_c0" compartment="c0" charge="-2" boundaryCondition="false"/>
<species id="M_cpd11509_c0" name="10_methyl_3_hydroxy_dodecanoyl_ACP_c0" compartment="c0" charge="-1" boundaryCondition="false"/>
<species id="M_cpd00916_c0" name="Ins1_4_5P3_c0" compartment="c0" charge="-3" boundaryCondition="false"/>
<species id="M_cpd00898_c0" name="Inositol_1_4_bisphosphate_c0" compartment="c0" charge="-2" boundaryCondition="false"/>
<species id="M_cpd01260_c0" name="Lauroyl_CoA_c0" compartment="c0" charge="-4" boundaryCondition="false"/>
<species id="M_cpd15522_c0" name="1_2_ditetradecanoyl_sn_glycerol_3_phosphate_c0" compartment="c0" charge="-1" boundaryCondition="false"/>
<species id="M_cpd00305_e0" name="Thiamin_e0" compartment="e0" charge="1" boundaryCondition="false"/>
<species id="M_cpd11562_c0" name="12_methyl_3_oxo_tridecanoyl_ACP_c0" compartment="c0" charge="-1" boundaryCondition="false"/>
<species id="M_cpd11563_c0" name="12_methyl_3_hydroxy_tridecanoyl_ACP_c0" compartment="c0" charge="-1" boundaryCondition="false"/>
<species id="M_cpd02182_c0" name="R_S_Lactoylglutathione_c0" compartment="c0" charge="-1" boundaryCondition="false"/>
<species id="M_cpd00221_c0" name="D_Lactate_c0" compartment="c0" charge="-1" boundaryCondition="false"/>
<species id="M_cpd12379_c0" name="S_Alkyl_L_cysteine_S_oxide_c0" compartment="c0" charge="-1" boundaryCondition="false"/>
<species id="M_cpd01495_c0" name="Dehydroalanine_c0" compartment="c0" charge="0" boundaryCondition="false"/>
<species id="M_cpd12050_c0" name="Alkyl_sulfenate_c0" compartment="c0" charge="-1" boundaryCondition="false"/>
<species id="M_cpd00630_c0" name="3_Oxoadipate_c0" compartment="c0" charge="-2" boundaryCondition="false"/>
<species id="M_cpd09813_c0" name="4_Hydroxymethylcatechol_c0" compartment="c0" charge="0" boundaryCondition="false"/>
<species id="M_cpd02471_c0" name="Linalool_c0" compartment="c0" charge="0" boundaryCondition="false"/>
<species id="M_cpd15347_c0" name="2_Acyl_sn_glycero_3_phosphoglycerol_hexadec_9_enoyl_c0" compartment="c0" charge="-1" boundaryCondition="false"/>
<species id="M_cpd08372_c0" name="Cobalt_precorrin_6_c0" compartment="c0" charge="-6" boundaryCondition="false"/>
<species id="M_cpd08373_c0" name="Cobalt_precorrin_6B_c0" compartment="c0" charge="-6" boundaryCondition="false"/>
<species id="M_cpd00588_c0" name="Sorbitol_c0" compartment="c0" charge="0" boundaryCondition="false"/>
<species id="M_cpd15274_c0" name="Octadecenoyl_CoA_c0" compartment="c0" charge="-3" boundaryCondition="false"/>
<species id="M_cpd11523_c0" name="5_methyl_trans_hex_2_enoyl_ACP_c0" compartment="c0" charge="-1" boundaryCondition="false"/>
<species id="M_cpd00039_e0" name="L_Lysine_e0" compartment="e0" charge="1" boundaryCondition="false"/>
<species id="M_cpd00709_c0" name="beta_D_Galactose_c0" compartment="c0" charge="0" boundaryCondition="false"/>
<species id="M_cpd15546_c0" name="Phosphatidylglycerophosphate_dihexadec_9_enoyl_c0" compartment="c0" charge="-2" boundaryCondition="false"/>
<species id="M_cpd00498_c0" name="2_Aceto_2_hydroxybutanoate_c0" compartment="c0" charge="-1" boundaryCondition="false"/>
<species id="M_cpd06227_c0" name="THF_L_glutamate_c0" compartment="c0" charge="-3" boundaryCondition="false"/>
<species id="M_cpd02698_c0" name="N_Succinyl_L_2_6_diaminopimelate_c0" compartment="c0" charge="-2" boundaryCondition="false"/>
<species id="M_cpd00011_e0" name="CO2_e0" compartment="e0" charge="0" boundaryCondition="false"/>
<species id="M_cpd03445_c0" name="2_Octaprenyl_6_hydroxyphenol_c0" compartment="c0" charge="0" boundaryCondition="false"/>
<species id="M_cpd03606_c0" name="2_Oxo_3_hydroxy_4_phosphobutanoate_c0" compartment="c0" charge="-3" boundaryCondition="false"/>
<species id="M_cpd00502_c0" name="5_Formiminotetrahydrofolate_c0" compartment="c0" charge="-2" boundaryCondition="false"/>
<species id="M_cpd01882_c0" name="Isovaleryl_CoA_c0" compartment="c0" charge="-4" boundaryCondition="false"/>
<species id="M_cpd03561_c0" name="2_Hydroxybutyrate_c0" compartment="c0" charge="-1" boundaryCondition="false"/>
<species id="M_cpd15794_c0" name="Isoheptadecanoylcardiolipin_B_subtilis_c0" compartment="c0" charge="-2" boundaryCondition="false"/>
<species id="M_cpd00063_c0" name="Ca2_plus__c0" compartment="c0" charge="2" boundaryCondition="false"/>
<species id="M_cpd15695_c0" name="Diisoheptadecanoylphosphatidylethanolamine_c0" compartment="c0" charge="0" boundaryCondition="false"/>
<species id="M_cpd15795_c0" name="Anteisoheptadecanoylcardiolipin_B_subtilis_c0" compartment="c0" charge="-2" boundaryCondition="false"/>
<species id="M_cpd15432_c0" name="core_oligosaccharide_lipid_A_c0" compartment="c0" charge="-11" boundaryCondition="false"/>
<species id="M_cpd15793_c0" name="Stearoylcardiolipin_B_subtilis_c0" compartment="c0" charge="-2" boundaryCondition="false"/>
<species id="M_cpd15723_c0" name="Dianteisoheptadecanoylphosphatidylglycerol_c0" compartment="c0" charge="-1" boundaryCondition="false"/>
<species id="M_cpd15533_c0" name="phosphatidylethanolamine_dioctadecanoyl_c0" compartment="c0" charge="0" boundaryCondition="false"/>
<species id="M_cpd15696_c0" name="Dianteisoheptadecanoylphosphatidylethanolamine_c0" compartment="c0" charge="0" boundaryCondition="false"/>
<species id="M_cpd15540_c0" name="Phosphatidylglycerol_dioctadecanoyl_c0" compartment="c0" charge="-1" boundaryCondition="false"/>
<species id="M_cpd15722_c0" name="Diisoheptadecanoylphosphatidylglycerol_c0" compartment="c0" charge="-1" boundaryCondition="false"/>
<species id="M_cpd11416_c0" name="Biomass_c0" compartment="c0" charge="0" boundaryCondition="false"/>
<species id="M_cpd11416_b" name="Biomass_c0_b" compartment="c0" charge="0" boundaryCondition="true"/>
<species id="M_cpd15550_c0" name="phospho_heptosyl_phospho_heptosyl_heptosyl_kdo2_lipidA_c0" compartment="c0" charge="-10" boundaryCondition="false"/>
<species id="M_cpd15492_c0" name="kdo_phospho_heptosyl_phospho_heptosyl_heptosyl_kdo2_lipidA_c0" compartment="c0" charge="-11" boundaryCondition="false"/>
<species id="M_cpd01188_e0" name="Lanosterol_e0" compartment="e0" charge="0" boundaryCondition="false"/>
<species id="M_cpd01188_c0" name="Lanosterol_c0" compartment="c0" charge="0" boundaryCondition="false"/>
<species id="M_cpd15489_c0" name="inner_core_oligosaccharide_lipid_A_c0" compartment="c0" charge="-7" boundaryCondition="false"/>
<species id="M_cpd15479_c0" name="glucosyl_inner_core_oligosaccharide_lipid_A_c0" compartment="c0" charge="-11" boundaryCondition="false"/>
<species id="M_cpd03736_c0" name="Lauroyl_KDO2_lipid_IVA_c0" compartment="c0" charge="-6" boundaryCondition="false"/>
<species id="M_cpd03586_c0" name="kdo2_lipid_iva_c0" compartment="c0" charge="-6" boundaryCondition="false"/>
<species id="M_cpd00731_c0" name="Ala_Ala_c0" compartment="c0" charge="0" boundaryCondition="false"/>
<species id="M_cpd00559_c0" name="Supraene_c0" compartment="c0" charge="0" boundaryCondition="false"/>
<species id="M_cpd03448_c0" name="2_Octaprenyl_3_methyl_6_methoxy_1_4_benzoquinone_c0" compartment="c0" charge="0" boundaryCondition="false"/>
<species id="M_cpd15690_c0" name="Dianteisoheptadecanoylphosphatidylserine_c0" compartment="c0" charge="-2" boundaryCondition="false"/>
<species id="M_cpd00028_e0" name="Heme_e0" compartment="e0" charge="-2" boundaryCondition="false"/>
<species id="M_cpd15689_c0" name="Diisoheptadecanoylphosphatidylserine_c0" compartment="c0" charge="-2" boundaryCondition="false"/>
<species id="M_cpd02590_c0" name="all_trans_Heptaprenyl_diphosphate_c0" compartment="c0" charge="-2" boundaryCondition="false"/>
<species id="M_cpd11425_c0" name="2dmmq7_c0" compartment="c0" charge="0" boundaryCondition="false"/>
<species id="M_cpd11606_c0" name="Menaquinone_7_c0" compartment="c0" charge="0" boundaryCondition="false"/>
<species id="M_cpd03585_c0" name="KDO_lipid_IVA_c0" compartment="c0" charge="-5" boundaryCondition="false"/>
<species id="M_cpd15475_c0" name="glucosyl_galactosyl_glucosyl_inner_core_oligosaccharide_lipid_A_c0" compartment="c0" charge="-11" boundaryCondition="false"/>
<species id="M_cpd15477_c0" name="glucosyl_glucosyl_galactosyl_glucosyl_inner_core_oligosaccharide_lipid_A_c0" compartment="c0" charge="-11" boundaryCondition="false"/>
<species id="M_cpd00099_e0" name="Cl__e0" compartment="e0" charge="-1" boundaryCondition="false"/>
<species id="M_cpd03587_c0" name="kdo2_lipid_a_c0" compartment="c0" charge="-6" boundaryCondition="false"/>
<species id="M_cpd03831_c0" name="ADP_L_glycero_D_manno_heptose_c0" compartment="c0" charge="-2" boundaryCondition="false"/>
<species id="M_cpd15485_c0" name="heptosyl_kdo2_lipidA_c0" compartment="c0" charge="-5" boundaryCondition="false"/>
<species id="M_cpd15469_c0" name="galactosyl_glucosyl_inner_core_oligosaccharide_lipid_A_c0" compartment="c0" charge="-11" boundaryCondition="false"/>
<species id="M_cpd02295_c0" name="1_4_Dihydroxy_2_naphthoate_c0" compartment="c0" charge="-1" boundaryCondition="false"/>
<species id="M_cpd02113_c0" name="dTDP_rhamnose_c0" compartment="c0" charge="-2" boundaryCondition="false"/>
<species id="M_cpd00522_c0" name="dTDP_4_oxo_L_rhamnose_c0" compartment="c0" charge="-2" boundaryCondition="false"/>
<species id="M_cpd02993_c0" name="Lipid_IVA_c0" compartment="c0" charge="-4" boundaryCondition="false"/>
<species id="M_cpd01772_c0" name="Succinylbenzoate_c0" compartment="c0" charge="-2" boundaryCondition="false"/>
<species id="M_cpd02021_c0" name="Succinylbenzoyl_CoA_c0" compartment="c0" charge="-5" boundaryCondition="false"/>
<species id="M_cpd11606_e0" name="Menaquinone_7_e0" compartment="e0" charge="0" boundaryCondition="false"/>
<species id="M_cpd15549_c0" name="phospho_heptosyl_heptosyl_kdo2_lipidA_c0" compartment="c0" charge="-8" boundaryCondition="false"/>
<species id="M_cpd15488_c0" name="heptosyl_phospho_heptosyl_heptosyl_kdo2_lipidA_c0" compartment="c0" charge="-8" boundaryCondition="false"/>
<species id="M_cpd15672_c0" name="1_anteisoheptadecanoyl_sn_glycerol_3_phosphate_c0" compartment="c0" charge="-1" boundaryCondition="false"/>
<species id="M_cpd15671_c0" name="1_isoheptadecanoyl_sn_glycerol_3_phosphate_c0" compartment="c0" charge="-1" boundaryCondition="false"/>
<species id="M_cpd08316_c0" name="D_Glycero_D_manno_heptose1_7_bisphosphate_c0" compartment="c0" charge="-4" boundaryCondition="false"/>
<species id="M_cpd04920_c0" name="D_Glycero_D_manno_heptose1_phosphate_c0" compartment="c0" charge="-2" boundaryCondition="false"/>
<species id="M_cpd04918_c0" name="D_Glycero_D_manno_heptose7_phosphate_c0" compartment="c0" charge="-2" boundaryCondition="false"/>
<species id="M_cpd03451_c0" name="SHCHC_c0" compartment="c0" charge="-2" boundaryCondition="false"/>
<species id="M_cpd03847_e0" name="Myristic_acid_e0" compartment="e0" charge="-1" boundaryCondition="false"/>
<species id="M_cpd15484_c0" name="heptosyl_heptosyl_kdo2_lipidA_c0" compartment="c0" charge="-5" boundaryCondition="false"/>
<species id="M_cpd00136_e0" name="4_Hydroxybenzoate_e0" compartment="e0" charge="-1" boundaryCondition="false"/>
<species id="M_cpd00220_e0" name="Riboflavin_e0" compartment="e0" charge="-1" boundaryCondition="false"/>
<species id="M_cpd00890_c0" name="UDP_N_acetylmuramoyl_L_alanine_c0" compartment="c0" charge="-3" boundaryCondition="false"/>
<species id="M_cpd00658_c0" name="Isochorismate_c0" compartment="c0" charge="-2" boundaryCondition="false"/>
<species id="M_cpd00776_c0" name="Squalene_2_3_oxide_c0" compartment="c0" charge="0" boundaryCondition="false"/>
<species id="M_cpd03830_c0" name="ADP_D_glycero_D_manno_heptose_c0" compartment="c0" charge="-2" boundaryCondition="false"/>
<species id="M_cpd01080_e0" name="ocdca_e0" compartment="e0" charge="-1" boundaryCondition="false"/>
<species id="M_cpd02964_c0" name="UDP_N_acetylmuramoyl_L_alanyl_D_gamma_glutamyl_meso_2_6_diaminopimelate_c0" compartment="c0" charge="-4" boundaryCondition="false"/>
<species id="M_cpd00063_e0" name="Ca2_plus__e0" compartment="e0" charge="2" boundaryCondition="false"/>
<species id="M_cpd00010_e0" name="CoA_e0" compartment="e0" charge="-4" boundaryCondition="false"/>
<species id="M_cpd00311_e0" name="Guanosine_e0" compartment="e0" charge="0" boundaryCondition="false"/>
<species id="M_cpd00067_b" name="H_plus__e0_b" compartment="e0" charge="1" boundaryCondition="true"/>
<species id="M_cpd00106_b" name="Fumarate_e0_b" compartment="e0" charge="-2" boundaryCondition="true"/>
<species id="M_cpd00036_b" name="Succinate_e0_b" compartment="e0" charge="-2" boundaryCondition="true"/>
<species id="M_cpd04097_b" name="Pb_e0_b" compartment="e0" charge="2" boundaryCondition="true"/>
<species id="M_cpd11585_b" name="L_alanylglycine_e0_b" compartment="e0" charge="0" boundaryCondition="true"/>
<species id="M_cpd11582_b" name="ala_L_Thr_L_e0_b" compartment="e0" charge="0" boundaryCondition="true"/>
<species id="M_cpd00012_b" name="PPi_e0_b" compartment="e0" charge="-3" boundaryCondition="true"/>
<species id="M_cpd11586_b" name="ala_L_glu_L_e0_b" compartment="e0" charge="-1" boundaryCondition="true"/>
<species id="M_cpd01012_b" name="Cd2_plus__e0_b" compartment="e0" charge="2" boundaryCondition="true"/>
<species id="M_cpd00208_b" name="LACT_e0_b" compartment="e0" charge="0" boundaryCondition="true"/>
<species id="M_cpd00635_b" name="Cbl_e0_b" compartment="e0" charge="2" boundaryCondition="true"/>
<species id="M_cpd00080_b" name="Glycerol_3_phosphate_e0_b" compartment="e0" charge="-2" boundaryCondition="true"/>
<species id="M_cpd00001_b" name="H2O_e0_b" compartment="e0" charge="0" boundaryCondition="true"/>
<species id="M_cpd00023_b" name="L_Glutamate_e0_b" compartment="e0" charge="-1" boundaryCondition="true"/>
<species id="M_cpd00971_b" name="Na_plus__e0_b" compartment="e0" charge="1" boundaryCondition="true"/>
<species id="M_cpd00058_b" name="Cu2_plus__e0_b" compartment="e0" charge="2" boundaryCondition="true"/>
<species id="M_cpd00107_b" name="L_Leucine_e0_b" compartment="e0" charge="0" boundaryCondition="true"/>
<species id="M_cpd01017_b" name="Cys_Gly_e0_b" compartment="e0" charge="0" boundaryCondition="true"/>
<species id="M_cpd00013_b" name="NH3_e0_b" compartment="e0" charge="1" boundaryCondition="true"/>
<species id="M_cpd11578_b" name="hexanesulfonate_e0_b" compartment="e0" charge="-1" boundaryCondition="true"/>
<species id="M_cpd11591_b" name="Gly_Met_e0_b" compartment="e0" charge="0" boundaryCondition="true"/>
<species id="M_cpd00034_b" name="Zn2_plus__e0_b" compartment="e0" charge="2" boundaryCondition="true"/>
<species id="M_cpd00119_b" name="L_Histidine_e0_b" compartment="e0" charge="0" boundaryCondition="true"/>
<species id="M_cpd11593_b" name="ala_L_asp_L_e0_b" compartment="e0" charge="-1" boundaryCondition="true"/>
<species id="M_cpd11579_b" name="ethanesulfonate_e0_b" compartment="e0" charge="-1" boundaryCondition="true"/>
<species id="M_cpd00210_b" name="Taurine_e0_b" compartment="e0" charge="0" boundaryCondition="true"/>
<species id="M_cpd15605_b" name="Gly_Phe_e0_b" compartment="e0" charge="0" boundaryCondition="true"/>
<species id="M_cpd00264_b" name="Spermidine_e0_b" compartment="e0" charge="3" boundaryCondition="true"/>
<species id="M_cpd00035_b" name="L_Alanine_e0_b" compartment="e0" charge="0" boundaryCondition="true"/>
<species id="M_cpd15603_b" name="Gly_Cys_e0_b" compartment="e0" charge="0" boundaryCondition="true"/>
<species id="M_cpd00118_b" name="Putrescine_e0_b" compartment="e0" charge="2" boundaryCondition="true"/>
<species id="M_cpd11580_b" name="Gly_Gln_e0_b" compartment="e0" charge="0" boundaryCondition="true"/>
<species id="M_cpd01262_b" name="Amylotriose_e0_b" compartment="e0" charge="0" boundaryCondition="true"/>
<species id="M_cpd00423_b" name="Vitamin_B12r_e0_b" compartment="e0" charge="3" boundaryCondition="true"/>
<species id="M_cpd00117_b" name="D_Alanine_e0_b" compartment="e0" charge="0" boundaryCondition="true"/>
<species id="M_cpd00254_b" name="Mg_e0_b" compartment="e0" charge="2" boundaryCondition="true"/>
<species id="M_cpd00205_b" name="K_plus__e0_b" compartment="e0" charge="1" boundaryCondition="true"/>
<species id="M_cpd01242_b" name="Thyminose_e0_b" compartment="e0" charge="0" boundaryCondition="true"/>
<species id="M_cpd00179_b" name="Maltose_e0_b" compartment="e0" charge="0" boundaryCondition="true"/>
<species id="M_cpd03048_b" name="Isethionate_e0_b" compartment="e0" charge="-1" boundaryCondition="true"/>
<species id="M_cpd11596_b" name="butanesulfonate_e0_b" compartment="e0" charge="-1" boundaryCondition="true"/>
<species id="M_cpd00009_b" name="Phosphate_e0_b" compartment="e0" charge="-2" boundaryCondition="true"/>
<species id="M_cpd15606_b" name="Gly_Tyr_e0_b" compartment="e0" charge="0" boundaryCondition="true"/>
<species id="M_cpd00048_b" name="Sulfate_e0_b" compartment="e0" charge="-2" boundaryCondition="true"/>
<species id="M_cpd10516_b" name="fe3_e0_b" compartment="e0" charge="3" boundaryCondition="true"/>
<species id="M_cpd00149_b" name="Co2_plus__e0_b" compartment="e0" charge="2" boundaryCondition="true"/>
<species id="M_cpd00531_b" name="Hg2_plus__e0_b" compartment="e0" charge="2" boundaryCondition="true"/>
<species id="M_cpd11583_b" name="Ala_Leu_e0_b" compartment="e0" charge="0" boundaryCondition="true"/>
<species id="M_cpd00395_b" name="L_Cysteate_e0_b" compartment="e0" charge="-1" boundaryCondition="true"/>
<species id="M_cpd11589_b" name="gly_asp_L_e0_b" compartment="e0" charge="-1" boundaryCondition="true"/>
<species id="M_cpd11575_b" name="MOPS_e0_b" compartment="e0" charge="-1" boundaryCondition="true"/>
<species id="M_cpd00105_b" name="D_Ribose_e0_b" compartment="e0" charge="0" boundaryCondition="true"/>
<species id="M_cpd09878_b" name="Sulfoacetate_e0_b" compartment="e0" charge="-2" boundaryCondition="true"/>
<species id="M_cpd11588_b" name="gly_pro_L_e0_b" compartment="e0" charge="0" boundaryCondition="true"/>
<species id="M_cpd00268_b" name="H2S2O3_e0_b" compartment="e0" charge="-1" boundaryCondition="true"/>
<species id="M_cpd01329_b" name="Maltohexaose_e0_b" compartment="e0" charge="0" boundaryCondition="true"/>
<species id="M_cpd15604_b" name="Gly_Leu_e0_b" compartment="e0" charge="0" boundaryCondition="true"/>
<species id="M_cpd00322_b" name="L_Isoleucine_e0_b" compartment="e0" charge="0" boundaryCondition="true"/>
<species id="M_cpd00104_b" name="BIOT_e0_b" compartment="e0" charge="-1" boundaryCondition="true"/>
<species id="M_cpd00030_b" name="Mn2_plus__e0_b" compartment="e0" charge="2" boundaryCondition="true"/>
<species id="M_cpd00007_b" name="O2_e0_b" compartment="e0" charge="0" boundaryCondition="true"/>
<species id="M_cpd03424_b" name="Vitamin_B12_e0_b" compartment="e0" charge="6" boundaryCondition="true"/>
<species id="M_cpd00098_b" name="Choline_e0_b" compartment="e0" charge="1" boundaryCondition="true"/>
<species id="M_cpd11592_b" name="gly_glu_L_e0_b" compartment="e0" charge="-1" boundaryCondition="true"/>
<species id="M_cpd08023_b" name="methanesulfonate_e0_b" compartment="e0" charge="-1" boundaryCondition="true"/>
<species id="M_cpd11587_b" name="Ala_Gln_e0_b" compartment="e0" charge="0" boundaryCondition="true"/>
<species id="M_cpd11590_b" name="met_L_ala_L_e0_b" compartment="e0" charge="-1" boundaryCondition="true"/>
<species id="M_cpd00156_b" name="L_Valine_e0_b" compartment="e0" charge="0" boundaryCondition="true"/>
<species id="M_cpd11581_b" name="gly_asn_L_e0_b" compartment="e0" charge="0" boundaryCondition="true"/>
<species id="M_cpd11584_b" name="Ala_His_e0_b" compartment="e0" charge="0" boundaryCondition="true"/>
<species id="M_cpd00305_b" name="Thiamin_e0_b" compartment="e0" charge="1" boundaryCondition="true"/>
<species id="M_cpd00039_b" name="L_Lysine_e0_b" compartment="e0" charge="1" boundaryCondition="true"/>
<species id="M_cpd00011_b" name="CO2_e0_b" compartment="e0" charge="0" boundaryCondition="true"/>
<species id="M_cpd01188_b" name="Lanosterol_e0_b" compartment="e0" charge="0" boundaryCondition="true"/>
<species id="M_cpd00028_b" name="Heme_e0_b" compartment="e0" charge="-2" boundaryCondition="true"/>
<species id="M_cpd00099_b" name="Cl__e0_b" compartment="e0" charge="-1" boundaryCondition="true"/>
<species id="M_cpd11606_b" name="Menaquinone_7_e0_b" compartment="e0" charge="0" boundaryCondition="true"/>
<species id="M_cpd03847_b" name="Myristic_acid_e0_b" compartment="e0" charge="-1" boundaryCondition="true"/>
<species id="M_cpd00136_b" name="4_Hydroxybenzoate_e0_b" compartment="e0" charge="-1" boundaryCondition="true"/>
<species id="M_cpd00220_b" name="Riboflavin_e0_b" compartment="e0" charge="-1" boundaryCondition="true"/>
<species id="M_cpd01080_b" name="ocdca_e0_b" compartment="e0" charge="-1" boundaryCondition="true"/>
<species id="M_cpd00063_b" name="Ca2_plus__e0_b" compartment="e0" charge="2" boundaryCondition="true"/>
<species id="M_cpd00010_b" name="CoA_e0_b" compartment="e0" charge="-4" boundaryCondition="true"/>
<species id="M_cpd00311_b" name="Guanosine_e0_b" compartment="e0" charge="0" boundaryCondition="true"/>
</listOfSpecies>
<listOfReactions>
<reaction id="R_rxn02201_c0" name="2_amino_4_hydroxy_6_hydroxymethyl_7_8_dihydropteridine_diphosphate_4_aminobenzoate_2_amino_4_hydroxydihydropteridine_6_methenyltransferase_c0" reversible="false">
<notes>
<html:p>GENE_ASSOCIATION:(WP_223214282.1 or WP_126151489.1)</html:p>
<html:p>PROTEIN_ASSOCIATION:(WP_223214282.1 or WP_126151489.1)</html:p>
</notes>
<listOfReactants>
<speciesReference species="M_cpd00443_c0" stoichiometry="1"/>
<speciesReference species="M_cpd02920_c0" stoichiometry="1"/>
</listOfReactants>
<listOfProducts>
<speciesReference species="M_cpd00012_c0" stoichiometry="1"/>
<speciesReference species="M_cpd00067_c0" stoichiometry="1"/>
<speciesReference species="M_cpd00683_c0" stoichiometry="1"/>
</listOfProducts>
<kineticLaw>
	<math xmlns="http://www.w3.org/1998/Math/MathML">
			<ci> FLUX_VALUE </ci>
	</math>
	<listOfParameters>
		<parameter id="LOWER_BOUND" value="0" name="mmol_per_gDW_per_hr"/>
		<parameter id="UPPER_BOUND" value="1000" name="mmol_per_gDW_per_hr"/>
		<parameter id="OBJECTIVE_COEFFICIENT" value="0"/>
		<parameter id="FLUX_VALUE" value="0.0" name="mmol_per_gDW_per_hr"/>
	</listOfParameters>
</kineticLaw>
</reaction>
<reaction id="R_rxn00351_c0" name="gamma_L_glutamyl_L_cysteine_glycine_ligase_ADP_forming_c0" reversible="false">
<notes>
<html:p>GENE_ASSOCIATION:WP_126149297.1</html:p>
<html:p>PROTEIN_ASSOCIATION:WP_126149297.1</html:p>
</notes>
<listOfReactants>
<speciesReference species="M_cpd00002_c0" stoichiometry="1"/>
<speciesReference species="M_cpd00033_c0" stoichiometry="1"/>
<speciesReference species="M_cpd00506_c0" stoichiometry="1"/>
</listOfReactants>
<listOfProducts>
<speciesReference species="M_cpd00008_c0" stoichiometry="1"/>
<speciesReference species="M_cpd00009_c0" stoichiometry="1"/>
<speciesReference species="M_cpd00042_c0" stoichiometry="1"/>
<speciesReference species="M_cpd00067_c0" stoichiometry="1"/>
</listOfProducts>
<kineticLaw>
	<math xmlns="http://www.w3.org/1998/Math/MathML">
			<ci> FLUX_VALUE </ci>
	</math>
	<listOfParameters>
		<parameter id="LOWER_BOUND" value="0" name="mmol_per_gDW_per_hr"/>
		<parameter id="UPPER_BOUND" value="1000" name="mmol_per_gDW_per_hr"/>
		<parameter id="OBJECTIVE_COEFFICIENT" value="0"/>
		<parameter id="FLUX_VALUE" value="0.0" name="mmol_per_gDW_per_hr"/>
	</listOfParameters>
</kineticLaw>
</reaction>
<reaction id="R_rxn00836_c0" name="IMP_diphosphate_phospho_D_ribosyltransferase_c0" reversible="false">
<notes>
<html:p>GENE_ASSOCIATION:WP_126149239.1</html:p>
<html:p>PROTEIN_ASSOCIATION:WP_126149239.1</html:p>
</notes>
<listOfReactants>
<speciesReference species="M_cpd00103_c0" stoichiometry="1"/>
<speciesReference species="M_cpd00226_c0" stoichiometry="1"/>
</listOfReactants>
<listOfProducts>
<speciesReference species="M_cpd00012_c0" stoichiometry="1"/>
<speciesReference species="M_cpd00067_c0" stoichiometry="1"/>
<speciesReference species="M_cpd00114_c0" stoichiometry="1"/>
</listOfProducts>
<kineticLaw>
	<math xmlns="http://www.w3.org/1998/Math/MathML">
			<ci> FLUX_VALUE </ci>
	</math>
	<listOfParameters>
		<parameter id="LOWER_BOUND" value="0" name="mmol_per_gDW_per_hr"/>
		<parameter id="UPPER_BOUND" value="1000" name="mmol_per_gDW_per_hr"/>
		<parameter id="OBJECTIVE_COEFFICIENT" value="0"/>
		<parameter id="FLUX_VALUE" value="0.0" name="mmol_per_gDW_per_hr"/>
	</listOfParameters>
</kineticLaw>
</reaction>
<reaction id="R_rxn00390_c0" name="N_Acyl_L_aspartate_amidohydrolase_c0" reversible="true">
<notes>
<html:p>GENE_ASSOCIATION:WP_126150119.1</html:p>
<html:p>PROTEIN_ASSOCIATION:WP_126150119.1</html:p>
</notes>
<listOfReactants>
<speciesReference species="M_cpd00001_c0" stoichiometry="1"/>
<speciesReference species="M_cpd01759_c0" stoichiometry="1"/>
</listOfReactants>
<listOfProducts>
<speciesReference species="M_cpd00041_c0" stoichiometry="1"/>
<speciesReference species="M_cpd00049_c0" stoichiometry="1"/>
</listOfProducts>
<kineticLaw>
	<math xmlns="http://www.w3.org/1998/Math/MathML">
			<ci> FLUX_VALUE </ci>
	</math>
	<listOfParameters>
		<parameter id="LOWER_BOUND" value="-1000" name="mmol_per_gDW_per_hr"/>
		<parameter id="UPPER_BOUND" value="1000" name="mmol_per_gDW_per_hr"/>
		<parameter id="OBJECTIVE_COEFFICIENT" value="0"/>
		<parameter id="FLUX_VALUE" value="0.0" name="mmol_per_gDW_per_hr"/>
	</listOfParameters>
</kineticLaw>
</reaction>
<reaction id="R_rxn11567_c0" name="beta_D_Galactosyl_1_4_beta_D_glucosylceramide_galactohydrolase_c0" reversible="true">
<notes>
<html:p>GENE_ASSOCIATION:(WP_164550213.1 or WP_126152298.1)</html:p>
<html:p>PROTEIN_ASSOCIATION:(WP_164550213.1 or WP_126152298.1)</html:p>
</notes>
<listOfReactants>
<speciesReference species="M_cpd00001_c0" stoichiometry="1"/>
<speciesReference species="M_cpd00947_c0" stoichiometry="1"/>
</listOfReactants>
<listOfProducts>
<speciesReference species="M_cpd00108_c0" stoichiometry="1"/>
<speciesReference species="M_cpd00878_c0" stoichiometry="1"/>
</listOfProducts>
<kineticLaw>
	<math xmlns="http://www.w3.org/1998/Math/MathML">
			<ci> FLUX_VALUE </ci>
	</math>
	<listOfParameters>
		<parameter id="LOWER_BOUND" value="-1000" name="mmol_per_gDW_per_hr"/>
		<parameter id="UPPER_BOUND" value="1000" name="mmol_per_gDW_per_hr"/>
		<parameter id="OBJECTIVE_COEFFICIENT" value="0"/>
		<parameter id="FLUX_VALUE" value="0.0" name="mmol_per_gDW_per_hr"/>
	</listOfParameters>
</kineticLaw>
</reaction>
<reaction id="R_rxn00423_c0" name="acetyl_CoA_L_serine_O_acetyltransferase_c0" reversible="false">
<notes>
<html:p>GENE_ASSOCIATION:WP_126150178.1</html:p>
<html:p>PROTEIN_ASSOCIATION:WP_126150178.1</html:p>
</notes>
<listOfReactants>
<speciesReference species="M_cpd00022_c0" stoichiometry="1"/>
<speciesReference species="M_cpd00054_c0" stoichiometry="1"/>
</listOfReactants>
<listOfProducts>
<speciesReference species="M_cpd00010_c0" stoichiometry="1"/>
<speciesReference species="M_cpd00722_c0" stoichiometry="1"/>
</listOfProducts>
<kineticLaw>
	<math xmlns="http://www.w3.org/1998/Math/MathML">
			<ci> FLUX_VALUE </ci>
	</math>
	<listOfParameters>
		<parameter id="LOWER_BOUND" value="0" name="mmol_per_gDW_per_hr"/>
		<parameter id="UPPER_BOUND" value="1000" name="mmol_per_gDW_per_hr"/>
		<parameter id="OBJECTIVE_COEFFICIENT" value="0"/>
		<parameter id="FLUX_VALUE" value="0.0" name="mmol_per_gDW_per_hr"/>
	</listOfParameters>
</kineticLaw>
</reaction>
<reaction id="R_rxn00364_c0" name="ATP_CMP_phosphotransferase_c0" reversible="true">
<notes>
<html:p>GENE_ASSOCIATION:(WP_164550410.1 or WP_126148990.1)</html:p>
<html:p>PROTEIN_ASSOCIATION:(WP_164550410.1 or WP_126148990.1)</html:p>
</notes>
<listOfReactants>
<speciesReference species="M_cpd00002_c0" stoichiometry="1"/>
<speciesReference species="M_cpd00046_c0" stoichiometry="1"/>
<speciesReference species="M_cpd00067_c0" stoichiometry="1"/>
</listOfReactants>
<listOfProducts>
<speciesReference species="M_cpd00008_c0" stoichiometry="1"/>
<speciesReference species="M_cpd00096_c0" stoichiometry="1"/>
</listOfProducts>
<kineticLaw>
	<math xmlns="http://www.w3.org/1998/Math/MathML">
			<ci> FLUX_VALUE </ci>
	</math>
	<listOfParameters>
		<parameter id="LOWER_BOUND" value="-1000" name="mmol_per_gDW_per_hr"/>
		<parameter id="UPPER_BOUND" value="1000" name="mmol_per_gDW_per_hr"/>
		<parameter id="OBJECTIVE_COEFFICIENT" value="0"/>
		<parameter id="FLUX_VALUE" value="0.0" name="mmol_per_gDW_per_hr"/>
	</listOfParameters>
</kineticLaw>
</reaction>
<reaction id="R_rxn05561_c0" name="Transport_of_dicarboxylates__extracellular_c0" reversible="true">
<notes>
<html:p>GENE_ASSOCIATION:(WP_126149064.1 or WP_126151038.1)</html:p>
<html:p>PROTEIN_ASSOCIATION:(WP_126149064.1 or WP_126151038.1)</html:p>
</notes>
<listOfReactants>
<speciesReference species="M_cpd00067_e0" stoichiometry="1"/>
<speciesReference species="M_cpd00106_e0" stoichiometry="1"/>
</listOfReactants>
<listOfProducts>
<speciesReference species="M_cpd00067_c0" stoichiometry="1"/>
<speciesReference species="M_cpd00106_c0" stoichiometry="1"/>
</listOfProducts>
<kineticLaw>
	<math xmlns="http://www.w3.org/1998/Math/MathML">
			<ci> FLUX_VALUE </ci>
	</math>
	<listOfParameters>
		<parameter id="LOWER_BOUND" value="-1000" name="mmol_per_gDW_per_hr"/>
		<parameter id="UPPER_BOUND" value="1000" name="mmol_per_gDW_per_hr"/>
		<parameter id="OBJECTIVE_COEFFICIENT" value="0"/>
		<parameter id="FLUX_VALUE" value="0.0" name="mmol_per_gDW_per_hr"/>
	</listOfParameters>
</kineticLaw>
</reaction>
<reaction id="R_rxn03408_c0" name="UDP_N_acetyl_D_glucosamine_undecaprenyl_diphospho_N_acetylmuramoyl_L_alanyl_gamma_D_glutamyl_meso_2_6_diaminopimeloyl_D_alanyl_D_alanine_4_beta_N_acetylglucosaminlytransferase_c0" reversible="true">
<notes>
<html:p>GENE_ASSOCIATION:WP_126150945.1</html:p>
<html:p>PROTEIN_ASSOCIATION:WP_126150945.1</html:p>
</notes>
<listOfReactants>
<speciesReference species="M_cpd00037_c0" stoichiometry="1"/>
<speciesReference species="M_cpd03494_c0" stoichiometry="1"/>
</listOfReactants>
<listOfProducts>
<speciesReference species="M_cpd00014_c0" stoichiometry="1"/>
<speciesReference species="M_cpd03495_c0" stoichiometry="1"/>
</listOfProducts>
<kineticLaw>
	<math xmlns="http://www.w3.org/1998/Math/MathML">
			<ci> FLUX_VALUE </ci>
	</math>
	<listOfParameters>
		<parameter id="LOWER_BOUND" value="-1000" name="mmol_per_gDW_per_hr"/>
		<parameter id="UPPER_BOUND" value="1000" name="mmol_per_gDW_per_hr"/>
		<parameter id="OBJECTIVE_COEFFICIENT" value="0"/>
		<parameter id="FLUX_VALUE" value="0.0" name="mmol_per_gDW_per_hr"/>
	</listOfParameters>
</kineticLaw>
</reaction>
<reaction id="R_rxn05250_c0" name="FACOAL160ISO_c0" reversible="false">
<notes>
<html:p>GENE_ASSOCIATION:(WP_164550356.1 or WP_126151469.1 or WP_126151455.1 or WP_126151244.1 or WP_126151245.1)</html:p>
<html:p>PROTEIN_ASSOCIATION:(WP_164550356.1 or WP_126151469.1 or WP_126151455.1 or WP_126151244.1 or WP_126151245.1)</html:p>
</notes>
<listOfReactants>
<speciesReference species="M_cpd00002_c0" stoichiometry="1"/>
<speciesReference species="M_cpd00010_c0" stoichiometry="1"/>
<speciesReference species="M_cpd11440_c0" stoichiometry="1"/>
</listOfReactants>
<listOfProducts>
<speciesReference species="M_cpd00012_c0" stoichiometry="1"/>
<speciesReference species="M_cpd00018_c0" stoichiometry="1"/>
<speciesReference species="M_cpd11441_c0" stoichiometry="1"/>
</listOfProducts>
<kineticLaw>
	<math xmlns="http://www.w3.org/1998/Math/MathML">
			<ci> FLUX_VALUE </ci>
	</math>
	<listOfParameters>
		<parameter id="LOWER_BOUND" value="0" name="mmol_per_gDW_per_hr"/>
		<parameter id="UPPER_BOUND" value="1000" name="mmol_per_gDW_per_hr"/>
		<parameter id="OBJECTIVE_COEFFICIENT" value="0"/>
		<parameter id="FLUX_VALUE" value="0.0" name="mmol_per_gDW_per_hr"/>
	</listOfParameters>
</kineticLaw>
</reaction>
<reaction id="R_rxn00646_c0" name="L_glutamate_L_cysteine_gamma_ligase_ADP_forming_c0" reversible="false">
<notes>
<html:p>GENE_ASSOCIATION:WP_126149692.1</html:p>
<html:p>PROTEIN_ASSOCIATION:WP_126149692.1</html:p>
</notes>
<listOfReactants>
<speciesReference species="M_cpd00002_c0" stoichiometry="1"/>
<speciesReference species="M_cpd00023_c0" stoichiometry="1"/>
<speciesReference species="M_cpd00084_c0" stoichiometry="1"/>
</listOfReactants>
<listOfProducts>
<speciesReference species="M_cpd00008_c0" stoichiometry="1"/>
<speciesReference species="M_cpd00009_c0" stoichiometry="1"/>
<speciesReference species="M_cpd00067_c0" stoichiometry="1"/>
<speciesReference species="M_cpd00506_c0" stoichiometry="1"/>
</listOfProducts>
<kineticLaw>
	<math xmlns="http://www.w3.org/1998/Math/MathML">
			<ci> FLUX_VALUE </ci>
	</math>
	<listOfParameters>
		<parameter id="LOWER_BOUND" value="0" name="mmol_per_gDW_per_hr"/>
		<parameter id="UPPER_BOUND" value="1000" name="mmol_per_gDW_per_hr"/>
		<parameter id="OBJECTIVE_COEFFICIENT" value="0"/>
		<parameter id="FLUX_VALUE" value="0.0" name="mmol_per_gDW_per_hr"/>
	</listOfParameters>
</kineticLaw>
</reaction>
<reaction id="R_rxn05440_c0" name="7_methyl_trans_oct_2_enoyl_ACP_NAD_plus__oxidoreductase_A_specific_c0" reversible="false">
<notes>
<html:p>GENE_ASSOCIATION:WP_126149619.1</html:p>
<html:p>PROTEIN_ASSOCIATION:WP_126149619.1</html:p>
</notes>
<listOfReactants>
<speciesReference species="M_cpd00004_c0" stoichiometry="1"/>
<speciesReference species="M_cpd00067_c0" stoichiometry="1"/>
<speciesReference species="M_cpd11527_c0" stoichiometry="1"/>
</listOfReactants>
<listOfProducts>
<speciesReference species="M_cpd00003_c0" stoichiometry="1"/>
<speciesReference species="M_cpd11528_c0" stoichiometry="1"/>
</listOfProducts>
<kineticLaw>
	<math xmlns="http://www.w3.org/1998/Math/MathML">
			<ci> FLUX_VALUE </ci>
	</math>
	<listOfParameters>
		<parameter id="LOWER_BOUND" value="0" name="mmol_per_gDW_per_hr"/>
		<parameter id="UPPER_BOUND" value="1000" name="mmol_per_gDW_per_hr"/>
		<parameter id="OBJECTIVE_COEFFICIENT" value="0"/>
		<parameter id="FLUX_VALUE" value="0.0" name="mmol_per_gDW_per_hr"/>
	</listOfParameters>
</kineticLaw>
</reaction>
<reaction id="R_rxn01673_c0" name="ATP_dCDP_phosphotransferase_c0" reversible="true">
<notes>
<html:p>GENE_ASSOCIATION:WP_126151290.1</html:p>
<html:p>PROTEIN_ASSOCIATION:WP_126151290.1</html:p>
</notes>
<listOfReactants>
<speciesReference species="M_cpd00002_c0" stoichiometry="1"/>
<speciesReference species="M_cpd00533_c0" stoichiometry="1"/>
</listOfReactants>
<listOfProducts>
<speciesReference species="M_cpd00008_c0" stoichiometry="1"/>
<speciesReference species="M_cpd00356_c0" stoichiometry="1"/>
</listOfProducts>
<kineticLaw>
	<math xmlns="http://www.w3.org/1998/Math/MathML">
			<ci> FLUX_VALUE </ci>
	</math>
	<listOfParameters>
		<parameter id="LOWER_BOUND" value="-1000" name="mmol_per_gDW_per_hr"/>
		<parameter id="UPPER_BOUND" value="1000" name="mmol_per_gDW_per_hr"/>
		<parameter id="OBJECTIVE_COEFFICIENT" value="0"/>
		<parameter id="FLUX_VALUE" value="0.0" name="mmol_per_gDW_per_hr"/>
	</listOfParameters>
</kineticLaw>
</reaction>
<reaction id="R_rxn00247_c0" name="ATP_oxaloacetate_carboxy_lyase_transphosphorylatingphosphoenolpyruvate_forming_c0" reversible="false">
<notes>
<html:p>GENE_ASSOCIATION:WP_126149734.1</html:p>
<html:p>PROTEIN_ASSOCIATION:WP_126149734.1</html:p>
</notes>
<listOfReactants>
<speciesReference species="M_cpd00002_c0" stoichiometry="1"/>
<speciesReference species="M_cpd00032_c0" stoichiometry="1"/>
</listOfReactants>
<listOfProducts>
<speciesReference species="M_cpd00008_c0" stoichiometry="1"/>
<speciesReference species="M_cpd00011_c0" stoichiometry="1"/>
<speciesReference species="M_cpd00061_c0" stoichiometry="1"/>
</listOfProducts>
<kineticLaw>
	<math xmlns="http://www.w3.org/1998/Math/MathML">
			<ci> FLUX_VALUE </ci>
	</math>
	<listOfParameters>
		<parameter id="LOWER_BOUND" value="0" name="mmol_per_gDW_per_hr"/>
		<parameter id="UPPER_BOUND" value="1000" name="mmol_per_gDW_per_hr"/>
		<parameter id="OBJECTIVE_COEFFICIENT" value="0"/>
		<parameter id="FLUX_VALUE" value="0.0" name="mmol_per_gDW_per_hr"/>
	</listOfParameters>
</kineticLaw>
</reaction>
<reaction id="R_rxn02342_c0" name="R03270_c0" reversible="true">
<notes>
<html:p>GENE_ASSOCIATION:(WP_126151527.1 and WP_126151528.1)</html:p>
<html:p>PROTEIN_ASSOCIATION:(WP_126151527.1 and WP_126151528.1)</html:p>
</notes>
<listOfReactants>
<speciesReference species="M_cpd00213_c0" stoichiometry="1"/>
<speciesReference species="M_cpd03049_c0" stoichiometry="1"/>
</listOfReactants>
<listOfProducts>
<speciesReference species="M_cpd00056_c0" stoichiometry="1"/>
<speciesReference species="M_cpd00836_c0" stoichiometry="1"/>
</listOfProducts>
<kineticLaw>
	<math xmlns="http://www.w3.org/1998/Math/MathML">
			<ci> FLUX_VALUE </ci>
	</math>
	<listOfParameters>
		<parameter id="LOWER_BOUND" value="-1000" name="mmol_per_gDW_per_hr"/>
		<parameter id="UPPER_BOUND" value="1000" name="mmol_per_gDW_per_hr"/>
		<parameter id="OBJECTIVE_COEFFICIENT" value="0"/>
		<parameter id="FLUX_VALUE" value="0.0" name="mmol_per_gDW_per_hr"/>
	</listOfParameters>
</kineticLaw>
</reaction>
<reaction id="R_rxn00642_c0" name="GDP_mannose_4_6_hydro_lyase_GDP_4_dehydro_6_deoxy_D_mannose_forming_c0" reversible="false">
<notes>
<html:p>GENE_ASSOCIATION:WP_386849511.1</html:p>
<html:p>PROTEIN_ASSOCIATION:WP_386849511.1</html:p>
</notes>
<listOfReactants>
<speciesReference species="M_cpd00083_c0" stoichiometry="1"/>
</listOfReactants>
<listOfProducts>
<speciesReference species="M_cpd00001_c0" stoichiometry="1"/>
<speciesReference species="M_cpd00900_c0" stoichiometry="1"/>
</listOfProducts>
<kineticLaw>
	<math xmlns="http://www.w3.org/1998/Math/MathML">
			<ci> FLUX_VALUE </ci>
	</math>
	<listOfParameters>
		<parameter id="LOWER_BOUND" value="0" name="mmol_per_gDW_per_hr"/>
		<parameter id="UPPER_BOUND" value="1000" name="mmol_per_gDW_per_hr"/>
		<parameter id="OBJECTIVE_COEFFICIENT" value="0"/>
		<parameter id="FLUX_VALUE" value="0.0" name="mmol_per_gDW_per_hr"/>
	</listOfParameters>
</kineticLaw>
</reaction>
<reaction id="R_rxn00022_c0" name="maltose_glucohydrolase_c0" reversible="false">
<notes>
<html:p>GENE_ASSOCIATION:(WP_126150878.1 or (WP_126149737.1 or WP_126152124.1))</html:p>
<html:p>PROTEIN_ASSOCIATION:(WP_126150878.1 or (WP_126149737.1 or WP_126152124.1))</html:p>
</notes>
<listOfReactants>
<speciesReference species="M_cpd00001_c0" stoichiometry="1"/>
<speciesReference species="M_cpd00179_c0" stoichiometry="1"/>
</listOfReactants>
<listOfProducts>
<speciesReference species="M_cpd00027_c0" stoichiometry="2"/>
</listOfProducts>
<kineticLaw>
	<math xmlns="http://www.w3.org/1998/Math/MathML">
			<ci> FLUX_VALUE </ci>
	</math>
	<listOfParameters>
		<parameter id="LOWER_BOUND" value="0" name="mmol_per_gDW_per_hr"/>
		<parameter id="UPPER_BOUND" value="1000" name="mmol_per_gDW_per_hr"/>
		<parameter id="OBJECTIVE_COEFFICIENT" value="0"/>
		<parameter id="FLUX_VALUE" value="0.0" name="mmol_per_gDW_per_hr"/>
	</listOfParameters>
</kineticLaw>
</reaction>
<reaction id="R_rxn00973_c0" name="citrate_hydroxymutase_c0" reversible="true">
<notes>
<html:p>GENE_ASSOCIATION:(Unknown and WP_126149040.1 and Unknown and Unknown and Unknown)</html:p>
<html:p>PROTEIN_ASSOCIATION:(Unknown and WP_126149040.1 and Unknown and Unknown and Unknown)</html:p>
</notes>
<listOfReactants>
<speciesReference species="M_cpd00137_c0" stoichiometry="1"/>
</listOfReactants>
<listOfProducts>
<speciesReference species="M_cpd00260_c0" stoichiometry="1"/>
</listOfProducts>
<kineticLaw>
	<math xmlns="http://www.w3.org/1998/Math/MathML">
			<ci> FLUX_VALUE </ci>
	</math>
	<listOfParameters>
		<parameter id="LOWER_BOUND" value="-1000" name="mmol_per_gDW_per_hr"/>
		<parameter id="UPPER_BOUND" value="1000" name="mmol_per_gDW_per_hr"/>
		<parameter id="OBJECTIVE_COEFFICIENT" value="0"/>
		<parameter id="FLUX_VALUE" value="0.0" name="mmol_per_gDW_per_hr"/>
	</listOfParameters>
</kineticLaw>
</reaction>
<reaction id="R_rxn03239_c0" name="S_3_Hydroxyhexadecanoyl_CoA_NAD_plus__oxidoreductase_c0" reversible="true">
<notes>
<html:p>GENE_ASSOCIATION:((Unknown and WP_126150005.1) or WP_126150005.1)</html:p>
<html:p>PROTEIN_ASSOCIATION:((Unknown and WP_126150005.1) or WP_126150005.1)</html:p>
</notes>
<listOfReactants>
<speciesReference species="M_cpd00003_c0" stoichiometry="1"/>
<speciesReference species="M_cpd03113_c0" stoichiometry="1"/>
</listOfReactants>
<listOfProducts>
<speciesReference species="M_cpd00004_c0" stoichiometry="1"/>
<speciesReference species="M_cpd00067_c0" stoichiometry="1"/>
<speciesReference species="M_cpd03114_c0" stoichiometry="1"/>
</listOfProducts>
<kineticLaw>
	<math xmlns="http://www.w3.org/1998/Math/MathML">
			<ci> FLUX_VALUE </ci>
	</math>
	<listOfParameters>
		<parameter id="LOWER_BOUND" value="-1000" name="mmol_per_gDW_per_hr"/>
		<parameter id="UPPER_BOUND" value="1000" name="mmol_per_gDW_per_hr"/>
		<parameter id="OBJECTIVE_COEFFICIENT" value="0"/>
		<parameter id="FLUX_VALUE" value="0.0" name="mmol_per_gDW_per_hr"/>
	</listOfParameters>
</kineticLaw>
</reaction>
<reaction id="R_rxn00654_c0" name="N_Carbamoyl_beta_alanine_amidohydrolase_c0" reversible="false">
<notes>
<html:p>GENE_ASSOCIATION:WP_126148798.1</html:p>
<html:p>PROTEIN_ASSOCIATION:WP_126148798.1</html:p>
</notes>
<listOfReactants>
<speciesReference species="M_cpd00001_c0" stoichiometry="1"/>
<speciesReference species="M_cpd00067_c0" stoichiometry="2"/>
<speciesReference species="M_cpd01720_c0" stoichiometry="1"/>
</listOfReactants>
<listOfProducts>
<speciesReference species="M_cpd00011_c0" stoichiometry="1"/>
<speciesReference species="M_cpd00013_c0" stoichiometry="1"/>
<speciesReference species="M_cpd00085_c0" stoichiometry="1"/>
</listOfProducts>
<kineticLaw>
	<math xmlns="http://www.w3.org/1998/Math/MathML">
			<ci> FLUX_VALUE </ci>
	</math>
	<listOfParameters>
		<parameter id="LOWER_BOUND" value="0" name="mmol_per_gDW_per_hr"/>
		<parameter id="UPPER_BOUND" value="1000" name="mmol_per_gDW_per_hr"/>
		<parameter id="OBJECTIVE_COEFFICIENT" value="0"/>
		<parameter id="FLUX_VALUE" value="0.0" name="mmol_per_gDW_per_hr"/>
	</listOfParameters>
</kineticLaw>
</reaction>
<reaction id="R_rxn05457_c0" name="Acyl_carrier_protein_acetyltransferase_c0" reversible="true">
<notes>
<html:p>GENE_ASSOCIATION:WP_126151274.1</html:p>
<html:p>PROTEIN_ASSOCIATION:WP_126151274.1</html:p>
</notes>
<listOfReactants>
<speciesReference species="M_cpd00010_c0" stoichiometry="1"/>
<speciesReference species="M_cpd11466_c0" stoichiometry="1"/>
</listOfReactants>
<listOfProducts>
<speciesReference species="M_cpd01695_c0" stoichiometry="1"/>
<speciesReference species="M_cpd11493_c0" stoichiometry="1"/>
</listOfProducts>
<kineticLaw>
	<math xmlns="http://www.w3.org/1998/Math/MathML">
			<ci> FLUX_VALUE </ci>
	</math>
	<listOfParameters>
		<parameter id="LOWER_BOUND" value="-1000" name="mmol_per_gDW_per_hr"/>
		<parameter id="UPPER_BOUND" value="1000" name="mmol_per_gDW_per_hr"/>
		<parameter id="OBJECTIVE_COEFFICIENT" value="0"/>
		<parameter id="FLUX_VALUE" value="0.0" name="mmol_per_gDW_per_hr"/>
	</listOfParameters>
</kineticLaw>
</reaction>
<reaction id="R_rxn04271_c0" name="trans_2_Methyl_5_isopropylhexa_2_5_dienal_dehydrogenase_c0" reversible="true">
<notes>
<html:p>GENE_ASSOCIATION:WP_126150020.1</html:p>
<html:p>PROTEIN_ASSOCIATION:WP_126150020.1</html:p>
</notes>
<listOfReactants>
<speciesReference species="M_cpd00001_c0" stoichiometry="1"/>
<speciesReference species="M_cpd00003_c0" stoichiometry="1"/>
<speciesReference species="M_cpd08739_c0" stoichiometry="1"/>
</listOfReactants>
<listOfProducts>
<speciesReference species="M_cpd00004_c0" stoichiometry="1"/>
<speciesReference species="M_cpd00067_c0" stoichiometry="2"/>
<speciesReference species="M_cpd08740_c0" stoichiometry="1"/>
</listOfProducts>
<kineticLaw>
	<math xmlns="http://www.w3.org/1998/Math/MathML">
			<ci> FLUX_VALUE </ci>
	</math>
	<listOfParameters>
		<parameter id="LOWER_BOUND" value="-1000" name="mmol_per_gDW_per_hr"/>
		<parameter id="UPPER_BOUND" value="1000" name="mmol_per_gDW_per_hr"/>
		<parameter id="OBJECTIVE_COEFFICIENT" value="0"/>
		<parameter id="FLUX_VALUE" value="0.0" name="mmol_per_gDW_per_hr"/>
	</listOfParameters>
</kineticLaw>
</reaction>
<reaction id="R_rxn13783_c0" name="DNA_replication_c0" reversible="false">
<notes>
<html:p>GENE_ASSOCIATION:(Unknown and Unknown and WP_126151761.1 and WP_126151556.1 and WP_206437875.1 and WP_126151321.1 and Unknown and Unknown and Unknown and Unknown and WP_164550478.1 and WP_126151408.1 and Unknown and WP_126151847.1 and Unknown and Unknown and WP_126149015.1 and Unknown and WP_223214258.1 and WP_126149013.1 and (WP_126149007.1 or WP_126151536.1) and (WP_003167746.1 or WP_126151600.1) and WP_126149657.1)</html:p>
<html:p>PROTEIN_ASSOCIATION:(Unknown and Unknown and WP_126151761.1 and WP_126151556.1 and WP_206437875.1 and WP_126151321.1 and Unknown and Unknown and Unknown and Unknown and WP_164550478.1 and WP_126151408.1 and Unknown and WP_126151847.1 and Unknown and Unknown and WP_126149015.1 and Unknown and WP_223214258.1 and WP_126149013.1 and (WP_126149007.1 or WP_126151536.1) and (WP_003167746.1 or WP_126151600.1) and WP_126149657.1)</html:p>
</notes>
<listOfProducts>
<speciesReference species="M_cpd17042_c0" stoichiometry="1"/>
</listOfProducts>
<kineticLaw>
	<math xmlns="http://www.w3.org/1998/Math/MathML">
			<ci> FLUX_VALUE </ci>
	</math>
	<listOfParameters>
		<parameter id="LOWER_BOUND" value="0" name="mmol_per_gDW_per_hr"/>
		<parameter id="UPPER_BOUND" value="1000" name="mmol_per_gDW_per_hr"/>
		<parameter id="OBJECTIVE_COEFFICIENT" value="0"/>
		<parameter id="FLUX_VALUE" value="0.0" name="mmol_per_gDW_per_hr"/>
	</listOfParameters>
</kineticLaw>
</reaction>
<reaction id="R_rxn10118_c0" name="hydrogenase_ubiquinone_8__2_protons_periplasm_c0" reversible="false">
<notes>
<html:p>GENE_ASSOCIATION:(Unknown and Unknown and Unknown and Unknown and Unknown and Unknown and Unknown and Unknown and (WP_126149441.1 or WP_126150303.1) and Unknown)</html:p>
<html:p>PROTEIN_ASSOCIATION:(Unknown and Unknown and Unknown and Unknown and Unknown and Unknown and Unknown and Unknown and (WP_126149441.1 or WP_126150303.1) and Unknown)</html:p>
</notes>
<listOfReactants>
<speciesReference species="M_cpd00067_c0" stoichiometry="2"/>
<speciesReference species="M_cpd11640_c0" stoichiometry="1"/>
<speciesReference species="M_cpd15560_c0" stoichiometry="1"/>
</listOfReactants>
<listOfProducts>
<speciesReference species="M_cpd00067_e0" stoichiometry="2"/>
<speciesReference species="M_cpd15561_c0" stoichiometry="1"/>
</listOfProducts>
<kineticLaw>
	<math xmlns="http://www.w3.org/1998/Math/MathML">
			<ci> FLUX_VALUE </ci>
	</math>
	<listOfParameters>
		<parameter id="LOWER_BOUND" value="0" name="mmol_per_gDW_per_hr"/>
		<parameter id="UPPER_BOUND" value="1000" name="mmol_per_gDW_per_hr"/>
		<parameter id="OBJECTIVE_COEFFICIENT" value="0"/>
		<parameter id="FLUX_VALUE" value="0.0" name="mmol_per_gDW_per_hr"/>
	</listOfParameters>
</kineticLaw>
</reaction>
<reaction id="R_rxn05392_c0" name="7_methyl_octanoyl_ACP_malonyl_acyl_carrier_protein_C_acyltransferase_decarboxylating_c0" reversible="false">
<notes>
<html:p>GENE_ASSOCIATION:(WP_126151312.1 and WP_164550493.1)</html:p>
<html:p>PROTEIN_ASSOCIATION:(WP_126151312.1 and WP_164550493.1)</html:p>
</notes>
<listOfReactants>
<speciesReference species="M_cpd11492_c0" stoichiometry="1"/>
<speciesReference species="M_cpd11528_c0" stoichiometry="1"/>
</listOfReactants>
<listOfProducts>
<speciesReference species="M_cpd00011_c0" stoichiometry="1"/>
<speciesReference species="M_cpd11493_c0" stoichiometry="1"/>
<speciesReference species="M_cpd11529_c0" stoichiometry="1"/>
</listOfProducts>
<kineticLaw>
	<math xmlns="http://www.w3.org/1998/Math/MathML">
			<ci> FLUX_VALUE </ci>
	</math>
	<listOfParameters>
		<parameter id="LOWER_BOUND" value="0" name="mmol_per_gDW_per_hr"/>
		<parameter id="UPPER_BOUND" value="1000" name="mmol_per_gDW_per_hr"/>
		<parameter id="OBJECTIVE_COEFFICIENT" value="0"/>
		<parameter id="FLUX_VALUE" value="0.0" name="mmol_per_gDW_per_hr"/>
	</listOfParameters>
</kineticLaw>
</reaction>
<reaction id="R_rxn04070_c0" name="pyridoxine_5_phosphate_synthase_c0" reversible="false">
<notes>
<html:p>GENE_ASSOCIATION:WP_126151345.1</html:p>
<html:p>PROTEIN_ASSOCIATION:WP_126151345.1</html:p>
</notes>
<listOfReactants>
<speciesReference species="M_cpd08289_c0" stoichiometry="1"/>
<speciesReference species="M_cpd08449_c0" stoichiometry="1"/>
</listOfReactants>
<listOfProducts>
<speciesReference species="M_cpd00001_c0" stoichiometry="2"/>
<speciesReference species="M_cpd00009_c0" stoichiometry="1"/>
<speciesReference species="M_cpd00067_c0" stoichiometry="1"/>
<speciesReference species="M_cpd00478_c0" stoichiometry="1"/>
</listOfProducts>
<kineticLaw>
	<math xmlns="http://www.w3.org/1998/Math/MathML">
			<ci> FLUX_VALUE </ci>
	</math>
	<listOfParameters>
		<parameter id="LOWER_BOUND" value="0" name="mmol_per_gDW_per_hr"/>
		<parameter id="UPPER_BOUND" value="1000" name="mmol_per_gDW_per_hr"/>
		<parameter id="OBJECTIVE_COEFFICIENT" value="0"/>
		<parameter id="FLUX_VALUE" value="0.0" name="mmol_per_gDW_per_hr"/>
	</listOfParameters>
</kineticLaw>
</reaction>
<reaction id="R_rxn00199_c0" name="oxalosuccinate_carboxy_lyase_2_oxoglutarate_forming_c0" reversible="false">
<notes>
<html:p>GENE_ASSOCIATION:WP_126152012.1</html:p>
<html:p>PROTEIN_ASSOCIATION:WP_126152012.1</html:p>
</notes>
<listOfReactants>
<speciesReference species="M_cpd00067_c0" stoichiometry="1"/>
<speciesReference species="M_cpd03187_c0" stoichiometry="1"/>
</listOfReactants>
<listOfProducts>
<speciesReference species="M_cpd00011_c0" stoichiometry="1"/>
<speciesReference species="M_cpd00024_c0" stoichiometry="1"/>
</listOfProducts>
<kineticLaw>
	<math xmlns="http://www.w3.org/1998/Math/MathML">
			<ci> FLUX_VALUE </ci>
	</math>
	<listOfParameters>
		<parameter id="LOWER_BOUND" value="0" name="mmol_per_gDW_per_hr"/>
		<parameter id="UPPER_BOUND" value="1000" name="mmol_per_gDW_per_hr"/>
		<parameter id="OBJECTIVE_COEFFICIENT" value="0"/>
		<parameter id="FLUX_VALUE" value="0.0" name="mmol_per_gDW_per_hr"/>
	</listOfParameters>
</kineticLaw>
</reaction>
<reaction id="R_rxn01358_c0" name="inosine_phosphate_alpha_D_ribosyltransferase_c0" reversible="true">
<notes>
<html:p>GENE_ASSOCIATION:(WP_126149163.1 or WP_126148934.1)</html:p>
<html:p>PROTEIN_ASSOCIATION:(WP_126149163.1 or WP_126148934.1)</html:p>
</notes>
<listOfReactants>
<speciesReference species="M_cpd00009_c0" stoichiometry="1"/>
<speciesReference species="M_cpd00246_c0" stoichiometry="1"/>
</listOfReactants>
<listOfProducts>
<speciesReference species="M_cpd00226_c0" stoichiometry="1"/>
<speciesReference species="M_cpd00475_c0" stoichiometry="1"/>
</listOfProducts>
<kineticLaw>
	<math xmlns="http://www.w3.org/1998/Math/MathML">
			<ci> FLUX_VALUE </ci>
	</math>
	<listOfParameters>
		<parameter id="LOWER_BOUND" value="-1000" name="mmol_per_gDW_per_hr"/>
		<parameter id="UPPER_BOUND" value="1000" name="mmol_per_gDW_per_hr"/>
		<parameter id="OBJECTIVE_COEFFICIENT" value="0"/>
		<parameter id="FLUX_VALUE" value="0.0" name="mmol_per_gDW_per_hr"/>
	</listOfParameters>
</kineticLaw>
</reaction>
<reaction id="R_rxn04648_c0" name="catechol_oxygen_1_2_oxidoreductase_c0" reversible="true">
<notes>
<html:p>GENE_ASSOCIATION:WP_126149403.1</html:p>
<html:p>PROTEIN_ASSOCIATION:WP_126149403.1</html:p>
</notes>
<listOfReactants>
<speciesReference species="M_cpd00007_c0" stoichiometry="1"/>
<speciesReference species="M_cpd09310_c0" stoichiometry="1"/>
</listOfReactants>
<listOfProducts>
<speciesReference species="M_cpd00067_c0" stoichiometry="2"/>
<speciesReference species="M_cpd09312_c0" stoichiometry="1"/>
</listOfProducts>
<kineticLaw>
	<math xmlns="http://www.w3.org/1998/Math/MathML">
			<ci> FLUX_VALUE </ci>
	</math>
	<listOfParameters>
		<parameter id="LOWER_BOUND" value="-1000" name="mmol_per_gDW_per_hr"/>
		<parameter id="UPPER_BOUND" value="1000" name="mmol_per_gDW_per_hr"/>
		<parameter id="OBJECTIVE_COEFFICIENT" value="0"/>
		<parameter id="FLUX_VALUE" value="0.0" name="mmol_per_gDW_per_hr"/>
	</listOfParameters>
</kineticLaw>
</reaction>
<reaction id="R_rxn12637_c0" name="RXN0_6987c_c0" reversible="true">
<notes>
<html:p>GENE_ASSOCIATION:((WP_206437816.1 or WP_126151888.1) or WP_126148556.1 or WP_126150774.1 or WP_126149528.1)</html:p>
<html:p>PROTEIN_ASSOCIATION:((WP_206437816.1 or WP_126151888.1) or WP_126148556.1 or WP_126150774.1 or WP_126149528.1)</html:p>
</notes>
<listOfReactants>
<speciesReference species="M_cpd00001_c0" stoichiometry="1"/>
<speciesReference species="M_cpd11589_c0" stoichiometry="1"/>
</listOfReactants>
<listOfProducts>
<speciesReference species="M_cpd00033_c0" stoichiometry="1"/>
<speciesReference species="M_cpd00041_c0" stoichiometry="1"/>
</listOfProducts>
<kineticLaw>
	<math xmlns="http://www.w3.org/1998/Math/MathML">
			<ci> FLUX_VALUE </ci>
	</math>
	<listOfParameters>
		<parameter id="LOWER_BOUND" value="-1000" name="mmol_per_gDW_per_hr"/>
		<parameter id="UPPER_BOUND" value="1000" name="mmol_per_gDW_per_hr"/>
		<parameter id="OBJECTIVE_COEFFICIENT" value="0"/>
		<parameter id="FLUX_VALUE" value="0.0" name="mmol_per_gDW_per_hr"/>
	</listOfParameters>
</kineticLaw>
</reaction>
<reaction id="R_rxn03046_c0" name="ATP_guanidinoethyyl_methyl_phosphate_phosphotransferase_c0" reversible="true">
<notes>
<html:p>GENE_ASSOCIATION:WP_126151535.1</html:p>
<html:p>PROTEIN_ASSOCIATION:WP_126151535.1</html:p>
</notes>
<listOfReactants>
<speciesReference species="M_cpd00002_c0" stoichiometry="1"/>
<speciesReference species="M_cpd02519_c0" stoichiometry="1"/>
</listOfReactants>
<listOfProducts>
<speciesReference species="M_cpd00008_c0" stoichiometry="1"/>
<speciesReference species="M_cpd00067_c0" stoichiometry="1"/>
<speciesReference species="M_cpd02744_c0" stoichiometry="1"/>
</listOfProducts>
<kineticLaw>
	<math xmlns="http://www.w3.org/1998/Math/MathML">
			<ci> FLUX_VALUE </ci>
	</math>
	<listOfParameters>
		<parameter id="LOWER_BOUND" value="-1000" name="mmol_per_gDW_per_hr"/>
		<parameter id="UPPER_BOUND" value="1000" name="mmol_per_gDW_per_hr"/>
		<parameter id="OBJECTIVE_COEFFICIENT" value="0"/>
		<parameter id="FLUX_VALUE" value="0.0" name="mmol_per_gDW_per_hr"/>
	</listOfParameters>
</kineticLaw>
</reaction>
<reaction id="R_rxn01385_c0" name="Xylitol_NAD_plus__2_oxidoreductase_D_xylulose_forming_c0" reversible="true">
<notes>
<html:p>GENE_ASSOCIATION:WP_126151161.1</html:p>
<html:p>PROTEIN_ASSOCIATION:WP_126151161.1</html:p>
</notes>
<listOfReactants>
<speciesReference species="M_cpd00003_c0" stoichiometry="1"/>
<speciesReference species="M_cpd00306_c0" stoichiometry="1"/>
</listOfReactants>
<listOfProducts>
<speciesReference species="M_cpd00004_c0" stoichiometry="1"/>
<speciesReference species="M_cpd00067_c0" stoichiometry="1"/>
<speciesReference species="M_cpd00259_c0" stoichiometry="1"/>
</listOfProducts>
<kineticLaw>
	<math xmlns="http://www.w3.org/1998/Math/MathML">
			<ci> FLUX_VALUE </ci>
	</math>
	<listOfParameters>
		<parameter id="LOWER_BOUND" value="-1000" name="mmol_per_gDW_per_hr"/>
		<parameter id="UPPER_BOUND" value="1000" name="mmol_per_gDW_per_hr"/>
		<parameter id="OBJECTIVE_COEFFICIENT" value="0"/>
		<parameter id="FLUX_VALUE" value="0.0" name="mmol_per_gDW_per_hr"/>
	</listOfParameters>
</kineticLaw>
</reaction>
<reaction id="R_rxn09240_c0" name="Sulfate_adenyltransferase_c0" reversible="true">
<notes>
<html:p>GENE_ASSOCIATION:(WP_126150132.1 and WP_126150133.1)</html:p>
<html:p>PROTEIN_ASSOCIATION:(WP_126150132.1 and WP_126150133.1)</html:p>
</notes>
<listOfReactants>
<speciesReference species="M_cpd00001_c0" stoichiometry="1"/>
<speciesReference species="M_cpd00002_c0" stoichiometry="1"/>
<speciesReference species="M_cpd00038_c0" stoichiometry="1"/>
<speciesReference species="M_cpd00048_c0" stoichiometry="1"/>
</listOfReactants>
<listOfProducts>
<speciesReference species="M_cpd00009_c0" stoichiometry="1"/>
<speciesReference species="M_cpd00012_c0" stoichiometry="1"/>
<speciesReference species="M_cpd00031_c0" stoichiometry="1"/>
<speciesReference species="M_cpd00067_c0" stoichiometry="1"/>
<speciesReference species="M_cpd00193_c0" stoichiometry="1"/>
</listOfProducts>
<kineticLaw>
	<math xmlns="http://www.w3.org/1998/Math/MathML">
			<ci> FLUX_VALUE </ci>
	</math>
	<listOfParameters>
		<parameter id="LOWER_BOUND" value="-1000" name="mmol_per_gDW_per_hr"/>
		<parameter id="UPPER_BOUND" value="1000" name="mmol_per_gDW_per_hr"/>
		<parameter id="OBJECTIVE_COEFFICIENT" value="0"/>
		<parameter id="FLUX_VALUE" value="0.0" name="mmol_per_gDW_per_hr"/>
	</listOfParameters>
</kineticLaw>
</reaction>
<reaction id="R_rxn01219_c0" name="ATP_dCMP_phosphotransferase_c0" reversible="true">
<notes>
<html:p>GENE_ASSOCIATION:(WP_164550410.1 or WP_126148990.1)</html:p>
<html:p>PROTEIN_ASSOCIATION:(WP_164550410.1 or WP_126148990.1)</html:p>
</notes>
<listOfReactants>
<speciesReference species="M_cpd00002_c0" stoichiometry="1"/>
<speciesReference species="M_cpd00067_c0" stoichiometry="1"/>
<speciesReference species="M_cpd00206_c0" stoichiometry="1"/>
</listOfReactants>
<listOfProducts>
<speciesReference species="M_cpd00008_c0" stoichiometry="1"/>
<speciesReference species="M_cpd00533_c0" stoichiometry="1"/>
</listOfProducts>
<kineticLaw>
	<math xmlns="http://www.w3.org/1998/Math/MathML">
			<ci> FLUX_VALUE </ci>
	</math>
	<listOfParameters>
		<parameter id="LOWER_BOUND" value="-1000" name="mmol_per_gDW_per_hr"/>
		<parameter id="UPPER_BOUND" value="1000" name="mmol_per_gDW_per_hr"/>
		<parameter id="OBJECTIVE_COEFFICIENT" value="0"/>
		<parameter id="FLUX_VALUE" value="0.0" name="mmol_per_gDW_per_hr"/>
	</listOfParameters>
</kineticLaw>
</reaction>
<reaction id="R_rxn00519_c0" name="ITP_oxaloacetate_carboxy_lyase_adding_ITP_phosphoenolpyruvate_forming_c0" reversible="true">
<notes>
<html:p>GENE_ASSOCIATION:WP_126150971.1</html:p>
<html:p>PROTEIN_ASSOCIATION:WP_126150971.1</html:p>
</notes>
<listOfReactants>
<speciesReference species="M_cpd00032_c0" stoichiometry="1"/>
<speciesReference species="M_cpd00068_c0" stoichiometry="1"/>
</listOfReactants>
<listOfProducts>
<speciesReference species="M_cpd00011_c0" stoichiometry="1"/>
<speciesReference species="M_cpd00061_c0" stoichiometry="1"/>
<speciesReference species="M_cpd00090_c0" stoichiometry="1"/>
</listOfProducts>
<kineticLaw>
	<math xmlns="http://www.w3.org/1998/Math/MathML">
			<ci> FLUX_VALUE </ci>
	</math>
	<listOfParameters>
		<parameter id="LOWER_BOUND" value="-1000" name="mmol_per_gDW_per_hr"/>
		<parameter id="UPPER_BOUND" value="1000" name="mmol_per_gDW_per_hr"/>
		<parameter id="OBJECTIVE_COEFFICIENT" value="0"/>
		<parameter id="FLUX_VALUE" value="0.0" name="mmol_per_gDW_per_hr"/>
	</listOfParameters>
</kineticLaw>
</reaction>
<reaction id="R_rxn00258_c0" name="Malonyl_CoA_pyruvate_carboxytransferase_c0" reversible="true">
<notes>
<html:p>GENE_ASSOCIATION:WP_126151552.1</html:p>
<html:p>PROTEIN_ASSOCIATION:WP_126151552.1</html:p>
</notes>
<listOfReactants>
<speciesReference species="M_cpd00020_c0" stoichiometry="1"/>
<speciesReference species="M_cpd00070_c0" stoichiometry="1"/>
</listOfReactants>
<listOfProducts>
<speciesReference species="M_cpd00022_c0" stoichiometry="1"/>
<speciesReference species="M_cpd00032_c0" stoichiometry="1"/>
</listOfProducts>
<kineticLaw>
	<math xmlns="http://www.w3.org/1998/Math/MathML">
			<ci> FLUX_VALUE </ci>
	</math>
	<listOfParameters>
		<parameter id="LOWER_BOUND" value="-1000" name="mmol_per_gDW_per_hr"/>
		<parameter id="UPPER_BOUND" value="1000" name="mmol_per_gDW_per_hr"/>
		<parameter id="OBJECTIVE_COEFFICIENT" value="0"/>
		<parameter id="FLUX_VALUE" value="0.0" name="mmol_per_gDW_per_hr"/>
	</listOfParameters>
</kineticLaw>
</reaction>
<reaction id="R_rxn00800_c0" name="N6_1_2_dicarboxyethylAMP_AMP_lyase_fumarate_forming_c0" reversible="true">
<notes>
<html:p>GENE_ASSOCIATION:(WP_126150250.1 or WP_126150250.1)</html:p>
<html:p>PROTEIN_ASSOCIATION:(WP_126150250.1 or WP_126150250.1)</html:p>
</notes>
<listOfReactants>
<speciesReference species="M_cpd02375_c0" stoichiometry="1"/>
</listOfReactants>
<listOfProducts>
<speciesReference species="M_cpd00018_c0" stoichiometry="1"/>
<speciesReference species="M_cpd00106_c0" stoichiometry="1"/>
</listOfProducts>
<kineticLaw>
	<math xmlns="http://www.w3.org/1998/Math/MathML">
			<ci> FLUX_VALUE </ci>
	</math>
	<listOfParameters>
		<parameter id="LOWER_BOUND" value="-1000" name="mmol_per_gDW_per_hr"/>
		<parameter id="UPPER_BOUND" value="1000" name="mmol_per_gDW_per_hr"/>
		<parameter id="OBJECTIVE_COEFFICIENT" value="0"/>
		<parameter id="FLUX_VALUE" value="0.0" name="mmol_per_gDW_per_hr"/>
	</listOfParameters>
</kineticLaw>
</reaction>
<reaction id="R_rxn09177_c0" name="R_4_Phosphopantothenate_L_cysteine_ligase_c0" reversible="false">
<notes>
<html:p>GENE_ASSOCIATION:WP_126150971.1</html:p>
<html:p>PROTEIN_ASSOCIATION:WP_126150971.1</html:p>
</notes>
<listOfReactants>
<speciesReference species="M_cpd00052_c0" stoichiometry="1"/>
<speciesReference species="M_cpd00084_c0" stoichiometry="1"/>
<speciesReference species="M_cpd02201_c0" stoichiometry="1"/>
</listOfReactants>
<listOfProducts>
<speciesReference species="M_cpd00012_c0" stoichiometry="1"/>
<speciesReference species="M_cpd00046_c0" stoichiometry="1"/>
<speciesReference species="M_cpd00067_c0" stoichiometry="2"/>
<speciesReference species="M_cpd02666_c0" stoichiometry="1"/>
</listOfProducts>
<kineticLaw>
	<math xmlns="http://www.w3.org/1998/Math/MathML">
			<ci> FLUX_VALUE </ci>
	</math>
	<listOfParameters>
		<parameter id="LOWER_BOUND" value="0" name="mmol_per_gDW_per_hr"/>
		<parameter id="UPPER_BOUND" value="1000" name="mmol_per_gDW_per_hr"/>
		<parameter id="OBJECTIVE_COEFFICIENT" value="0"/>
		<parameter id="FLUX_VALUE" value="0.0" name="mmol_per_gDW_per_hr"/>
	</listOfParameters>
</kineticLaw>
</reaction>
<reaction id="R_rxn00211_c0" name="UDP_glucose_NAD_plus__6_oxidoreductase_c0" reversible="true">
<notes>
<html:p>GENE_ASSOCIATION:WP_126150162.1</html:p>
<html:p>PROTEIN_ASSOCIATION:WP_126150162.1</html:p>
</notes>
<listOfReactants>
<speciesReference species="M_cpd00001_c0" stoichiometry="1"/>
<speciesReference species="M_cpd00003_c0" stoichiometry="2"/>
<speciesReference species="M_cpd00026_c0" stoichiometry="1"/>
</listOfReactants>
<listOfProducts>
<speciesReference species="M_cpd00004_c0" stoichiometry="2"/>
<speciesReference species="M_cpd00067_c0" stoichiometry="3"/>
<speciesReference species="M_cpd00144_c0" stoichiometry="1"/>
</listOfProducts>
<kineticLaw>
	<math xmlns="http://www.w3.org/1998/Math/MathML">
			<ci> FLUX_VALUE </ci>
	</math>
	<listOfParameters>
		<parameter id="LOWER_BOUND" value="-1000" name="mmol_per_gDW_per_hr"/>
		<parameter id="UPPER_BOUND" value="1000" name="mmol_per_gDW_per_hr"/>
		<parameter id="OBJECTIVE_COEFFICIENT" value="0"/>
		<parameter id="FLUX_VALUE" value="0.0" name="mmol_per_gDW_per_hr"/>
	</listOfParameters>
</kineticLaw>
</reaction>
<reaction id="R_rxn00179_c0" name="ATP_L_glutamate_5_phosphotransferase_c0" reversible="true">
<notes>
<html:p>GENE_ASSOCIATION:WP_126151424.1</html:p>
<html:p>PROTEIN_ASSOCIATION:WP_126151424.1</html:p>
</notes>
<listOfReactants>
<speciesReference species="M_cpd00002_c0" stoichiometry="1"/>
<speciesReference species="M_cpd00023_c0" stoichiometry="1"/>
</listOfReactants>
<listOfProducts>
<speciesReference species="M_cpd00008_c0" stoichiometry="1"/>
<speciesReference species="M_cpd02097_c0" stoichiometry="1"/>
</listOfProducts>
<kineticLaw>
	<math xmlns="http://www.w3.org/1998/Math/MathML">
			<ci> FLUX_VALUE </ci>
	</math>
	<listOfParameters>
		<parameter id="LOWER_BOUND" value="-1000" name="mmol_per_gDW_per_hr"/>
		<parameter id="UPPER_BOUND" value="1000" name="mmol_per_gDW_per_hr"/>
		<parameter id="OBJECTIVE_COEFFICIENT" value="0"/>
		<parameter id="FLUX_VALUE" value="0.0" name="mmol_per_gDW_per_hr"/>
	</listOfParameters>
</kineticLaw>
</reaction>
<reaction id="R_rxn02945_c0" name="prephytoene_diphosphate_geranylgeranyl_diphosphate_geranylgeranyltransferase_c0" reversible="false">
<notes>
<html:p>GENE_ASSOCIATION:WP_126151750.1</html:p>
<html:p>PROTEIN_ASSOCIATION:WP_126151750.1</html:p>
</notes>
<listOfReactants>
<speciesReference species="M_cpd02168_c0" stoichiometry="1"/>
</listOfReactants>
<listOfProducts>
<speciesReference species="M_cpd00012_c0" stoichiometry="1"/>
<speciesReference species="M_cpd00067_c0" stoichiometry="1"/>
<speciesReference species="M_cpd03211_c0" stoichiometry="1"/>
</listOfProducts>
<kineticLaw>
	<math xmlns="http://www.w3.org/1998/Math/MathML">
			<ci> FLUX_VALUE </ci>
	</math>
	<listOfParameters>
		<parameter id="LOWER_BOUND" value="0" name="mmol_per_gDW_per_hr"/>
		<parameter id="UPPER_BOUND" value="1000" name="mmol_per_gDW_per_hr"/>
		<parameter id="OBJECTIVE_COEFFICIENT" value="0"/>
		<parameter id="FLUX_VALUE" value="0.0" name="mmol_per_gDW_per_hr"/>
	</listOfParameters>
</kineticLaw>
</reaction>
<reaction id="R_rxn01210_c0" name="10_Formyltetrahydrofolate_L_glutamate_ligase_ADP_forming_c0" reversible="false">
<notes>
<html:p>GENE_ASSOCIATION:(WP_126148757.1 and WP_126148757.1)</html:p>
<html:p>PROTEIN_ASSOCIATION:(WP_126148757.1 and WP_126148757.1)</html:p>
</notes>
<listOfReactants>
<speciesReference species="M_cpd00002_c0" stoichiometry="1"/>
<speciesReference species="M_cpd00023_c0" stoichiometry="1"/>
<speciesReference species="M_cpd00201_c0" stoichiometry="1"/>
</listOfReactants>
<listOfProducts>
<speciesReference species="M_cpd00008_c0" stoichiometry="1"/>
<speciesReference species="M_cpd00009_c0" stoichiometry="1"/>
<speciesReference species="M_cpd00067_c0" stoichiometry="1"/>
<speciesReference species="M_cpd03524_c0" stoichiometry="1"/>
</listOfProducts>
<kineticLaw>
	<math xmlns="http://www.w3.org/1998/Math/MathML">
			<ci> FLUX_VALUE </ci>
	</math>
	<listOfParameters>
		<parameter id="LOWER_BOUND" value="0" name="mmol_per_gDW_per_hr"/>
		<parameter id="UPPER_BOUND" value="1000" name="mmol_per_gDW_per_hr"/>
		<parameter id="OBJECTIVE_COEFFICIENT" value="0"/>
		<parameter id="FLUX_VALUE" value="0.0" name="mmol_per_gDW_per_hr"/>
	</listOfParameters>
</kineticLaw>
</reaction>
<reaction id="R_rxn00730_c0" name="Malonyl_CoA_anthranilate_N_malonyltransferase_c0" reversible="true">
<notes>
<html:p>GENE_ASSOCIATION:WP_126149577.1</html:p>
<html:p>PROTEIN_ASSOCIATION:WP_126149577.1</html:p>
</notes>
<listOfReactants>
<speciesReference species="M_cpd00070_c0" stoichiometry="1"/>
<speciesReference species="M_cpd00093_c0" stoichiometry="1"/>
</listOfReactants>
<listOfProducts>
<speciesReference species="M_cpd00010_c0" stoichiometry="1"/>
<speciesReference species="M_cpd02014_c0" stoichiometry="1"/>
</listOfProducts>
<kineticLaw>
	<math xmlns="http://www.w3.org/1998/Math/MathML">
			<ci> FLUX_VALUE </ci>
	</math>
	<listOfParameters>
		<parameter id="LOWER_BOUND" value="-1000" name="mmol_per_gDW_per_hr"/>
		<parameter id="UPPER_BOUND" value="1000" name="mmol_per_gDW_per_hr"/>
		<parameter id="OBJECTIVE_COEFFICIENT" value="0"/>
		<parameter id="FLUX_VALUE" value="0.0" name="mmol_per_gDW_per_hr"/>
	</listOfParameters>
</kineticLaw>
</reaction>
<reaction id="R_rxn00192_c0" name="acetyl_CoA_L_glutamate_N_acetyltransferase_c0" reversible="false">
<notes>
<html:p>GENE_ASSOCIATION:WP_126150476.1</html:p>
<html:p>PROTEIN_ASSOCIATION:WP_126150476.1</html:p>
</notes>
<listOfReactants>
<speciesReference species="M_cpd00022_c0" stoichiometry="1"/>
<speciesReference species="M_cpd00023_c0" stoichiometry="1"/>
</listOfReactants>
<listOfProducts>
<speciesReference species="M_cpd00010_c0" stoichiometry="1"/>
<speciesReference species="M_cpd00067_c0" stoichiometry="1"/>
<speciesReference species="M_cpd00477_c0" stoichiometry="1"/>
</listOfProducts>
<kineticLaw>
	<math xmlns="http://www.w3.org/1998/Math/MathML">
			<ci> FLUX_VALUE </ci>
	</math>
	<listOfParameters>
		<parameter id="LOWER_BOUND" value="0" name="mmol_per_gDW_per_hr"/>
		<parameter id="UPPER_BOUND" value="1000" name="mmol_per_gDW_per_hr"/>
		<parameter id="OBJECTIVE_COEFFICIENT" value="0"/>
		<parameter id="FLUX_VALUE" value="0.0" name="mmol_per_gDW_per_hr"/>
	</listOfParameters>
</kineticLaw>
</reaction>
<reaction id="R_rxn01218_c0" name="2_Deoxycytidine_5_monophosphate_phosphohydrolase_c0" reversible="false">
<notes>
<html:p>GENE_ASSOCIATION:WP_126151197.1</html:p>
<html:p>PROTEIN_ASSOCIATION:WP_126151197.1</html:p>
</notes>
<listOfReactants>
<speciesReference species="M_cpd00001_c0" stoichiometry="1"/>
<speciesReference species="M_cpd00206_c0" stoichiometry="1"/>
</listOfReactants>
<listOfProducts>
<speciesReference species="M_cpd00009_c0" stoichiometry="1"/>
<speciesReference species="M_cpd00654_c0" stoichiometry="1"/>
</listOfProducts>
<kineticLaw>
	<math xmlns="http://www.w3.org/1998/Math/MathML">
			<ci> FLUX_VALUE </ci>
	</math>
	<listOfParameters>
		<parameter id="LOWER_BOUND" value="0" name="mmol_per_gDW_per_hr"/>
		<parameter id="UPPER_BOUND" value="1000" name="mmol_per_gDW_per_hr"/>
		<parameter id="OBJECTIVE_COEFFICIENT" value="0"/>
		<parameter id="FLUX_VALUE" value="0.0" name="mmol_per_gDW_per_hr"/>
	</listOfParameters>
</kineticLaw>
</reaction>
<reaction id="R_rxn05367_c0" name="6_methyl_octanoyl_ACP_malonyl_acyl_carrier_protein_C_acyltransferase_decarboxylating_c0" reversible="false">
<notes>
<html:p>GENE_ASSOCIATION:(WP_164550493.1 and WP_126151312.1)</html:p>
<html:p>PROTEIN_ASSOCIATION:(WP_164550493.1 and WP_126151312.1)</html:p>
</notes>
<listOfReactants>
<speciesReference species="M_cpd11492_c0" stoichiometry="1"/>
<speciesReference species="M_cpd11503_c0" stoichiometry="1"/>
</listOfReactants>
<listOfProducts>
<speciesReference species="M_cpd00011_c0" stoichiometry="1"/>
<speciesReference species="M_cpd11493_c0" stoichiometry="1"/>
<speciesReference species="M_cpd11504_c0" stoichiometry="1"/>
</listOfProducts>
<kineticLaw>
	<math xmlns="http://www.w3.org/1998/Math/MathML">
			<ci> FLUX_VALUE </ci>
	</math>
	<listOfParameters>
		<parameter id="LOWER_BOUND" value="0" name="mmol_per_gDW_per_hr"/>
		<parameter id="UPPER_BOUND" value="1000" name="mmol_per_gDW_per_hr"/>
		<parameter id="OBJECTIVE_COEFFICIENT" value="0"/>
		<parameter id="FLUX_VALUE" value="0.0" name="mmol_per_gDW_per_hr"/>
	</listOfParameters>
</kineticLaw>
</reaction>
<reaction id="R_rxn03456_c0" name="cyclohexane_1_2_dione_acylhydrolase_decyclizing_c0" reversible="true">
<notes>
<html:p>GENE_ASSOCIATION:WP_126150745.1</html:p>
<html:p>PROTEIN_ASSOCIATION:WP_126150745.1</html:p>
</notes>
<listOfReactants>
<speciesReference species="M_cpd00067_c0" stoichiometry="1"/>
<speciesReference species="M_cpd03640_c0" stoichiometry="1"/>
</listOfReactants>
<listOfProducts>
<speciesReference species="M_cpd00001_c0" stoichiometry="1"/>
<speciesReference species="M_cpd03643_c0" stoichiometry="1"/>
</listOfProducts>
<kineticLaw>
	<math xmlns="http://www.w3.org/1998/Math/MathML">
			<ci> FLUX_VALUE </ci>
	</math>
	<listOfParameters>
		<parameter id="LOWER_BOUND" value="-1000" name="mmol_per_gDW_per_hr"/>
		<parameter id="UPPER_BOUND" value="1000" name="mmol_per_gDW_per_hr"/>
		<parameter id="OBJECTIVE_COEFFICIENT" value="0"/>
		<parameter id="FLUX_VALUE" value="0.0" name="mmol_per_gDW_per_hr"/>
	</listOfParameters>
</kineticLaw>
</reaction>
<reaction id="R_rxn05654_c0" name="Transport_of_succinate__extracellular_c0" reversible="true">
<notes>
<html:p>GENE_ASSOCIATION:(WP_126149064.1 or WP_126151038.1)</html:p>
<html:p>PROTEIN_ASSOCIATION:(WP_126149064.1 or WP_126151038.1)</html:p>
</notes>
<listOfReactants>
<speciesReference species="M_cpd00036_e0" stoichiometry="1"/>
<speciesReference species="M_cpd00067_e0" stoichiometry="1"/>
</listOfReactants>
<listOfProducts>
<speciesReference species="M_cpd00036_c0" stoichiometry="1"/>
<speciesReference species="M_cpd00067_c0" stoichiometry="1"/>
</listOfProducts>
<kineticLaw>
	<math xmlns="http://www.w3.org/1998/Math/MathML">
			<ci> FLUX_VALUE </ci>
	</math>
	<listOfParameters>
		<parameter id="LOWER_BOUND" value="-1000" name="mmol_per_gDW_per_hr"/>
		<parameter id="UPPER_BOUND" value="1000" name="mmol_per_gDW_per_hr"/>
		<parameter id="OBJECTIVE_COEFFICIENT" value="0"/>
		<parameter id="FLUX_VALUE" value="0.0" name="mmol_per_gDW_per_hr"/>
	</listOfParameters>
</kineticLaw>
</reaction>
<reaction id="R_rxn01199_c0" name="ATP_D_xylulose_5_phosphotransferase_c0" reversible="true">
<notes>
<html:p>GENE_ASSOCIATION:WP_126149270.1</html:p>
<html:p>PROTEIN_ASSOCIATION:WP_126149270.1</html:p>
</notes>
<listOfReactants>
<speciesReference species="M_cpd00002_c0" stoichiometry="1"/>
<speciesReference species="M_cpd00259_c0" stoichiometry="1"/>
</listOfReactants>
<listOfProducts>
<speciesReference species="M_cpd00008_c0" stoichiometry="1"/>
<speciesReference species="M_cpd00067_c0" stoichiometry="1"/>
<speciesReference species="M_cpd00198_c0" stoichiometry="1"/>
</listOfProducts>
<kineticLaw>
	<math xmlns="http://www.w3.org/1998/Math/MathML">
			<ci> FLUX_VALUE </ci>
	</math>
	<listOfParameters>
		<parameter id="LOWER_BOUND" value="-1000" name="mmol_per_gDW_per_hr"/>
		<parameter id="UPPER_BOUND" value="1000" name="mmol_per_gDW_per_hr"/>
		<parameter id="OBJECTIVE_COEFFICIENT" value="0"/>
		<parameter id="FLUX_VALUE" value="0.0" name="mmol_per_gDW_per_hr"/>
	</listOfParameters>
</kineticLaw>
</reaction>
<reaction id="R_rxn00771_c0" name="ATP_D_ribose_5_phosphate_1_phosphotransferase_c0" reversible="true">
<notes>
<html:p>GENE_ASSOCIATION:WP_126152147.1</html:p>
<html:p>PROTEIN_ASSOCIATION:WP_126152147.1</html:p>
</notes>
<listOfReactants>
<speciesReference species="M_cpd00002_c0" stoichiometry="1"/>
<speciesReference species="M_cpd00067_c0" stoichiometry="1"/>
<speciesReference species="M_cpd00101_c0" stoichiometry="1"/>
</listOfReactants>
<listOfProducts>
<speciesReference species="M_cpd00008_c0" stoichiometry="1"/>
<speciesReference species="M_cpd00847_c0" stoichiometry="1"/>
</listOfProducts>
<kineticLaw>
	<math xmlns="http://www.w3.org/1998/Math/MathML">
			<ci> FLUX_VALUE </ci>
	</math>
	<listOfParameters>
		<parameter id="LOWER_BOUND" value="-1000" name="mmol_per_gDW_per_hr"/>
		<parameter id="UPPER_BOUND" value="1000" name="mmol_per_gDW_per_hr"/>
		<parameter id="OBJECTIVE_COEFFICIENT" value="0"/>
		<parameter id="FLUX_VALUE" value="0.0" name="mmol_per_gDW_per_hr"/>
	</listOfParameters>
</kineticLaw>
</reaction>
<reaction id="R_rxn08807_c0" name="Lysophospholipase_L1_2_acylglycerophosphoethanolamine__n_C16_1_periplasm_c0" reversible="true">
<notes>
<html:p>GENE_ASSOCIATION:WP_126150642.1</html:p>
<html:p>PROTEIN_ASSOCIATION:WP_126150642.1</html:p>
</notes>
<listOfReactants>
<speciesReference species="M_cpd00001_c0" stoichiometry="1"/>
<speciesReference species="M_cpd15317_c0" stoichiometry="1"/>
</listOfReactants>
<listOfProducts>
<speciesReference species="M_cpd00067_c0" stoichiometry="1"/>
<speciesReference species="M_cpd00908_c0" stoichiometry="1"/>
<speciesReference species="M_cpd15237_c0" stoichiometry="1"/>
</listOfProducts>
<kineticLaw>
	<math xmlns="http://www.w3.org/1998/Math/MathML">
			<ci> FLUX_VALUE </ci>
	</math>
	<listOfParameters>
		<parameter id="LOWER_BOUND" value="-1000" name="mmol_per_gDW_per_hr"/>
		<parameter id="UPPER_BOUND" value="1000" name="mmol_per_gDW_per_hr"/>
		<parameter id="OBJECTIVE_COEFFICIENT" value="0"/>
		<parameter id="FLUX_VALUE" value="0.0" name="mmol_per_gDW_per_hr"/>
	</listOfParameters>
</kineticLaw>
</reaction>
<reaction id="R_rxn00501_c0" name="3_Oxopropanoate_NAD_plus__oxidoreductase_decarboxylating__CoA_acetylating_c0" reversible="true">
<notes>
<html:p>GENE_ASSOCIATION:(WP_164550298.1 or WP_126148799.1)</html:p>
<html:p>PROTEIN_ASSOCIATION:(WP_164550298.1 or WP_126148799.1)</html:p>
</notes>
<listOfReactants>
<speciesReference species="M_cpd00003_c0" stoichiometry="1"/>
<speciesReference species="M_cpd00010_c0" stoichiometry="1"/>
<speciesReference species="M_cpd00191_c0" stoichiometry="1"/>
</listOfReactants>
<listOfProducts>
<speciesReference species="M_cpd00004_c0" stoichiometry="1"/>
<speciesReference species="M_cpd00011_c0" stoichiometry="1"/>
<speciesReference species="M_cpd00022_c0" stoichiometry="1"/>
</listOfProducts>
<kineticLaw>
	<math xmlns="http://www.w3.org/1998/Math/MathML">
			<ci> FLUX_VALUE </ci>
	</math>
	<listOfParameters>
		<parameter id="LOWER_BOUND" value="-1000" name="mmol_per_gDW_per_hr"/>
		<parameter id="UPPER_BOUND" value="1000" name="mmol_per_gDW_per_hr"/>
		<parameter id="OBJECTIVE_COEFFICIENT" value="0"/>
		<parameter id="FLUX_VALUE" value="0.0" name="mmol_per_gDW_per_hr"/>
	</listOfParameters>
</kineticLaw>
</reaction>
<reaction id="R_rxn10344_c0" name="Lead_Pb_plus_2_ABC_transporter_c0" reversible="false">
<notes>
<html:p>GENE_ASSOCIATION:(WP_223214105.1 or WP_126149852.1 or WP_126150300.1)</html:p>
<html:p>PROTEIN_ASSOCIATION:(WP_223214105.1 or WP_126149852.1 or WP_126150300.1)</html:p>
</notes>
<listOfReactants>
<speciesReference species="M_cpd00001_c0" stoichiometry="1"/>
<speciesReference species="M_cpd00002_c0" stoichiometry="1"/>
<speciesReference species="M_cpd04097_c0" stoichiometry="1"/>
</listOfReactants>
<listOfProducts>
<speciesReference species="M_cpd00008_c0" stoichiometry="1"/>
<speciesReference species="M_cpd00009_c0" stoichiometry="1"/>
<speciesReference species="M_cpd00067_c0" stoichiometry="1"/>
<speciesReference species="M_cpd04097_e0" stoichiometry="1"/>
</listOfProducts>
<kineticLaw>
	<math xmlns="http://www.w3.org/1998/Math/MathML">
			<ci> FLUX_VALUE </ci>
	</math>
	<listOfParameters>
		<parameter id="LOWER_BOUND" value="0" name="mmol_per_gDW_per_hr"/>
		<parameter id="UPPER_BOUND" value="1000" name="mmol_per_gDW_per_hr"/>
		<parameter id="OBJECTIVE_COEFFICIENT" value="0"/>
		<parameter id="FLUX_VALUE" value="0.0" name="mmol_per_gDW_per_hr"/>
	</listOfParameters>
</kineticLaw>
</reaction>
<reaction id="R_rxn01547_c0" name="Guanosine_aminohydrolase_c0" reversible="true">
<notes>
<html:p>GENE_ASSOCIATION:WP_126150170.1</html:p>
<html:p>PROTEIN_ASSOCIATION:WP_126150170.1</html:p>
</notes>
<listOfReactants>
<speciesReference species="M_cpd00001_c0" stoichiometry="1"/>
<speciesReference species="M_cpd00067_c0" stoichiometry="1"/>
<speciesReference species="M_cpd00311_c0" stoichiometry="1"/>
</listOfReactants>
<listOfProducts>
<speciesReference species="M_cpd00013_c0" stoichiometry="1"/>
<speciesReference species="M_cpd01217_c0" stoichiometry="1"/>
</listOfProducts>
<kineticLaw>
	<math xmlns="http://www.w3.org/1998/Math/MathML">
			<ci> FLUX_VALUE </ci>
	</math>
	<listOfParameters>
		<parameter id="LOWER_BOUND" value="-1000" name="mmol_per_gDW_per_hr"/>
		<parameter id="UPPER_BOUND" value="1000" name="mmol_per_gDW_per_hr"/>
		<parameter id="OBJECTIVE_COEFFICIENT" value="0"/>
		<parameter id="FLUX_VALUE" value="0.0" name="mmol_per_gDW_per_hr"/>
	</listOfParameters>
</kineticLaw>
</reaction>
<reaction id="R_rxn02320_c0" name="5_Amino_2_oxopentanoate_2_oxoglutarate_aminotransferase_c0" reversible="true">
<notes>
<html:p>GENE_ASSOCIATION:(WP_126149358.1 and WP_126149358.1)</html:p>
<html:p>PROTEIN_ASSOCIATION:(WP_126149358.1 and WP_126149358.1)</html:p>
</notes>
<listOfReactants>
<speciesReference species="M_cpd00024_c0" stoichiometry="1"/>
<speciesReference species="M_cpd00807_c0" stoichiometry="1"/>
</listOfReactants>
<listOfProducts>
<speciesReference species="M_cpd00023_c0" stoichiometry="1"/>
<speciesReference species="M_cpd00930_c0" stoichiometry="1"/>
</listOfProducts>
<kineticLaw>
	<math xmlns="http://www.w3.org/1998/Math/MathML">
			<ci> FLUX_VALUE </ci>
	</math>
	<listOfParameters>
		<parameter id="LOWER_BOUND" value="-1000" name="mmol_per_gDW_per_hr"/>
		<parameter id="UPPER_BOUND" value="1000" name="mmol_per_gDW_per_hr"/>
		<parameter id="OBJECTIVE_COEFFICIENT" value="0"/>
		<parameter id="FLUX_VALUE" value="0.0" name="mmol_per_gDW_per_hr"/>
	</listOfParameters>
</kineticLaw>
</reaction>
<reaction id="R_rxn03384_c0" name="Uroporphyrinogen_I_carboxy_lyase_c0" reversible="true">
<notes>
<html:p>GENE_ASSOCIATION:WP_329601454.1</html:p>
<html:p>PROTEIN_ASSOCIATION:WP_329601454.1</html:p>
</notes>
<listOfReactants>
<speciesReference species="M_cpd00067_c0" stoichiometry="4"/>
<speciesReference species="M_cpd03414_c0" stoichiometry="1"/>
</listOfReactants>
<listOfProducts>
<speciesReference species="M_cpd00011_c0" stoichiometry="4"/>
<speciesReference species="M_cpd03416_c0" stoichiometry="1"/>
</listOfProducts>
<kineticLaw>
	<math xmlns="http://www.w3.org/1998/Math/MathML">
			<ci> FLUX_VALUE </ci>
	</math>
	<listOfParameters>
		<parameter id="LOWER_BOUND" value="-1000" name="mmol_per_gDW_per_hr"/>
		<parameter id="UPPER_BOUND" value="1000" name="mmol_per_gDW_per_hr"/>
		<parameter id="OBJECTIVE_COEFFICIENT" value="0"/>
		<parameter id="FLUX_VALUE" value="0.0" name="mmol_per_gDW_per_hr"/>
	</listOfParameters>
</kineticLaw>
</reaction>
<reaction id="R_rxn02504_c0" name="2_amino_4_hydroxy_6_D_erythro_1_2_3_trihydroxypropyl_7_8_dihydropteridine_glycolaldehyde_lyase_c0" reversible="true">
<notes>
<html:p>GENE_ASSOCIATION:WP_126151892.1</html:p>
<html:p>PROTEIN_ASSOCIATION:WP_126151892.1</html:p>
</notes>
<listOfReactants>
<speciesReference species="M_cpd02961_c0" stoichiometry="1"/>
</listOfReactants>
<listOfProducts>
<speciesReference species="M_cpd00229_c0" stoichiometry="1"/>
<speciesReference species="M_cpd00954_c0" stoichiometry="1"/>
</listOfProducts>
<kineticLaw>
	<math xmlns="http://www.w3.org/1998/Math/MathML">
			<ci> FLUX_VALUE </ci>
	</math>
	<listOfParameters>
		<parameter id="LOWER_BOUND" value="-1000" name="mmol_per_gDW_per_hr"/>
		<parameter id="UPPER_BOUND" value="1000" name="mmol_per_gDW_per_hr"/>
		<parameter id="OBJECTIVE_COEFFICIENT" value="0"/>
		<parameter id="FLUX_VALUE" value="0.0" name="mmol_per_gDW_per_hr"/>
	</listOfParameters>
</kineticLaw>
</reaction>
<reaction id="R_rxn04082_c0" name="L_ribulose_5_phosphate_4_epimerase_c0" reversible="true">
<notes>
<html:p>GENE_ASSOCIATION:WP_126150727.1</html:p>
<html:p>PROTEIN_ASSOCIATION:WP_126150727.1</html:p>
</notes>
<listOfReactants>
<speciesReference species="M_cpd00808_c0" stoichiometry="1"/>
</listOfReactants>
<listOfProducts>
<speciesReference species="M_cpd00198_c0" stoichiometry="1"/>
</listOfProducts>
<kineticLaw>
	<math xmlns="http://www.w3.org/1998/Math/MathML">
			<ci> FLUX_VALUE </ci>
	</math>
	<listOfParameters>
		<parameter id="LOWER_BOUND" value="-1000" name="mmol_per_gDW_per_hr"/>
		<parameter id="UPPER_BOUND" value="1000" name="mmol_per_gDW_per_hr"/>
		<parameter id="OBJECTIVE_COEFFICIENT" value="0"/>
		<parameter id="FLUX_VALUE" value="0.0" name="mmol_per_gDW_per_hr"/>
	</listOfParameters>
</kineticLaw>
</reaction>
<reaction id="R_rxn04996_c0" name="dimethyallyl_diphosphate_NADP_plus__oxidoreductase_c0" reversible="false">
<notes>
<html:p>GENE_ASSOCIATION:WP_126149625.1</html:p>
<html:p>PROTEIN_ASSOCIATION:WP_126149625.1</html:p>
</notes>
<listOfReactants>
<speciesReference species="M_cpd00005_c0" stoichiometry="1"/>
<speciesReference species="M_cpd00067_c0" stoichiometry="1"/>
<speciesReference species="M_cpd08615_c0" stoichiometry="1"/>
</listOfReactants>
<listOfProducts>
<speciesReference species="M_cpd00001_c0" stoichiometry="1"/>
<speciesReference species="M_cpd00006_c0" stoichiometry="1"/>
<speciesReference species="M_cpd00202_c0" stoichiometry="1"/>
</listOfProducts>
<kineticLaw>
	<math xmlns="http://www.w3.org/1998/Math/MathML">
			<ci> FLUX_VALUE </ci>
	</math>
	<listOfParameters>
		<parameter id="LOWER_BOUND" value="0" name="mmol_per_gDW_per_hr"/>
		<parameter id="UPPER_BOUND" value="1000" name="mmol_per_gDW_per_hr"/>
		<parameter id="OBJECTIVE_COEFFICIENT" value="0"/>
		<parameter id="FLUX_VALUE" value="0.0" name="mmol_per_gDW_per_hr"/>
	</listOfParameters>
</kineticLaw>
</reaction>
<reaction id="R_rxn00262_c0" name="L_Aspartic_acid_oxygen_oxidoreductase_deaminating_c0" reversible="false">
<notes>
<html:p>GENE_ASSOCIATION:(WP_126152337.1 or WP_126151913.1)</html:p>
<html:p>PROTEIN_ASSOCIATION:(WP_126152337.1 or WP_126151913.1)</html:p>
</notes>
<listOfReactants>
<speciesReference species="M_cpd00001_c0" stoichiometry="1"/>
<speciesReference species="M_cpd00007_c0" stoichiometry="1"/>
<speciesReference species="M_cpd00041_c0" stoichiometry="1"/>
</listOfReactants>
<listOfProducts>
<speciesReference species="M_cpd00013_c0" stoichiometry="1"/>
<speciesReference species="M_cpd00025_c0" stoichiometry="1"/>
<speciesReference species="M_cpd00032_c0" stoichiometry="1"/>
</listOfProducts>
<kineticLaw>
	<math xmlns="http://www.w3.org/1998/Math/MathML">
			<ci> FLUX_VALUE </ci>
	</math>
	<listOfParameters>
		<parameter id="LOWER_BOUND" value="0" name="mmol_per_gDW_per_hr"/>
		<parameter id="UPPER_BOUND" value="1000" name="mmol_per_gDW_per_hr"/>
		<parameter id="OBJECTIVE_COEFFICIENT" value="0"/>
		<parameter id="FLUX_VALUE" value="0.0" name="mmol_per_gDW_per_hr"/>
	</listOfParameters>
</kineticLaw>
</reaction>
<reaction id="R_rxn05404_c0" name="13_methyl_tetra_decanoyl_ACP_malonyl_acyl_carrier_protein_C_acyltransferase_decarboxylating_c0" reversible="false">
<notes>
<html:p>GENE_ASSOCIATION:(WP_126151312.1 and WP_164550493.1)</html:p>
<html:p>PROTEIN_ASSOCIATION:(WP_126151312.1 and WP_164550493.1)</html:p>
</notes>
<listOfReactants>
<speciesReference species="M_cpd11492_c0" stoichiometry="1"/>
<speciesReference species="M_cpd11540_c0" stoichiometry="1"/>
</listOfReactants>
<listOfProducts>
<speciesReference species="M_cpd00011_c0" stoichiometry="1"/>
<speciesReference species="M_cpd11493_c0" stoichiometry="1"/>
<speciesReference species="M_cpd11541_c0" stoichiometry="1"/>
</listOfProducts>
<kineticLaw>
	<math xmlns="http://www.w3.org/1998/Math/MathML">
			<ci> FLUX_VALUE </ci>
	</math>
	<listOfParameters>
		<parameter id="LOWER_BOUND" value="0" name="mmol_per_gDW_per_hr"/>
		<parameter id="UPPER_BOUND" value="1000" name="mmol_per_gDW_per_hr"/>
		<parameter id="OBJECTIVE_COEFFICIENT" value="0"/>
		<parameter id="FLUX_VALUE" value="0.0" name="mmol_per_gDW_per_hr"/>
	</listOfParameters>
</kineticLaw>
</reaction>
<reaction id="R_rxn02796_c0" name="chenodeoxycholoyltaurine_amidohydrolase_c0" reversible="true">
<notes>
<html:p>GENE_ASSOCIATION:(WP_164550347.1 or WP_164550433.1)</html:p>
<html:p>PROTEIN_ASSOCIATION:(WP_164550347.1 or WP_164550433.1)</html:p>
</notes>
<listOfReactants>
<speciesReference species="M_cpd00001_c0" stoichiometry="1"/>
<speciesReference species="M_cpd03246_c0" stoichiometry="1"/>
</listOfReactants>
<listOfProducts>
<speciesReference species="M_cpd00210_c0" stoichiometry="1"/>
<speciesReference species="M_cpd01663_c0" stoichiometry="1"/>
</listOfProducts>
<kineticLaw>
	<math xmlns="http://www.w3.org/1998/Math/MathML">
			<ci> FLUX_VALUE </ci>
	</math>
	<listOfParameters>
		<parameter id="LOWER_BOUND" value="-1000" name="mmol_per_gDW_per_hr"/>
		<parameter id="UPPER_BOUND" value="1000" name="mmol_per_gDW_per_hr"/>
		<parameter id="OBJECTIVE_COEFFICIENT" value="0"/>
		<parameter id="FLUX_VALUE" value="0.0" name="mmol_per_gDW_per_hr"/>
	</listOfParameters>
</kineticLaw>
</reaction>
<reaction id="R_rxn10262_c0" name="isopentadecanoyl_CDPdiacylglycerol_sn_glycerol_3_phosphate_3_phosphatidyltransferase_c0" reversible="true">
<notes>
<html:p>GENE_ASSOCIATION:WP_126151102.1</html:p>
<html:p>PROTEIN_ASSOCIATION:WP_126151102.1</html:p>
</notes>
<listOfReactants>
<speciesReference species="M_cpd00080_c0" stoichiometry="1"/>
<speciesReference species="M_cpd15686_c0" stoichiometry="1"/>
</listOfReactants>
<listOfProducts>
<speciesReference species="M_cpd00046_c0" stoichiometry="1"/>
<speciesReference species="M_cpd15719_c0" stoichiometry="1"/>
</listOfProducts>
<kineticLaw>
	<math xmlns="http://www.w3.org/1998/Math/MathML">
			<ci> FLUX_VALUE </ci>
	</math>
	<listOfParameters>
		<parameter id="LOWER_BOUND" value="-1000" name="mmol_per_gDW_per_hr"/>
		<parameter id="UPPER_BOUND" value="1000" name="mmol_per_gDW_per_hr"/>
		<parameter id="OBJECTIVE_COEFFICIENT" value="0"/>
		<parameter id="FLUX_VALUE" value="0.0" name="mmol_per_gDW_per_hr"/>
	</listOfParameters>
</kineticLaw>
</reaction>
<reaction id="R_rxn10126_c0" name="succinate_dehyrdogenase_c0" reversible="false">
<notes>
<html:p>GENE_ASSOCIATION:((WP_126149046.1 and WP_126149048.1) or WP_126149044.1)</html:p>
<html:p>PROTEIN_ASSOCIATION:((WP_126149046.1 and WP_126149048.1) or WP_126149044.1)</html:p>
</notes>
<listOfReactants>
<speciesReference species="M_cpd00982_c0" stoichiometry="1"/>
<speciesReference species="M_cpd15560_c0" stoichiometry="1"/>
</listOfReactants>
<listOfProducts>
<speciesReference species="M_cpd00015_c0" stoichiometry="1"/>
<speciesReference species="M_cpd00067_c0" stoichiometry="1"/>
<speciesReference species="M_cpd15561_c0" stoichiometry="1"/>
</listOfProducts>
<kineticLaw>
	<math xmlns="http://www.w3.org/1998/Math/MathML">
			<ci> FLUX_VALUE </ci>
	</math>
	<listOfParameters>
		<parameter id="LOWER_BOUND" value="0" name="mmol_per_gDW_per_hr"/>
		<parameter id="UPPER_BOUND" value="1000" name="mmol_per_gDW_per_hr"/>
		<parameter id="OBJECTIVE_COEFFICIENT" value="0"/>
		<parameter id="FLUX_VALUE" value="0.0" name="mmol_per_gDW_per_hr"/>
	</listOfParameters>
</kineticLaw>
</reaction>
<reaction id="R_rxn01817_c0" name="N_N_Dimethylformamide_amidohydrolase_c0" reversible="true">
<notes>
<html:p>GENE_ASSOCIATION:WP_126148798.1</html:p>
<html:p>PROTEIN_ASSOCIATION:WP_126148798.1</html:p>
</notes>
<listOfReactants>
<speciesReference species="M_cpd00001_c0" stoichiometry="1"/>
<speciesReference species="M_cpd02005_c0" stoichiometry="1"/>
</listOfReactants>
<listOfProducts>
<speciesReference species="M_cpd00047_c0" stoichiometry="1"/>
<speciesReference species="M_cpd00425_c0" stoichiometry="1"/>
</listOfProducts>
<kineticLaw>
	<math xmlns="http://www.w3.org/1998/Math/MathML">
			<ci> FLUX_VALUE </ci>
	</math>
	<listOfParameters>
		<parameter id="LOWER_BOUND" value="-1000" name="mmol_per_gDW_per_hr"/>
		<parameter id="UPPER_BOUND" value="1000" name="mmol_per_gDW_per_hr"/>
		<parameter id="OBJECTIVE_COEFFICIENT" value="0"/>
		<parameter id="FLUX_VALUE" value="0.0" name="mmol_per_gDW_per_hr"/>
	</listOfParameters>
</kineticLaw>
</reaction>
<reaction id="R_rxn10225_c0" name="isohexadecanoyl_phosphatidate_cytidylyltransferase_c0" reversible="true">
<notes>
<html:p>GENE_ASSOCIATION:WP_164550469.1</html:p>
<html:p>PROTEIN_ASSOCIATION:WP_164550469.1</html:p>
</notes>
<listOfReactants>
<speciesReference species="M_cpd00052_c0" stoichiometry="1"/>
<speciesReference species="M_cpd15682_c0" stoichiometry="1"/>
</listOfReactants>
<listOfProducts>
<speciesReference species="M_cpd00012_c0" stoichiometry="1"/>
<speciesReference species="M_cpd00067_c0" stoichiometry="1"/>
<speciesReference species="M_cpd15688_c0" stoichiometry="1"/>
</listOfProducts>
<kineticLaw>
	<math xmlns="http://www.w3.org/1998/Math/MathML">
			<ci> FLUX_VALUE </ci>
	</math>
	<listOfParameters>
		<parameter id="LOWER_BOUND" value="-1000" name="mmol_per_gDW_per_hr"/>
		<parameter id="UPPER_BOUND" value="1000" name="mmol_per_gDW_per_hr"/>
		<parameter id="OBJECTIVE_COEFFICIENT" value="0"/>
		<parameter id="FLUX_VALUE" value="0.0" name="mmol_per_gDW_per_hr"/>
	</listOfParameters>
</kineticLaw>
</reaction>
<reaction id="R_rxn03463_c0" name="R05113_c0" reversible="true">
<notes>
<html:p>GENE_ASSOCIATION:WP_126150438.1</html:p>
<html:p>PROTEIN_ASSOCIATION:WP_126150438.1</html:p>
</notes>
<listOfReactants>
<speciesReference species="M_cpd00112_c0" stoichiometry="1"/>
<speciesReference species="M_cpd03658_c0" stoichiometry="1"/>
</listOfReactants>
<listOfProducts>
<speciesReference species="M_cpd00046_c0" stoichiometry="1"/>
<speciesReference species="M_cpd00067_c0" stoichiometry="1"/>
<speciesReference species="M_cpd03659_c0" stoichiometry="1"/>
</listOfProducts>
<kineticLaw>
	<math xmlns="http://www.w3.org/1998/Math/MathML">
			<ci> FLUX_VALUE </ci>
	</math>
	<listOfParameters>
		<parameter id="LOWER_BOUND" value="-1000" name="mmol_per_gDW_per_hr"/>
		<parameter id="UPPER_BOUND" value="1000" name="mmol_per_gDW_per_hr"/>
		<parameter id="OBJECTIVE_COEFFICIENT" value="0"/>
		<parameter id="FLUX_VALUE" value="0.0" name="mmol_per_gDW_per_hr"/>
	</listOfParameters>
</kineticLaw>
</reaction>
<reaction id="R_rxn01486_c0" name="trans_trans_Farnesyl_diphosphate_isopentenyl_diphosphate_farnesyltranstransferase_c0" reversible="false">
<notes>
<html:p>GENE_ASSOCIATION:WP_126151750.1</html:p>
<html:p>PROTEIN_ASSOCIATION:WP_126151750.1</html:p>
</notes>
<listOfReactants>
<speciesReference species="M_cpd00113_c0" stoichiometry="1"/>
<speciesReference species="M_cpd00350_c0" stoichiometry="1"/>
</listOfReactants>
<listOfProducts>
<speciesReference species="M_cpd00012_c0" stoichiometry="1"/>
<speciesReference species="M_cpd00067_c0" stoichiometry="1"/>
<speciesReference species="M_cpd00289_c0" stoichiometry="1"/>
</listOfProducts>
<kineticLaw>
	<math xmlns="http://www.w3.org/1998/Math/MathML">
			<ci> FLUX_VALUE </ci>
	</math>
	<listOfParameters>
		<parameter id="LOWER_BOUND" value="0" name="mmol_per_gDW_per_hr"/>
		<parameter id="UPPER_BOUND" value="1000" name="mmol_per_gDW_per_hr"/>
		<parameter id="OBJECTIVE_COEFFICIENT" value="0"/>
		<parameter id="FLUX_VALUE" value="0.0" name="mmol_per_gDW_per_hr"/>
	</listOfParameters>
</kineticLaw>
</reaction>
<reaction id="R_rxn00898_c0" name="2_3_Dihydroxy_3_methylbutanoate_hydro_lyase_c0" reversible="false">
<notes>
<html:p>GENE_ASSOCIATION:WP_126150528.1</html:p>
<html:p>PROTEIN_ASSOCIATION:WP_126150528.1</html:p>
</notes>
<listOfReactants>
<speciesReference species="M_cpd02498_c0" stoichiometry="1"/>
</listOfReactants>
<listOfProducts>
<speciesReference species="M_cpd00001_c0" stoichiometry="1"/>
<speciesReference species="M_cpd00123_c0" stoichiometry="1"/>
</listOfProducts>
<kineticLaw>
	<math xmlns="http://www.w3.org/1998/Math/MathML">
			<ci> FLUX_VALUE </ci>
	</math>
	<listOfParameters>
		<parameter id="LOWER_BOUND" value="0" name="mmol_per_gDW_per_hr"/>
		<parameter id="UPPER_BOUND" value="1000" name="mmol_per_gDW_per_hr"/>
		<parameter id="OBJECTIVE_COEFFICIENT" value="0"/>
		<parameter id="FLUX_VALUE" value="0.0" name="mmol_per_gDW_per_hr"/>
	</listOfParameters>
</kineticLaw>
</reaction>
<reaction id="R_rxn05444_c0" name="15_methyl_trans_hexa_dec_2_enoyl_ACP_NAD_plus__oxidoreductase_A_specific_c0" reversible="false">
<notes>
<html:p>GENE_ASSOCIATION:WP_126149619.1</html:p>
<html:p>PROTEIN_ASSOCIATION:WP_126149619.1</html:p>
</notes>
<listOfReactants>
<speciesReference species="M_cpd00004_c0" stoichiometry="1"/>
<speciesReference species="M_cpd00067_c0" stoichiometry="1"/>
<speciesReference species="M_cpd11543_c0" stoichiometry="1"/>
</listOfReactants>
<listOfProducts>
<speciesReference species="M_cpd00003_c0" stoichiometry="1"/>
<speciesReference species="M_cpd11544_c0" stoichiometry="1"/>
</listOfProducts>
<kineticLaw>
	<math xmlns="http://www.w3.org/1998/Math/MathML">
			<ci> FLUX_VALUE </ci>
	</math>
	<listOfParameters>
		<parameter id="LOWER_BOUND" value="0" name="mmol_per_gDW_per_hr"/>
		<parameter id="UPPER_BOUND" value="1000" name="mmol_per_gDW_per_hr"/>
		<parameter id="OBJECTIVE_COEFFICIENT" value="0"/>
		<parameter id="FLUX_VALUE" value="0.0" name="mmol_per_gDW_per_hr"/>
	</listOfParameters>
</kineticLaw>
</reaction>
<reaction id="R_rxn05400_c0" name="11_methyl_dodecanoyl_ACP_malonyl_acyl_carrier_protein_C_acyltransferase_decarboxylating_c0" reversible="false">
<notes>
<html:p>GENE_ASSOCIATION:(WP_164550493.1 and WP_126151312.1)</html:p>
<html:p>PROTEIN_ASSOCIATION:(WP_164550493.1 and WP_126151312.1)</html:p>
</notes>
<listOfReactants>
<speciesReference species="M_cpd11492_c0" stoichiometry="1"/>
<speciesReference species="M_cpd11536_c0" stoichiometry="1"/>
</listOfReactants>
<listOfProducts>
<speciesReference species="M_cpd00011_c0" stoichiometry="1"/>
<speciesReference species="M_cpd11493_c0" stoichiometry="1"/>
<speciesReference species="M_cpd11537_c0" stoichiometry="1"/>
</listOfProducts>
<kineticLaw>
	<math xmlns="http://www.w3.org/1998/Math/MathML">
			<ci> FLUX_VALUE </ci>
	</math>
	<listOfParameters>
		<parameter id="LOWER_BOUND" value="0" name="mmol_per_gDW_per_hr"/>
		<parameter id="UPPER_BOUND" value="1000" name="mmol_per_gDW_per_hr"/>
		<parameter id="OBJECTIVE_COEFFICIENT" value="0"/>
		<parameter id="FLUX_VALUE" value="0.0" name="mmol_per_gDW_per_hr"/>
	</listOfParameters>
</kineticLaw>
</reaction>
<reaction id="R_rxn01636_c0" name="N2_Acetyl_L_ornithine_L_glutamate_N_acetyltransferase_c0" reversible="true">
<notes>
<html:p>GENE_ASSOCIATION:WP_126150476.1</html:p>
<html:p>PROTEIN_ASSOCIATION:WP_126150476.1</html:p>
</notes>
<listOfReactants>
<speciesReference species="M_cpd00023_c0" stoichiometry="1"/>
<speciesReference species="M_cpd00342_c0" stoichiometry="1"/>
</listOfReactants>
<listOfProducts>
<speciesReference species="M_cpd00064_c0" stoichiometry="1"/>
<speciesReference species="M_cpd00477_c0" stoichiometry="1"/>
</listOfProducts>
<kineticLaw>
	<math xmlns="http://www.w3.org/1998/Math/MathML">
			<ci> FLUX_VALUE </ci>
	</math>
	<listOfParameters>
		<parameter id="LOWER_BOUND" value="-1000" name="mmol_per_gDW_per_hr"/>
		<parameter id="UPPER_BOUND" value="1000" name="mmol_per_gDW_per_hr"/>
		<parameter id="OBJECTIVE_COEFFICIENT" value="0"/>
		<parameter id="FLUX_VALUE" value="0.0" name="mmol_per_gDW_per_hr"/>
	</listOfParameters>
</kineticLaw>
</reaction>
<reaction id="R_rxn08556_c0" name="sn_glycerol_3_phosphate_ubiquinone_8_oxidoreductase_c0" reversible="false">
<notes>
<html:p>GENE_ASSOCIATION:WP_126150880.1</html:p>
<html:p>PROTEIN_ASSOCIATION:WP_126150880.1</html:p>
</notes>
<listOfReactants>
<speciesReference species="M_cpd00080_c0" stoichiometry="1"/>
<speciesReference species="M_cpd15560_c0" stoichiometry="1"/>
</listOfReactants>
<listOfProducts>
<speciesReference species="M_cpd00095_c0" stoichiometry="1"/>
<speciesReference species="M_cpd15561_c0" stoichiometry="1"/>
</listOfProducts>
<kineticLaw>
	<math xmlns="http://www.w3.org/1998/Math/MathML">
			<ci> FLUX_VALUE </ci>
	</math>
	<listOfParameters>
		<parameter id="LOWER_BOUND" value="0" name="mmol_per_gDW_per_hr"/>
		<parameter id="UPPER_BOUND" value="1000" name="mmol_per_gDW_per_hr"/>
		<parameter id="OBJECTIVE_COEFFICIENT" value="0"/>
		<parameter id="FLUX_VALUE" value="0.0" name="mmol_per_gDW_per_hr"/>
	</listOfParameters>
</kineticLaw>
</reaction>
<reaction id="R_rxn00816_c0" name="Lactose_galactohydrolase_c0" reversible="true">
<notes>
<html:p>GENE_ASSOCIATION:((WP_126152298.1 or WP_164550213.1) or (WP_126152298.1 or WP_164550213.1))</html:p>
<html:p>PROTEIN_ASSOCIATION:((WP_126152298.1 or WP_164550213.1) or (WP_126152298.1 or WP_164550213.1))</html:p>
</notes>
<listOfReactants>
<speciesReference species="M_cpd00001_c0" stoichiometry="1"/>
<speciesReference species="M_cpd00208_c0" stoichiometry="1"/>
</listOfReactants>
<listOfProducts>
<speciesReference species="M_cpd00027_c0" stoichiometry="1"/>
<speciesReference species="M_cpd00108_c0" stoichiometry="1"/>
</listOfProducts>
<kineticLaw>
	<math xmlns="http://www.w3.org/1998/Math/MathML">
			<ci> FLUX_VALUE </ci>
	</math>
	<listOfParameters>
		<parameter id="LOWER_BOUND" value="-1000" name="mmol_per_gDW_per_hr"/>
		<parameter id="UPPER_BOUND" value="1000" name="mmol_per_gDW_per_hr"/>
		<parameter id="OBJECTIVE_COEFFICIENT" value="0"/>
		<parameter id="FLUX_VALUE" value="0.0" name="mmol_per_gDW_per_hr"/>
	</listOfParameters>
</kineticLaw>
</reaction>
<reaction id="R_rxn02988_c0" name="glycerone_phosphate_iminosuccinate_alkyltransferase_cyclizing_c0" reversible="false">
<notes>
<html:p>GENE_ASSOCIATION:WP_126150640.1</html:p>
<html:p>PROTEIN_ASSOCIATION:WP_126150640.1</html:p>
</notes>
<listOfReactants>
<speciesReference species="M_cpd00095_c0" stoichiometry="1"/>
<speciesReference species="M_cpd03470_c0" stoichiometry="1"/>
</listOfReactants>
<listOfProducts>
<speciesReference species="M_cpd00001_c0" stoichiometry="2"/>
<speciesReference species="M_cpd00009_c0" stoichiometry="1"/>
<speciesReference species="M_cpd02333_c0" stoichiometry="1"/>
</listOfProducts>
<kineticLaw>
	<math xmlns="http://www.w3.org/1998/Math/MathML">
			<ci> FLUX_VALUE </ci>
	</math>
	<listOfParameters>
		<parameter id="LOWER_BOUND" value="0" name="mmol_per_gDW_per_hr"/>
		<parameter id="UPPER_BOUND" value="1000" name="mmol_per_gDW_per_hr"/>
		<parameter id="OBJECTIVE_COEFFICIENT" value="0"/>
		<parameter id="FLUX_VALUE" value="0.0" name="mmol_per_gDW_per_hr"/>
	</listOfParameters>
</kineticLaw>
</reaction>
<reaction id="R_rxn04792_c0" name="S_hydroxymethylglutathione_dehydrogenase_c0" reversible="true">
<notes>
<html:p>GENE_ASSOCIATION:WP_126150126.1</html:p>
<html:p>PROTEIN_ASSOCIATION:WP_126150126.1</html:p>
</notes>
<listOfReactants>
<speciesReference species="M_cpd00003_c0" stoichiometry="1"/>
<speciesReference species="M_cpd09879_c0" stoichiometry="1"/>
</listOfReactants>
<listOfProducts>
<speciesReference species="M_cpd00004_c0" stoichiometry="1"/>
<speciesReference species="M_cpd00067_c0" stoichiometry="1"/>
<speciesReference species="M_cpd00759_c0" stoichiometry="1"/>
</listOfProducts>
<kineticLaw>
	<math xmlns="http://www.w3.org/1998/Math/MathML">
			<ci> FLUX_VALUE </ci>
	</math>
	<listOfParameters>
		<parameter id="LOWER_BOUND" value="-1000" name="mmol_per_gDW_per_hr"/>
		<parameter id="UPPER_BOUND" value="1000" name="mmol_per_gDW_per_hr"/>
		<parameter id="OBJECTIVE_COEFFICIENT" value="0"/>
		<parameter id="FLUX_VALUE" value="0.0" name="mmol_per_gDW_per_hr"/>
	</listOfParameters>
</kineticLaw>
</reaction>
<reaction id="R_rxn01021_c0" name="Methylthioadenosine_methylthioribohydrolase_c0" reversible="true">
<notes>
<html:p>GENE_ASSOCIATION:(WP_126152318.1 and WP_126152318.1)</html:p>
<html:p>PROTEIN_ASSOCIATION:(WP_126152318.1 and WP_126152318.1)</html:p>
</notes>
<listOfReactants>
<speciesReference species="M_cpd00001_c0" stoichiometry="1"/>
<speciesReference species="M_cpd00147_c0" stoichiometry="1"/>
</listOfReactants>
<listOfProducts>
<speciesReference species="M_cpd00128_c0" stoichiometry="1"/>
<speciesReference species="M_cpd01981_c0" stoichiometry="1"/>
</listOfProducts>
<kineticLaw>
	<math xmlns="http://www.w3.org/1998/Math/MathML">
			<ci> FLUX_VALUE </ci>
	</math>
	<listOfParameters>
		<parameter id="LOWER_BOUND" value="-1000" name="mmol_per_gDW_per_hr"/>
		<parameter id="UPPER_BOUND" value="1000" name="mmol_per_gDW_per_hr"/>
		<parameter id="OBJECTIVE_COEFFICIENT" value="0"/>
		<parameter id="FLUX_VALUE" value="0.0" name="mmol_per_gDW_per_hr"/>
	</listOfParameters>
</kineticLaw>
</reaction>
<reaction id="R_rxn00165_c0" name="L_serine_ammonia_lyase_c0" reversible="false">
<notes>
<html:p>GENE_ASSOCIATION:(WP_126149244.1 and WP_126149244.1)</html:p>
<html:p>PROTEIN_ASSOCIATION:(WP_126149244.1 and WP_126149244.1)</html:p>
</notes>
<listOfReactants>
<speciesReference species="M_cpd00054_c0" stoichiometry="1"/>
</listOfReactants>
<listOfProducts>
<speciesReference species="M_cpd00013_c0" stoichiometry="1"/>
<speciesReference species="M_cpd00020_c0" stoichiometry="1"/>
</listOfProducts>
<kineticLaw>
	<math xmlns="http://www.w3.org/1998/Math/MathML">
			<ci> FLUX_VALUE </ci>
	</math>
	<listOfParameters>
		<parameter id="LOWER_BOUND" value="0" name="mmol_per_gDW_per_hr"/>
		<parameter id="UPPER_BOUND" value="1000" name="mmol_per_gDW_per_hr"/>
		<parameter id="OBJECTIVE_COEFFICIENT" value="0"/>
		<parameter id="FLUX_VALUE" value="0.0" name="mmol_per_gDW_per_hr"/>
	</listOfParameters>
</kineticLaw>
</reaction>
<reaction id="R_rxn01117_c0" name="D_arabinose_5_phosphate_aldose_ketose_isomerase_c0" reversible="true">
<notes>
<html:p>GENE_ASSOCIATION:WP_126151034.1</html:p>
<html:p>PROTEIN_ASSOCIATION:WP_126151034.1</html:p>
</notes>
<listOfReactants>
<speciesReference species="M_cpd00817_c0" stoichiometry="1"/>
</listOfReactants>
<listOfProducts>
<speciesReference species="M_cpd00171_c0" stoichiometry="1"/>
</listOfProducts>
<kineticLaw>
	<math xmlns="http://www.w3.org/1998/Math/MathML">
			<ci> FLUX_VALUE </ci>
	</math>
	<listOfParameters>
		<parameter id="LOWER_BOUND" value="-1000" name="mmol_per_gDW_per_hr"/>
		<parameter id="UPPER_BOUND" value="1000" name="mmol_per_gDW_per_hr"/>
		<parameter id="OBJECTIVE_COEFFICIENT" value="0"/>
		<parameter id="FLUX_VALUE" value="0.0" name="mmol_per_gDW_per_hr"/>
	</listOfParameters>
</kineticLaw>
</reaction>
<reaction id="R_rxn05814_c0" name="ATP_nucleoside_phosphate_phosphotransferase_c0" reversible="true">
<notes>
<html:p>GENE_ASSOCIATION:(WP_223214238.1 or WP_164550194.1)</html:p>
<html:p>PROTEIN_ASSOCIATION:(WP_223214238.1 or WP_164550194.1)</html:p>
</notes>
<listOfReactants>
<speciesReference species="M_cpd00002_c0" stoichiometry="1"/>
<speciesReference species="M_cpd12232_c0" stoichiometry="1"/>
</listOfReactants>
<listOfProducts>
<speciesReference species="M_cpd00008_c0" stoichiometry="1"/>
<speciesReference species="M_cpd00354_c0" stoichiometry="1"/>
</listOfProducts>
<kineticLaw>
	<math xmlns="http://www.w3.org/1998/Math/MathML">
			<ci> FLUX_VALUE </ci>
	</math>
	<listOfParameters>
		<parameter id="LOWER_BOUND" value="-1000" name="mmol_per_gDW_per_hr"/>
		<parameter id="UPPER_BOUND" value="1000" name="mmol_per_gDW_per_hr"/>
		<parameter id="OBJECTIVE_COEFFICIENT" value="0"/>
		<parameter id="FLUX_VALUE" value="0.0" name="mmol_per_gDW_per_hr"/>
	</listOfParameters>
</kineticLaw>
</reaction>
<reaction id="R_rxn05542_c0" name="oligopeptide_transporting_ATPase_c0" reversible="false">
<notes>
<html:p>GENE_ASSOCIATION:((WP_126150599.1 or WP_126149770.1) or WP_126148676.1 or (WP_126149439.1 or WP_126148674.1 or WP_164550197.1))</html:p>
<html:p>PROTEIN_ASSOCIATION:((WP_126150599.1 or WP_126149770.1) or WP_126148676.1 or (WP_126149439.1 or WP_126148674.1 or WP_164550197.1))</html:p>
</notes>
<listOfReactants>
<speciesReference species="M_cpd00001_c0" stoichiometry="1"/>
<speciesReference species="M_cpd00002_c0" stoichiometry="1"/>
<speciesReference species="M_cpd11585_e0" stoichiometry="1"/>
</listOfReactants>
<listOfProducts>
<speciesReference species="M_cpd00008_c0" stoichiometry="1"/>
<speciesReference species="M_cpd00009_c0" stoichiometry="1"/>
<speciesReference species="M_cpd00067_c0" stoichiometry="1"/>
<speciesReference species="M_cpd11585_c0" stoichiometry="1"/>
</listOfProducts>
<kineticLaw>
	<math xmlns="http://www.w3.org/1998/Math/MathML">
			<ci> FLUX_VALUE </ci>
	</math>
	<listOfParameters>
		<parameter id="LOWER_BOUND" value="0" name="mmol_per_gDW_per_hr"/>
		<parameter id="UPPER_BOUND" value="1000" name="mmol_per_gDW_per_hr"/>
		<parameter id="OBJECTIVE_COEFFICIENT" value="0"/>
		<parameter id="FLUX_VALUE" value="0.0" name="mmol_per_gDW_per_hr"/>
	</listOfParameters>
</kineticLaw>
</reaction>
<reaction id="R_rxn00539_c0" name="ethanolamine_ammonia_lyase_acetaldehyde_forming_c0" reversible="true">
<notes>
<html:p>GENE_ASSOCIATION:WP_126150250.1</html:p>
<html:p>PROTEIN_ASSOCIATION:WP_126150250.1</html:p>
</notes>
<listOfReactants>
<speciesReference species="M_cpd00162_c0" stoichiometry="1"/>
</listOfReactants>
<listOfProducts>
<speciesReference species="M_cpd00013_c0" stoichiometry="1"/>
<speciesReference species="M_cpd00071_c0" stoichiometry="1"/>
</listOfProducts>
<kineticLaw>
	<math xmlns="http://www.w3.org/1998/Math/MathML">
			<ci> FLUX_VALUE </ci>
	</math>
	<listOfParameters>
		<parameter id="LOWER_BOUND" value="-1000" name="mmol_per_gDW_per_hr"/>
		<parameter id="UPPER_BOUND" value="1000" name="mmol_per_gDW_per_hr"/>
		<parameter id="OBJECTIVE_COEFFICIENT" value="0"/>
		<parameter id="FLUX_VALUE" value="0.0" name="mmol_per_gDW_per_hr"/>
	</listOfParameters>
</kineticLaw>
</reaction>
<reaction id="R_rxn00678_c0" name="S_2_Methyl_3_oxopropanoyl_CoA_pyruvate_carboxyltransferase_c0" reversible="true">
<notes>
<html:p>GENE_ASSOCIATION:WP_126151552.1</html:p>
<html:p>PROTEIN_ASSOCIATION:WP_126151552.1</html:p>
</notes>
<listOfReactants>
<speciesReference species="M_cpd00020_c0" stoichiometry="1"/>
<speciesReference species="M_cpd00519_c0" stoichiometry="1"/>
</listOfReactants>
<listOfProducts>
<speciesReference species="M_cpd00032_c0" stoichiometry="1"/>
<speciesReference species="M_cpd00086_c0" stoichiometry="1"/>
</listOfProducts>
<kineticLaw>
	<math xmlns="http://www.w3.org/1998/Math/MathML">
			<ci> FLUX_VALUE </ci>
	</math>
	<listOfParameters>
		<parameter id="LOWER_BOUND" value="-1000" name="mmol_per_gDW_per_hr"/>
		<parameter id="UPPER_BOUND" value="1000" name="mmol_per_gDW_per_hr"/>
		<parameter id="OBJECTIVE_COEFFICIENT" value="0"/>
		<parameter id="FLUX_VALUE" value="0.0" name="mmol_per_gDW_per_hr"/>
	</listOfParameters>
</kineticLaw>
</reaction>
<reaction id="R_rxn01121_c0" name="D_gluconate_hydro_lyase_2_dehydro_3_deoxy_D_gluconate_forming_c0" reversible="false">
<notes>
<html:p>GENE_ASSOCIATION:(WP_206437826.1 or WP_126149786.1 or WP_126149787.1 or WP_126149785.1)</html:p>
<html:p>PROTEIN_ASSOCIATION:(WP_206437826.1 or WP_126149786.1 or WP_126149787.1 or WP_126149785.1)</html:p>
</notes>
<listOfReactants>
<speciesReference species="M_cpd00222_c0" stoichiometry="1"/>
</listOfReactants>
<listOfProducts>
<speciesReference species="M_cpd00001_c0" stoichiometry="1"/>
<speciesReference species="M_cpd00176_c0" stoichiometry="1"/>
</listOfProducts>
<kineticLaw>
	<math xmlns="http://www.w3.org/1998/Math/MathML">
			<ci> FLUX_VALUE </ci>
	</math>
	<listOfParameters>
		<parameter id="LOWER_BOUND" value="0" name="mmol_per_gDW_per_hr"/>
		<parameter id="UPPER_BOUND" value="1000" name="mmol_per_gDW_per_hr"/>
		<parameter id="OBJECTIVE_COEFFICIENT" value="0"/>
		<parameter id="FLUX_VALUE" value="0.0" name="mmol_per_gDW_per_hr"/>
	</listOfParameters>
</kineticLaw>
</reaction>
<reaction id="R_rxn00001_c0" name="diphosphate_phosphohydrolase_c0" reversible="false">
<notes>
<html:p>GENE_ASSOCIATION:WP_126150043.1</html:p>
<html:p>PROTEIN_ASSOCIATION:WP_126150043.1</html:p>
</notes>
<listOfReactants>
<speciesReference species="M_cpd00001_c0" stoichiometry="1"/>
<speciesReference species="M_cpd00012_c0" stoichiometry="1"/>
</listOfReactants>
<listOfProducts>
<speciesReference species="M_cpd00009_c0" stoichiometry="2"/>
<speciesReference species="M_cpd00067_c0" stoichiometry="1"/>
</listOfProducts>
<kineticLaw>
	<math xmlns="http://www.w3.org/1998/Math/MathML">
			<ci> FLUX_VALUE </ci>
	</math>
	<listOfParameters>
		<parameter id="LOWER_BOUND" value="0" name="mmol_per_gDW_per_hr"/>
		<parameter id="UPPER_BOUND" value="1000" name="mmol_per_gDW_per_hr"/>
		<parameter id="OBJECTIVE_COEFFICIENT" value="0"/>
		<parameter id="FLUX_VALUE" value="0.0" name="mmol_per_gDW_per_hr"/>
	</listOfParameters>
</kineticLaw>
</reaction>
<reaction id="R_rxn01331_c0" name="D_erythrose_4_phosphate_NAD_plus__oxidoreductase_c0" reversible="false">
<notes>
<html:p>GENE_ASSOCIATION:WP_126151917.1</html:p>
<html:p>PROTEIN_ASSOCIATION:WP_126151917.1</html:p>
</notes>
<listOfReactants>
<speciesReference species="M_cpd00001_c0" stoichiometry="1"/>
<speciesReference species="M_cpd00003_c0" stoichiometry="1"/>
<speciesReference species="M_cpd00236_c0" stoichiometry="1"/>
</listOfReactants>
<listOfProducts>
<speciesReference species="M_cpd00004_c0" stoichiometry="1"/>
<speciesReference species="M_cpd00067_c0" stoichiometry="2"/>
<speciesReference species="M_cpd02147_c0" stoichiometry="1"/>
</listOfProducts>
<kineticLaw>
	<math xmlns="http://www.w3.org/1998/Math/MathML">
			<ci> FLUX_VALUE </ci>
	</math>
	<listOfParameters>
		<parameter id="LOWER_BOUND" value="0" name="mmol_per_gDW_per_hr"/>
		<parameter id="UPPER_BOUND" value="1000" name="mmol_per_gDW_per_hr"/>
		<parameter id="OBJECTIVE_COEFFICIENT" value="0"/>
		<parameter id="FLUX_VALUE" value="0.0" name="mmol_per_gDW_per_hr"/>
	</listOfParameters>
</kineticLaw>
</reaction>
<reaction id="R_rxn05545_c0" name="Dipeptide_transport_via_ABC_system_ala_thr_c0" reversible="false">
<notes>
<html:p>GENE_ASSOCIATION:((WP_126149770.1 or WP_126150599.1) or WP_126148676.1 or (WP_126149439.1 or WP_126148674.1 or WP_164550197.1))</html:p>
<html:p>PROTEIN_ASSOCIATION:((WP_126149770.1 or WP_126150599.1) or WP_126148676.1 or (WP_126149439.1 or WP_126148674.1 or WP_164550197.1))</html:p>
</notes>
<listOfReactants>
<speciesReference species="M_cpd00001_c0" stoichiometry="1"/>
<speciesReference species="M_cpd00002_c0" stoichiometry="1"/>
<speciesReference species="M_cpd11582_e0" stoichiometry="1"/>
</listOfReactants>
<listOfProducts>
<speciesReference species="M_cpd00008_c0" stoichiometry="1"/>
<speciesReference species="M_cpd00009_c0" stoichiometry="1"/>
<speciesReference species="M_cpd00067_c0" stoichiometry="1"/>
<speciesReference species="M_cpd11582_c0" stoichiometry="1"/>
</listOfProducts>
<kineticLaw>
	<math xmlns="http://www.w3.org/1998/Math/MathML">
			<ci> FLUX_VALUE </ci>
	</math>
	<listOfParameters>
		<parameter id="LOWER_BOUND" value="0" name="mmol_per_gDW_per_hr"/>
		<parameter id="UPPER_BOUND" value="1000" name="mmol_per_gDW_per_hr"/>
		<parameter id="OBJECTIVE_COEFFICIENT" value="0"/>
		<parameter id="FLUX_VALUE" value="0.0" name="mmol_per_gDW_per_hr"/>
	</listOfParameters>
</kineticLaw>
</reaction>
<reaction id="R_rxn00671_c0" name="2_Methyl_3_oxopropanoate_NAD_plus__oxidoreductase_CoA_propanoylating_c0" reversible="true">
<notes>
<html:p>GENE_ASSOCIATION:(WP_164550298.1 or WP_126148799.1)</html:p>
<html:p>PROTEIN_ASSOCIATION:(WP_164550298.1 or WP_126148799.1)</html:p>
</notes>
<listOfReactants>
<speciesReference species="M_cpd00003_c0" stoichiometry="1"/>
<speciesReference species="M_cpd00010_c0" stoichiometry="1"/>
<speciesReference species="M_cpd00287_c0" stoichiometry="1"/>
</listOfReactants>
<listOfProducts>
<speciesReference species="M_cpd00004_c0" stoichiometry="1"/>
<speciesReference species="M_cpd00011_c0" stoichiometry="1"/>
<speciesReference species="M_cpd00086_c0" stoichiometry="1"/>
</listOfProducts>
<kineticLaw>
	<math xmlns="http://www.w3.org/1998/Math/MathML">
			<ci> FLUX_VALUE </ci>
	</math>
	<listOfParameters>
		<parameter id="LOWER_BOUND" value="-1000" name="mmol_per_gDW_per_hr"/>
		<parameter id="UPPER_BOUND" value="1000" name="mmol_per_gDW_per_hr"/>
		<parameter id="OBJECTIVE_COEFFICIENT" value="0"/>
		<parameter id="FLUX_VALUE" value="0.0" name="mmol_per_gDW_per_hr"/>
	</listOfParameters>
</kineticLaw>
</reaction>
<reaction id="R_rxn11268_c0" name="phosphate_ABC_transporter_permease_protein_c0" reversible="false">
<notes>
<html:p>GENE_ASSOCIATION:WP_126151342.1</html:p>
<html:p>PROTEIN_ASSOCIATION:WP_126151342.1</html:p>
</notes>
<listOfReactants>
<speciesReference species="M_cpd00012_c0" stoichiometry="1"/>
<speciesReference species="M_cpd00067_c0" stoichiometry="1"/>
</listOfReactants>
<listOfProducts>
<speciesReference species="M_cpd00012_e0" stoichiometry="1"/>
<speciesReference species="M_cpd00067_e0" stoichiometry="1"/>
</listOfProducts>
<kineticLaw>
	<math xmlns="http://www.w3.org/1998/Math/MathML">
			<ci> FLUX_VALUE </ci>
	</math>
	<listOfParameters>
		<parameter id="LOWER_BOUND" value="0" name="mmol_per_gDW_per_hr"/>
		<parameter id="UPPER_BOUND" value="1000" name="mmol_per_gDW_per_hr"/>
		<parameter id="OBJECTIVE_COEFFICIENT" value="0"/>
		<parameter id="FLUX_VALUE" value="0.0" name="mmol_per_gDW_per_hr"/>
	</listOfParameters>
</kineticLaw>
</reaction>
<reaction id="R_rxn00710_c0" name="orotidine_5_phosphate_carboxy_lyase_UMP_forming_c0" reversible="false">
<notes>
<html:p>GENE_ASSOCIATION:WP_126150109.1</html:p>
<html:p>PROTEIN_ASSOCIATION:WP_126150109.1</html:p>
</notes>
<listOfReactants>
<speciesReference species="M_cpd00067_c0" stoichiometry="1"/>
<speciesReference species="M_cpd00810_c0" stoichiometry="1"/>
</listOfReactants>
<listOfProducts>
<speciesReference species="M_cpd00011_c0" stoichiometry="1"/>
<speciesReference species="M_cpd00091_c0" stoichiometry="1"/>
</listOfProducts>
<kineticLaw>
	<math xmlns="http://www.w3.org/1998/Math/MathML">
			<ci> FLUX_VALUE </ci>
	</math>
	<listOfParameters>
		<parameter id="LOWER_BOUND" value="0" name="mmol_per_gDW_per_hr"/>
		<parameter id="UPPER_BOUND" value="1000" name="mmol_per_gDW_per_hr"/>
		<parameter id="OBJECTIVE_COEFFICIENT" value="0"/>
		<parameter id="FLUX_VALUE" value="0.0" name="mmol_per_gDW_per_hr"/>
	</listOfParameters>
</kineticLaw>
</reaction>
<reaction id="R_rxn01114_c0" name="ATP_D_ribulose_5_phosphotransferase_c0" reversible="true">
<notes>
<html:p>GENE_ASSOCIATION:WP_223214217.1</html:p>
<html:p>PROTEIN_ASSOCIATION:WP_223214217.1</html:p>
</notes>
<listOfReactants>
<speciesReference species="M_cpd00002_c0" stoichiometry="1"/>
<speciesReference species="M_cpd00258_c0" stoichiometry="1"/>
</listOfReactants>
<listOfProducts>
<speciesReference species="M_cpd00008_c0" stoichiometry="1"/>
<speciesReference species="M_cpd00067_c0" stoichiometry="1"/>
<speciesReference species="M_cpd00171_c0" stoichiometry="1"/>
</listOfProducts>
<kineticLaw>
	<math xmlns="http://www.w3.org/1998/Math/MathML">
			<ci> FLUX_VALUE </ci>
	</math>
	<listOfParameters>
		<parameter id="LOWER_BOUND" value="-1000" name="mmol_per_gDW_per_hr"/>
		<parameter id="UPPER_BOUND" value="1000" name="mmol_per_gDW_per_hr"/>
		<parameter id="OBJECTIVE_COEFFICIENT" value="0"/>
		<parameter id="FLUX_VALUE" value="0.0" name="mmol_per_gDW_per_hr"/>
	</listOfParameters>
</kineticLaw>
</reaction>
<reaction id="R_rxn00470_c0" name="L_ornithine_carboxy_lyase_putrescine_forming_c0" reversible="false">
<notes>
<html:p>GENE_ASSOCIATION:(WP_126152197.1 or WP_126151470.1 or WP_126150454.1)</html:p>
<html:p>PROTEIN_ASSOCIATION:(WP_126152197.1 or WP_126151470.1 or WP_126150454.1)</html:p>
</notes>
<listOfReactants>
<speciesReference species="M_cpd00064_c0" stoichiometry="1"/>
<speciesReference species="M_cpd00067_c0" stoichiometry="1"/>
</listOfReactants>
<listOfProducts>
<speciesReference species="M_cpd00011_c0" stoichiometry="1"/>
<speciesReference species="M_cpd00118_c0" stoichiometry="1"/>
</listOfProducts>
<kineticLaw>
	<math xmlns="http://www.w3.org/1998/Math/MathML">
			<ci> FLUX_VALUE </ci>
	</math>
	<listOfParameters>
		<parameter id="LOWER_BOUND" value="0" name="mmol_per_gDW_per_hr"/>
		<parameter id="UPPER_BOUND" value="1000" name="mmol_per_gDW_per_hr"/>
		<parameter id="OBJECTIVE_COEFFICIENT" value="0"/>
		<parameter id="FLUX_VALUE" value="0.0" name="mmol_per_gDW_per_hr"/>
	</listOfParameters>
</kineticLaw>
</reaction>
<reaction id="R_rxn08817_c0" name="Lysophospholipase_L2_2_acylglycerophosphotidate__n_C12_0_c0" reversible="true">
<notes>
<html:p>GENE_ASSOCIATION:WP_126150642.1</html:p>
<html:p>PROTEIN_ASSOCIATION:WP_126150642.1</html:p>
</notes>
<listOfReactants>
<speciesReference species="M_cpd00001_c0" stoichiometry="1"/>
<speciesReference species="M_cpd15350_c0" stoichiometry="1"/>
</listOfReactants>
<listOfProducts>
<speciesReference species="M_cpd00067_c0" stoichiometry="2"/>
<speciesReference species="M_cpd00080_c0" stoichiometry="1"/>
<speciesReference species="M_cpd01741_c0" stoichiometry="1"/>
</listOfProducts>
<kineticLaw>
	<math xmlns="http://www.w3.org/1998/Math/MathML">
			<ci> FLUX_VALUE </ci>
	</math>
	<listOfParameters>
		<parameter id="LOWER_BOUND" value="-1000" name="mmol_per_gDW_per_hr"/>
		<parameter id="UPPER_BOUND" value="1000" name="mmol_per_gDW_per_hr"/>
		<parameter id="OBJECTIVE_COEFFICIENT" value="0"/>
		<parameter id="FLUX_VALUE" value="0.0" name="mmol_per_gDW_per_hr"/>
	</listOfParameters>
</kineticLaw>
</reaction>
<reaction id="R_rxn00910_c0" name="5_methyltetrahydrofolate_NADP_plus__oxidoreductase_c0" reversible="true">
<notes>
<html:p>GENE_ASSOCIATION:WP_126150930.1</html:p>
<html:p>PROTEIN_ASSOCIATION:WP_126150930.1</html:p>
</notes>
<listOfReactants>
<speciesReference species="M_cpd00006_c0" stoichiometry="1"/>
<speciesReference species="M_cpd00345_c0" stoichiometry="1"/>
</listOfReactants>
<listOfProducts>
<speciesReference species="M_cpd00005_c0" stoichiometry="1"/>
<speciesReference species="M_cpd00067_c0" stoichiometry="1"/>
<speciesReference species="M_cpd00125_c0" stoichiometry="1"/>
</listOfProducts>
<kineticLaw>
	<math xmlns="http://www.w3.org/1998/Math/MathML">
			<ci> FLUX_VALUE </ci>
	</math>
	<listOfParameters>
		<parameter id="LOWER_BOUND" value="-1000" name="mmol_per_gDW_per_hr"/>
		<parameter id="UPPER_BOUND" value="1000" name="mmol_per_gDW_per_hr"/>
		<parameter id="OBJECTIVE_COEFFICIENT" value="0"/>
		<parameter id="FLUX_VALUE" value="0.0" name="mmol_per_gDW_per_hr"/>
	</listOfParameters>
</kineticLaw>
</reaction>
<reaction id="R_rxn00953_c0" name="L_Serine_hydro_lyase_adding_homocysteine_c0" reversible="true">
<notes>
<html:p>GENE_ASSOCIATION:(WP_126151605.1 or WP_126151605.1)</html:p>
<html:p>PROTEIN_ASSOCIATION:(WP_126151605.1 or WP_126151605.1)</html:p>
</notes>
<listOfReactants>
<speciesReference species="M_cpd00054_c0" stoichiometry="1"/>
<speciesReference species="M_cpd00135_c0" stoichiometry="1"/>
</listOfReactants>
<listOfProducts>
<speciesReference species="M_cpd00001_c0" stoichiometry="1"/>
<speciesReference species="M_cpd00424_c0" stoichiometry="1"/>
</listOfProducts>
<kineticLaw>
	<math xmlns="http://www.w3.org/1998/Math/MathML">
			<ci> FLUX_VALUE </ci>
	</math>
	<listOfParameters>
		<parameter id="LOWER_BOUND" value="-1000" name="mmol_per_gDW_per_hr"/>
		<parameter id="UPPER_BOUND" value="1000" name="mmol_per_gDW_per_hr"/>
		<parameter id="OBJECTIVE_COEFFICIENT" value="0"/>
		<parameter id="FLUX_VALUE" value="0.0" name="mmol_per_gDW_per_hr"/>
	</listOfParameters>
</kineticLaw>
</reaction>
<reaction id="R_rxn05541_c0" name="Dipeptide_transport_via_ABC_system_ala_glu_c0" reversible="false">
<notes>
<html:p>GENE_ASSOCIATION:((WP_126150599.1 or WP_126149770.1) or WP_126148676.1 or (WP_164550197.1 or WP_126148674.1 or WP_126149439.1))</html:p>
<html:p>PROTEIN_ASSOCIATION:((WP_126150599.1 or WP_126149770.1) or WP_126148676.1 or (WP_164550197.1 or WP_126148674.1 or WP_126149439.1))</html:p>
</notes>
<listOfReactants>
<speciesReference species="M_cpd00001_c0" stoichiometry="1"/>
<speciesReference species="M_cpd00002_c0" stoichiometry="1"/>
<speciesReference species="M_cpd11586_e0" stoichiometry="1"/>
</listOfReactants>
<listOfProducts>
<speciesReference species="M_cpd00008_c0" stoichiometry="1"/>
<speciesReference species="M_cpd00009_c0" stoichiometry="1"/>
<speciesReference species="M_cpd00067_c0" stoichiometry="1"/>
<speciesReference species="M_cpd11586_c0" stoichiometry="1"/>
</listOfProducts>
<kineticLaw>
	<math xmlns="http://www.w3.org/1998/Math/MathML">
			<ci> FLUX_VALUE </ci>
	</math>
	<listOfParameters>
		<parameter id="LOWER_BOUND" value="0" name="mmol_per_gDW_per_hr"/>
		<parameter id="UPPER_BOUND" value="1000" name="mmol_per_gDW_per_hr"/>
		<parameter id="OBJECTIVE_COEFFICIENT" value="0"/>
		<parameter id="FLUX_VALUE" value="0.0" name="mmol_per_gDW_per_hr"/>
	</listOfParameters>
</kineticLaw>
</reaction>
<reaction id="R_rxn00717_c0" name="Cytosine_aminohydrolase_c0" reversible="false">
<notes>
<html:p>GENE_ASSOCIATION:WP_126152266.1</html:p>
<html:p>PROTEIN_ASSOCIATION:WP_126152266.1</html:p>
</notes>
<listOfReactants>
<speciesReference species="M_cpd00001_c0" stoichiometry="1"/>
<speciesReference species="M_cpd00067_c0" stoichiometry="1"/>
<speciesReference species="M_cpd00307_c0" stoichiometry="1"/>
</listOfReactants>
<listOfProducts>
<speciesReference species="M_cpd00013_c0" stoichiometry="1"/>
<speciesReference species="M_cpd00092_c0" stoichiometry="1"/>
</listOfProducts>
<kineticLaw>
	<math xmlns="http://www.w3.org/1998/Math/MathML">
			<ci> FLUX_VALUE </ci>
	</math>
	<listOfParameters>
		<parameter id="LOWER_BOUND" value="0" name="mmol_per_gDW_per_hr"/>
		<parameter id="UPPER_BOUND" value="1000" name="mmol_per_gDW_per_hr"/>
		<parameter id="OBJECTIVE_COEFFICIENT" value="0"/>
		<parameter id="FLUX_VALUE" value="0.0" name="mmol_per_gDW_per_hr"/>
	</listOfParameters>
</kineticLaw>
</reaction>
<reaction id="R_rxn01297_c0" name="hypoxanthine_NAD_plus__oxidoreductase_c0" reversible="true">
<notes>
<html:p>GENE_ASSOCIATION:(WP_126151171.1 or WP_126151172.1 or WP_126151172.1)</html:p>
<html:p>PROTEIN_ASSOCIATION:(WP_126151171.1 or WP_126151172.1 or WP_126151172.1)</html:p>
</notes>
<listOfReactants>
<speciesReference species="M_cpd00001_c0" stoichiometry="1"/>
<speciesReference species="M_cpd00003_c0" stoichiometry="1"/>
<speciesReference species="M_cpd00226_c0" stoichiometry="1"/>
</listOfReactants>
<listOfProducts>
<speciesReference species="M_cpd00004_c0" stoichiometry="1"/>
<speciesReference species="M_cpd00067_c0" stoichiometry="1"/>
<speciesReference species="M_cpd00309_c0" stoichiometry="1"/>
</listOfProducts>
<kineticLaw>
	<math xmlns="http://www.w3.org/1998/Math/MathML">
			<ci> FLUX_VALUE </ci>
	</math>
	<listOfParameters>
		<parameter id="LOWER_BOUND" value="-1000" name="mmol_per_gDW_per_hr"/>
		<parameter id="UPPER_BOUND" value="1000" name="mmol_per_gDW_per_hr"/>
		<parameter id="OBJECTIVE_COEFFICIENT" value="0"/>
		<parameter id="FLUX_VALUE" value="0.0" name="mmol_per_gDW_per_hr"/>
	</listOfParameters>
</kineticLaw>
</reaction>
<reaction id="R_rxn05459_c0" name="stearyl_ACP_acyl_carrier_protein_transferase_c0" reversible="true">
<notes>
<html:p>GENE_ASSOCIATION:WP_126151274.1</html:p>
<html:p>PROTEIN_ASSOCIATION:WP_126151274.1</html:p>
</notes>
<listOfReactants>
<speciesReference species="M_cpd00010_c0" stoichiometry="1"/>
<speciesReference species="M_cpd00067_c0" stoichiometry="1"/>
<speciesReference species="M_cpd11573_c0" stoichiometry="1"/>
</listOfReactants>
<listOfProducts>
<speciesReference species="M_cpd00327_c0" stoichiometry="1"/>
<speciesReference species="M_cpd11493_c0" stoichiometry="1"/>
</listOfProducts>
<kineticLaw>
	<math xmlns="http://www.w3.org/1998/Math/MathML">
			<ci> FLUX_VALUE </ci>
	</math>
	<listOfParameters>
		<parameter id="LOWER_BOUND" value="-1000" name="mmol_per_gDW_per_hr"/>
		<parameter id="UPPER_BOUND" value="1000" name="mmol_per_gDW_per_hr"/>
		<parameter id="OBJECTIVE_COEFFICIENT" value="0"/>
		<parameter id="FLUX_VALUE" value="0.0" name="mmol_per_gDW_per_hr"/>
	</listOfParameters>
</kineticLaw>
</reaction>
<reaction id="R_rxn05453_c0" name="13_methyl_tetra_decanoyl_ACP_acyl_carrier_protein_transferase_c0" reversible="true">
<notes>
<html:p>GENE_ASSOCIATION:WP_126151274.1</html:p>
<html:p>PROTEIN_ASSOCIATION:WP_126151274.1</html:p>
</notes>
<listOfReactants>
<speciesReference species="M_cpd00010_c0" stoichiometry="1"/>
<speciesReference species="M_cpd00067_c0" stoichiometry="2"/>
<speciesReference species="M_cpd11540_c0" stoichiometry="1"/>
</listOfReactants>
<listOfProducts>
<speciesReference species="M_cpd11437_c0" stoichiometry="1"/>
<speciesReference species="M_cpd11493_c0" stoichiometry="1"/>
</listOfProducts>
<kineticLaw>
	<math xmlns="http://www.w3.org/1998/Math/MathML">
			<ci> FLUX_VALUE </ci>
	</math>
	<listOfParameters>
		<parameter id="LOWER_BOUND" value="-1000" name="mmol_per_gDW_per_hr"/>
		<parameter id="UPPER_BOUND" value="1000" name="mmol_per_gDW_per_hr"/>
		<parameter id="OBJECTIVE_COEFFICIENT" value="0"/>
		<parameter id="FLUX_VALUE" value="0.0" name="mmol_per_gDW_per_hr"/>
	</listOfParameters>
</kineticLaw>
</reaction>
<reaction id="R_rxn01682_c0" name="1S_2R_1_C_indol_3_ylglycerol_3_phosphate_D_glyceraldehyde_3_phosphate_lyase_c0" reversible="true">
<notes>
<html:p>GENE_ASSOCIATION:(((WP_164550388.1 or WP_126148983.1 or WP_164550385.1) and (WP_164550386.1 or WP_126148984.1)) or WP_206437889.1)</html:p>
<html:p>PROTEIN_ASSOCIATION:(((WP_164550388.1 or WP_126148983.1 or WP_164550385.1) and (WP_164550386.1 or WP_126148984.1)) or WP_206437889.1)</html:p>
</notes>
<listOfReactants>
<speciesReference species="M_cpd02210_c0" stoichiometry="1"/>
</listOfReactants>
<listOfProducts>
<speciesReference species="M_cpd00102_c0" stoichiometry="1"/>
<speciesReference species="M_cpd00359_c0" stoichiometry="1"/>
</listOfProducts>
<kineticLaw>
	<math xmlns="http://www.w3.org/1998/Math/MathML">
			<ci> FLUX_VALUE </ci>
	</math>
	<listOfParameters>
		<parameter id="LOWER_BOUND" value="-1000" name="mmol_per_gDW_per_hr"/>
		<parameter id="UPPER_BOUND" value="1000" name="mmol_per_gDW_per_hr"/>
		<parameter id="OBJECTIVE_COEFFICIENT" value="0"/>
		<parameter id="FLUX_VALUE" value="0.0" name="mmol_per_gDW_per_hr"/>
	</listOfParameters>
</kineticLaw>
</reaction>
<reaction id="R_rxn08796_c0" name="Lysophospholipase_L1_2_acylglycerophosphotidate__n_C12_0_periplasm_c0" reversible="true">
<notes>
<html:p>GENE_ASSOCIATION:WP_126150642.1</html:p>
<html:p>PROTEIN_ASSOCIATION:WP_126150642.1</html:p>
</notes>
<listOfReactants>
<speciesReference species="M_cpd00001_c0" stoichiometry="1"/>
<speciesReference species="M_cpd15325_c0" stoichiometry="1"/>
</listOfReactants>
<listOfProducts>
<speciesReference species="M_cpd00067_c0" stoichiometry="1"/>
<speciesReference species="M_cpd00080_c0" stoichiometry="1"/>
<speciesReference species="M_cpd01741_c0" stoichiometry="1"/>
</listOfProducts>
<kineticLaw>
	<math xmlns="http://www.w3.org/1998/Math/MathML">
			<ci> FLUX_VALUE </ci>
	</math>
	<listOfParameters>
		<parameter id="LOWER_BOUND" value="-1000" name="mmol_per_gDW_per_hr"/>
		<parameter id="UPPER_BOUND" value="1000" name="mmol_per_gDW_per_hr"/>
		<parameter id="OBJECTIVE_COEFFICIENT" value="0"/>
		<parameter id="FLUX_VALUE" value="0.0" name="mmol_per_gDW_per_hr"/>
	</listOfParameters>
</kineticLaw>
</reaction>
<reaction id="R_rxn06493_c0" name="dihydrolipoylprotein_NAD_plus__oxidoreductase_c0" reversible="true">
<notes>
<html:p>GENE_ASSOCIATION:((Unknown and WP_126149664.1) or (WP_126149666.1 and WP_126149665.1 and WP_126149664.1))</html:p>
<html:p>PROTEIN_ASSOCIATION:((Unknown and WP_126149664.1) or (WP_126149666.1 and WP_126149665.1 and WP_126149664.1))</html:p>
</notes>
<listOfReactants>
<speciesReference species="M_cpd00003_c0" stoichiometry="1"/>
<speciesReference species="M_cpd12225_c0" stoichiometry="1"/>
</listOfReactants>
<listOfProducts>
<speciesReference species="M_cpd00004_c0" stoichiometry="1"/>
<speciesReference species="M_cpd00067_c0" stoichiometry="1"/>
<speciesReference species="M_cpd12005_c0" stoichiometry="1"/>
</listOfProducts>
<kineticLaw>
	<math xmlns="http://www.w3.org/1998/Math/MathML">
			<ci> FLUX_VALUE </ci>
	</math>
	<listOfParameters>
		<parameter id="LOWER_BOUND" value="-1000" name="mmol_per_gDW_per_hr"/>
		<parameter id="UPPER_BOUND" value="1000" name="mmol_per_gDW_per_hr"/>
		<parameter id="OBJECTIVE_COEFFICIENT" value="0"/>
		<parameter id="FLUX_VALUE" value="0.0" name="mmol_per_gDW_per_hr"/>
	</listOfParameters>
</kineticLaw>
</reaction>
<reaction id="R_rxn12846_c0" name="Gly_Phe_aminopeptidase_c0" reversible="true">
<notes>
<html:p>GENE_ASSOCIATION:((WP_126151888.1 or WP_206437816.1) or WP_126148556.1 or WP_126150774.1 or WP_126149528.1)</html:p>
<html:p>PROTEIN_ASSOCIATION:((WP_126151888.1 or WP_206437816.1) or WP_126148556.1 or WP_126150774.1 or WP_126149528.1)</html:p>
</notes>
<listOfReactants>
<speciesReference species="M_cpd00001_c0" stoichiometry="1"/>
<speciesReference species="M_cpd15605_c0" stoichiometry="1"/>
</listOfReactants>
<listOfProducts>
<speciesReference species="M_cpd00033_c0" stoichiometry="1"/>
<speciesReference species="M_cpd00066_c0" stoichiometry="1"/>
</listOfProducts>
<kineticLaw>
	<math xmlns="http://www.w3.org/1998/Math/MathML">
			<ci> FLUX_VALUE </ci>
	</math>
	<listOfParameters>
		<parameter id="LOWER_BOUND" value="-1000" name="mmol_per_gDW_per_hr"/>
		<parameter id="UPPER_BOUND" value="1000" name="mmol_per_gDW_per_hr"/>
		<parameter id="OBJECTIVE_COEFFICIENT" value="0"/>
		<parameter id="FLUX_VALUE" value="0.0" name="mmol_per_gDW_per_hr"/>
	</listOfParameters>
</kineticLaw>
</reaction>
<reaction id="R_rxn00337_c0" name="ATP_L_aspartate_4_phosphotransferase_c0" reversible="true">
<notes>
<html:p>GENE_ASSOCIATION:WP_126150533.1</html:p>
<html:p>PROTEIN_ASSOCIATION:WP_126150533.1</html:p>
</notes>
<listOfReactants>
<speciesReference species="M_cpd00002_c0" stoichiometry="1"/>
<speciesReference species="M_cpd00041_c0" stoichiometry="1"/>
</listOfReactants>
<listOfProducts>
<speciesReference species="M_cpd00008_c0" stoichiometry="1"/>
<speciesReference species="M_cpd01977_c0" stoichiometry="1"/>
</listOfProducts>
<kineticLaw>
	<math xmlns="http://www.w3.org/1998/Math/MathML">
			<ci> FLUX_VALUE </ci>
	</math>
	<listOfParameters>
		<parameter id="LOWER_BOUND" value="-1000" name="mmol_per_gDW_per_hr"/>
		<parameter id="UPPER_BOUND" value="1000" name="mmol_per_gDW_per_hr"/>
		<parameter id="OBJECTIVE_COEFFICIENT" value="0"/>
		<parameter id="FLUX_VALUE" value="0.0" name="mmol_per_gDW_per_hr"/>
	</listOfParameters>
</kineticLaw>
</reaction>
<reaction id="R_rxn08308_c0" name="CDP_diacylglycerol_synthetase_n_C14_1_c0" reversible="true">
<notes>
<html:p>GENE_ASSOCIATION:WP_164550469.1</html:p>
<html:p>PROTEIN_ASSOCIATION:WP_164550469.1</html:p>
</notes>
<listOfReactants>
<speciesReference species="M_cpd00052_c0" stoichiometry="1"/>
<speciesReference species="M_cpd15523_c0" stoichiometry="1"/>
</listOfReactants>
<listOfProducts>
<speciesReference species="M_cpd00012_c0" stoichiometry="1"/>
<speciesReference species="M_cpd00067_c0" stoichiometry="1"/>
<speciesReference species="M_cpd15422_c0" stoichiometry="1"/>
</listOfProducts>
<kineticLaw>
	<math xmlns="http://www.w3.org/1998/Math/MathML">
			<ci> FLUX_VALUE </ci>
	</math>
	<listOfParameters>
		<parameter id="LOWER_BOUND" value="-1000" name="mmol_per_gDW_per_hr"/>
		<parameter id="UPPER_BOUND" value="1000" name="mmol_per_gDW_per_hr"/>
		<parameter id="OBJECTIVE_COEFFICIENT" value="0"/>
		<parameter id="FLUX_VALUE" value="0.0" name="mmol_per_gDW_per_hr"/>
	</listOfParameters>
</kineticLaw>
</reaction>
<reaction id="R_rxn00208_c0" name="Pyridoxamine_5_phosphate_oxygen_oxidoreductase_deaminating_c0" reversible="false">
<notes>
<html:p>GENE_ASSOCIATION:WP_329601468.1</html:p>
<html:p>PROTEIN_ASSOCIATION:WP_329601468.1</html:p>
</notes>
<listOfReactants>
<speciesReference species="M_cpd00001_c0" stoichiometry="1"/>
<speciesReference species="M_cpd00007_c0" stoichiometry="1"/>
<speciesReference species="M_cpd00493_c0" stoichiometry="1"/>
</listOfReactants>
<listOfProducts>
<speciesReference species="M_cpd00013_c0" stoichiometry="1"/>
<speciesReference species="M_cpd00016_c0" stoichiometry="1"/>
<speciesReference species="M_cpd00025_c0" stoichiometry="1"/>
</listOfProducts>
<kineticLaw>
	<math xmlns="http://www.w3.org/1998/Math/MathML">
			<ci> FLUX_VALUE </ci>
	</math>
	<listOfParameters>
		<parameter id="LOWER_BOUND" value="0" name="mmol_per_gDW_per_hr"/>
		<parameter id="UPPER_BOUND" value="1000" name="mmol_per_gDW_per_hr"/>
		<parameter id="OBJECTIVE_COEFFICIENT" value="0"/>
		<parameter id="FLUX_VALUE" value="0.0" name="mmol_per_gDW_per_hr"/>
	</listOfParameters>
</kineticLaw>
</reaction>
<reaction id="R_rxn08823_c0" name="Lysophospholipase_L2_2_acylglycerophosphotidate__n_C18_1_c0" reversible="true">
<notes>
<html:p>GENE_ASSOCIATION:WP_126150642.1</html:p>
<html:p>PROTEIN_ASSOCIATION:WP_126150642.1</html:p>
</notes>
<listOfReactants>
<speciesReference species="M_cpd00001_c0" stoichiometry="1"/>
<speciesReference species="M_cpd15357_c0" stoichiometry="1"/>
</listOfReactants>
<listOfProducts>
<speciesReference species="M_cpd00067_c0" stoichiometry="2"/>
<speciesReference species="M_cpd00080_c0" stoichiometry="1"/>
<speciesReference species="M_cpd15269_c0" stoichiometry="1"/>
</listOfProducts>
<kineticLaw>
	<math xmlns="http://www.w3.org/1998/Math/MathML">
			<ci> FLUX_VALUE </ci>
	</math>
	<listOfParameters>
		<parameter id="LOWER_BOUND" value="-1000" name="mmol_per_gDW_per_hr"/>
		<parameter id="UPPER_BOUND" value="1000" name="mmol_per_gDW_per_hr"/>
		<parameter id="OBJECTIVE_COEFFICIENT" value="0"/>
		<parameter id="FLUX_VALUE" value="0.0" name="mmol_per_gDW_per_hr"/>
	</listOfParameters>
</kineticLaw>
</reaction>
<reaction id="R_rxn05031_c0" name="prephytoene_diphosphate_geranylgeranyl_diphosphate_geranylgeranyltransferase_c0" reversible="false">
<notes>
<html:p>GENE_ASSOCIATION:WP_126151750.1</html:p>
<html:p>PROTEIN_ASSOCIATION:WP_126151750.1</html:p>
</notes>
<listOfReactants>
<speciesReference species="M_cpd02168_c0" stoichiometry="1"/>
</listOfReactants>
<listOfProducts>
<speciesReference species="M_cpd00012_c0" stoichiometry="1"/>
<speciesReference species="M_cpd00067_c0" stoichiometry="1"/>
<speciesReference species="M_cpd03205_c0" stoichiometry="1"/>
</listOfProducts>
<kineticLaw>
	<math xmlns="http://www.w3.org/1998/Math/MathML">
			<ci> FLUX_VALUE </ci>
	</math>
	<listOfParameters>
		<parameter id="LOWER_BOUND" value="0" name="mmol_per_gDW_per_hr"/>
		<parameter id="UPPER_BOUND" value="1000" name="mmol_per_gDW_per_hr"/>
		<parameter id="OBJECTIVE_COEFFICIENT" value="0"/>
		<parameter id="FLUX_VALUE" value="0.0" name="mmol_per_gDW_per_hr"/>
	</listOfParameters>
</kineticLaw>
</reaction>
<reaction id="R_rxn05434_c0" name="6_methyl_trans_oct_2_enoyl_ACP_NAD_plus__oxidoreductase_A_specific_c0" reversible="false">
<notes>
<html:p>GENE_ASSOCIATION:WP_126149619.1</html:p>
<html:p>PROTEIN_ASSOCIATION:WP_126149619.1</html:p>
</notes>
<listOfReactants>
<speciesReference species="M_cpd00004_c0" stoichiometry="1"/>
<speciesReference species="M_cpd00067_c0" stoichiometry="1"/>
<speciesReference species="M_cpd11502_c0" stoichiometry="1"/>
</listOfReactants>
<listOfProducts>
<speciesReference species="M_cpd00003_c0" stoichiometry="1"/>
<speciesReference species="M_cpd11503_c0" stoichiometry="1"/>
</listOfProducts>
<kineticLaw>
	<math xmlns="http://www.w3.org/1998/Math/MathML">
			<ci> FLUX_VALUE </ci>
	</math>
	<listOfParameters>
		<parameter id="LOWER_BOUND" value="0" name="mmol_per_gDW_per_hr"/>
		<parameter id="UPPER_BOUND" value="1000" name="mmol_per_gDW_per_hr"/>
		<parameter id="OBJECTIVE_COEFFICIENT" value="0"/>
		<parameter id="FLUX_VALUE" value="0.0" name="mmol_per_gDW_per_hr"/>
	</listOfParameters>
</kineticLaw>
</reaction>
<reaction id="R_rxn00140_c0" name="adenosine_3_5_phosphate_5_nucleotidohydrolase_c0" reversible="true">
<notes>
<html:p>GENE_ASSOCIATION:(WP_126148609.1 or WP_126151354.1 or WP_126148874.1 or WP_126148605.1)</html:p>
<html:p>PROTEIN_ASSOCIATION:(WP_126148609.1 or WP_126151354.1 or WP_126148874.1 or WP_126148605.1)</html:p>
</notes>
<listOfReactants>
<speciesReference species="M_cpd00001_c0" stoichiometry="1"/>
<speciesReference species="M_cpd00446_c0" stoichiometry="1"/>
</listOfReactants>
<listOfProducts>
<speciesReference species="M_cpd00018_c0" stoichiometry="1"/>
<speciesReference species="M_cpd00067_c0" stoichiometry="1"/>
</listOfProducts>
<kineticLaw>
	<math xmlns="http://www.w3.org/1998/Math/MathML">
			<ci> FLUX_VALUE </ci>
	</math>
	<listOfParameters>
		<parameter id="LOWER_BOUND" value="-1000" name="mmol_per_gDW_per_hr"/>
		<parameter id="UPPER_BOUND" value="1000" name="mmol_per_gDW_per_hr"/>
		<parameter id="OBJECTIVE_COEFFICIENT" value="0"/>
		<parameter id="FLUX_VALUE" value="0.0" name="mmol_per_gDW_per_hr"/>
	</listOfParameters>
</kineticLaw>
</reaction>
<reaction id="R_rxn05346_c0" name="butyryl_acyl_carrier_protein_malonyl_acyl_carrier_protein_C_acyltransferase_decarboxylating_c0" reversible="false">
<notes>
<html:p>GENE_ASSOCIATION:((WP_126151312.1 and WP_164550493.1) or WP_126148998.1 or WP_126150739.1)</html:p>
<html:p>PROTEIN_ASSOCIATION:((WP_126151312.1 and WP_164550493.1) or WP_126148998.1 or WP_126150739.1)</html:p>
</notes>
<listOfReactants>
<speciesReference species="M_cpd11464_c0" stoichiometry="1"/>
<speciesReference species="M_cpd11492_c0" stoichiometry="1"/>
</listOfReactants>
<listOfProducts>
<speciesReference species="M_cpd00011_c0" stoichiometry="1"/>
<speciesReference species="M_cpd11486_c0" stoichiometry="1"/>
<speciesReference species="M_cpd11493_c0" stoichiometry="1"/>
</listOfProducts>
<kineticLaw>
	<math xmlns="http://www.w3.org/1998/Math/MathML">
			<ci> FLUX_VALUE </ci>
	</math>
	<listOfParameters>
		<parameter id="LOWER_BOUND" value="0" name="mmol_per_gDW_per_hr"/>
		<parameter id="UPPER_BOUND" value="1000" name="mmol_per_gDW_per_hr"/>
		<parameter id="OBJECTIVE_COEFFICIENT" value="0"/>
		<parameter id="FLUX_VALUE" value="0.0" name="mmol_per_gDW_per_hr"/>
	</listOfParameters>
</kineticLaw>
</reaction>
<reaction id="R_rxn02070_c0" name="17alpha_21_dihydroxy_5beta_pregnane_3_11_20_trione_NADP_plus__delta4_oxidoreductase_c0" reversible="true">
<notes>
<html:p>GENE_ASSOCIATION:WP_126149423.1</html:p>
<html:p>PROTEIN_ASSOCIATION:WP_126149423.1</html:p>
</notes>
<listOfReactants>
<speciesReference species="M_cpd00006_c0" stoichiometry="1"/>
<speciesReference species="M_cpd03250_c0" stoichiometry="1"/>
</listOfReactants>
<listOfProducts>
<speciesReference species="M_cpd00005_c0" stoichiometry="1"/>
<speciesReference species="M_cpd00067_c0" stoichiometry="1"/>
<speciesReference species="M_cpd00566_c0" stoichiometry="1"/>
</listOfProducts>
<kineticLaw>
	<math xmlns="http://www.w3.org/1998/Math/MathML">
			<ci> FLUX_VALUE </ci>
	</math>
	<listOfParameters>
		<parameter id="LOWER_BOUND" value="-1000" name="mmol_per_gDW_per_hr"/>
		<parameter id="UPPER_BOUND" value="1000" name="mmol_per_gDW_per_hr"/>
		<parameter id="OBJECTIVE_COEFFICIENT" value="0"/>
		<parameter id="FLUX_VALUE" value="0.0" name="mmol_per_gDW_per_hr"/>
	</listOfParameters>
</kineticLaw>
</reaction>
<reaction id="R_rxn07680_c0" name="R07890_c0" reversible="true">
<notes>
<html:p>GENE_ASSOCIATION:WP_126150005.1</html:p>
<html:p>PROTEIN_ASSOCIATION:WP_126150005.1</html:p>
</notes>
<listOfReactants>
<speciesReference species="M_cpd00003_c0" stoichiometry="1"/>
<speciesReference species="M_cpd15045_c0" stoichiometry="1"/>
</listOfReactants>
<listOfProducts>
<speciesReference species="M_cpd00004_c0" stoichiometry="1"/>
<speciesReference species="M_cpd00067_c0" stoichiometry="1"/>
<speciesReference species="M_cpd15046_c0" stoichiometry="1"/>
</listOfProducts>
<kineticLaw>
	<math xmlns="http://www.w3.org/1998/Math/MathML">
			<ci> FLUX_VALUE </ci>
	</math>
	<listOfParameters>
		<parameter id="LOWER_BOUND" value="-1000" name="mmol_per_gDW_per_hr"/>
		<parameter id="UPPER_BOUND" value="1000" name="mmol_per_gDW_per_hr"/>
		<parameter id="OBJECTIVE_COEFFICIENT" value="0"/>
		<parameter id="FLUX_VALUE" value="0.0" name="mmol_per_gDW_per_hr"/>
	</listOfParameters>
</kineticLaw>
</reaction>
<reaction id="R_rxn03248_c0" name="Hexanoyl_CoA_acetyl_CoA_C_acyltransferase_c0" reversible="true">
<notes>
<html:p>GENE_ASSOCIATION:(WP_126149991.1 or WP_126151397.1)</html:p>
<html:p>PROTEIN_ASSOCIATION:(WP_126149991.1 or WP_126151397.1)</html:p>
</notes>
<listOfReactants>
<speciesReference species="M_cpd00022_c0" stoichiometry="1"/>
<speciesReference species="M_cpd03124_c0" stoichiometry="1"/>
</listOfReactants>
<listOfProducts>
<speciesReference species="M_cpd00010_c0" stoichiometry="1"/>
<speciesReference species="M_cpd03121_c0" stoichiometry="1"/>
</listOfProducts>
<kineticLaw>
	<math xmlns="http://www.w3.org/1998/Math/MathML">
			<ci> FLUX_VALUE </ci>
	</math>
	<listOfParameters>
		<parameter id="LOWER_BOUND" value="-1000" name="mmol_per_gDW_per_hr"/>
		<parameter id="UPPER_BOUND" value="1000" name="mmol_per_gDW_per_hr"/>
		<parameter id="OBJECTIVE_COEFFICIENT" value="0"/>
		<parameter id="FLUX_VALUE" value="0.0" name="mmol_per_gDW_per_hr"/>
	</listOfParameters>
</kineticLaw>
</reaction>
<reaction id="R_rxn05516_c0" name="Cadmium_translocating_P_type_ATPase_c0" reversible="false">
<notes>
<html:p>GENE_ASSOCIATION:(WP_223214105.1 or WP_126149852.1 or WP_126150300.1)</html:p>
<html:p>PROTEIN_ASSOCIATION:(WP_223214105.1 or WP_126149852.1 or WP_126150300.1)</html:p>
</notes>
<listOfReactants>
<speciesReference species="M_cpd00001_c0" stoichiometry="1"/>
<speciesReference species="M_cpd00002_c0" stoichiometry="1"/>
<speciesReference species="M_cpd01012_c0" stoichiometry="1"/>
</listOfReactants>
<listOfProducts>
<speciesReference species="M_cpd00008_c0" stoichiometry="1"/>
<speciesReference species="M_cpd00009_c0" stoichiometry="1"/>
<speciesReference species="M_cpd00067_c0" stoichiometry="1"/>
<speciesReference species="M_cpd01012_e0" stoichiometry="1"/>
</listOfProducts>
<kineticLaw>
	<math xmlns="http://www.w3.org/1998/Math/MathML">
			<ci> FLUX_VALUE </ci>
	</math>
	<listOfParameters>
		<parameter id="LOWER_BOUND" value="0" name="mmol_per_gDW_per_hr"/>
		<parameter id="UPPER_BOUND" value="1000" name="mmol_per_gDW_per_hr"/>
		<parameter id="OBJECTIVE_COEFFICIENT" value="0"/>
		<parameter id="FLUX_VALUE" value="0.0" name="mmol_per_gDW_per_hr"/>
	</listOfParameters>
</kineticLaw>
</reaction>
<reaction id="R_rxn00416_c0" name="L_aspartate_L_glutamine_amido_ligase_AMP_forming_c0" reversible="false">
<notes>
<html:p>GENE_ASSOCIATION:WP_126151457.1</html:p>
<html:p>PROTEIN_ASSOCIATION:WP_126151457.1</html:p>
</notes>
<listOfReactants>
<speciesReference species="M_cpd00001_c0" stoichiometry="1"/>
<speciesReference species="M_cpd00002_c0" stoichiometry="1"/>
<speciesReference species="M_cpd00041_c0" stoichiometry="1"/>
<speciesReference species="M_cpd00053_c0" stoichiometry="1"/>
</listOfReactants>
<listOfProducts>
<speciesReference species="M_cpd00012_c0" stoichiometry="1"/>
<speciesReference species="M_cpd00018_c0" stoichiometry="1"/>
<speciesReference species="M_cpd00023_c0" stoichiometry="1"/>
<speciesReference species="M_cpd00067_c0" stoichiometry="2"/>
<speciesReference species="M_cpd00132_c0" stoichiometry="1"/>
</listOfProducts>
<kineticLaw>
	<math xmlns="http://www.w3.org/1998/Math/MathML">
			<ci> FLUX_VALUE </ci>
	</math>
	<listOfParameters>
		<parameter id="LOWER_BOUND" value="0" name="mmol_per_gDW_per_hr"/>
		<parameter id="UPPER_BOUND" value="1000" name="mmol_per_gDW_per_hr"/>
		<parameter id="OBJECTIVE_COEFFICIENT" value="0"/>
		<parameter id="FLUX_VALUE" value="0.0" name="mmol_per_gDW_per_hr"/>
	</listOfParameters>
</kineticLaw>
</reaction>
<reaction id="R_rxn01134_c0" name="Maltose_alpha_D_glucosylmutase_c0" reversible="true">
<notes>
<html:p>GENE_ASSOCIATION:WP_126149747.1</html:p>
<html:p>PROTEIN_ASSOCIATION:WP_126149747.1</html:p>
</notes>
<listOfReactants>
<speciesReference species="M_cpd00179_c0" stoichiometry="1"/>
</listOfReactants>
<listOfProducts>
<speciesReference species="M_cpd00794_c0" stoichiometry="1"/>
</listOfProducts>
<kineticLaw>
	<math xmlns="http://www.w3.org/1998/Math/MathML">
			<ci> FLUX_VALUE </ci>
	</math>
	<listOfParameters>
		<parameter id="LOWER_BOUND" value="-1000" name="mmol_per_gDW_per_hr"/>
		<parameter id="UPPER_BOUND" value="1000" name="mmol_per_gDW_per_hr"/>
		<parameter id="OBJECTIVE_COEFFICIENT" value="0"/>
		<parameter id="FLUX_VALUE" value="0.0" name="mmol_per_gDW_per_hr"/>
	</listOfParameters>
</kineticLaw>
</reaction>
<reaction id="R_rxn02376_c0" name="R03316_c0" reversible="true">
<notes>
<html:p>GENE_ASSOCIATION:WP_126151046.1</html:p>
<html:p>PROTEIN_ASSOCIATION:WP_126151046.1</html:p>
</notes>
<listOfReactants>
<speciesReference species="M_cpd00213_c0" stoichiometry="1"/>
<speciesReference species="M_cpd03189_c0" stoichiometry="1"/>
</listOfReactants>
<listOfProducts>
<speciesReference species="M_cpd00056_c0" stoichiometry="1"/>
<speciesReference species="M_cpd00860_c0" stoichiometry="1"/>
</listOfProducts>
<kineticLaw>
	<math xmlns="http://www.w3.org/1998/Math/MathML">
			<ci> FLUX_VALUE </ci>
	</math>
	<listOfParameters>
		<parameter id="LOWER_BOUND" value="-1000" name="mmol_per_gDW_per_hr"/>
		<parameter id="UPPER_BOUND" value="1000" name="mmol_per_gDW_per_hr"/>
		<parameter id="OBJECTIVE_COEFFICIENT" value="0"/>
		<parameter id="FLUX_VALUE" value="0.0" name="mmol_per_gDW_per_hr"/>
	</listOfParameters>
</kineticLaw>
</reaction>
<reaction id="R_rxn05598_c0" name="ATP_phosphohydrolase_disaccharide_importing_c0" reversible="false">
<notes>
<html:p>GENE_ASSOCIATION:(WP_126149446.1 and WP_126149445.1 and WP_126149447.1)</html:p>
<html:p>PROTEIN_ASSOCIATION:(WP_126149446.1 and WP_126149445.1 and WP_126149447.1)</html:p>
</notes>
<listOfReactants>
<speciesReference species="M_cpd00001_c0" stoichiometry="1"/>
<speciesReference species="M_cpd00002_c0" stoichiometry="1"/>
<speciesReference species="M_cpd00208_e0" stoichiometry="1"/>
</listOfReactants>
<listOfProducts>
<speciesReference species="M_cpd00008_c0" stoichiometry="1"/>
<speciesReference species="M_cpd00009_c0" stoichiometry="1"/>
<speciesReference species="M_cpd00067_c0" stoichiometry="1"/>
<speciesReference species="M_cpd00208_c0" stoichiometry="1"/>
</listOfProducts>
<kineticLaw>
	<math xmlns="http://www.w3.org/1998/Math/MathML">
			<ci> FLUX_VALUE </ci>
	</math>
	<listOfParameters>
		<parameter id="LOWER_BOUND" value="0" name="mmol_per_gDW_per_hr"/>
		<parameter id="UPPER_BOUND" value="1000" name="mmol_per_gDW_per_hr"/>
		<parameter id="OBJECTIVE_COEFFICIENT" value="0"/>
		<parameter id="FLUX_VALUE" value="0.0" name="mmol_per_gDW_per_hr"/>
	</listOfParameters>
</kineticLaw>
</reaction>
<reaction id="R_rxn10147_c0" name="ABC_5_RXNcp_c0" reversible="false">
<notes>
<html:p>GENE_ASSOCIATION:(Unknown and Unknown and Unknown and WP_126148886.1)</html:p>
<html:p>PROTEIN_ASSOCIATION:(Unknown and Unknown and Unknown and WP_126148886.1)</html:p>
</notes>
<listOfReactants>
<speciesReference species="M_cpd00001_c0" stoichiometry="1"/>
<speciesReference species="M_cpd00002_c0" stoichiometry="1"/>
<speciesReference species="M_cpd00635_e0" stoichiometry="1"/>
</listOfReactants>
<listOfProducts>
<speciesReference species="M_cpd00008_c0" stoichiometry="1"/>
<speciesReference species="M_cpd00009_c0" stoichiometry="1"/>
<speciesReference species="M_cpd00067_c0" stoichiometry="1"/>
<speciesReference species="M_cpd00635_c0" stoichiometry="1"/>
</listOfProducts>
<kineticLaw>
	<math xmlns="http://www.w3.org/1998/Math/MathML">
			<ci> FLUX_VALUE </ci>
	</math>
	<listOfParameters>
		<parameter id="LOWER_BOUND" value="0" name="mmol_per_gDW_per_hr"/>
		<parameter id="UPPER_BOUND" value="1000" name="mmol_per_gDW_per_hr"/>
		<parameter id="OBJECTIVE_COEFFICIENT" value="0"/>
		<parameter id="FLUX_VALUE" value="0.0" name="mmol_per_gDW_per_hr"/>
	</listOfParameters>
</kineticLaw>
</reaction>
<reaction id="R_rxn12512_c0" name="R_4_Phosphopantothenate_L_cysteine_ligase_c0" reversible="false">
<notes>
<html:p>GENE_ASSOCIATION:WP_126150971.1</html:p>
<html:p>PROTEIN_ASSOCIATION:WP_126150971.1</html:p>
</notes>
<listOfReactants>
<speciesReference species="M_cpd00002_c0" stoichiometry="1"/>
<speciesReference species="M_cpd00084_c0" stoichiometry="1"/>
<speciesReference species="M_cpd02201_c0" stoichiometry="1"/>
</listOfReactants>
<listOfProducts>
<speciesReference species="M_cpd00012_c0" stoichiometry="1"/>
<speciesReference species="M_cpd00018_c0" stoichiometry="1"/>
<speciesReference species="M_cpd00067_c0" stoichiometry="2"/>
<speciesReference species="M_cpd02666_c0" stoichiometry="1"/>
</listOfProducts>
<kineticLaw>
	<math xmlns="http://www.w3.org/1998/Math/MathML">
			<ci> FLUX_VALUE </ci>
	</math>
	<listOfParameters>
		<parameter id="LOWER_BOUND" value="0" name="mmol_per_gDW_per_hr"/>
		<parameter id="UPPER_BOUND" value="1000" name="mmol_per_gDW_per_hr"/>
		<parameter id="OBJECTIVE_COEFFICIENT" value="0"/>
		<parameter id="FLUX_VALUE" value="0.0" name="mmol_per_gDW_per_hr"/>
	</listOfParameters>
</kineticLaw>
</reaction>
<reaction id="R_rxn08669_c0" name="Glycerophosphodiester_phosphodiesterase_c0" reversible="true">
<notes>
<html:p>GENE_ASSOCIATION:WP_126151567.1</html:p>
<html:p>PROTEIN_ASSOCIATION:WP_126151567.1</html:p>
</notes>
<listOfReactants>
<speciesReference species="M_cpd00001_c0" stoichiometry="1"/>
<speciesReference species="M_cpd02090_c0" stoichiometry="1"/>
</listOfReactants>
<listOfProducts>
<speciesReference species="M_cpd00067_c0" stoichiometry="1"/>
<speciesReference species="M_cpd00080_c0" stoichiometry="1"/>
<speciesReference species="M_cpd00100_c0" stoichiometry="1"/>
</listOfProducts>
<kineticLaw>
	<math xmlns="http://www.w3.org/1998/Math/MathML">
			<ci> FLUX_VALUE </ci>
	</math>
	<listOfParameters>
		<parameter id="LOWER_BOUND" value="-1000" name="mmol_per_gDW_per_hr"/>
		<parameter id="UPPER_BOUND" value="1000" name="mmol_per_gDW_per_hr"/>
		<parameter id="OBJECTIVE_COEFFICIENT" value="0"/>
		<parameter id="FLUX_VALUE" value="0.0" name="mmol_per_gDW_per_hr"/>
	</listOfParameters>
</kineticLaw>
</reaction>
<reaction id="R_rxn07902_c0" name="3_fluorocatechol_oxygen_1_2_oxidoreductase_c0" reversible="true">
<notes>
<html:p>GENE_ASSOCIATION:WP_126149403.1</html:p>
<html:p>PROTEIN_ASSOCIATION:WP_126149403.1</html:p>
</notes>
<listOfReactants>
<speciesReference species="M_cpd00007_c0" stoichiometry="1"/>
<speciesReference species="M_cpd15176_c0" stoichiometry="1"/>
</listOfReactants>
<listOfProducts>
<speciesReference species="M_cpd00067_c0" stoichiometry="2"/>
<speciesReference species="M_cpd15179_c0" stoichiometry="1"/>
</listOfProducts>
<kineticLaw>
	<math xmlns="http://www.w3.org/1998/Math/MathML">
			<ci> FLUX_VALUE </ci>
	</math>
	<listOfParameters>
		<parameter id="LOWER_BOUND" value="-1000" name="mmol_per_gDW_per_hr"/>
		<parameter id="UPPER_BOUND" value="1000" name="mmol_per_gDW_per_hr"/>
		<parameter id="OBJECTIVE_COEFFICIENT" value="0"/>
		<parameter id="FLUX_VALUE" value="0.0" name="mmol_per_gDW_per_hr"/>
	</listOfParameters>
</kineticLaw>
</reaction>
<reaction id="R_rxn00902_c0" name="acetyl_CoA_3_methyl_2_oxobutanoate_C_acetyltransferase_thioester_hydrolysing__carboxymethyl_forming_c0" reversible="false">
<notes>
<html:p>GENE_ASSOCIATION:WP_126151361.1</html:p>
<html:p>PROTEIN_ASSOCIATION:WP_126151361.1</html:p>
</notes>
<listOfReactants>
<speciesReference species="M_cpd00001_c0" stoichiometry="1"/>
<speciesReference species="M_cpd00022_c0" stoichiometry="1"/>
<speciesReference species="M_cpd00123_c0" stoichiometry="1"/>
</listOfReactants>
<listOfProducts>
<speciesReference species="M_cpd00010_c0" stoichiometry="1"/>
<speciesReference species="M_cpd00067_c0" stoichiometry="1"/>
<speciesReference species="M_cpd01646_c0" stoichiometry="1"/>
</listOfProducts>
<kineticLaw>
	<math xmlns="http://www.w3.org/1998/Math/MathML">
			<ci> FLUX_VALUE </ci>
	</math>
	<listOfParameters>
		<parameter id="LOWER_BOUND" value="0" name="mmol_per_gDW_per_hr"/>
		<parameter id="UPPER_BOUND" value="1000" name="mmol_per_gDW_per_hr"/>
		<parameter id="OBJECTIVE_COEFFICIENT" value="0"/>
		<parameter id="FLUX_VALUE" value="0.0" name="mmol_per_gDW_per_hr"/>
	</listOfParameters>
</kineticLaw>
</reaction>
<reaction id="R_rxn00658_c0" name="N_Acetyl_beta_alanine_amidohydrolase_c0" reversible="true">
<notes>
<html:p>GENE_ASSOCIATION:(WP_126152095.1 or WP_126148662.1 or WP_126151303.1)</html:p>
<html:p>PROTEIN_ASSOCIATION:(WP_126152095.1 or WP_126148662.1 or WP_126151303.1)</html:p>
</notes>
<listOfReactants>
<speciesReference species="M_cpd00001_c0" stoichiometry="1"/>
<speciesReference species="M_cpd00788_c0" stoichiometry="1"/>
</listOfReactants>
<listOfProducts>
<speciesReference species="M_cpd00029_c0" stoichiometry="1"/>
<speciesReference species="M_cpd00085_c0" stoichiometry="1"/>
</listOfProducts>
<kineticLaw>
	<math xmlns="http://www.w3.org/1998/Math/MathML">
			<ci> FLUX_VALUE </ci>
	</math>
	<listOfParameters>
		<parameter id="LOWER_BOUND" value="-1000" name="mmol_per_gDW_per_hr"/>
		<parameter id="UPPER_BOUND" value="1000" name="mmol_per_gDW_per_hr"/>
		<parameter id="OBJECTIVE_COEFFICIENT" value="0"/>
		<parameter id="FLUX_VALUE" value="0.0" name="mmol_per_gDW_per_hr"/>
	</listOfParameters>
</kineticLaw>
</reaction>
<reaction id="R_rxn06672_c0" name="biotin_carboxyl_carrier_protein_carbon_dioxide_ligase_ADP_forming_c0" reversible="true">
<notes>
<html:p>GENE_ASSOCIATION:(WP_126152233.1 and WP_126152232.1 and Unknown and Unknown)</html:p>
<html:p>PROTEIN_ASSOCIATION:(WP_126152233.1 and WP_126152232.1 and Unknown and Unknown)</html:p>
</notes>
<listOfReactants>
<speciesReference species="M_cpd00002_c0" stoichiometry="1"/>
<speciesReference species="M_cpd00242_c0" stoichiometry="1"/>
<speciesReference species="M_cpd12848_c0" stoichiometry="1"/>
</listOfReactants>
<listOfProducts>
<speciesReference species="M_cpd00008_c0" stoichiometry="1"/>
<speciesReference species="M_cpd00009_c0" stoichiometry="1"/>
<speciesReference species="M_cpd00067_c0" stoichiometry="1"/>
<speciesReference species="M_cpd12543_c0" stoichiometry="1"/>
</listOfProducts>
<kineticLaw>
	<math xmlns="http://www.w3.org/1998/Math/MathML">
			<ci> FLUX_VALUE </ci>
	</math>
	<listOfParameters>
		<parameter id="LOWER_BOUND" value="-1000" name="mmol_per_gDW_per_hr"/>
		<parameter id="UPPER_BOUND" value="1000" name="mmol_per_gDW_per_hr"/>
		<parameter id="OBJECTIVE_COEFFICIENT" value="0"/>
		<parameter id="FLUX_VALUE" value="0.0" name="mmol_per_gDW_per_hr"/>
	</listOfParameters>
</kineticLaw>
</reaction>
<reaction id="R_rxn02961_c0" name="CTP_ethanolamine_phosphate_cytidylyltransferase_c0" reversible="true">
<notes>
<html:p>GENE_ASSOCIATION:WP_126151422.1</html:p>
<html:p>PROTEIN_ASSOCIATION:WP_126151422.1</html:p>
</notes>
<listOfReactants>
<speciesReference species="M_cpd00052_c0" stoichiometry="1"/>
<speciesReference species="M_cpd02233_c0" stoichiometry="1"/>
</listOfReactants>
<listOfProducts>
<speciesReference species="M_cpd00012_c0" stoichiometry="1"/>
<speciesReference species="M_cpd00067_c0" stoichiometry="1"/>
<speciesReference species="M_cpd03379_c0" stoichiometry="1"/>
</listOfProducts>
<kineticLaw>
	<math xmlns="http://www.w3.org/1998/Math/MathML">
			<ci> FLUX_VALUE </ci>
	</math>
	<listOfParameters>
		<parameter id="LOWER_BOUND" value="-1000" name="mmol_per_gDW_per_hr"/>
		<parameter id="UPPER_BOUND" value="1000" name="mmol_per_gDW_per_hr"/>
		<parameter id="OBJECTIVE_COEFFICIENT" value="0"/>
		<parameter id="FLUX_VALUE" value="0.0" name="mmol_per_gDW_per_hr"/>
	</listOfParameters>
</kineticLaw>
</reaction>
<reaction id="R_rxn01739_c0" name="ATP_shikimate_3_phosphotransferase_c0" reversible="true">
<notes>
<html:p>GENE_ASSOCIATION:WP_126150488.1</html:p>
<html:p>PROTEIN_ASSOCIATION:WP_126150488.1</html:p>
</notes>
<listOfReactants>
<speciesReference species="M_cpd00002_c0" stoichiometry="1"/>
<speciesReference species="M_cpd00383_c0" stoichiometry="1"/>
</listOfReactants>
<listOfProducts>
<speciesReference species="M_cpd00008_c0" stoichiometry="1"/>
<speciesReference species="M_cpd00067_c0" stoichiometry="1"/>
<speciesReference species="M_cpd02030_c0" stoichiometry="1"/>
</listOfProducts>
<kineticLaw>
	<math xmlns="http://www.w3.org/1998/Math/MathML">
			<ci> FLUX_VALUE </ci>
	</math>
	<listOfParameters>
		<parameter id="LOWER_BOUND" value="-1000" name="mmol_per_gDW_per_hr"/>
		<parameter id="UPPER_BOUND" value="1000" name="mmol_per_gDW_per_hr"/>
		<parameter id="OBJECTIVE_COEFFICIENT" value="0"/>
		<parameter id="FLUX_VALUE" value="0.0" name="mmol_per_gDW_per_hr"/>
	</listOfParameters>
</kineticLaw>
</reaction>
<reaction id="R_rxn02400_c0" name="Nicotinate_D_ribonucleotide_phosphohydrolase_c0" reversible="false">
<notes>
<html:p>GENE_ASSOCIATION:WP_126151197.1</html:p>
<html:p>PROTEIN_ASSOCIATION:WP_126151197.1</html:p>
</notes>
<listOfReactants>
<speciesReference species="M_cpd00001_c0" stoichiometry="1"/>
<speciesReference species="M_cpd00873_c0" stoichiometry="1"/>
</listOfReactants>
<listOfProducts>
<speciesReference species="M_cpd00009_c0" stoichiometry="1"/>
<speciesReference species="M_cpd03471_c0" stoichiometry="1"/>
</listOfProducts>
<kineticLaw>
	<math xmlns="http://www.w3.org/1998/Math/MathML">
			<ci> FLUX_VALUE </ci>
	</math>
	<listOfParameters>
		<parameter id="LOWER_BOUND" value="0" name="mmol_per_gDW_per_hr"/>
		<parameter id="UPPER_BOUND" value="1000" name="mmol_per_gDW_per_hr"/>
		<parameter id="OBJECTIVE_COEFFICIENT" value="0"/>
		<parameter id="FLUX_VALUE" value="0.0" name="mmol_per_gDW_per_hr"/>
	</listOfParameters>
</kineticLaw>
</reaction>
<reaction id="R_rxn01268_c0" name="Prephenate_NAD_plus__oxidoreductasedecarboxylating_c0" reversible="false">
<notes>
<html:p>GENE_ASSOCIATION:WP_126149357.1</html:p>
<html:p>PROTEIN_ASSOCIATION:WP_126149357.1</html:p>
</notes>
<listOfReactants>
<speciesReference species="M_cpd00003_c0" stoichiometry="1"/>
<speciesReference species="M_cpd00219_c0" stoichiometry="1"/>
</listOfReactants>
<listOfProducts>
<speciesReference species="M_cpd00004_c0" stoichiometry="1"/>
<speciesReference species="M_cpd00011_c0" stoichiometry="1"/>
<speciesReference species="M_cpd00868_c0" stoichiometry="1"/>
</listOfProducts>
<kineticLaw>
	<math xmlns="http://www.w3.org/1998/Math/MathML">
			<ci> FLUX_VALUE </ci>
	</math>
	<listOfParameters>
		<parameter id="LOWER_BOUND" value="0" name="mmol_per_gDW_per_hr"/>
		<parameter id="UPPER_BOUND" value="1000" name="mmol_per_gDW_per_hr"/>
		<parameter id="OBJECTIVE_COEFFICIENT" value="0"/>
		<parameter id="FLUX_VALUE" value="0.0" name="mmol_per_gDW_per_hr"/>
	</listOfParameters>
</kineticLaw>
</reaction>
<reaction id="R_rxn00641_c0" name="GTP_alpha_D_mannose_1_phosphate_guanylyltransferase_c0" reversible="true">
<notes>
<html:p>GENE_ASSOCIATION:(WP_126149589.1 or WP_126149589.1)</html:p>
<html:p>PROTEIN_ASSOCIATION:(WP_126149589.1 or WP_126149589.1)</html:p>
</notes>
<listOfReactants>
<speciesReference species="M_cpd00038_c0" stoichiometry="1"/>
<speciesReference species="M_cpd00485_c0" stoichiometry="1"/>
</listOfReactants>
<listOfProducts>
<speciesReference species="M_cpd00012_c0" stoichiometry="1"/>
<speciesReference species="M_cpd00083_c0" stoichiometry="1"/>
</listOfProducts>
<kineticLaw>
	<math xmlns="http://www.w3.org/1998/Math/MathML">
			<ci> FLUX_VALUE </ci>
	</math>
	<listOfParameters>
		<parameter id="LOWER_BOUND" value="-1000" name="mmol_per_gDW_per_hr"/>
		<parameter id="UPPER_BOUND" value="1000" name="mmol_per_gDW_per_hr"/>
		<parameter id="OBJECTIVE_COEFFICIENT" value="0"/>
		<parameter id="FLUX_VALUE" value="0.0" name="mmol_per_gDW_per_hr"/>
	</listOfParameters>
</kineticLaw>
</reaction>
<reaction id="R_rxn00361_c0" name="ATP_adenylylsulfate_3_phosphotransferase_c0" reversible="true">
<notes>
<html:p>GENE_ASSOCIATION:WP_126150132.1</html:p>
<html:p>PROTEIN_ASSOCIATION:WP_126150132.1</html:p>
</notes>
<listOfReactants>
<speciesReference species="M_cpd00002_c0" stoichiometry="1"/>
<speciesReference species="M_cpd00193_c0" stoichiometry="1"/>
</listOfReactants>
<listOfProducts>
<speciesReference species="M_cpd00008_c0" stoichiometry="1"/>
<speciesReference species="M_cpd00044_c0" stoichiometry="1"/>
<speciesReference species="M_cpd00067_c0" stoichiometry="1"/>
</listOfProducts>
<kineticLaw>
	<math xmlns="http://www.w3.org/1998/Math/MathML">
			<ci> FLUX_VALUE </ci>
	</math>
	<listOfParameters>
		<parameter id="LOWER_BOUND" value="-1000" name="mmol_per_gDW_per_hr"/>
		<parameter id="UPPER_BOUND" value="1000" name="mmol_per_gDW_per_hr"/>
		<parameter id="OBJECTIVE_COEFFICIENT" value="0"/>
		<parameter id="FLUX_VALUE" value="0.0" name="mmol_per_gDW_per_hr"/>
	</listOfParameters>
</kineticLaw>
</reaction>
<reaction id="R_rxn01974_c0" name="LL_2_6_Diaminoheptanedioate_2_epimerase_c0" reversible="true">
<notes>
<html:p>GENE_ASSOCIATION:WP_126148953.1</html:p>
<html:p>PROTEIN_ASSOCIATION:WP_126148953.1</html:p>
</notes>
<listOfReactants>
<speciesReference species="M_cpd00504_c0" stoichiometry="1"/>
</listOfReactants>
<listOfProducts>
<speciesReference species="M_cpd00516_c0" stoichiometry="1"/>
</listOfProducts>
<kineticLaw>
	<math xmlns="http://www.w3.org/1998/Math/MathML">
			<ci> FLUX_VALUE </ci>
	</math>
	<listOfParameters>
		<parameter id="LOWER_BOUND" value="-1000" name="mmol_per_gDW_per_hr"/>
		<parameter id="UPPER_BOUND" value="1000" name="mmol_per_gDW_per_hr"/>
		<parameter id="OBJECTIVE_COEFFICIENT" value="0"/>
		<parameter id="FLUX_VALUE" value="0.0" name="mmol_per_gDW_per_hr"/>
	</listOfParameters>
</kineticLaw>
</reaction>
<reaction id="R_rxn01076_c0" name="ATP_D_glucuronate_1_phosphotransferase_c0" reversible="true">
<notes>
<html:p>GENE_ASSOCIATION:WP_223214217.1</html:p>
<html:p>PROTEIN_ASSOCIATION:WP_223214217.1</html:p>
</notes>
<listOfReactants>
<speciesReference species="M_cpd00002_c0" stoichiometry="1"/>
<speciesReference species="M_cpd00164_c0" stoichiometry="1"/>
</listOfReactants>
<listOfProducts>
<speciesReference species="M_cpd00008_c0" stoichiometry="1"/>
<speciesReference species="M_cpd00067_c0" stoichiometry="1"/>
<speciesReference species="M_cpd00880_c0" stoichiometry="1"/>
</listOfProducts>
<kineticLaw>
	<math xmlns="http://www.w3.org/1998/Math/MathML">
			<ci> FLUX_VALUE </ci>
	</math>
	<listOfParameters>
		<parameter id="LOWER_BOUND" value="-1000" name="mmol_per_gDW_per_hr"/>
		<parameter id="UPPER_BOUND" value="1000" name="mmol_per_gDW_per_hr"/>
		<parameter id="OBJECTIVE_COEFFICIENT" value="0"/>
		<parameter id="FLUX_VALUE" value="0.0" name="mmol_per_gDW_per_hr"/>
	</listOfParameters>
</kineticLaw>
</reaction>
<reaction id="R_rxn00242_c0" name="guanosine_3_5_bisdiphosphate_3_diphosphohydrolase_c0" reversible="false">
<notes>
<html:p>GENE_ASSOCIATION:WP_126152076.1</html:p>
<html:p>PROTEIN_ASSOCIATION:WP_126152076.1</html:p>
</notes>
<listOfReactants>
<speciesReference species="M_cpd00001_c0" stoichiometry="1"/>
<speciesReference species="M_cpd00905_c0" stoichiometry="1"/>
</listOfReactants>
<listOfProducts>
<speciesReference species="M_cpd00012_c0" stoichiometry="1"/>
<speciesReference species="M_cpd00031_c0" stoichiometry="1"/>
</listOfProducts>
<kineticLaw>
	<math xmlns="http://www.w3.org/1998/Math/MathML">
			<ci> FLUX_VALUE </ci>
	</math>
	<listOfParameters>
		<parameter id="LOWER_BOUND" value="0" name="mmol_per_gDW_per_hr"/>
		<parameter id="UPPER_BOUND" value="1000" name="mmol_per_gDW_per_hr"/>
		<parameter id="OBJECTIVE_COEFFICIENT" value="0"/>
		<parameter id="FLUX_VALUE" value="0.0" name="mmol_per_gDW_per_hr"/>
	</listOfParameters>
</kineticLaw>
</reaction>
<reaction id="R_rxn12641_c0" name="RXN0_6977c_c0" reversible="true">
<notes>
<html:p>GENE_ASSOCIATION:((WP_126151888.1 or WP_206437816.1) or WP_126148556.1 or WP_126150774.1 or WP_126149528.1)</html:p>
<html:p>PROTEIN_ASSOCIATION:((WP_126151888.1 or WP_206437816.1) or WP_126148556.1 or WP_126150774.1 or WP_126149528.1)</html:p>
</notes>
<listOfReactants>
<speciesReference species="M_cpd00001_c0" stoichiometry="1"/>
<speciesReference species="M_cpd11585_c0" stoichiometry="1"/>
</listOfReactants>
<listOfProducts>
<speciesReference species="M_cpd00033_c0" stoichiometry="1"/>
<speciesReference species="M_cpd00035_c0" stoichiometry="1"/>
</listOfProducts>
<kineticLaw>
	<math xmlns="http://www.w3.org/1998/Math/MathML">
			<ci> FLUX_VALUE </ci>
	</math>
	<listOfParameters>
		<parameter id="LOWER_BOUND" value="-1000" name="mmol_per_gDW_per_hr"/>
		<parameter id="UPPER_BOUND" value="1000" name="mmol_per_gDW_per_hr"/>
		<parameter id="OBJECTIVE_COEFFICIENT" value="0"/>
		<parameter id="FLUX_VALUE" value="0.0" name="mmol_per_gDW_per_hr"/>
	</listOfParameters>
</kineticLaw>
</reaction>
<reaction id="R_rxn00568_c0" name="NIRBD_RXNc_c0" reversible="false">
<notes>
<html:p>GENE_ASSOCIATION:(Unknown and WP_126150699.1 and WP_223214191.1)</html:p>
<html:p>PROTEIN_ASSOCIATION:(Unknown and WP_126150699.1 and WP_223214191.1)</html:p>
</notes>
<listOfReactants>
<speciesReference species="M_cpd00004_c0" stoichiometry="3"/>
<speciesReference species="M_cpd00067_c0" stoichiometry="5"/>
<speciesReference species="M_cpd00075_c0" stoichiometry="1"/>
</listOfReactants>
<listOfProducts>
<speciesReference species="M_cpd00001_c0" stoichiometry="2"/>
<speciesReference species="M_cpd00003_c0" stoichiometry="3"/>
<speciesReference species="M_cpd00013_c0" stoichiometry="1"/>
</listOfProducts>
<kineticLaw>
	<math xmlns="http://www.w3.org/1998/Math/MathML">
			<ci> FLUX_VALUE </ci>
	</math>
	<listOfParameters>
		<parameter id="LOWER_BOUND" value="0" name="mmol_per_gDW_per_hr"/>
		<parameter id="UPPER_BOUND" value="1000" name="mmol_per_gDW_per_hr"/>
		<parameter id="OBJECTIVE_COEFFICIENT" value="0"/>
		<parameter id="FLUX_VALUE" value="0.0" name="mmol_per_gDW_per_hr"/>
	</listOfParameters>
</kineticLaw>
</reaction>
<reaction id="R_rxn08971_c0" name="NADH_dehydrogenase_menaquinone_8__0_protons_c0" reversible="false">
<notes>
<html:p>GENE_ASSOCIATION:WP_126150768.1</html:p>
<html:p>PROTEIN_ASSOCIATION:WP_126150768.1</html:p>
</notes>
<listOfReactants>
<speciesReference species="M_cpd00004_c0" stoichiometry="1"/>
<speciesReference species="M_cpd00067_c0" stoichiometry="1"/>
<speciesReference species="M_cpd15500_c0" stoichiometry="1"/>
</listOfReactants>
<listOfProducts>
<speciesReference species="M_cpd00003_c0" stoichiometry="1"/>
<speciesReference species="M_cpd15499_c0" stoichiometry="1"/>
</listOfProducts>
<kineticLaw>
	<math xmlns="http://www.w3.org/1998/Math/MathML">
			<ci> FLUX_VALUE </ci>
	</math>
	<listOfParameters>
		<parameter id="LOWER_BOUND" value="0" name="mmol_per_gDW_per_hr"/>
		<parameter id="UPPER_BOUND" value="1000" name="mmol_per_gDW_per_hr"/>
		<parameter id="OBJECTIVE_COEFFICIENT" value="0"/>
		<parameter id="FLUX_VALUE" value="0.0" name="mmol_per_gDW_per_hr"/>
	</listOfParameters>
</kineticLaw>
</reaction>
<reaction id="R_rxn04384_c0" name="adenosylcobyric_acid_R_1_aminopropan_2_yl_phosphate_ligase_c0" reversible="true">
<notes>
<html:p>GENE_ASSOCIATION:WP_164550282.1</html:p>
<html:p>PROTEIN_ASSOCIATION:WP_164550282.1</html:p>
</notes>
<listOfReactants>
<speciesReference species="M_cpd00002_c0" stoichiometry="1"/>
<speciesReference species="M_cpd02547_c0" stoichiometry="1"/>
<speciesReference species="M_cpd03917_c0" stoichiometry="1"/>
</listOfReactants>
<listOfProducts>
<speciesReference species="M_cpd00008_c0" stoichiometry="1"/>
<speciesReference species="M_cpd00009_c0" stoichiometry="1"/>
<speciesReference species="M_cpd00067_c0" stoichiometry="1"/>
<speciesReference species="M_cpd03919_c0" stoichiometry="1"/>
</listOfProducts>
<kineticLaw>
	<math xmlns="http://www.w3.org/1998/Math/MathML">
			<ci> FLUX_VALUE </ci>
	</math>
	<listOfParameters>
		<parameter id="LOWER_BOUND" value="-1000" name="mmol_per_gDW_per_hr"/>
		<parameter id="UPPER_BOUND" value="1000" name="mmol_per_gDW_per_hr"/>
		<parameter id="OBJECTIVE_COEFFICIENT" value="0"/>
		<parameter id="FLUX_VALUE" value="0.0" name="mmol_per_gDW_per_hr"/>
	</listOfParameters>
</kineticLaw>
</reaction>
<reaction id="R_rxn03887_c0" name="galactarate_hydro_lyase_5_dehydro_4_deoxy_D_glucarate_forming_c0" reversible="false">
<notes>
<html:p>GENE_ASSOCIATION:WP_126150161.1</html:p>
<html:p>PROTEIN_ASSOCIATION:WP_126150161.1</html:p>
</notes>
<listOfReactants>
<speciesReference species="M_cpd00652_c0" stoichiometry="1"/>
</listOfReactants>
<listOfProducts>
<speciesReference species="M_cpd00001_c0" stoichiometry="1"/>
<speciesReference species="M_cpd00515_c0" stoichiometry="1"/>
</listOfProducts>
<kineticLaw>
	<math xmlns="http://www.w3.org/1998/Math/MathML">
			<ci> FLUX_VALUE </ci>
	</math>
	<listOfParameters>
		<parameter id="LOWER_BOUND" value="0" name="mmol_per_gDW_per_hr"/>
		<parameter id="UPPER_BOUND" value="1000" name="mmol_per_gDW_per_hr"/>
		<parameter id="OBJECTIVE_COEFFICIENT" value="0"/>
		<parameter id="FLUX_VALUE" value="0.0" name="mmol_per_gDW_per_hr"/>
	</listOfParameters>
</kineticLaw>
</reaction>
<reaction id="R_rxn00060_c0" name="porphobilinogen_4_2_carboxyethyl_3_carboxymethylpyrrol_2_ylmethyltransferase_hydrolysing_c0" reversible="false">
<notes>
<html:p>GENE_ASSOCIATION:WP_126150029.1</html:p>
<html:p>PROTEIN_ASSOCIATION:WP_126150029.1</html:p>
</notes>
<listOfReactants>
<speciesReference species="M_cpd00001_c0" stoichiometry="1"/>
<speciesReference species="M_cpd00689_c0" stoichiometry="4"/>
</listOfReactants>
<listOfProducts>
<speciesReference species="M_cpd00013_c0" stoichiometry="4"/>
<speciesReference species="M_cpd00755_c0" stoichiometry="1"/>
</listOfProducts>
<kineticLaw>
	<math xmlns="http://www.w3.org/1998/Math/MathML">
			<ci> FLUX_VALUE </ci>
	</math>
	<listOfParameters>
		<parameter id="LOWER_BOUND" value="0" name="mmol_per_gDW_per_hr"/>
		<parameter id="UPPER_BOUND" value="1000" name="mmol_per_gDW_per_hr"/>
		<parameter id="OBJECTIVE_COEFFICIENT" value="0"/>
		<parameter id="FLUX_VALUE" value="0.0" name="mmol_per_gDW_per_hr"/>
	</listOfParameters>
</kineticLaw>
</reaction>
<reaction id="R_rxn05350_c0" name="hexanoyl_acyl_carrier_protein_malonyl_acyl_carrier_protein_C_acyltransferase_decarboxylating_c0" reversible="false">
<notes>
<html:p>GENE_ASSOCIATION:((WP_164550493.1 and WP_126151312.1) or WP_126148998.1 or WP_126150739.1)</html:p>
<html:p>PROTEIN_ASSOCIATION:((WP_164550493.1 and WP_126151312.1) or WP_126148998.1 or WP_126150739.1)</html:p>
</notes>
<listOfReactants>
<speciesReference species="M_cpd00067_c0" stoichiometry="1"/>
<speciesReference species="M_cpd11472_c0" stoichiometry="1"/>
<speciesReference species="M_cpd11492_c0" stoichiometry="1"/>
</listOfReactants>
<listOfProducts>
<speciesReference species="M_cpd00011_c0" stoichiometry="1"/>
<speciesReference species="M_cpd11490_c0" stoichiometry="1"/>
<speciesReference species="M_cpd11493_c0" stoichiometry="1"/>
</listOfProducts>
<kineticLaw>
	<math xmlns="http://www.w3.org/1998/Math/MathML">
			<ci> FLUX_VALUE </ci>
	</math>
	<listOfParameters>
		<parameter id="LOWER_BOUND" value="0" name="mmol_per_gDW_per_hr"/>
		<parameter id="UPPER_BOUND" value="1000" name="mmol_per_gDW_per_hr"/>
		<parameter id="OBJECTIVE_COEFFICIENT" value="0"/>
		<parameter id="FLUX_VALUE" value="0.0" name="mmol_per_gDW_per_hr"/>
	</listOfParameters>
</kineticLaw>
</reaction>
<reaction id="R_rxn08838_c0" name="Lysophospholipase_L2_2_acylglycerophosphoethanolamine__n_C12_0_c0" reversible="true">
<notes>
<html:p>GENE_ASSOCIATION:WP_126150642.1</html:p>
<html:p>PROTEIN_ASSOCIATION:WP_126150642.1</html:p>
</notes>
<listOfReactants>
<speciesReference species="M_cpd00001_c0" stoichiometry="1"/>
<speciesReference species="M_cpd15336_c0" stoichiometry="1"/>
</listOfReactants>
<listOfProducts>
<speciesReference species="M_cpd00067_c0" stoichiometry="1"/>
<speciesReference species="M_cpd00908_c0" stoichiometry="1"/>
<speciesReference species="M_cpd01741_c0" stoichiometry="1"/>
</listOfProducts>
<kineticLaw>
	<math xmlns="http://www.w3.org/1998/Math/MathML">
			<ci> FLUX_VALUE </ci>
	</math>
	<listOfParameters>
		<parameter id="LOWER_BOUND" value="-1000" name="mmol_per_gDW_per_hr"/>
		<parameter id="UPPER_BOUND" value="1000" name="mmol_per_gDW_per_hr"/>
		<parameter id="OBJECTIVE_COEFFICIENT" value="0"/>
		<parameter id="FLUX_VALUE" value="0.0" name="mmol_per_gDW_per_hr"/>
	</listOfParameters>
</kineticLaw>
</reaction>
<reaction id="R_rxn00148_c0" name="ATP_pyruvate_2_O_phosphotransferase_c0" reversible="true">
<notes>
<html:p>GENE_ASSOCIATION:WP_126149983.1</html:p>
<html:p>PROTEIN_ASSOCIATION:WP_126149983.1</html:p>
</notes>
<listOfReactants>
<speciesReference species="M_cpd00002_c0" stoichiometry="1"/>
<speciesReference species="M_cpd00020_c0" stoichiometry="1"/>
</listOfReactants>
<listOfProducts>
<speciesReference species="M_cpd00008_c0" stoichiometry="1"/>
<speciesReference species="M_cpd00061_c0" stoichiometry="1"/>
<speciesReference species="M_cpd00067_c0" stoichiometry="1"/>
</listOfProducts>
<kineticLaw>
	<math xmlns="http://www.w3.org/1998/Math/MathML">
			<ci> FLUX_VALUE </ci>
	</math>
	<listOfParameters>
		<parameter id="LOWER_BOUND" value="-1000" name="mmol_per_gDW_per_hr"/>
		<parameter id="UPPER_BOUND" value="1000" name="mmol_per_gDW_per_hr"/>
		<parameter id="OBJECTIVE_COEFFICIENT" value="0"/>
		<parameter id="FLUX_VALUE" value="0.0" name="mmol_per_gDW_per_hr"/>
	</listOfParameters>
</kineticLaw>
</reaction>
<reaction id="R_rxn01102_c0" name="ATP_R_glycerate_3_phosphotransferase_c0" reversible="true">
<notes>
<html:p>GENE_ASSOCIATION:WP_126148787.1</html:p>
<html:p>PROTEIN_ASSOCIATION:WP_126148787.1</html:p>
</notes>
<listOfReactants>
<speciesReference species="M_cpd00002_c0" stoichiometry="1"/>
<speciesReference species="M_cpd00223_c0" stoichiometry="1"/>
</listOfReactants>
<listOfProducts>
<speciesReference species="M_cpd00008_c0" stoichiometry="1"/>
<speciesReference species="M_cpd00067_c0" stoichiometry="1"/>
<speciesReference species="M_cpd00169_c0" stoichiometry="1"/>
</listOfProducts>
<kineticLaw>
	<math xmlns="http://www.w3.org/1998/Math/MathML">
			<ci> FLUX_VALUE </ci>
	</math>
	<listOfParameters>
		<parameter id="LOWER_BOUND" value="-1000" name="mmol_per_gDW_per_hr"/>
		<parameter id="UPPER_BOUND" value="1000" name="mmol_per_gDW_per_hr"/>
		<parameter id="OBJECTIVE_COEFFICIENT" value="0"/>
		<parameter id="FLUX_VALUE" value="0.0" name="mmol_per_gDW_per_hr"/>
	</listOfParameters>
</kineticLaw>
</reaction>
<reaction id="R_rxn03906_c0" name="1_hydroxy_2_naphthoate_NADH_oxygen_oxidoreductase_2_hydroxylating__decarboxylating_c0" reversible="false">
<notes>
<html:p>GENE_ASSOCIATION:WP_126150182.1</html:p>
<html:p>PROTEIN_ASSOCIATION:WP_126150182.1</html:p>
</notes>
<listOfReactants>
<speciesReference species="M_cpd00004_c0" stoichiometry="1"/>
<speciesReference species="M_cpd00007_c0" stoichiometry="1"/>
<speciesReference species="M_cpd00067_c0" stoichiometry="2"/>
<speciesReference species="M_cpd02045_c0" stoichiometry="1"/>
</listOfReactants>
<listOfProducts>
<speciesReference species="M_cpd00001_c0" stoichiometry="1"/>
<speciesReference species="M_cpd00003_c0" stoichiometry="1"/>
<speciesReference species="M_cpd00011_c0" stoichiometry="1"/>
<speciesReference species="M_cpd01932_c0" stoichiometry="1"/>
</listOfProducts>
<kineticLaw>
	<math xmlns="http://www.w3.org/1998/Math/MathML">
			<ci> FLUX_VALUE </ci>
	</math>
	<listOfParameters>
		<parameter id="LOWER_BOUND" value="0" name="mmol_per_gDW_per_hr"/>
		<parameter id="UPPER_BOUND" value="1000" name="mmol_per_gDW_per_hr"/>
		<parameter id="OBJECTIVE_COEFFICIENT" value="0"/>
		<parameter id="FLUX_VALUE" value="0.0" name="mmol_per_gDW_per_hr"/>
	</listOfParameters>
</kineticLaw>
</reaction>
<reaction id="R_rxn05358_c0" name="2_methylbutanoyl_CoA_acyl_carrier_protein_transferase_c0" reversible="true">
<notes>
<html:p>GENE_ASSOCIATION:WP_126151274.1</html:p>
<html:p>PROTEIN_ASSOCIATION:WP_126151274.1</html:p>
</notes>
<listOfReactants>
<speciesReference species="M_cpd00760_c0" stoichiometry="1"/>
<speciesReference species="M_cpd11493_c0" stoichiometry="1"/>
</listOfReactants>
<listOfProducts>
<speciesReference species="M_cpd00010_c0" stoichiometry="1"/>
<speciesReference species="M_cpd00067_c0" stoichiometry="1"/>
<speciesReference species="M_cpd11495_c0" stoichiometry="1"/>
</listOfProducts>
<kineticLaw>
	<math xmlns="http://www.w3.org/1998/Math/MathML">
			<ci> FLUX_VALUE </ci>
	</math>
	<listOfParameters>
		<parameter id="LOWER_BOUND" value="-1000" name="mmol_per_gDW_per_hr"/>
		<parameter id="UPPER_BOUND" value="1000" name="mmol_per_gDW_per_hr"/>
		<parameter id="OBJECTIVE_COEFFICIENT" value="0"/>
		<parameter id="FLUX_VALUE" value="0.0" name="mmol_per_gDW_per_hr"/>
	</listOfParameters>
</kineticLaw>
</reaction>
<reaction id="R_rxn00100_c0" name="ATP_dephospho_CoA_3_phosphotransferase_c0" reversible="false">
<notes>
<html:p>GENE_ASSOCIATION:WP_126150084.1</html:p>
<html:p>PROTEIN_ASSOCIATION:WP_126150084.1</html:p>
</notes>
<listOfReactants>
<speciesReference species="M_cpd00002_c0" stoichiometry="1"/>
<speciesReference species="M_cpd00655_c0" stoichiometry="1"/>
</listOfReactants>
<listOfProducts>
<speciesReference species="M_cpd00008_c0" stoichiometry="1"/>
<speciesReference species="M_cpd00010_c0" stoichiometry="1"/>
<speciesReference species="M_cpd00067_c0" stoichiometry="1"/>
</listOfProducts>
<kineticLaw>
	<math xmlns="http://www.w3.org/1998/Math/MathML">
			<ci> FLUX_VALUE </ci>
	</math>
	<listOfParameters>
		<parameter id="LOWER_BOUND" value="0" name="mmol_per_gDW_per_hr"/>
		<parameter id="UPPER_BOUND" value="1000" name="mmol_per_gDW_per_hr"/>
		<parameter id="OBJECTIVE_COEFFICIENT" value="0"/>
		<parameter id="FLUX_VALUE" value="0.0" name="mmol_per_gDW_per_hr"/>
	</listOfParameters>
</kineticLaw>
</reaction>
<reaction id="R_rxn02842_c0" name="R04049_c0" reversible="true">
<notes>
<html:p>GENE_ASSOCIATION:WP_126151033.1</html:p>
<html:p>PROTEIN_ASSOCIATION:WP_126151033.1</html:p>
</notes>
<listOfReactants>
<speciesReference species="M_cpd00003_c0" stoichiometry="1"/>
<speciesReference species="M_cpd01795_c0" stoichiometry="1"/>
</listOfReactants>
<listOfProducts>
<speciesReference species="M_cpd00004_c0" stoichiometry="1"/>
<speciesReference species="M_cpd00067_c0" stoichiometry="1"/>
<speciesReference species="M_cpd02441_c0" stoichiometry="1"/>
</listOfProducts>
<kineticLaw>
	<math xmlns="http://www.w3.org/1998/Math/MathML">
			<ci> FLUX_VALUE </ci>
	</math>
	<listOfParameters>
		<parameter id="LOWER_BOUND" value="-1000" name="mmol_per_gDW_per_hr"/>
		<parameter id="UPPER_BOUND" value="1000" name="mmol_per_gDW_per_hr"/>
		<parameter id="OBJECTIVE_COEFFICIENT" value="0"/>
		<parameter id="FLUX_VALUE" value="0.0" name="mmol_per_gDW_per_hr"/>
	</listOfParameters>
</kineticLaw>
</reaction>
<reaction id="R_rxn02374_c0" name="R03314_c0" reversible="false">
<notes>
<html:p>GENE_ASSOCIATION:Unknown</html:p>
<html:p>PROTEIN_ASSOCIATION:Unknown</html:p>
</notes>
<listOfReactants>
<speciesReference species="M_cpd00858_c0" stoichiometry="1"/>
</listOfReactants>
<listOfProducts>
<speciesReference species="M_cpd00001_c0" stoichiometry="1"/>
<speciesReference species="M_cpd00067_c0" stoichiometry="1"/>
<speciesReference species="M_cpd02431_c0" stoichiometry="1"/>
</listOfProducts>
<kineticLaw>
	<math xmlns="http://www.w3.org/1998/Math/MathML">
			<ci> FLUX_VALUE </ci>
	</math>
	<listOfParameters>
		<parameter id="LOWER_BOUND" value="0" name="mmol_per_gDW_per_hr"/>
		<parameter id="UPPER_BOUND" value="1000" name="mmol_per_gDW_per_hr"/>
		<parameter id="OBJECTIVE_COEFFICIENT" value="0"/>
		<parameter id="FLUX_VALUE" value="0.0" name="mmol_per_gDW_per_hr"/>
	</listOfParameters>
</kineticLaw>
</reaction>
<reaction id="R_rxn05437_c0" name="12_methyl_trans_tetra_dec_2_enoyl_ACP_NAD_plus__oxidoreductase_A_specific_c0" reversible="false">
<notes>
<html:p>GENE_ASSOCIATION:WP_126149619.1</html:p>
<html:p>PROTEIN_ASSOCIATION:WP_126149619.1</html:p>
</notes>
<listOfReactants>
<speciesReference species="M_cpd00004_c0" stoichiometry="1"/>
<speciesReference species="M_cpd00067_c0" stoichiometry="1"/>
<speciesReference species="M_cpd11514_c0" stoichiometry="1"/>
</listOfReactants>
<listOfProducts>
<speciesReference species="M_cpd00003_c0" stoichiometry="1"/>
<speciesReference species="M_cpd11515_c0" stoichiometry="1"/>
</listOfProducts>
<kineticLaw>
	<math xmlns="http://www.w3.org/1998/Math/MathML">
			<ci> FLUX_VALUE </ci>
	</math>
	<listOfParameters>
		<parameter id="LOWER_BOUND" value="0" name="mmol_per_gDW_per_hr"/>
		<parameter id="UPPER_BOUND" value="1000" name="mmol_per_gDW_per_hr"/>
		<parameter id="OBJECTIVE_COEFFICIENT" value="0"/>
		<parameter id="FLUX_VALUE" value="0.0" name="mmol_per_gDW_per_hr"/>
	</listOfParameters>
</kineticLaw>
</reaction>
<reaction id="R_rxn05158_c0" name="ATP_phosphohydrolase_glycerol_3_phosphate_importing_c0" reversible="false">
<notes>
<html:p>GENE_ASSOCIATION:((WP_126152101.1 or WP_126149830.1 or WP_126148869.1 or WP_126148600.1 or WP_126149109.1 or WP_126149883.1 or WP_126150724.1 or WP_126150573.1) or WP_223214288.1 or WP_126149884.1 or WP_126149885.1)</html:p>
<html:p>PROTEIN_ASSOCIATION:((WP_126152101.1 or WP_126149830.1 or WP_126148869.1 or WP_126148600.1 or WP_126149109.1 or WP_126149883.1 or WP_126150724.1 or WP_126150573.1) or WP_223214288.1 or WP_126149884.1 or WP_126149885.1)</html:p>
</notes>
<listOfReactants>
<speciesReference species="M_cpd00001_c0" stoichiometry="1"/>
<speciesReference species="M_cpd00002_c0" stoichiometry="1"/>
<speciesReference species="M_cpd00080_e0" stoichiometry="1"/>
</listOfReactants>
<listOfProducts>
<speciesReference species="M_cpd00008_c0" stoichiometry="1"/>
<speciesReference species="M_cpd00009_c0" stoichiometry="1"/>
<speciesReference species="M_cpd00067_c0" stoichiometry="1"/>
<speciesReference species="M_cpd00080_c0" stoichiometry="1"/>
</listOfProducts>
<kineticLaw>
	<math xmlns="http://www.w3.org/1998/Math/MathML">
			<ci> FLUX_VALUE </ci>
	</math>
	<listOfParameters>
		<parameter id="LOWER_BOUND" value="0" name="mmol_per_gDW_per_hr"/>
		<parameter id="UPPER_BOUND" value="1000" name="mmol_per_gDW_per_hr"/>
		<parameter id="OBJECTIVE_COEFFICIENT" value="0"/>
		<parameter id="FLUX_VALUE" value="0.0" name="mmol_per_gDW_per_hr"/>
	</listOfParameters>
</kineticLaw>
</reaction>
<reaction id="R_rxn08976_c0" name="quinone_reductase_c0" reversible="false">
<notes>
<html:p>GENE_ASSOCIATION:WP_126150768.1</html:p>
<html:p>PROTEIN_ASSOCIATION:WP_126150768.1</html:p>
</notes>
<listOfReactants>
<speciesReference species="M_cpd00004_c0" stoichiometry="1"/>
<speciesReference species="M_cpd00067_c0" stoichiometry="1"/>
<speciesReference species="M_cpd15352_c0" stoichiometry="1"/>
</listOfReactants>
<listOfProducts>
<speciesReference species="M_cpd00003_c0" stoichiometry="1"/>
<speciesReference species="M_cpd15353_c0" stoichiometry="1"/>
</listOfProducts>
<kineticLaw>
	<math xmlns="http://www.w3.org/1998/Math/MathML">
			<ci> FLUX_VALUE </ci>
	</math>
	<listOfParameters>
		<parameter id="LOWER_BOUND" value="0" name="mmol_per_gDW_per_hr"/>
		<parameter id="UPPER_BOUND" value="1000" name="mmol_per_gDW_per_hr"/>
		<parameter id="OBJECTIVE_COEFFICIENT" value="0"/>
		<parameter id="FLUX_VALUE" value="0.0" name="mmol_per_gDW_per_hr"/>
	</listOfParameters>
</kineticLaw>
</reaction>
<reaction id="R_rxn00781_c0" name="D_glyceraldehyde_3_phosphate_NAD_plus__oxidoreductase_phosphorylating_c0" reversible="true">
<notes>
<html:p>GENE_ASSOCIATION:WP_126151917.1</html:p>
<html:p>PROTEIN_ASSOCIATION:WP_126151917.1</html:p>
</notes>
<listOfReactants>
<speciesReference species="M_cpd00003_c0" stoichiometry="1"/>
<speciesReference species="M_cpd00009_c0" stoichiometry="1"/>
<speciesReference species="M_cpd00102_c0" stoichiometry="1"/>
</listOfReactants>
<listOfProducts>
<speciesReference species="M_cpd00004_c0" stoichiometry="1"/>
<speciesReference species="M_cpd00067_c0" stoichiometry="1"/>
<speciesReference species="M_cpd00203_c0" stoichiometry="1"/>
</listOfProducts>
<kineticLaw>
	<math xmlns="http://www.w3.org/1998/Math/MathML">
			<ci> FLUX_VALUE </ci>
	</math>
	<listOfParameters>
		<parameter id="LOWER_BOUND" value="-1000" name="mmol_per_gDW_per_hr"/>
		<parameter id="UPPER_BOUND" value="1000" name="mmol_per_gDW_per_hr"/>
		<parameter id="OBJECTIVE_COEFFICIENT" value="0"/>
		<parameter id="FLUX_VALUE" value="0.0" name="mmol_per_gDW_per_hr"/>
	</listOfParameters>
</kineticLaw>
</reaction>
<reaction id="R_rxn05319_c0" name="TRANS_RXNBWI_115401cemaizeexpOH_c0" reversible="false">
<notes>
<html:p>GENE_ASSOCIATION:Unknown</html:p>
<html:p>PROTEIN_ASSOCIATION:Unknown</html:p>
</notes>
<listOfReactants>
<speciesReference species="M_cpd00001_c0" stoichiometry="1"/>
</listOfReactants>
<listOfProducts>
<speciesReference species="M_cpd00001_e0" stoichiometry="1"/>
</listOfProducts>
<kineticLaw>
	<math xmlns="http://www.w3.org/1998/Math/MathML">
			<ci> FLUX_VALUE </ci>
	</math>
	<listOfParameters>
		<parameter id="LOWER_BOUND" value="0" name="mmol_per_gDW_per_hr"/>
		<parameter id="UPPER_BOUND" value="1000" name="mmol_per_gDW_per_hr"/>
		<parameter id="OBJECTIVE_COEFFICIENT" value="0"/>
		<parameter id="FLUX_VALUE" value="0.0" name="mmol_per_gDW_per_hr"/>
	</listOfParameters>
</kineticLaw>
</reaction>
<reaction id="R_rxn00881_c0" name="1D_myo_Inositol_1_phosphate_phosphohydrolase_c0" reversible="false">
<notes>
<html:p>GENE_ASSOCIATION:(WP_126151909.1 or WP_126152024.1 or WP_126151506.1 or WP_126149763.1)</html:p>
<html:p>PROTEIN_ASSOCIATION:(WP_126151909.1 or WP_126152024.1 or WP_126151506.1 or WP_126149763.1)</html:p>
</notes>
<listOfReactants>
<speciesReference species="M_cpd00001_c0" stoichiometry="1"/>
<speciesReference species="M_cpd00867_c0" stoichiometry="1"/>
</listOfReactants>
<listOfProducts>
<speciesReference species="M_cpd00009_c0" stoichiometry="1"/>
<speciesReference species="M_cpd00121_c0" stoichiometry="1"/>
</listOfProducts>
<kineticLaw>
	<math xmlns="http://www.w3.org/1998/Math/MathML">
			<ci> FLUX_VALUE </ci>
	</math>
	<listOfParameters>
		<parameter id="LOWER_BOUND" value="0" name="mmol_per_gDW_per_hr"/>
		<parameter id="UPPER_BOUND" value="1000" name="mmol_per_gDW_per_hr"/>
		<parameter id="OBJECTIVE_COEFFICIENT" value="0"/>
		<parameter id="FLUX_VALUE" value="0.0" name="mmol_per_gDW_per_hr"/>
	</listOfParameters>
</kineticLaw>
</reaction>
<reaction id="R_rxn05298_c0" name="Na_plus_glutamate_symport_c0" reversible="true">
<notes>
<html:p>GENE_ASSOCIATION:WP_126151653.1</html:p>
<html:p>PROTEIN_ASSOCIATION:WP_126151653.1</html:p>
</notes>
<listOfReactants>
<speciesReference species="M_cpd00023_e0" stoichiometry="1"/>
<speciesReference species="M_cpd00971_e0" stoichiometry="1"/>
</listOfReactants>
<listOfProducts>
<speciesReference species="M_cpd00023_c0" stoichiometry="1"/>
<speciesReference species="M_cpd00971_c0" stoichiometry="1"/>
</listOfProducts>
<kineticLaw>
	<math xmlns="http://www.w3.org/1998/Math/MathML">
			<ci> FLUX_VALUE </ci>
	</math>
	<listOfParameters>
		<parameter id="LOWER_BOUND" value="-1000" name="mmol_per_gDW_per_hr"/>
		<parameter id="UPPER_BOUND" value="1000" name="mmol_per_gDW_per_hr"/>
		<parameter id="OBJECTIVE_COEFFICIENT" value="0"/>
		<parameter id="FLUX_VALUE" value="0.0" name="mmol_per_gDW_per_hr"/>
	</listOfParameters>
</kineticLaw>
</reaction>
<reaction id="R_rxn05408_c0" name="2_methylpropionyl_CoA_acyl_carrier_protein_transferase_c0" reversible="true">
<notes>
<html:p>GENE_ASSOCIATION:WP_126151274.1</html:p>
<html:p>PROTEIN_ASSOCIATION:WP_126151274.1</html:p>
</notes>
<listOfReactants>
<speciesReference species="M_cpd00481_c0" stoichiometry="1"/>
<speciesReference species="M_cpd11493_c0" stoichiometry="1"/>
</listOfReactants>
<listOfProducts>
<speciesReference species="M_cpd00010_c0" stoichiometry="1"/>
<speciesReference species="M_cpd00067_c0" stoichiometry="1"/>
<speciesReference species="M_cpd11545_c0" stoichiometry="1"/>
</listOfProducts>
<kineticLaw>
	<math xmlns="http://www.w3.org/1998/Math/MathML">
			<ci> FLUX_VALUE </ci>
	</math>
	<listOfParameters>
		<parameter id="LOWER_BOUND" value="-1000" name="mmol_per_gDW_per_hr"/>
		<parameter id="UPPER_BOUND" value="1000" name="mmol_per_gDW_per_hr"/>
		<parameter id="OBJECTIVE_COEFFICIENT" value="0"/>
		<parameter id="FLUX_VALUE" value="0.0" name="mmol_per_gDW_per_hr"/>
	</listOfParameters>
</kineticLaw>
</reaction>
<reaction id="R_rxn01355_c0" name="Propanoyl_CoA_carbon_dioxide_ligase_ADP_forming_c0" reversible="false">
<notes>
<html:p>GENE_ASSOCIATION:(WP_126148706.1 or WP_126148707.1)</html:p>
<html:p>PROTEIN_ASSOCIATION:(WP_126148706.1 or WP_126148707.1)</html:p>
</notes>
<listOfReactants>
<speciesReference species="M_cpd00002_c0" stoichiometry="1"/>
<speciesReference species="M_cpd00086_c0" stoichiometry="1"/>
<speciesReference species="M_cpd00242_c0" stoichiometry="1"/>
</listOfReactants>
<listOfProducts>
<speciesReference species="M_cpd00008_c0" stoichiometry="1"/>
<speciesReference species="M_cpd00009_c0" stoichiometry="1"/>
<speciesReference species="M_cpd00067_c0" stoichiometry="1"/>
<speciesReference species="M_cpd00519_c0" stoichiometry="1"/>
</listOfProducts>
<kineticLaw>
	<math xmlns="http://www.w3.org/1998/Math/MathML">
			<ci> FLUX_VALUE </ci>
	</math>
	<listOfParameters>
		<parameter id="LOWER_BOUND" value="0" name="mmol_per_gDW_per_hr"/>
		<parameter id="UPPER_BOUND" value="1000" name="mmol_per_gDW_per_hr"/>
		<parameter id="OBJECTIVE_COEFFICIENT" value="0"/>
		<parameter id="FLUX_VALUE" value="0.0" name="mmol_per_gDW_per_hr"/>
	</listOfParameters>
</kineticLaw>
</reaction>
<reaction id="R_rxn05401_c0" name="13_methyl_3_oxo_tetra_decanoyl_ACP_NADP_plus__oxidoreductase_c0" reversible="true">
<notes>
<html:p>GENE_ASSOCIATION:(WP_126149906.1 or WP_126150600.1)</html:p>
<html:p>PROTEIN_ASSOCIATION:(WP_126149906.1 or WP_126150600.1)</html:p>
</notes>
<listOfReactants>
<speciesReference species="M_cpd00005_c0" stoichiometry="1"/>
<speciesReference species="M_cpd00067_c0" stoichiometry="1"/>
<speciesReference species="M_cpd11537_c0" stoichiometry="1"/>
</listOfReactants>
<listOfProducts>
<speciesReference species="M_cpd00006_c0" stoichiometry="1"/>
<speciesReference species="M_cpd11538_c0" stoichiometry="1"/>
</listOfProducts>
<kineticLaw>
	<math xmlns="http://www.w3.org/1998/Math/MathML">
			<ci> FLUX_VALUE </ci>
	</math>
	<listOfParameters>
		<parameter id="LOWER_BOUND" value="-1000" name="mmol_per_gDW_per_hr"/>
		<parameter id="UPPER_BOUND" value="1000" name="mmol_per_gDW_per_hr"/>
		<parameter id="OBJECTIVE_COEFFICIENT" value="0"/>
		<parameter id="FLUX_VALUE" value="0.0" name="mmol_per_gDW_per_hr"/>
	</listOfParameters>
</kineticLaw>
</reaction>
<reaction id="R_rxn03185_c0" name="R04661_c0" reversible="true">
<notes>
<html:p>GENE_ASSOCIATION:WP_126150438.1</html:p>
<html:p>PROTEIN_ASSOCIATION:WP_126150438.1</html:p>
</notes>
<listOfReactants>
<speciesReference species="M_cpd00112_c0" stoichiometry="1"/>
<speciesReference species="M_cpd02999_c0" stoichiometry="1"/>
</listOfReactants>
<listOfProducts>
<speciesReference species="M_cpd00046_c0" stoichiometry="1"/>
<speciesReference species="M_cpd00067_c0" stoichiometry="1"/>
<speciesReference species="M_cpd03660_c0" stoichiometry="1"/>
</listOfProducts>
<kineticLaw>
	<math xmlns="http://www.w3.org/1998/Math/MathML">
			<ci> FLUX_VALUE </ci>
	</math>
	<listOfParameters>
		<parameter id="LOWER_BOUND" value="-1000" name="mmol_per_gDW_per_hr"/>
		<parameter id="UPPER_BOUND" value="1000" name="mmol_per_gDW_per_hr"/>
		<parameter id="OBJECTIVE_COEFFICIENT" value="0"/>
		<parameter id="FLUX_VALUE" value="0.0" name="mmol_per_gDW_per_hr"/>
	</listOfParameters>
</kineticLaw>
</reaction>
<reaction id="R_rxn01451_c0" name="S_3_Hydroxybutanoyl_CoA_NAD_plus__oxidoreductase_c0" reversible="true">
<notes>
<html:p>GENE_ASSOCIATION:((WP_126150005.1 and Unknown) or WP_126150005.1)</html:p>
<html:p>PROTEIN_ASSOCIATION:((WP_126150005.1 and Unknown) or WP_126150005.1)</html:p>
</notes>
<listOfReactants>
<speciesReference species="M_cpd00003_c0" stoichiometry="1"/>
<speciesReference species="M_cpd00842_c0" stoichiometry="1"/>
</listOfReactants>
<listOfProducts>
<speciesReference species="M_cpd00004_c0" stoichiometry="1"/>
<speciesReference species="M_cpd00067_c0" stoichiometry="1"/>
<speciesReference species="M_cpd00279_c0" stoichiometry="1"/>
</listOfProducts>
<kineticLaw>
	<math xmlns="http://www.w3.org/1998/Math/MathML">
			<ci> FLUX_VALUE </ci>
	</math>
	<listOfParameters>
		<parameter id="LOWER_BOUND" value="-1000" name="mmol_per_gDW_per_hr"/>
		<parameter id="UPPER_BOUND" value="1000" name="mmol_per_gDW_per_hr"/>
		<parameter id="OBJECTIVE_COEFFICIENT" value="0"/>
		<parameter id="FLUX_VALUE" value="0.0" name="mmol_per_gDW_per_hr"/>
	</listOfParameters>
</kineticLaw>
</reaction>
<reaction id="R_rxn02687_c0" name="R03790_c0" reversible="true">
<notes>
<html:p>GENE_ASSOCIATION:WP_126150020.1</html:p>
<html:p>PROTEIN_ASSOCIATION:WP_126150020.1</html:p>
</notes>
<listOfReactants>
<speciesReference species="M_cpd00003_c0" stoichiometry="1"/>
<speciesReference species="M_cpd01357_c0" stoichiometry="1"/>
</listOfReactants>
<listOfProducts>
<speciesReference species="M_cpd00004_c0" stoichiometry="1"/>
<speciesReference species="M_cpd00067_c0" stoichiometry="1"/>
<speciesReference species="M_cpd01447_c0" stoichiometry="1"/>
</listOfProducts>
<kineticLaw>
	<math xmlns="http://www.w3.org/1998/Math/MathML">
			<ci> FLUX_VALUE </ci>
	</math>
	<listOfParameters>
		<parameter id="LOWER_BOUND" value="-1000" name="mmol_per_gDW_per_hr"/>
		<parameter id="UPPER_BOUND" value="1000" name="mmol_per_gDW_per_hr"/>
		<parameter id="OBJECTIVE_COEFFICIENT" value="0"/>
		<parameter id="FLUX_VALUE" value="0.0" name="mmol_per_gDW_per_hr"/>
	</listOfParameters>
</kineticLaw>
</reaction>
<reaction id="R_rxn03903_c0" name="UDPMurAcoyl_L_Ala_D_gamma_Glu_L_Lys_D_Ala_D_Ala_undecaprenyl_phosphate_phospho_N_acetylmuramoyl_pentapeptide_transferase_c0" reversible="true">
<notes>
<html:p>GENE_ASSOCIATION:WP_126150943.1</html:p>
<html:p>PROTEIN_ASSOCIATION:WP_126150943.1</html:p>
</notes>
<listOfReactants>
<speciesReference species="M_cpd00286_c0" stoichiometry="1"/>
<speciesReference species="M_cpd02862_c0" stoichiometry="1"/>
</listOfReactants>
<listOfProducts>
<speciesReference species="M_cpd00091_c0" stoichiometry="1"/>
<speciesReference species="M_cpd02948_c0" stoichiometry="1"/>
</listOfProducts>
<kineticLaw>
	<math xmlns="http://www.w3.org/1998/Math/MathML">
			<ci> FLUX_VALUE </ci>
	</math>
	<listOfParameters>
		<parameter id="LOWER_BOUND" value="-1000" name="mmol_per_gDW_per_hr"/>
		<parameter id="UPPER_BOUND" value="1000" name="mmol_per_gDW_per_hr"/>
		<parameter id="OBJECTIVE_COEFFICIENT" value="0"/>
		<parameter id="FLUX_VALUE" value="0.0" name="mmol_per_gDW_per_hr"/>
	</listOfParameters>
</kineticLaw>
</reaction>
<reaction id="R_rxn00097_c0" name="ATP_AMP_phosphotransferase_c0" reversible="true">
<notes>
<html:p>GENE_ASSOCIATION:WP_126151768.1</html:p>
<html:p>PROTEIN_ASSOCIATION:WP_126151768.1</html:p>
</notes>
<listOfReactants>
<speciesReference species="M_cpd00002_c0" stoichiometry="1"/>
<speciesReference species="M_cpd00018_c0" stoichiometry="1"/>
<speciesReference species="M_cpd00067_c0" stoichiometry="1"/>
</listOfReactants>
<listOfProducts>
<speciesReference species="M_cpd00008_c0" stoichiometry="2"/>
</listOfProducts>
<kineticLaw>
	<math xmlns="http://www.w3.org/1998/Math/MathML">
			<ci> FLUX_VALUE </ci>
	</math>
	<listOfParameters>
		<parameter id="LOWER_BOUND" value="-1000" name="mmol_per_gDW_per_hr"/>
		<parameter id="UPPER_BOUND" value="1000" name="mmol_per_gDW_per_hr"/>
		<parameter id="OBJECTIVE_COEFFICIENT" value="0"/>
		<parameter id="FLUX_VALUE" value="0.0" name="mmol_per_gDW_per_hr"/>
	</listOfParameters>
</kineticLaw>
</reaction>
<reaction id="R_rxn02212_c0" name="2_Dehydro_3_deoxy_D_arabino_heptonate_7_phosphate_phosphate_lyase_cyclyzing_c0" reversible="false">
<notes>
<html:p>GENE_ASSOCIATION:WP_126150487.1</html:p>
<html:p>PROTEIN_ASSOCIATION:WP_126150487.1</html:p>
</notes>
<listOfReactants>
<speciesReference species="M_cpd02857_c0" stoichiometry="1"/>
</listOfReactants>
<listOfProducts>
<speciesReference species="M_cpd00009_c0" stoichiometry="1"/>
<speciesReference species="M_cpd00699_c0" stoichiometry="1"/>
</listOfProducts>
<kineticLaw>
	<math xmlns="http://www.w3.org/1998/Math/MathML">
			<ci> FLUX_VALUE </ci>
	</math>
	<listOfParameters>
		<parameter id="LOWER_BOUND" value="0" name="mmol_per_gDW_per_hr"/>
		<parameter id="UPPER_BOUND" value="1000" name="mmol_per_gDW_per_hr"/>
		<parameter id="OBJECTIVE_COEFFICIENT" value="0"/>
		<parameter id="FLUX_VALUE" value="0.0" name="mmol_per_gDW_per_hr"/>
	</listOfParameters>
</kineticLaw>
</reaction>
<reaction id="R_rxn00695_c0" name="ATP_alpha_D_glucose_1_phosphate_adenylyltransferase_c0" reversible="true">
<notes>
<html:p>GENE_ASSOCIATION:(Unknown and WP_126151389.1)</html:p>
<html:p>PROTEIN_ASSOCIATION:(Unknown and WP_126151389.1)</html:p>
</notes>
<listOfReactants>
<speciesReference species="M_cpd00002_c0" stoichiometry="1"/>
<speciesReference species="M_cpd00089_c0" stoichiometry="1"/>
</listOfReactants>
<listOfProducts>
<speciesReference species="M_cpd00012_c0" stoichiometry="1"/>
<speciesReference species="M_cpd00387_c0" stoichiometry="1"/>
</listOfProducts>
<kineticLaw>
	<math xmlns="http://www.w3.org/1998/Math/MathML">
			<ci> FLUX_VALUE </ci>
	</math>
	<listOfParameters>
		<parameter id="LOWER_BOUND" value="-1000" name="mmol_per_gDW_per_hr"/>
		<parameter id="UPPER_BOUND" value="1000" name="mmol_per_gDW_per_hr"/>
		<parameter id="OBJECTIVE_COEFFICIENT" value="0"/>
		<parameter id="FLUX_VALUE" value="0.0" name="mmol_per_gDW_per_hr"/>
	</listOfParameters>
</kineticLaw>
</reaction>
<reaction id="R_rxn07670_c0" name="hydroxycinnamoyl_CoA_anthocyanidin_3_5_diglucoside_5_O_glucoside_6_O_hydroxycinnamoyltransferase_c0" reversible="true">
<notes>
<html:p>GENE_ASSOCIATION:WP_126151884.1</html:p>
<html:p>PROTEIN_ASSOCIATION:WP_126151884.1</html:p>
</notes>
<listOfReactants>
<speciesReference species="M_cpd00192_c0" stoichiometry="1"/>
<speciesReference species="M_cpd05630_c0" stoichiometry="1"/>
</listOfReactants>
<listOfProducts>
<speciesReference species="M_cpd00010_c0" stoichiometry="1"/>
<speciesReference species="M_cpd15065_c0" stoichiometry="1"/>
</listOfProducts>
<kineticLaw>
	<math xmlns="http://www.w3.org/1998/Math/MathML">
			<ci> FLUX_VALUE </ci>
	</math>
	<listOfParameters>
		<parameter id="LOWER_BOUND" value="-1000" name="mmol_per_gDW_per_hr"/>
		<parameter id="UPPER_BOUND" value="1000" name="mmol_per_gDW_per_hr"/>
		<parameter id="OBJECTIVE_COEFFICIENT" value="0"/>
		<parameter id="FLUX_VALUE" value="0.0" name="mmol_per_gDW_per_hr"/>
	</listOfParameters>
</kineticLaw>
</reaction>
<reaction id="R_rxn05116_c0" name="R07406_c0" reversible="false">
<notes>
<html:p>GENE_ASSOCIATION:WP_126151279.1</html:p>
<html:p>PROTEIN_ASSOCIATION:WP_126151279.1</html:p>
</notes>
<listOfReactants>
<speciesReference species="M_cpd00067_c0" stoichiometry="1"/>
<speciesReference species="M_cpd04539_c0" stoichiometry="1"/>
</listOfReactants>
<listOfProducts>
<speciesReference species="M_cpd00011_c0" stoichiometry="1"/>
<speciesReference species="M_cpd08449_c0" stoichiometry="1"/>
</listOfProducts>
<kineticLaw>
	<math xmlns="http://www.w3.org/1998/Math/MathML">
			<ci> FLUX_VALUE </ci>
	</math>
	<listOfParameters>
		<parameter id="LOWER_BOUND" value="0" name="mmol_per_gDW_per_hr"/>
		<parameter id="UPPER_BOUND" value="1000" name="mmol_per_gDW_per_hr"/>
		<parameter id="OBJECTIVE_COEFFICIENT" value="0"/>
		<parameter id="FLUX_VALUE" value="0.0" name="mmol_per_gDW_per_hr"/>
	</listOfParameters>
</kineticLaw>
</reaction>
<reaction id="R_rxn05324_c0" name="Dodecanoyl_acyl_carrier_protein_malonyl_CoA_C_acyltransferasedecarboxylating__oxoacyl__and_enoyl_reducing_c0" reversible="false">
<notes>
<html:p>GENE_ASSOCIATION:WP_126149619.1</html:p>
<html:p>PROTEIN_ASSOCIATION:WP_126149619.1</html:p>
</notes>
<listOfReactants>
<speciesReference species="M_cpd00004_c0" stoichiometry="1"/>
<speciesReference species="M_cpd00067_c0" stoichiometry="2"/>
<speciesReference species="M_cpd11469_c0" stoichiometry="1"/>
</listOfReactants>
<listOfProducts>
<speciesReference species="M_cpd00003_c0" stoichiometry="1"/>
<speciesReference species="M_cpd11468_c0" stoichiometry="1"/>
</listOfProducts>
<kineticLaw>
	<math xmlns="http://www.w3.org/1998/Math/MathML">
			<ci> FLUX_VALUE </ci>
	</math>
	<listOfParameters>
		<parameter id="LOWER_BOUND" value="0" name="mmol_per_gDW_per_hr"/>
		<parameter id="UPPER_BOUND" value="1000" name="mmol_per_gDW_per_hr"/>
		<parameter id="OBJECTIVE_COEFFICIENT" value="0"/>
		<parameter id="FLUX_VALUE" value="0.0" name="mmol_per_gDW_per_hr"/>
	</listOfParameters>
</kineticLaw>
</reaction>
<reaction id="R_rxn10481_c0" name="Copper_transport_via_ABC_system_c0" reversible="false">
<notes>
<html:p>GENE_ASSOCIATION:(WP_223214105.1 or WP_126149852.1 or WP_126148647.1 or WP_126149348.1 or WP_126150300.1)</html:p>
<html:p>PROTEIN_ASSOCIATION:(WP_223214105.1 or WP_126149852.1 or WP_126148647.1 or WP_126149348.1 or WP_126150300.1)</html:p>
</notes>
<listOfReactants>
<speciesReference species="M_cpd00001_c0" stoichiometry="1"/>
<speciesReference species="M_cpd00002_c0" stoichiometry="1"/>
<speciesReference species="M_cpd00058_e0" stoichiometry="1"/>
</listOfReactants>
<listOfProducts>
<speciesReference species="M_cpd00008_c0" stoichiometry="1"/>
<speciesReference species="M_cpd00009_c0" stoichiometry="1"/>
<speciesReference species="M_cpd00058_c0" stoichiometry="1"/>
<speciesReference species="M_cpd00067_c0" stoichiometry="1"/>
</listOfProducts>
<kineticLaw>
	<math xmlns="http://www.w3.org/1998/Math/MathML">
			<ci> FLUX_VALUE </ci>
	</math>
	<listOfParameters>
		<parameter id="LOWER_BOUND" value="0" name="mmol_per_gDW_per_hr"/>
		<parameter id="UPPER_BOUND" value="1000" name="mmol_per_gDW_per_hr"/>
		<parameter id="OBJECTIVE_COEFFICIENT" value="0"/>
		<parameter id="FLUX_VALUE" value="0.0" name="mmol_per_gDW_per_hr"/>
	</listOfParameters>
</kineticLaw>
</reaction>
<reaction id="R_rxn03535_c0" name="ATP_cobIyrinic_acid_a_c_diamide_Cobeta_adenosyltransferase_c0" reversible="true">
<notes>
<html:p>GENE_ASSOCIATION:WP_126149722.1</html:p>
<html:p>PROTEIN_ASSOCIATION:WP_126149722.1</html:p>
</notes>
<listOfReactants>
<speciesReference species="M_cpd00002_c0" stoichiometry="1"/>
<speciesReference species="M_cpd00067_c0" stoichiometry="1"/>
<speciesReference species="M_cpd03915_c0" stoichiometry="1"/>
</listOfReactants>
<listOfProducts>
<speciesReference species="M_cpd00421_c0" stoichiometry="1"/>
<speciesReference species="M_cpd03916_c0" stoichiometry="1"/>
</listOfProducts>
<kineticLaw>
	<math xmlns="http://www.w3.org/1998/Math/MathML">
			<ci> FLUX_VALUE </ci>
	</math>
	<listOfParameters>
		<parameter id="LOWER_BOUND" value="-1000" name="mmol_per_gDW_per_hr"/>
		<parameter id="UPPER_BOUND" value="1000" name="mmol_per_gDW_per_hr"/>
		<parameter id="OBJECTIVE_COEFFICIENT" value="0"/>
		<parameter id="FLUX_VALUE" value="0.0" name="mmol_per_gDW_per_hr"/>
	</listOfParameters>
</kineticLaw>
</reaction>
<reaction id="R_rxn00655_c0" name="N_D_1_carboxyethyl_beta_alanine_NAD_plus__oxidoreductase_beta_alanine_forming_c0" reversible="true">
<notes>
<html:p>GENE_ASSOCIATION:(WP_126150353.1 or WP_164550423.1 or WP_126150963.1)</html:p>
<html:p>PROTEIN_ASSOCIATION:(WP_126150353.1 or WP_164550423.1 or WP_126150963.1)</html:p>
</notes>
<listOfReactants>
<speciesReference species="M_cpd00001_c0" stoichiometry="1"/>
<speciesReference species="M_cpd00003_c0" stoichiometry="1"/>
<speciesReference species="M_cpd01489_c0" stoichiometry="1"/>
</listOfReactants>
<listOfProducts>
<speciesReference species="M_cpd00004_c0" stoichiometry="1"/>
<speciesReference species="M_cpd00020_c0" stoichiometry="1"/>
<speciesReference species="M_cpd00067_c0" stoichiometry="1"/>
<speciesReference species="M_cpd00085_c0" stoichiometry="1"/>
</listOfProducts>
<kineticLaw>
	<math xmlns="http://www.w3.org/1998/Math/MathML">
			<ci> FLUX_VALUE </ci>
	</math>
	<listOfParameters>
		<parameter id="LOWER_BOUND" value="-1000" name="mmol_per_gDW_per_hr"/>
		<parameter id="UPPER_BOUND" value="1000" name="mmol_per_gDW_per_hr"/>
		<parameter id="OBJECTIVE_COEFFICIENT" value="0"/>
		<parameter id="FLUX_VALUE" value="0.0" name="mmol_per_gDW_per_hr"/>
	</listOfParameters>
</kineticLaw>
</reaction>
<reaction id="R_rxn00692_c0" name="5_10_Methylenetetrahydrofolate_glycine_hydroxymethyltransferase_c0" reversible="true">
<notes>
<html:p>GENE_ASSOCIATION:WP_126152113.1</html:p>
<html:p>PROTEIN_ASSOCIATION:WP_126152113.1</html:p>
</notes>
<listOfReactants>
<speciesReference species="M_cpd00001_c0" stoichiometry="1"/>
<speciesReference species="M_cpd00033_c0" stoichiometry="1"/>
<speciesReference species="M_cpd00125_c0" stoichiometry="1"/>
</listOfReactants>
<listOfProducts>
<speciesReference species="M_cpd00054_c0" stoichiometry="1"/>
<speciesReference species="M_cpd00087_c0" stoichiometry="1"/>
</listOfProducts>
<kineticLaw>
	<math xmlns="http://www.w3.org/1998/Math/MathML">
			<ci> FLUX_VALUE </ci>
	</math>
	<listOfParameters>
		<parameter id="LOWER_BOUND" value="-1000" name="mmol_per_gDW_per_hr"/>
		<parameter id="UPPER_BOUND" value="1000" name="mmol_per_gDW_per_hr"/>
		<parameter id="OBJECTIVE_COEFFICIENT" value="0"/>
		<parameter id="FLUX_VALUE" value="0.0" name="mmol_per_gDW_per_hr"/>
	</listOfParameters>
</kineticLaw>
</reaction>
<reaction id="R_rxn00802_c0" name="2_Nomega_L_argininosuccinate_arginine_lyase_fumarate_forming_c0" reversible="true">
<notes>
<html:p>GENE_ASSOCIATION:WP_126150456.1</html:p>
<html:p>PROTEIN_ASSOCIATION:WP_126150456.1</html:p>
</notes>
<listOfReactants>
<speciesReference species="M_cpd02152_c0" stoichiometry="1"/>
</listOfReactants>
<listOfProducts>
<speciesReference species="M_cpd00051_c0" stoichiometry="1"/>
<speciesReference species="M_cpd00106_c0" stoichiometry="1"/>
</listOfProducts>
<kineticLaw>
	<math xmlns="http://www.w3.org/1998/Math/MathML">
			<ci> FLUX_VALUE </ci>
	</math>
	<listOfParameters>
		<parameter id="LOWER_BOUND" value="-1000" name="mmol_per_gDW_per_hr"/>
		<parameter id="UPPER_BOUND" value="1000" name="mmol_per_gDW_per_hr"/>
		<parameter id="OBJECTIVE_COEFFICIENT" value="0"/>
		<parameter id="FLUX_VALUE" value="0.0" name="mmol_per_gDW_per_hr"/>
	</listOfParameters>
</kineticLaw>
</reaction>
<reaction id="R_rxn02160_c0" name="L_Histidinol_phosphate_phosphohydrolase_c0" reversible="false">
<notes>
<html:p>GENE_ASSOCIATION:WP_126149802.1</html:p>
<html:p>PROTEIN_ASSOCIATION:WP_126149802.1</html:p>
</notes>
<listOfReactants>
<speciesReference species="M_cpd00001_c0" stoichiometry="1"/>
<speciesReference species="M_cpd00807_c0" stoichiometry="1"/>
</listOfReactants>
<listOfProducts>
<speciesReference species="M_cpd00009_c0" stoichiometry="1"/>
<speciesReference species="M_cpd00641_c0" stoichiometry="1"/>
</listOfProducts>
<kineticLaw>
	<math xmlns="http://www.w3.org/1998/Math/MathML">
			<ci> FLUX_VALUE </ci>
	</math>
	<listOfParameters>
		<parameter id="LOWER_BOUND" value="0" name="mmol_per_gDW_per_hr"/>
		<parameter id="UPPER_BOUND" value="1000" name="mmol_per_gDW_per_hr"/>
		<parameter id="OBJECTIVE_COEFFICIENT" value="0"/>
		<parameter id="FLUX_VALUE" value="0.0" name="mmol_per_gDW_per_hr"/>
	</listOfParameters>
</kineticLaw>
</reaction>
<reaction id="R_rxn08802_c0" name="Lysophospholipase_L1_2_acylglycerophosphotidate__n_C18_1_periplasm_c0" reversible="true">
<notes>
<html:p>GENE_ASSOCIATION:WP_126150642.1</html:p>
<html:p>PROTEIN_ASSOCIATION:WP_126150642.1</html:p>
</notes>
<listOfReactants>
<speciesReference species="M_cpd00001_c0" stoichiometry="1"/>
<speciesReference species="M_cpd15328_c0" stoichiometry="1"/>
</listOfReactants>
<listOfProducts>
<speciesReference species="M_cpd00067_c0" stoichiometry="2"/>
<speciesReference species="M_cpd00080_c0" stoichiometry="1"/>
<speciesReference species="M_cpd15269_c0" stoichiometry="1"/>
</listOfProducts>
<kineticLaw>
	<math xmlns="http://www.w3.org/1998/Math/MathML">
			<ci> FLUX_VALUE </ci>
	</math>
	<listOfParameters>
		<parameter id="LOWER_BOUND" value="-1000" name="mmol_per_gDW_per_hr"/>
		<parameter id="UPPER_BOUND" value="1000" name="mmol_per_gDW_per_hr"/>
		<parameter id="OBJECTIVE_COEFFICIENT" value="0"/>
		<parameter id="FLUX_VALUE" value="0.0" name="mmol_per_gDW_per_hr"/>
	</listOfParameters>
</kineticLaw>
</reaction>
<reaction id="R_rxn00926_c0" name="Adenine_aminohydrolase_c0" reversible="false">
<notes>
<html:p>GENE_ASSOCIATION:(WP_126151163.1 or WP_223214069.1 or WP_126148920.1)</html:p>
<html:p>PROTEIN_ASSOCIATION:(WP_126151163.1 or WP_223214069.1 or WP_126148920.1)</html:p>
</notes>
<listOfReactants>
<speciesReference species="M_cpd00001_c0" stoichiometry="1"/>
<speciesReference species="M_cpd00067_c0" stoichiometry="1"/>
<speciesReference species="M_cpd00128_c0" stoichiometry="1"/>
</listOfReactants>
<listOfProducts>
<speciesReference species="M_cpd00013_c0" stoichiometry="1"/>
<speciesReference species="M_cpd00226_c0" stoichiometry="1"/>
</listOfProducts>
<kineticLaw>
	<math xmlns="http://www.w3.org/1998/Math/MathML">
			<ci> FLUX_VALUE </ci>
	</math>
	<listOfParameters>
		<parameter id="LOWER_BOUND" value="0" name="mmol_per_gDW_per_hr"/>
		<parameter id="UPPER_BOUND" value="1000" name="mmol_per_gDW_per_hr"/>
		<parameter id="OBJECTIVE_COEFFICIENT" value="0"/>
		<parameter id="FLUX_VALUE" value="0.0" name="mmol_per_gDW_per_hr"/>
	</listOfParameters>
</kineticLaw>
</reaction>
<reaction id="R_rxn05413_c0" name="4_methyl_pentanoyl_ACP_malonyl_acyl_carrier_protein_C_acyltransferase_decarboxylating_c0" reversible="false">
<notes>
<html:p>GENE_ASSOCIATION:(WP_126151312.1 and WP_164550493.1)</html:p>
<html:p>PROTEIN_ASSOCIATION:(WP_126151312.1 and WP_164550493.1)</html:p>
</notes>
<listOfReactants>
<speciesReference species="M_cpd11492_c0" stoichiometry="1"/>
<speciesReference species="M_cpd11549_c0" stoichiometry="1"/>
</listOfReactants>
<listOfProducts>
<speciesReference species="M_cpd00011_c0" stoichiometry="1"/>
<speciesReference species="M_cpd11493_c0" stoichiometry="1"/>
<speciesReference species="M_cpd11550_c0" stoichiometry="1"/>
</listOfProducts>
<kineticLaw>
	<math xmlns="http://www.w3.org/1998/Math/MathML">
			<ci> FLUX_VALUE </ci>
	</math>
	<listOfParameters>
		<parameter id="LOWER_BOUND" value="0" name="mmol_per_gDW_per_hr"/>
		<parameter id="UPPER_BOUND" value="1000" name="mmol_per_gDW_per_hr"/>
		<parameter id="OBJECTIVE_COEFFICIENT" value="0"/>
		<parameter id="FLUX_VALUE" value="0.0" name="mmol_per_gDW_per_hr"/>
	</listOfParameters>
</kineticLaw>
</reaction>
<reaction id="R_rxn02703_c0" name="ATP_sedoheptulose_1_phosphotransferase_c0" reversible="true">
<notes>
<html:p>GENE_ASSOCIATION:WP_126150098.1</html:p>
<html:p>PROTEIN_ASSOCIATION:WP_126150098.1</html:p>
</notes>
<listOfReactants>
<speciesReference species="M_cpd00002_c0" stoichiometry="1"/>
<speciesReference species="M_cpd01407_c0" stoichiometry="1"/>
</listOfReactants>
<listOfProducts>
<speciesReference species="M_cpd00008_c0" stoichiometry="1"/>
<speciesReference species="M_cpd03722_c0" stoichiometry="1"/>
</listOfProducts>
<kineticLaw>
	<math xmlns="http://www.w3.org/1998/Math/MathML">
			<ci> FLUX_VALUE </ci>
	</math>
	<listOfParameters>
		<parameter id="LOWER_BOUND" value="-1000" name="mmol_per_gDW_per_hr"/>
		<parameter id="UPPER_BOUND" value="1000" name="mmol_per_gDW_per_hr"/>
		<parameter id="OBJECTIVE_COEFFICIENT" value="0"/>
		<parameter id="FLUX_VALUE" value="0.0" name="mmol_per_gDW_per_hr"/>
	</listOfParameters>
</kineticLaw>
</reaction>
<reaction id="R_rxn00913_c0" name="Guanosine_5_monophosphate_phosphohydrolase_c0" reversible="false">
<notes>
<html:p>GENE_ASSOCIATION:WP_126151197.1</html:p>
<html:p>PROTEIN_ASSOCIATION:WP_126151197.1</html:p>
</notes>
<listOfReactants>
<speciesReference species="M_cpd00001_c0" stoichiometry="1"/>
<speciesReference species="M_cpd00126_c0" stoichiometry="1"/>
</listOfReactants>
<listOfProducts>
<speciesReference species="M_cpd00009_c0" stoichiometry="1"/>
<speciesReference species="M_cpd00311_c0" stoichiometry="1"/>
</listOfProducts>
<kineticLaw>
	<math xmlns="http://www.w3.org/1998/Math/MathML">
			<ci> FLUX_VALUE </ci>
	</math>
	<listOfParameters>
		<parameter id="LOWER_BOUND" value="0" name="mmol_per_gDW_per_hr"/>
		<parameter id="UPPER_BOUND" value="1000" name="mmol_per_gDW_per_hr"/>
		<parameter id="OBJECTIVE_COEFFICIENT" value="0"/>
		<parameter id="FLUX_VALUE" value="0.0" name="mmol_per_gDW_per_hr"/>
	</listOfParameters>
</kineticLaw>
</reaction>
<reaction id="R_rxn01997_c0" name="dTDPglucose_4_6_hydro_lyase_c0" reversible="false">
<notes>
<html:p>GENE_ASSOCIATION:WP_126150161.1</html:p>
<html:p>PROTEIN_ASSOCIATION:WP_126150161.1</html:p>
</notes>
<listOfReactants>
<speciesReference species="M_cpd00626_c0" stoichiometry="1"/>
</listOfReactants>
<listOfProducts>
<speciesReference species="M_cpd00001_c0" stoichiometry="1"/>
<speciesReference species="M_cpd00521_c0" stoichiometry="1"/>
</listOfProducts>
<kineticLaw>
	<math xmlns="http://www.w3.org/1998/Math/MathML">
			<ci> FLUX_VALUE </ci>
	</math>
	<listOfParameters>
		<parameter id="LOWER_BOUND" value="0" name="mmol_per_gDW_per_hr"/>
		<parameter id="UPPER_BOUND" value="1000" name="mmol_per_gDW_per_hr"/>
		<parameter id="OBJECTIVE_COEFFICIENT" value="0"/>
		<parameter id="FLUX_VALUE" value="0.0" name="mmol_per_gDW_per_hr"/>
	</listOfParameters>
</kineticLaw>
</reaction>
<reaction id="R_rxn08521_c0" name="reduced_riboflavin_NAD_plus__oxidoreductase_c0" reversible="true">
<notes>
<html:p>GENE_ASSOCIATION:WP_126151986.1</html:p>
<html:p>PROTEIN_ASSOCIATION:WP_126151986.1</html:p>
</notes>
<listOfReactants>
<speciesReference species="M_cpd00004_c0" stoichiometry="1"/>
<speciesReference species="M_cpd00067_c0" stoichiometry="2"/>
<speciesReference species="M_cpd00220_c0" stoichiometry="1"/>
</listOfReactants>
<listOfProducts>
<speciesReference species="M_cpd00003_c0" stoichiometry="1"/>
<speciesReference species="M_cpd00739_c0" stoichiometry="1"/>
</listOfProducts>
<kineticLaw>
	<math xmlns="http://www.w3.org/1998/Math/MathML">
			<ci> FLUX_VALUE </ci>
	</math>
	<listOfParameters>
		<parameter id="LOWER_BOUND" value="-1000" name="mmol_per_gDW_per_hr"/>
		<parameter id="UPPER_BOUND" value="1000" name="mmol_per_gDW_per_hr"/>
		<parameter id="OBJECTIVE_COEFFICIENT" value="0"/>
		<parameter id="FLUX_VALUE" value="0.0" name="mmol_per_gDW_per_hr"/>
	</listOfParameters>
</kineticLaw>
</reaction>
<reaction id="R_rxn08809_c0" name="Lysophospholipase_L1_2_acylglycerophosphoethanolamine__n_C18_1_periplasm_c0" reversible="true">
<notes>
<html:p>GENE_ASSOCIATION:WP_126150642.1</html:p>
<html:p>PROTEIN_ASSOCIATION:WP_126150642.1</html:p>
</notes>
<listOfReactants>
<speciesReference species="M_cpd00001_c0" stoichiometry="1"/>
<speciesReference species="M_cpd12547_c0" stoichiometry="1"/>
</listOfReactants>
<listOfProducts>
<speciesReference species="M_cpd00067_c0" stoichiometry="1"/>
<speciesReference species="M_cpd00908_c0" stoichiometry="1"/>
<speciesReference species="M_cpd15269_c0" stoichiometry="1"/>
</listOfProducts>
<kineticLaw>
	<math xmlns="http://www.w3.org/1998/Math/MathML">
			<ci> FLUX_VALUE </ci>
	</math>
	<listOfParameters>
		<parameter id="LOWER_BOUND" value="-1000" name="mmol_per_gDW_per_hr"/>
		<parameter id="UPPER_BOUND" value="1000" name="mmol_per_gDW_per_hr"/>
		<parameter id="OBJECTIVE_COEFFICIENT" value="0"/>
		<parameter id="FLUX_VALUE" value="0.0" name="mmol_per_gDW_per_hr"/>
	</listOfParameters>
</kineticLaw>
</reaction>
<reaction id="R_rxn06194_c0" name="Protein_glutamine_amidohydrolase_c0" reversible="true">
<notes>
<html:p>GENE_ASSOCIATION:WP_126150889.1</html:p>
<html:p>PROTEIN_ASSOCIATION:WP_126150889.1</html:p>
</notes>
<listOfReactants>
<speciesReference species="M_cpd00001_c0" stoichiometry="1"/>
<speciesReference species="M_cpd12140_c0" stoichiometry="1"/>
</listOfReactants>
<listOfProducts>
<speciesReference species="M_cpd00013_c0" stoichiometry="1"/>
<speciesReference species="M_cpd11711_c0" stoichiometry="1"/>
</listOfProducts>
<kineticLaw>
	<math xmlns="http://www.w3.org/1998/Math/MathML">
			<ci> FLUX_VALUE </ci>
	</math>
	<listOfParameters>
		<parameter id="LOWER_BOUND" value="-1000" name="mmol_per_gDW_per_hr"/>
		<parameter id="UPPER_BOUND" value="1000" name="mmol_per_gDW_per_hr"/>
		<parameter id="OBJECTIVE_COEFFICIENT" value="0"/>
		<parameter id="FLUX_VALUE" value="0.0" name="mmol_per_gDW_per_hr"/>
	</listOfParameters>
</kineticLaw>
</reaction>
<reaction id="R_rxn00259_c0" name="3S_citryl_CoA_oxaloacetate_lyase_acetyl_CoA_forming_c0" reversible="true">
<notes>
<html:p>GENE_ASSOCIATION:WP_126150118.1</html:p>
<html:p>PROTEIN_ASSOCIATION:WP_126150118.1</html:p>
</notes>
<listOfReactants>
<speciesReference species="M_cpd00442_c0" stoichiometry="1"/>
</listOfReactants>
<listOfProducts>
<speciesReference species="M_cpd00022_c0" stoichiometry="1"/>
<speciesReference species="M_cpd00032_c0" stoichiometry="1"/>
<speciesReference species="M_cpd00067_c0" stoichiometry="1"/>
</listOfProducts>
<kineticLaw>
	<math xmlns="http://www.w3.org/1998/Math/MathML">
			<ci> FLUX_VALUE </ci>
	</math>
	<listOfParameters>
		<parameter id="LOWER_BOUND" value="-1000" name="mmol_per_gDW_per_hr"/>
		<parameter id="UPPER_BOUND" value="1000" name="mmol_per_gDW_per_hr"/>
		<parameter id="OBJECTIVE_COEFFICIENT" value="0"/>
		<parameter id="FLUX_VALUE" value="0.0" name="mmol_per_gDW_per_hr"/>
	</listOfParameters>
</kineticLaw>
</reaction>
<reaction id="R_rxn00131_c0" name="AMP_phosphoribohydrolase_c0" reversible="true">
<notes>
<html:p>GENE_ASSOCIATION:WP_126151983.1</html:p>
<html:p>PROTEIN_ASSOCIATION:WP_126151983.1</html:p>
</notes>
<listOfReactants>
<speciesReference species="M_cpd00001_c0" stoichiometry="1"/>
<speciesReference species="M_cpd00018_c0" stoichiometry="1"/>
</listOfReactants>
<listOfProducts>
<speciesReference species="M_cpd00101_c0" stoichiometry="1"/>
<speciesReference species="M_cpd00128_c0" stoichiometry="1"/>
</listOfProducts>
<kineticLaw>
	<math xmlns="http://www.w3.org/1998/Math/MathML">
			<ci> FLUX_VALUE </ci>
	</math>
	<listOfParameters>
		<parameter id="LOWER_BOUND" value="-1000" name="mmol_per_gDW_per_hr"/>
		<parameter id="UPPER_BOUND" value="1000" name="mmol_per_gDW_per_hr"/>
		<parameter id="OBJECTIVE_COEFFICIENT" value="0"/>
		<parameter id="FLUX_VALUE" value="0.0" name="mmol_per_gDW_per_hr"/>
	</listOfParameters>
</kineticLaw>
</reaction>
<reaction id="R_rxn00345_c0" name="N_Acetyl_L_aspartate_amidohydrolase_c0" reversible="true">
<notes>
<html:p>GENE_ASSOCIATION:WP_126150119.1</html:p>
<html:p>PROTEIN_ASSOCIATION:WP_126150119.1</html:p>
</notes>
<listOfReactants>
<speciesReference species="M_cpd00001_c0" stoichiometry="1"/>
<speciesReference species="M_cpd00767_c0" stoichiometry="1"/>
</listOfReactants>
<listOfProducts>
<speciesReference species="M_cpd00029_c0" stoichiometry="1"/>
<speciesReference species="M_cpd00041_c0" stoichiometry="1"/>
</listOfProducts>
<kineticLaw>
	<math xmlns="http://www.w3.org/1998/Math/MathML">
			<ci> FLUX_VALUE </ci>
	</math>
	<listOfParameters>
		<parameter id="LOWER_BOUND" value="-1000" name="mmol_per_gDW_per_hr"/>
		<parameter id="UPPER_BOUND" value="1000" name="mmol_per_gDW_per_hr"/>
		<parameter id="OBJECTIVE_COEFFICIENT" value="0"/>
		<parameter id="FLUX_VALUE" value="0.0" name="mmol_per_gDW_per_hr"/>
	</listOfParameters>
</kineticLaw>
</reaction>
<reaction id="R_rxn07219_c0" name="malonyl_CoA_4_coumaroyl_CoA_malonyltransferase_cyclizing__reducing_c0" reversible="true">
<notes>
<html:p>GENE_ASSOCIATION:WP_126149416.1</html:p>
<html:p>PROTEIN_ASSOCIATION:WP_126149416.1</html:p>
</notes>
<listOfReactants>
<speciesReference species="M_cpd00005_c0" stoichiometry="1"/>
<speciesReference species="M_cpd00067_c0" stoichiometry="4"/>
<speciesReference species="M_cpd00070_c0" stoichiometry="3"/>
<speciesReference species="M_cpd00192_c0" stoichiometry="1"/>
</listOfReactants>
<listOfProducts>
<speciesReference species="M_cpd00001_c0" stoichiometry="1"/>
<speciesReference species="M_cpd00006_c0" stoichiometry="1"/>
<speciesReference species="M_cpd00010_c0" stoichiometry="4"/>
<speciesReference species="M_cpd00011_c0" stoichiometry="3"/>
<speciesReference species="M_cpd05556_c0" stoichiometry="1"/>
</listOfProducts>
<kineticLaw>
	<math xmlns="http://www.w3.org/1998/Math/MathML">
			<ci> FLUX_VALUE </ci>
	</math>
	<listOfParameters>
		<parameter id="LOWER_BOUND" value="-1000" name="mmol_per_gDW_per_hr"/>
		<parameter id="UPPER_BOUND" value="1000" name="mmol_per_gDW_per_hr"/>
		<parameter id="OBJECTIVE_COEFFICIENT" value="0"/>
		<parameter id="FLUX_VALUE" value="0.0" name="mmol_per_gDW_per_hr"/>
	</listOfParameters>
</kineticLaw>
</reaction>
<reaction id="R_rxn00178_c0" name="Acetyl_CoA_acetyl_CoA_C_acetyltransferase_c0" reversible="true">
<notes>
<html:p>GENE_ASSOCIATION:((WP_126149991.1 or WP_126151397.1) or (WP_126150065.1 or WP_126149416.1))</html:p>
<html:p>PROTEIN_ASSOCIATION:((WP_126149991.1 or WP_126151397.1) or (WP_126150065.1 or WP_126149416.1))</html:p>
</notes>
<listOfReactants>
<speciesReference species="M_cpd00022_c0" stoichiometry="2"/>
</listOfReactants>
<listOfProducts>
<speciesReference species="M_cpd00010_c0" stoichiometry="1"/>
<speciesReference species="M_cpd00279_c0" stoichiometry="1"/>
</listOfProducts>
<kineticLaw>
	<math xmlns="http://www.w3.org/1998/Math/MathML">
			<ci> FLUX_VALUE </ci>
	</math>
	<listOfParameters>
		<parameter id="LOWER_BOUND" value="-1000" name="mmol_per_gDW_per_hr"/>
		<parameter id="UPPER_BOUND" value="1000" name="mmol_per_gDW_per_hr"/>
		<parameter id="OBJECTIVE_COEFFICIENT" value="0"/>
		<parameter id="FLUX_VALUE" value="0.0" name="mmol_per_gDW_per_hr"/>
	</listOfParameters>
</kineticLaw>
</reaction>
<reaction id="R_rxn01362_c0" name="Orotidine_5_phosphate_diphosphate_phospho_alpha_D_ribosyl_transferase_c0" reversible="false">
<notes>
<html:p>GENE_ASSOCIATION:(WP_126152077.1 or WP_386849521.1)</html:p>
<html:p>PROTEIN_ASSOCIATION:(WP_126152077.1 or WP_386849521.1)</html:p>
</notes>
<listOfReactants>
<speciesReference species="M_cpd00103_c0" stoichiometry="1"/>
<speciesReference species="M_cpd00247_c0" stoichiometry="1"/>
</listOfReactants>
<listOfProducts>
<speciesReference species="M_cpd00012_c0" stoichiometry="1"/>
<speciesReference species="M_cpd00067_c0" stoichiometry="1"/>
<speciesReference species="M_cpd00810_c0" stoichiometry="1"/>
</listOfProducts>
<kineticLaw>
	<math xmlns="http://www.w3.org/1998/Math/MathML">
			<ci> FLUX_VALUE </ci>
	</math>
	<listOfParameters>
		<parameter id="LOWER_BOUND" value="0" name="mmol_per_gDW_per_hr"/>
		<parameter id="UPPER_BOUND" value="1000" name="mmol_per_gDW_per_hr"/>
		<parameter id="OBJECTIVE_COEFFICIENT" value="0"/>
		<parameter id="FLUX_VALUE" value="0.0" name="mmol_per_gDW_per_hr"/>
	</listOfParameters>
</kineticLaw>
</reaction>
<reaction id="R_rxn03174_c0" name="2_Amino_4_hydroxy_6_erythro_1_2_3_trihydroxypropyl_dihydropteridine_triphosphate_hydrolase_c0" reversible="false">
<notes>
<html:p>GENE_ASSOCIATION:(WP_126150168.1 or (WP_126148920.1 or WP_223214069.1 or WP_126151163.1))</html:p>
<html:p>PROTEIN_ASSOCIATION:(WP_126150168.1 or (WP_126148920.1 or WP_223214069.1 or WP_126151163.1))</html:p>
</notes>
<listOfReactants>
<speciesReference species="M_cpd03666_c0" stoichiometry="1"/>
</listOfReactants>
<listOfProducts>
<speciesReference species="M_cpd00001_c0" stoichiometry="1"/>
<speciesReference species="M_cpd02978_c0" stoichiometry="1"/>
</listOfProducts>
<kineticLaw>
	<math xmlns="http://www.w3.org/1998/Math/MathML">
			<ci> FLUX_VALUE </ci>
	</math>
	<listOfParameters>
		<parameter id="LOWER_BOUND" value="0" name="mmol_per_gDW_per_hr"/>
		<parameter id="UPPER_BOUND" value="1000" name="mmol_per_gDW_per_hr"/>
		<parameter id="OBJECTIVE_COEFFICIENT" value="0"/>
		<parameter id="FLUX_VALUE" value="0.0" name="mmol_per_gDW_per_hr"/>
	</listOfParameters>
</kineticLaw>
</reaction>
<reaction id="R_rxn10125_c0" name="NADP_transhydrogenase_periplasm_c0" reversible="true">
<notes>
<html:p>GENE_ASSOCIATION:((WP_126150003.1 and Unknown) or WP_126149557.1)</html:p>
<html:p>PROTEIN_ASSOCIATION:((WP_126150003.1 and Unknown) or WP_126149557.1)</html:p>
</notes>
<listOfReactants>
<speciesReference species="M_cpd00004_c0" stoichiometry="1"/>
<speciesReference species="M_cpd00006_c0" stoichiometry="1"/>
<speciesReference species="M_cpd00067_e0" stoichiometry="2"/>
</listOfReactants>
<listOfProducts>
<speciesReference species="M_cpd00003_c0" stoichiometry="1"/>
<speciesReference species="M_cpd00005_c0" stoichiometry="1"/>
<speciesReference species="M_cpd00067_c0" stoichiometry="2"/>
</listOfProducts>
<kineticLaw>
	<math xmlns="http://www.w3.org/1998/Math/MathML">
			<ci> FLUX_VALUE </ci>
	</math>
	<listOfParameters>
		<parameter id="LOWER_BOUND" value="-1000" name="mmol_per_gDW_per_hr"/>
		<parameter id="UPPER_BOUND" value="1000" name="mmol_per_gDW_per_hr"/>
		<parameter id="OBJECTIVE_COEFFICIENT" value="0"/>
		<parameter id="FLUX_VALUE" value="0.0" name="mmol_per_gDW_per_hr"/>
	</listOfParameters>
</kineticLaw>
</reaction>
<reaction id="R_rxn05161_c0" name="nonpolar_amino_acid_transporting_ATPase_c0" reversible="false">
<notes>
<html:p>GENE_ASSOCIATION:WP_126149411.1</html:p>
<html:p>PROTEIN_ASSOCIATION:WP_126149411.1</html:p>
</notes>
<listOfReactants>
<speciesReference species="M_cpd00001_c0" stoichiometry="1"/>
<speciesReference species="M_cpd00002_c0" stoichiometry="1"/>
<speciesReference species="M_cpd00107_e0" stoichiometry="1"/>
</listOfReactants>
<listOfProducts>
<speciesReference species="M_cpd00008_c0" stoichiometry="1"/>
<speciesReference species="M_cpd00009_c0" stoichiometry="1"/>
<speciesReference species="M_cpd00067_c0" stoichiometry="1"/>
<speciesReference species="M_cpd00107_c0" stoichiometry="1"/>
</listOfProducts>
<kineticLaw>
	<math xmlns="http://www.w3.org/1998/Math/MathML">
			<ci> FLUX_VALUE </ci>
	</math>
	<listOfParameters>
		<parameter id="LOWER_BOUND" value="0" name="mmol_per_gDW_per_hr"/>
		<parameter id="UPPER_BOUND" value="1000" name="mmol_per_gDW_per_hr"/>
		<parameter id="OBJECTIVE_COEFFICIENT" value="0"/>
		<parameter id="FLUX_VALUE" value="0.0" name="mmol_per_gDW_per_hr"/>
	</listOfParameters>
</kineticLaw>
</reaction>
<reaction id="R_rxn00549_c0" name="D_Fructose_1_6_bisphosphate_1_phosphohydrolase_c0" reversible="false">
<notes>
<html:p>GENE_ASSOCIATION:(WP_126151637.1 or WP_126150726.1)</html:p>
<html:p>PROTEIN_ASSOCIATION:(WP_126151637.1 or WP_126150726.1)</html:p>
</notes>
<listOfReactants>
<speciesReference species="M_cpd00001_c0" stoichiometry="1"/>
<speciesReference species="M_cpd00290_c0" stoichiometry="1"/>
</listOfReactants>
<listOfProducts>
<speciesReference species="M_cpd00009_c0" stoichiometry="1"/>
<speciesReference species="M_cpd00072_c0" stoichiometry="1"/>
</listOfProducts>
<kineticLaw>
	<math xmlns="http://www.w3.org/1998/Math/MathML">
			<ci> FLUX_VALUE </ci>
	</math>
	<listOfParameters>
		<parameter id="LOWER_BOUND" value="0" name="mmol_per_gDW_per_hr"/>
		<parameter id="UPPER_BOUND" value="1000" name="mmol_per_gDW_per_hr"/>
		<parameter id="OBJECTIVE_COEFFICIENT" value="0"/>
		<parameter id="FLUX_VALUE" value="0.0" name="mmol_per_gDW_per_hr"/>
	</listOfParameters>
</kineticLaw>
</reaction>
<reaction id="R_rxn03951_c0" name="NAD_dependent_threonine_4_phosphate_dehydrogenase_c0" reversible="true">
<notes>
<html:p>GENE_ASSOCIATION:(WP_126151279.1 or WP_126151279.1)</html:p>
<html:p>PROTEIN_ASSOCIATION:(WP_126151279.1 or WP_126151279.1)</html:p>
</notes>
<listOfReactants>
<speciesReference species="M_cpd00003_c0" stoichiometry="1"/>
<speciesReference species="M_cpd03607_c0" stoichiometry="1"/>
</listOfReactants>
<listOfProducts>
<speciesReference species="M_cpd00004_c0" stoichiometry="1"/>
<speciesReference species="M_cpd00067_c0" stoichiometry="1"/>
<speciesReference species="M_cpd04539_c0" stoichiometry="1"/>
</listOfProducts>
<kineticLaw>
	<math xmlns="http://www.w3.org/1998/Math/MathML">
			<ci> FLUX_VALUE </ci>
	</math>
	<listOfParameters>
		<parameter id="LOWER_BOUND" value="-1000" name="mmol_per_gDW_per_hr"/>
		<parameter id="UPPER_BOUND" value="1000" name="mmol_per_gDW_per_hr"/>
		<parameter id="OBJECTIVE_COEFFICIENT" value="0"/>
		<parameter id="FLUX_VALUE" value="0.0" name="mmol_per_gDW_per_hr"/>
	</listOfParameters>
</kineticLaw>
</reaction>
<reaction id="R_rxn07875_c0" name="R08086_c0" reversible="true">
<notes>
<html:p>GENE_ASSOCIATION:WP_126150020.1</html:p>
<html:p>PROTEIN_ASSOCIATION:WP_126150020.1</html:p>
</notes>
<listOfReactants>
<speciesReference species="M_cpd00001_c0" stoichiometry="1"/>
<speciesReference species="M_cpd00003_c0" stoichiometry="1"/>
<speciesReference species="M_cpd01061_c0" stoichiometry="1"/>
</listOfReactants>
<listOfProducts>
<speciesReference species="M_cpd00004_c0" stoichiometry="1"/>
<speciesReference species="M_cpd00067_c0" stoichiometry="2"/>
<speciesReference species="M_cpd15165_c0" stoichiometry="1"/>
</listOfProducts>
<kineticLaw>
	<math xmlns="http://www.w3.org/1998/Math/MathML">
			<ci> FLUX_VALUE </ci>
	</math>
	<listOfParameters>
		<parameter id="LOWER_BOUND" value="-1000" name="mmol_per_gDW_per_hr"/>
		<parameter id="UPPER_BOUND" value="1000" name="mmol_per_gDW_per_hr"/>
		<parameter id="OBJECTIVE_COEFFICIENT" value="0"/>
		<parameter id="FLUX_VALUE" value="0.0" name="mmol_per_gDW_per_hr"/>
	</listOfParameters>
</kineticLaw>
</reaction>
<reaction id="R_rxn05418_c0" name="8_methyl_3_oxo_nonanoyl_ACP_NADP_plus__oxidoreductase_c0" reversible="true">
<notes>
<html:p>GENE_ASSOCIATION:(WP_126150600.1 or WP_126149906.1)</html:p>
<html:p>PROTEIN_ASSOCIATION:(WP_126150600.1 or WP_126149906.1)</html:p>
</notes>
<listOfReactants>
<speciesReference species="M_cpd00005_c0" stoichiometry="1"/>
<speciesReference species="M_cpd00067_c0" stoichiometry="1"/>
<speciesReference species="M_cpd11554_c0" stoichiometry="1"/>
</listOfReactants>
<listOfProducts>
<speciesReference species="M_cpd00006_c0" stoichiometry="1"/>
<speciesReference species="M_cpd11555_c0" stoichiometry="1"/>
</listOfProducts>
<kineticLaw>
	<math xmlns="http://www.w3.org/1998/Math/MathML">
			<ci> FLUX_VALUE </ci>
	</math>
	<listOfParameters>
		<parameter id="LOWER_BOUND" value="-1000" name="mmol_per_gDW_per_hr"/>
		<parameter id="UPPER_BOUND" value="1000" name="mmol_per_gDW_per_hr"/>
		<parameter id="OBJECTIVE_COEFFICIENT" value="0"/>
		<parameter id="FLUX_VALUE" value="0.0" name="mmol_per_gDW_per_hr"/>
	</listOfParameters>
</kineticLaw>
</reaction>
<reaction id="R_rxn00506_c0" name="Acetaldehyde_NAD_plus__oxidoreductase_c0" reversible="false">
<notes>
<html:p>GENE_ASSOCIATION:(WP_126152169.1 or WP_126149073.1 or WP_126149424.1 or WP_126149165.1 or WP_126151240.1 or WP_126151233.1 or WP_126150872.1)</html:p>
<html:p>PROTEIN_ASSOCIATION:(WP_126152169.1 or WP_126149073.1 or WP_126149424.1 or WP_126149165.1 or WP_126151240.1 or WP_126151233.1 or WP_126150872.1)</html:p>
</notes>
<listOfReactants>
<speciesReference species="M_cpd00001_c0" stoichiometry="1"/>
<speciesReference species="M_cpd00003_c0" stoichiometry="1"/>
<speciesReference species="M_cpd00071_c0" stoichiometry="1"/>
</listOfReactants>
<listOfProducts>
<speciesReference species="M_cpd00004_c0" stoichiometry="1"/>
<speciesReference species="M_cpd00029_c0" stoichiometry="1"/>
<speciesReference species="M_cpd00067_c0" stoichiometry="2"/>
</listOfProducts>
<kineticLaw>
	<math xmlns="http://www.w3.org/1998/Math/MathML">
			<ci> FLUX_VALUE </ci>
	</math>
	<listOfParameters>
		<parameter id="LOWER_BOUND" value="0" name="mmol_per_gDW_per_hr"/>
		<parameter id="UPPER_BOUND" value="1000" name="mmol_per_gDW_per_hr"/>
		<parameter id="OBJECTIVE_COEFFICIENT" value="0"/>
		<parameter id="FLUX_VALUE" value="0.0" name="mmol_per_gDW_per_hr"/>
	</listOfParameters>
</kineticLaw>
</reaction>
<reaction id="R_rxn10060_c0" name="NAD_kinase_dTTP_c0" reversible="true">
<notes>
<html:p>GENE_ASSOCIATION:WP_126150146.1</html:p>
<html:p>PROTEIN_ASSOCIATION:WP_126150146.1</html:p>
</notes>
<listOfReactants>
<speciesReference species="M_cpd00003_c0" stoichiometry="1"/>
<speciesReference species="M_cpd00357_c0" stoichiometry="1"/>
</listOfReactants>
<listOfProducts>
<speciesReference species="M_cpd00006_c0" stoichiometry="1"/>
<speciesReference species="M_cpd00067_c0" stoichiometry="1"/>
<speciesReference species="M_cpd00297_c0" stoichiometry="1"/>
</listOfProducts>
<kineticLaw>
	<math xmlns="http://www.w3.org/1998/Math/MathML">
			<ci> FLUX_VALUE </ci>
	</math>
	<listOfParameters>
		<parameter id="LOWER_BOUND" value="-1000" name="mmol_per_gDW_per_hr"/>
		<parameter id="UPPER_BOUND" value="1000" name="mmol_per_gDW_per_hr"/>
		<parameter id="OBJECTIVE_COEFFICIENT" value="0"/>
		<parameter id="FLUX_VALUE" value="0.0" name="mmol_per_gDW_per_hr"/>
	</listOfParameters>
</kineticLaw>
</reaction>
<reaction id="R_rxn02933_c0" name="2S_3S_3_hydroxy_2_methylbutanoyl_CoA_NAD_plus__oxidoreductase_c0" reversible="true">
<notes>
<html:p>GENE_ASSOCIATION:((Unknown and WP_126150005.1) or WP_126150005.1)</html:p>
<html:p>PROTEIN_ASSOCIATION:((Unknown and WP_126150005.1) or WP_126150005.1)</html:p>
</notes>
<listOfReactants>
<speciesReference species="M_cpd00003_c0" stoichiometry="1"/>
<speciesReference species="M_cpd02691_c0" stoichiometry="1"/>
</listOfReactants>
<listOfProducts>
<speciesReference species="M_cpd00004_c0" stoichiometry="1"/>
<speciesReference species="M_cpd00067_c0" stoichiometry="1"/>
<speciesReference species="M_cpd02124_c0" stoichiometry="1"/>
</listOfProducts>
<kineticLaw>
	<math xmlns="http://www.w3.org/1998/Math/MathML">
			<ci> FLUX_VALUE </ci>
	</math>
	<listOfParameters>
		<parameter id="LOWER_BOUND" value="-1000" name="mmol_per_gDW_per_hr"/>
		<parameter id="UPPER_BOUND" value="1000" name="mmol_per_gDW_per_hr"/>
		<parameter id="OBJECTIVE_COEFFICIENT" value="0"/>
		<parameter id="FLUX_VALUE" value="0.0" name="mmol_per_gDW_per_hr"/>
	</listOfParameters>
</kineticLaw>
</reaction>
<reaction id="R_rxn00727_c0" name="Chorismate_pyruvate_lyase_amino_accepting_c0" reversible="false">
<notes>
<html:p>GENE_ASSOCIATION:(WP_126152001.1 and WP_126152000.1)</html:p>
<html:p>PROTEIN_ASSOCIATION:(WP_126152001.1 and WP_126152000.1)</html:p>
</notes>
<listOfReactants>
<speciesReference species="M_cpd00053_c0" stoichiometry="1"/>
<speciesReference species="M_cpd00216_c0" stoichiometry="1"/>
</listOfReactants>
<listOfProducts>
<speciesReference species="M_cpd00020_c0" stoichiometry="1"/>
<speciesReference species="M_cpd00023_c0" stoichiometry="1"/>
<speciesReference species="M_cpd00067_c0" stoichiometry="1"/>
<speciesReference species="M_cpd00093_c0" stoichiometry="1"/>
</listOfProducts>
<kineticLaw>
	<math xmlns="http://www.w3.org/1998/Math/MathML">
			<ci> FLUX_VALUE </ci>
	</math>
	<listOfParameters>
		<parameter id="LOWER_BOUND" value="0" name="mmol_per_gDW_per_hr"/>
		<parameter id="UPPER_BOUND" value="1000" name="mmol_per_gDW_per_hr"/>
		<parameter id="OBJECTIVE_COEFFICIENT" value="0"/>
		<parameter id="FLUX_VALUE" value="0.0" name="mmol_per_gDW_per_hr"/>
	</listOfParameters>
</kineticLaw>
</reaction>
<reaction id="R_rxn03852_c0" name="UDP_N_acetyl_D_mannosamine_N_acetyl_beta_D_glucosaminyldiphosphoundecaprenol_beta_1_4_N_acetylmannosaminyltransferase_c0" reversible="true">
<notes>
<html:p>GENE_ASSOCIATION:(WP_126151445.1 or WP_126150156.1)</html:p>
<html:p>PROTEIN_ASSOCIATION:(WP_126151445.1 or WP_126150156.1)</html:p>
</notes>
<listOfReactants>
<speciesReference species="M_cpd00861_c0" stoichiometry="1"/>
<speciesReference species="M_cpd00946_c0" stoichiometry="1"/>
</listOfReactants>
<listOfProducts>
<speciesReference species="M_cpd00014_c0" stoichiometry="1"/>
<speciesReference species="M_cpd02967_c0" stoichiometry="1"/>
</listOfProducts>
<kineticLaw>
	<math xmlns="http://www.w3.org/1998/Math/MathML">
			<ci> FLUX_VALUE </ci>
	</math>
	<listOfParameters>
		<parameter id="LOWER_BOUND" value="-1000" name="mmol_per_gDW_per_hr"/>
		<parameter id="UPPER_BOUND" value="1000" name="mmol_per_gDW_per_hr"/>
		<parameter id="OBJECTIVE_COEFFICIENT" value="0"/>
		<parameter id="FLUX_VALUE" value="0.0" name="mmol_per_gDW_per_hr"/>
	</listOfParameters>
</kineticLaw>
</reaction>
<reaction id="R_rxn12638_c0" name="methionyl_aminopeptidase_c0" reversible="false">
<notes>
<html:p>GENE_ASSOCIATION:((WP_126151888.1 or WP_206437816.1) or WP_126148556.1 or WP_126150774.1 or WP_126149528.1)</html:p>
<html:p>PROTEIN_ASSOCIATION:((WP_126151888.1 or WP_206437816.1) or WP_126148556.1 or WP_126150774.1 or WP_126149528.1)</html:p>
</notes>
<listOfReactants>
<speciesReference species="M_cpd00001_c0" stoichiometry="1"/>
<speciesReference species="M_cpd11588_c0" stoichiometry="1"/>
</listOfReactants>
<listOfProducts>
<speciesReference species="M_cpd00033_c0" stoichiometry="1"/>
<speciesReference species="M_cpd00129_c0" stoichiometry="1"/>
</listOfProducts>
<kineticLaw>
	<math xmlns="http://www.w3.org/1998/Math/MathML">
			<ci> FLUX_VALUE </ci>
	</math>
	<listOfParameters>
		<parameter id="LOWER_BOUND" value="0" name="mmol_per_gDW_per_hr"/>
		<parameter id="UPPER_BOUND" value="1000" name="mmol_per_gDW_per_hr"/>
		<parameter id="OBJECTIVE_COEFFICIENT" value="0"/>
		<parameter id="FLUX_VALUE" value="0.0" name="mmol_per_gDW_per_hr"/>
	</listOfParameters>
</kineticLaw>
</reaction>
<reaction id="R_rxn14379_c0" name="11beta_21_dihydroxy_5beta_pregnane_3_20_dione_NADP_plus__4_5_oxidoreductase_c0" reversible="true">
<notes>
<html:p>GENE_ASSOCIATION:WP_126149423.1</html:p>
<html:p>PROTEIN_ASSOCIATION:WP_126149423.1</html:p>
</notes>
<listOfReactants>
<speciesReference species="M_cpd00006_c0" stoichiometry="1"/>
<speciesReference species="M_cpd03256_c0" stoichiometry="1"/>
</listOfReactants>
<listOfProducts>
<speciesReference species="M_cpd00005_c0" stoichiometry="1"/>
<speciesReference species="M_cpd00067_c0" stoichiometry="1"/>
<speciesReference species="M_cpd01450_c0" stoichiometry="1"/>
</listOfProducts>
<kineticLaw>
	<math xmlns="http://www.w3.org/1998/Math/MathML">
			<ci> FLUX_VALUE </ci>
	</math>
	<listOfParameters>
		<parameter id="LOWER_BOUND" value="-1000" name="mmol_per_gDW_per_hr"/>
		<parameter id="UPPER_BOUND" value="1000" name="mmol_per_gDW_per_hr"/>
		<parameter id="OBJECTIVE_COEFFICIENT" value="0"/>
		<parameter id="FLUX_VALUE" value="0.0" name="mmol_per_gDW_per_hr"/>
	</listOfParameters>
</kineticLaw>
</reaction>
<reaction id="R_rxn05127_c0" name="R07418_c0" reversible="false">
<notes>
<html:p>GENE_ASSOCIATION:WP_126150020.1</html:p>
<html:p>PROTEIN_ASSOCIATION:WP_126150020.1</html:p>
</notes>
<listOfReactants>
<speciesReference species="M_cpd00001_c0" stoichiometry="1"/>
<speciesReference species="M_cpd00006_c0" stoichiometry="1"/>
<speciesReference species="M_cpd11341_c0" stoichiometry="1"/>
</listOfReactants>
<listOfProducts>
<speciesReference species="M_cpd00005_c0" stoichiometry="1"/>
<speciesReference species="M_cpd00067_c0" stoichiometry="2"/>
<speciesReference species="M_cpd11408_c0" stoichiometry="1"/>
</listOfProducts>
<kineticLaw>
	<math xmlns="http://www.w3.org/1998/Math/MathML">
			<ci> FLUX_VALUE </ci>
	</math>
	<listOfParameters>
		<parameter id="LOWER_BOUND" value="0" name="mmol_per_gDW_per_hr"/>
		<parameter id="UPPER_BOUND" value="1000" name="mmol_per_gDW_per_hr"/>
		<parameter id="OBJECTIVE_COEFFICIENT" value="0"/>
		<parameter id="FLUX_VALUE" value="0.0" name="mmol_per_gDW_per_hr"/>
	</listOfParameters>
</kineticLaw>
</reaction>
<reaction id="R_rxn00305_c0" name="GTP_oxaloacetate_carboxy_lyase_adding_GTPphosphoenolpyruvate_forming_c0" reversible="false">
<notes>
<html:p>GENE_ASSOCIATION:WP_126150971.1</html:p>
<html:p>PROTEIN_ASSOCIATION:WP_126150971.1</html:p>
</notes>
<listOfReactants>
<speciesReference species="M_cpd00032_c0" stoichiometry="1"/>
<speciesReference species="M_cpd00038_c0" stoichiometry="1"/>
</listOfReactants>
<listOfProducts>
<speciesReference species="M_cpd00011_c0" stoichiometry="1"/>
<speciesReference species="M_cpd00031_c0" stoichiometry="1"/>
<speciesReference species="M_cpd00061_c0" stoichiometry="1"/>
</listOfProducts>
<kineticLaw>
	<math xmlns="http://www.w3.org/1998/Math/MathML">
			<ci> FLUX_VALUE </ci>
	</math>
	<listOfParameters>
		<parameter id="LOWER_BOUND" value="0" name="mmol_per_gDW_per_hr"/>
		<parameter id="UPPER_BOUND" value="1000" name="mmol_per_gDW_per_hr"/>
		<parameter id="OBJECTIVE_COEFFICIENT" value="0"/>
		<parameter id="FLUX_VALUE" value="0.0" name="mmol_per_gDW_per_hr"/>
	</listOfParameters>
</kineticLaw>
</reaction>
<reaction id="R_rxn01445_c0" name="2_Deoxyguanosine_5_monophosphate_phosphohydrolase_c0" reversible="false">
<notes>
<html:p>GENE_ASSOCIATION:WP_126151197.1</html:p>
<html:p>PROTEIN_ASSOCIATION:WP_126151197.1</html:p>
</notes>
<listOfReactants>
<speciesReference species="M_cpd00001_c0" stoichiometry="1"/>
<speciesReference species="M_cpd00296_c0" stoichiometry="1"/>
</listOfReactants>
<listOfProducts>
<speciesReference species="M_cpd00009_c0" stoichiometry="1"/>
<speciesReference species="M_cpd00277_c0" stoichiometry="1"/>
</listOfProducts>
<kineticLaw>
	<math xmlns="http://www.w3.org/1998/Math/MathML">
			<ci> FLUX_VALUE </ci>
	</math>
	<listOfParameters>
		<parameter id="LOWER_BOUND" value="0" name="mmol_per_gDW_per_hr"/>
		<parameter id="UPPER_BOUND" value="1000" name="mmol_per_gDW_per_hr"/>
		<parameter id="OBJECTIVE_COEFFICIENT" value="0"/>
		<parameter id="FLUX_VALUE" value="0.0" name="mmol_per_gDW_per_hr"/>
	</listOfParameters>
</kineticLaw>
</reaction>
<reaction id="R_rxn05248_c0" name="FACOAL150anteiso_c0" reversible="false">
<notes>
<html:p>GENE_ASSOCIATION:(WP_164550356.1 or WP_126151455.1 or WP_126151469.1 or WP_126151244.1 or WP_126151245.1)</html:p>
<html:p>PROTEIN_ASSOCIATION:(WP_164550356.1 or WP_126151455.1 or WP_126151469.1 or WP_126151244.1 or WP_126151245.1)</html:p>
</notes>
<listOfReactants>
<speciesReference species="M_cpd00002_c0" stoichiometry="1"/>
<speciesReference species="M_cpd00010_c0" stoichiometry="1"/>
<speciesReference species="M_cpd11438_c0" stoichiometry="1"/>
</listOfReactants>
<listOfProducts>
<speciesReference species="M_cpd00012_c0" stoichiometry="1"/>
<speciesReference species="M_cpd00018_c0" stoichiometry="1"/>
<speciesReference species="M_cpd11439_c0" stoichiometry="1"/>
</listOfProducts>
<kineticLaw>
	<math xmlns="http://www.w3.org/1998/Math/MathML">
			<ci> FLUX_VALUE </ci>
	</math>
	<listOfParameters>
		<parameter id="LOWER_BOUND" value="0" name="mmol_per_gDW_per_hr"/>
		<parameter id="UPPER_BOUND" value="1000" name="mmol_per_gDW_per_hr"/>
		<parameter id="OBJECTIVE_COEFFICIENT" value="0"/>
		<parameter id="FLUX_VALUE" value="0.0" name="mmol_per_gDW_per_hr"/>
	</listOfParameters>
</kineticLaw>
</reaction>
<reaction id="R_rxn00612_c0" name="sn_Glycerol_3_phosphate_NADP_plus__2_oxidoreductase_c0" reversible="true">
<notes>
<html:p>GENE_ASSOCIATION:(WP_126150027.1 or WP_126150027.1)</html:p>
<html:p>PROTEIN_ASSOCIATION:(WP_126150027.1 or WP_126150027.1)</html:p>
</notes>
<listOfReactants>
<speciesReference species="M_cpd00006_c0" stoichiometry="1"/>
<speciesReference species="M_cpd00080_c0" stoichiometry="1"/>
</listOfReactants>
<listOfProducts>
<speciesReference species="M_cpd00005_c0" stoichiometry="1"/>
<speciesReference species="M_cpd00067_c0" stoichiometry="1"/>
<speciesReference species="M_cpd00095_c0" stoichiometry="1"/>
</listOfProducts>
<kineticLaw>
	<math xmlns="http://www.w3.org/1998/Math/MathML">
			<ci> FLUX_VALUE </ci>
	</math>
	<listOfParameters>
		<parameter id="LOWER_BOUND" value="-1000" name="mmol_per_gDW_per_hr"/>
		<parameter id="UPPER_BOUND" value="1000" name="mmol_per_gDW_per_hr"/>
		<parameter id="OBJECTIVE_COEFFICIENT" value="0"/>
		<parameter id="FLUX_VALUE" value="0.0" name="mmol_per_gDW_per_hr"/>
	</listOfParameters>
</kineticLaw>
</reaction>
<reaction id="R_rxn06403_c0" name="D_Glucoside_glucohydrolase_c0" reversible="true">
<notes>
<html:p>GENE_ASSOCIATION:WP_164550362.1</html:p>
<html:p>PROTEIN_ASSOCIATION:WP_164550362.1</html:p>
</notes>
<listOfReactants>
<speciesReference species="M_cpd00001_c0" stoichiometry="1"/>
<speciesReference species="M_cpd01240_c0" stoichiometry="1"/>
</listOfReactants>
<listOfProducts>
<speciesReference species="M_cpd00027_c0" stoichiometry="1"/>
<speciesReference species="M_cpd11848_c0" stoichiometry="1"/>
</listOfProducts>
<kineticLaw>
	<math xmlns="http://www.w3.org/1998/Math/MathML">
			<ci> FLUX_VALUE </ci>
	</math>
	<listOfParameters>
		<parameter id="LOWER_BOUND" value="-1000" name="mmol_per_gDW_per_hr"/>
		<parameter id="UPPER_BOUND" value="1000" name="mmol_per_gDW_per_hr"/>
		<parameter id="OBJECTIVE_COEFFICIENT" value="0"/>
		<parameter id="FLUX_VALUE" value="0.0" name="mmol_per_gDW_per_hr"/>
	</listOfParameters>
</kineticLaw>
</reaction>
<reaction id="R_rxn05539_c0" name="oligopeptide_transporting_ATPase_c0" reversible="false">
<notes>
<html:p>GENE_ASSOCIATION:((WP_126150599.1 or WP_126149770.1) or WP_126148676.1 or (WP_126149439.1 or WP_126148674.1 or WP_164550197.1))</html:p>
<html:p>PROTEIN_ASSOCIATION:((WP_126150599.1 or WP_126149770.1) or WP_126148676.1 or (WP_126149439.1 or WP_126148674.1 or WP_164550197.1))</html:p>
</notes>
<listOfReactants>
<speciesReference species="M_cpd00001_c0" stoichiometry="1"/>
<speciesReference species="M_cpd00002_c0" stoichiometry="1"/>
<speciesReference species="M_cpd01017_e0" stoichiometry="1"/>
</listOfReactants>
<listOfProducts>
<speciesReference species="M_cpd00008_c0" stoichiometry="1"/>
<speciesReference species="M_cpd00009_c0" stoichiometry="1"/>
<speciesReference species="M_cpd00067_c0" stoichiometry="1"/>
<speciesReference species="M_cpd01017_c0" stoichiometry="1"/>
</listOfProducts>
<kineticLaw>
	<math xmlns="http://www.w3.org/1998/Math/MathML">
			<ci> FLUX_VALUE </ci>
	</math>
	<listOfParameters>
		<parameter id="LOWER_BOUND" value="0" name="mmol_per_gDW_per_hr"/>
		<parameter id="UPPER_BOUND" value="1000" name="mmol_per_gDW_per_hr"/>
		<parameter id="OBJECTIVE_COEFFICIENT" value="0"/>
		<parameter id="FLUX_VALUE" value="0.0" name="mmol_per_gDW_per_hr"/>
	</listOfParameters>
</kineticLaw>
</reaction>
<reaction id="R_rxn08841_c0" name="Lysophospholipase_L2_2_acylglycerophosphoethanolamine__n_C16_0_c0" reversible="true">
<notes>
<html:p>GENE_ASSOCIATION:WP_126150642.1</html:p>
<html:p>PROTEIN_ASSOCIATION:WP_126150642.1</html:p>
</notes>
<listOfReactants>
<speciesReference species="M_cpd00001_c0" stoichiometry="1"/>
<speciesReference species="M_cpd15339_c0" stoichiometry="1"/>
</listOfReactants>
<listOfProducts>
<speciesReference species="M_cpd00067_c0" stoichiometry="1"/>
<speciesReference species="M_cpd00214_c0" stoichiometry="1"/>
<speciesReference species="M_cpd00908_c0" stoichiometry="1"/>
</listOfProducts>
<kineticLaw>
	<math xmlns="http://www.w3.org/1998/Math/MathML">
			<ci> FLUX_VALUE </ci>
	</math>
	<listOfParameters>
		<parameter id="LOWER_BOUND" value="-1000" name="mmol_per_gDW_per_hr"/>
		<parameter id="UPPER_BOUND" value="1000" name="mmol_per_gDW_per_hr"/>
		<parameter id="OBJECTIVE_COEFFICIENT" value="0"/>
		<parameter id="FLUX_VALUE" value="0.0" name="mmol_per_gDW_per_hr"/>
	</listOfParameters>
</kineticLaw>
</reaction>
<reaction id="R_rxn05461_c0" name="3_Hydroxyoctodecanoyl_ACP_NADP_plus__oxidoreductase_c0" reversible="true">
<notes>
<html:p>GENE_ASSOCIATION:(WP_126149906.1 or WP_126150600.1)</html:p>
<html:p>PROTEIN_ASSOCIATION:(WP_126149906.1 or WP_126150600.1)</html:p>
</notes>
<listOfReactants>
<speciesReference species="M_cpd00005_c0" stoichiometry="1"/>
<speciesReference species="M_cpd00067_c0" stoichiometry="1"/>
<speciesReference species="M_cpd11570_c0" stoichiometry="1"/>
</listOfReactants>
<listOfProducts>
<speciesReference species="M_cpd00006_c0" stoichiometry="1"/>
<speciesReference species="M_cpd11571_c0" stoichiometry="1"/>
</listOfProducts>
<kineticLaw>
	<math xmlns="http://www.w3.org/1998/Math/MathML">
			<ci> FLUX_VALUE </ci>
	</math>
	<listOfParameters>
		<parameter id="LOWER_BOUND" value="-1000" name="mmol_per_gDW_per_hr"/>
		<parameter id="UPPER_BOUND" value="1000" name="mmol_per_gDW_per_hr"/>
		<parameter id="OBJECTIVE_COEFFICIENT" value="0"/>
		<parameter id="FLUX_VALUE" value="0.0" name="mmol_per_gDW_per_hr"/>
	</listOfParameters>
</kineticLaw>
</reaction>
<reaction id="R_rxn07312_c0" name="R07481_c0" reversible="true">
<notes>
<html:p>GENE_ASSOCIATION:WP_126151376.1</html:p>
<html:p>PROTEIN_ASSOCIATION:WP_126151376.1</html:p>
</notes>
<listOfReactants>
<speciesReference species="M_cpd00017_c0" stoichiometry="1"/>
<speciesReference species="M_cpd01306_c0" stoichiometry="1"/>
</listOfReactants>
<listOfProducts>
<speciesReference species="M_cpd00019_c0" stoichiometry="1"/>
<speciesReference species="M_cpd00067_c0" stoichiometry="1"/>
<speciesReference species="M_cpd05727_c0" stoichiometry="1"/>
</listOfProducts>
<kineticLaw>
	<math xmlns="http://www.w3.org/1998/Math/MathML">
			<ci> FLUX_VALUE </ci>
	</math>
	<listOfParameters>
		<parameter id="LOWER_BOUND" value="-1000" name="mmol_per_gDW_per_hr"/>
		<parameter id="UPPER_BOUND" value="1000" name="mmol_per_gDW_per_hr"/>
		<parameter id="OBJECTIVE_COEFFICIENT" value="0"/>
		<parameter id="FLUX_VALUE" value="0.0" name="mmol_per_gDW_per_hr"/>
	</listOfParameters>
</kineticLaw>
</reaction>
<reaction id="R_rxn02159_c0" name="L_Histidinol_NAD_plus__oxidoreductase_c0" reversible="true">
<notes>
<html:p>GENE_ASSOCIATION:(WP_126149189.1 or WP_126149189.1)</html:p>
<html:p>PROTEIN_ASSOCIATION:(WP_126149189.1 or WP_126149189.1)</html:p>
</notes>
<listOfReactants>
<speciesReference species="M_cpd00003_c0" stoichiometry="1"/>
<speciesReference species="M_cpd00641_c0" stoichiometry="1"/>
</listOfReactants>
<listOfProducts>
<speciesReference species="M_cpd00004_c0" stoichiometry="1"/>
<speciesReference species="M_cpd00067_c0" stoichiometry="1"/>
<speciesReference species="M_cpd01324_c0" stoichiometry="1"/>
</listOfProducts>
<kineticLaw>
	<math xmlns="http://www.w3.org/1998/Math/MathML">
			<ci> FLUX_VALUE </ci>
	</math>
	<listOfParameters>
[truncated: 1,149,985 more chars]
