# Supplementary material for: Potentiators empower synthetic microbiomes as silent guardians against co-contamination
Source: Nat Commun. 2025 Dec 31;17:1185. doi: 10.1038/s41467-025-67953-5 (PMC12858907; doi:10.1038/s41467-025-67953-5)
Supplement: Supplementary file 7 — Supplementary Data 5 [file 41467_2025_67953_MOESM7_ESM.zip › Supplementary models/Strains_top10% species/Leucobacter_exalbidus_faa.sbml]

<?xml version="1.0" encoding="UTF-8"?>
<sbml xmlns="http://www.sbml.org/sbml/level2" level="2" version="1" xmlns:html="http://www.w3.org/1999/xhtml">
<model id="Leucobacter_exalbidus_faa" name="Clavibacter_SEED_model">
<listOfUnitDefinitions>
	<unitDefinition id="mmol_per_gDW_per_hr">
		<listOfUnits>
			<unit kind="mole" scale="-3"/>
			<unit kind="gram" exponent="-1"/>
			<unit kind="second" multiplier=".00027777" exponent="-1"/>
		</listOfUnits>
	</unitDefinition>
</listOfUnitDefinitions>
<listOfCompartments>
<compartment id="c0" name="Cytosol_0" />
<compartment id="e0" name="Extracellular_0" />
</listOfCompartments>
<listOfSpecies>
<species id="M_cpd00067_c0" name="H_plus__c0" compartment="c0" charge="1" boundaryCondition="false"/>
<species id="M_cpd00078_c0" name="Succinyl_CoA_c0" compartment="c0" charge="-5" boundaryCondition="false"/>
<species id="M_cpd00380_c0" name="Itaconate_c0" compartment="c0" charge="-2" boundaryCondition="false"/>
<species id="M_cpd00036_c0" name="Succinate_c0" compartment="c0" charge="-2" boundaryCondition="false"/>
<species id="M_cpd00416_c0" name="Itaconyl_CoA_c0" compartment="c0" charge="-4" boundaryCondition="false"/>
<species id="M_cpd00443_c0" name="ABEE_c0" compartment="c0" charge="-1" boundaryCondition="false"/>
<species id="M_cpd02920_c0" name="2_Amino_4_hydroxy_6_hydroxymethyl_7_8_dihydropteridinediphosphate_c0" compartment="c0" charge="-2" boundaryCondition="false"/>
<species id="M_cpd00012_c0" name="PPi_c0" compartment="c0" charge="-3" boundaryCondition="false"/>
<species id="M_cpd00683_c0" name="Dihydropteroate_c0" compartment="c0" charge="-1" boundaryCondition="false"/>
<species id="M_cpd00213_c0" name="Lipoamide_c0" compartment="c0" charge="0" boundaryCondition="false"/>
<species id="M_cpd14700_c0" name="2_Methyl_1_hydroxypropyl_TPP_c0" compartment="c0" charge="-1" boundaryCondition="false"/>
<species id="M_cpd00056_c0" name="TPP_c0" compartment="c0" charge="-1" boundaryCondition="false"/>
<species id="M_cpd02700_c0" name="S_2_Methylpropionyl_dihydrolipoamide_c0" compartment="c0" charge="0" boundaryCondition="false"/>
<species id="M_cpd00114_c0" name="IMP_c0" compartment="c0" charge="-2" boundaryCondition="false"/>
<species id="M_cpd00103_c0" name="PRPP_c0" compartment="c0" charge="-4" boundaryCondition="false"/>
<species id="M_cpd00226_c0" name="HYXN_c0" compartment="c0" charge="0" boundaryCondition="false"/>
<species id="M_cpd00001_c0" name="H2O_c0" compartment="c0" charge="0" boundaryCondition="false"/>
<species id="M_cpd00947_c0" name="LacCer_c0" compartment="c0" charge="0" boundaryCondition="false"/>
<species id="M_cpd00108_c0" name="Galactose_c0" compartment="c0" charge="0" boundaryCondition="false"/>
<species id="M_cpd00878_c0" name="Glucocerebroside_c0" compartment="c0" charge="0" boundaryCondition="false"/>
<species id="M_cpd00022_c0" name="Acetyl_CoA_c0" compartment="c0" charge="-4" boundaryCondition="false"/>
<species id="M_cpd00054_c0" name="L_Serine_c0" compartment="c0" charge="0" boundaryCondition="false"/>
<species id="M_cpd00010_c0" name="CoA_c0" compartment="c0" charge="-4" boundaryCondition="false"/>
<species id="M_cpd00722_c0" name="O_Acetyl_L_serine_c0" compartment="c0" charge="0" boundaryCondition="false"/>
<species id="M_cpd00002_c0" name="ATP_c0" compartment="c0" charge="-3" boundaryCondition="false"/>
<species id="M_cpd00046_c0" name="CMP_c0" compartment="c0" charge="-2" boundaryCondition="false"/>
<species id="M_cpd00008_c0" name="ADP_c0" compartment="c0" charge="-2" boundaryCondition="false"/>
<species id="M_cpd00096_c0" name="CDP_c0" compartment="c0" charge="-2" boundaryCondition="false"/>
<species id="M_cpd00067_e0" name="H_plus__e0" compartment="e0" charge="1" boundaryCondition="false"/>
<species id="M_cpd00106_e0" name="Fumarate_e0" compartment="e0" charge="-2" boundaryCondition="false"/>
<species id="M_cpd00106_c0" name="Fumarate_c0" compartment="c0" charge="-2" boundaryCondition="false"/>
<species id="M_cpd00037_c0" name="UDP_N_acetylglucosamine_c0" compartment="c0" charge="-2" boundaryCondition="false"/>
<species id="M_cpd03494_c0" name="Undecaprenyl_diphospho_N_acetylmuramoyl_L_alanyl_D_glutamyl_meso_2_6_diaminopimeloyl_D_alanyl_D_alanine_c0" compartment="c0" charge="-4" boundaryCondition="false"/>
<species id="M_cpd00014_c0" name="UDP_c0" compartment="c0" charge="-2" boundaryCondition="false"/>
<species id="M_cpd03495_c0" name="Undecaprenyl_diphospho_N_acetylmuramoyl__N_acetylglucosamine_L_ala_D_glu_meso_2_6_diaminopimeloyl_D_ala_D_ala_c0" compartment="c0" charge="-4" boundaryCondition="false"/>
<species id="M_cpd11440_c0" name="fa6_c0" compartment="c0" charge="-1" boundaryCondition="false"/>
<species id="M_cpd00018_c0" name="AMP_c0" compartment="c0" charge="-2" boundaryCondition="false"/>
<species id="M_cpd11441_c0" name="fa6coa_c0" compartment="c0" charge="-3" boundaryCondition="false"/>
<species id="M_cpd00015_c0" name="FAD_c0" compartment="c0" charge="-3" boundaryCondition="false"/>
<species id="M_cpd00130_c0" name="L_Malate_c0" compartment="c0" charge="-2" boundaryCondition="false"/>
<species id="M_cpd00032_c0" name="Oxaloacetate_c0" compartment="c0" charge="-2" boundaryCondition="false"/>
<species id="M_cpd00982_c0" name="FADH2_c0" compartment="c0" charge="-2" boundaryCondition="false"/>
<species id="M_cpd00533_c0" name="dCDP_c0" compartment="c0" charge="-2" boundaryCondition="false"/>
<species id="M_cpd00356_c0" name="dCTP_c0" compartment="c0" charge="-3" boundaryCondition="false"/>
<species id="M_cpd03049_c0" name="2_Hydroxyethyl_ThPP_c0" compartment="c0" charge="-1" boundaryCondition="false"/>
<species id="M_cpd00836_c0" name="S_Acetyldihydrolipoamide_c0" compartment="c0" charge="0" boundaryCondition="false"/>
<species id="M_cpd15750_c0" name="Anteisoheptadecanoyllipoteichoic_acid_n24__linked__unsubstituted_c0" compartment="c0" charge="-24" boundaryCondition="false"/>
<species id="M_cpd15768_c0" name="Anteisoheptadecanoyllipoteichoic_acid_n24__linked__N_acetyl_D_glucosamine_c0" compartment="c0" charge="-24" boundaryCondition="false"/>
<species id="M_cpd00006_c0" name="NADP_c0" compartment="c0" charge="-3" boundaryCondition="false"/>
<species id="M_cpd00842_c0" name="S_3_Hydroxybutyryl_CoA_c0" compartment="c0" charge="-4" boundaryCondition="false"/>
<species id="M_cpd00005_c0" name="NADPH_c0" compartment="c0" charge="-4" boundaryCondition="false"/>
<species id="M_cpd00279_c0" name="Acetoacetyl_CoA_c0" compartment="c0" charge="-4" boundaryCondition="false"/>
<species id="M_cpd00179_c0" name="Maltose_c0" compartment="c0" charge="0" boundaryCondition="false"/>
<species id="M_cpd00027_c0" name="D_Glucose_c0" compartment="c0" charge="0" boundaryCondition="false"/>
<species id="M_cpd00402_c0" name="CDPglycerol_c0" compartment="c0" charge="-2" boundaryCondition="false"/>
<species id="M_cpd15736_c0" name="Diglucosyl_1_2_diisohexadecanoylglycerol_c0" compartment="c0" charge="0" boundaryCondition="false"/>
<species id="M_cpd15754_c0" name="Isohexadecanoyllipoteichoic_acid_n24__linked__unsubstituted_c0" compartment="c0" charge="-24" boundaryCondition="false"/>
<species id="M_cpd00003_c0" name="NAD_c0" compartment="c0" charge="-1" boundaryCondition="false"/>
<species id="M_cpd01614_c0" name="Perillyl_alcohol_c0" compartment="c0" charge="0" boundaryCondition="false"/>
<species id="M_cpd00004_c0" name="NADH_c0" compartment="c0" charge="-2" boundaryCondition="false"/>
<species id="M_cpd01686_c0" name="Perillaldehyde_c0" compartment="c0" charge="0" boundaryCondition="false"/>
<species id="M_cpd00137_c0" name="Citrate_c0" compartment="c0" charge="-3" boundaryCondition="false"/>
<species id="M_cpd00260_c0" name="Isocitrate_c0" compartment="c0" charge="-3" boundaryCondition="false"/>
<species id="M_cpd00073_e0" name="Urea_e0" compartment="e0" charge="0" boundaryCondition="false"/>
<species id="M_cpd00073_c0" name="Urea_c0" compartment="c0" charge="0" boundaryCondition="false"/>
<species id="M_cpd00521_c0" name="dTDP_4_oxo_6_deoxy_D_glucose_c0" compartment="c0" charge="-2" boundaryCondition="false"/>
<species id="M_cpd00522_c0" name="dTDP_4_oxo_L_rhamnose_c0" compartment="c0" charge="-2" boundaryCondition="false"/>
<species id="M_cpd03113_c0" name="S_3_Hydroxyhexadecanoyl_CoA_c0" compartment="c0" charge="-4" boundaryCondition="false"/>
<species id="M_cpd03114_c0" name="3_Oxopalmitoyl_CoA_c0" compartment="c0" charge="-4" boundaryCondition="false"/>
<species id="M_cpd00039_c0" name="L_Lysine_c0" compartment="c0" charge="1" boundaryCondition="false"/>
<species id="M_cpd00011_c0" name="CO2_c0" compartment="c0" charge="0" boundaryCondition="false"/>
<species id="M_cpd01155_c0" name="Cadaverine_c0" compartment="c0" charge="2" boundaryCondition="false"/>
<species id="M_cpd11466_c0" name="Myristoyl_ACP_c0" compartment="c0" charge="-2" boundaryCondition="false"/>
<species id="M_cpd01695_c0" name="Myristoyl_CoA_c0" compartment="c0" charge="-4" boundaryCondition="false"/>
<species id="M_cpd11493_c0" name="ACP_c0" compartment="c0" charge="-2" boundaryCondition="false"/>
<species id="M_cpd08739_c0" name="trans_2_Methyl_5_isopropylhexa_2_5_dienal_c0" compartment="c0" charge="0" boundaryCondition="false"/>
<species id="M_cpd08740_c0" name="trans_2_Methyl_5_isopropylhexa_2_5_dienoic_acid_c0" compartment="c0" charge="-1" boundaryCondition="false"/>
<species id="M_cpd17042_c0" name="DNA_replication_c0" compartment="c0" charge="0" boundaryCondition="false"/>
<species id="M_cpd11640_c0" name="H2_c0" compartment="c0" charge="0" boundaryCondition="false"/>
<species id="M_cpd15560_c0" name="Ubiquinone_8_c0" compartment="c0" charge="0" boundaryCondition="false"/>
<species id="M_cpd15561_c0" name="Ubiquinol_8_c0" compartment="c0" charge="0" boundaryCondition="false"/>
<species id="M_cpd11492_c0" name="Malonyl_acyl_carrierprotein__c0" compartment="c0" charge="-2" boundaryCondition="false"/>
<species id="M_cpd11528_c0" name="7_methyl_octanoyl_ACP_c0" compartment="c0" charge="-1" boundaryCondition="false"/>
<species id="M_cpd11529_c0" name="9_methyl_3_oxo_decanoyl_ACP_c0" compartment="c0" charge="-1" boundaryCondition="false"/>
<species id="M_cpd02557_c0" name="Farnesylfarnesylgeraniol_c0" compartment="c0" charge="-2" boundaryCondition="false"/>
<species id="M_cpd00113_c0" name="Isopentenyldiphosphate_c0" compartment="c0" charge="-2" boundaryCondition="false"/>
<species id="M_cpd02590_c0" name="all_trans_Heptaprenyl_diphosphate_c0" compartment="c0" charge="-2" boundaryCondition="false"/>
<species id="M_cpd03187_c0" name="Oxalosuccinate_c0" compartment="c0" charge="-3" boundaryCondition="false"/>
<species id="M_cpd00024_c0" name="2_Oxoglutarate_c0" compartment="c0" charge="-2" boundaryCondition="false"/>
<species id="M_cpd03572_c0" name="S_3_Hydroxyisobutyryl_CoA_c0" compartment="c0" charge="-4" boundaryCondition="false"/>
<species id="M_cpd00876_c0" name="3_Hydroxyisobutyrate_c0" compartment="c0" charge="-1" boundaryCondition="false"/>
<species id="M_cpd00447_c0" name="Betaine_aldehyde_c0" compartment="c0" charge="1" boundaryCondition="false"/>
<species id="M_cpd00540_c0" name="BET_c0" compartment="c0" charge="0" boundaryCondition="false"/>
<species id="M_cpd11589_c0" name="gly_asp_L_c0" compartment="c0" charge="-1" boundaryCondition="false"/>
<species id="M_cpd00033_c0" name="Glycine_c0" compartment="c0" charge="0" boundaryCondition="false"/>
<species id="M_cpd00041_c0" name="L_Aspartate_c0" compartment="c0" charge="-1" boundaryCondition="false"/>
<species id="M_cpd02519_c0" name="Guanidinoethyl_methyl_phosphate_c0" compartment="c0" charge="0" boundaryCondition="false"/>
<species id="M_cpd02744_c0" name="N_Phosphoguanidinoethyl_methyl_phosphate_c0" compartment="c0" charge="-2" boundaryCondition="false"/>
<species id="M_cpd00206_c0" name="dCMP_c0" compartment="c0" charge="-2" boundaryCondition="false"/>
<species id="M_cpd02227_c0" name="S_Ribosylhomocysteine_c0" compartment="c0" charge="0" boundaryCondition="false"/>
<species id="M_cpd00135_c0" name="Homocysteine_c0" compartment="c0" charge="0" boundaryCondition="false"/>
<species id="M_cpd08636_c0" name="4_5_dihydroxy_2_3_pentanedione_c0" compartment="c0" charge="0" boundaryCondition="false"/>
<species id="M_cpd08636_b" name="4_5_dihydroxy_2_3_pentanedione_c0_b" compartment="c0" charge="0" boundaryCondition="true"/>
<species id="M_cpd00068_c0" name="ITP_c0" compartment="c0" charge="-3" boundaryCondition="false"/>
<species id="M_cpd00061_c0" name="Phosphoenolpyruvate_c0" compartment="c0" charge="-3" boundaryCondition="false"/>
<species id="M_cpd00090_c0" name="IDP_c0" compartment="c0" charge="-2" boundaryCondition="false"/>
<species id="M_cpd00020_c0" name="Pyruvate_c0" compartment="c0" charge="-1" boundaryCondition="false"/>
<species id="M_cpd00070_c0" name="Malonyl_CoA_c0" compartment="c0" charge="-5" boundaryCondition="false"/>
<species id="M_cpd02375_c0" name="Adenylosuccinate_c0" compartment="c0" charge="-4" boundaryCondition="false"/>
<species id="M_cpd00607_c0" name="Citramalate_c0" compartment="c0" charge="-2" boundaryCondition="false"/>
<species id="M_cpd00671_c0" name="Citramalyl_CoA_c0" compartment="c0" charge="-4" boundaryCondition="false"/>
<species id="M_cpd00052_c0" name="CTP_c0" compartment="c0" charge="-3" boundaryCondition="false"/>
<species id="M_cpd00084_c0" name="L_Cysteine_c0" compartment="c0" charge="0" boundaryCondition="false"/>
<species id="M_cpd02201_c0" name="4_phosphopantothenate_c0" compartment="c0" charge="-3" boundaryCondition="false"/>
<species id="M_cpd02666_c0" name="R_4_Phosphopantothenoyl_L_cysteine_c0" compartment="c0" charge="-3" boundaryCondition="false"/>
<species id="M_cpd00023_c0" name="L_Glutamate_c0" compartment="c0" charge="-1" boundaryCondition="false"/>
<species id="M_cpd02097_c0" name="L_Glutamyl_5_phosphate_c0" compartment="c0" charge="-2" boundaryCondition="false"/>
<species id="M_cpd00007_c0" name="O2_c0" compartment="c0" charge="0" boundaryCondition="false"/>
<species id="M_cpd00077_c0" name="Catechol_c0" compartment="c0" charge="0" boundaryCondition="false"/>
<species id="M_cpd00518_c0" name="2_Hydroxymuconic_semialdehyde_c0" compartment="c0" charge="-1" boundaryCondition="false"/>
<species id="M_cpd00201_c0" name="10_Formyltetrahydrofolate_c0" compartment="c0" charge="-2" boundaryCondition="false"/>
<species id="M_cpd00009_c0" name="Phosphate_c0" compartment="c0" charge="-2" boundaryCondition="false"/>
<species id="M_cpd03524_c0" name="10_Formyl_THF_L_glutamate_c0" compartment="c0" charge="-3" boundaryCondition="false"/>
<species id="M_cpd00093_c0" name="Anthranilate_c0" compartment="c0" charge="-1" boundaryCondition="false"/>
<species id="M_cpd02014_c0" name="N_Malonylanthranilate_c0" compartment="c0" charge="-2" boundaryCondition="false"/>
<species id="M_cpd00477_c0" name="N_Acetyl_L_glutamate_c0" compartment="c0" charge="-2" boundaryCondition="false"/>
<species id="M_cpd11503_c0" name="6_methyl_octanoyl_ACP_c0" compartment="c0" charge="-1" boundaryCondition="false"/>
<species id="M_cpd11504_c0" name="8_methyl_3_oxo_decanoyl_ACP_c0" compartment="c0" charge="-1" boundaryCondition="false"/>
<species id="M_cpd00199_c0" name="4_Oxobutanoate_c0" compartment="c0" charge="-1" boundaryCondition="false"/>
<species id="M_cpd02021_c0" name="Succinylbenzoyl_CoA_c0" compartment="c0" charge="-5" boundaryCondition="false"/>
<species id="M_cpd02295_c0" name="1_4_Dihydroxy_2_naphthoate_c0" compartment="c0" charge="-1" boundaryCondition="false"/>
<species id="M_cpd00036_e0" name="Succinate_e0" compartment="e0" charge="-2" boundaryCondition="false"/>
<species id="M_cpd00259_c0" name="D_Lyxulose_c0" compartment="c0" charge="0" boundaryCondition="false"/>
<species id="M_cpd00198_c0" name="D_Xylulose5_phosphate_c0" compartment="c0" charge="-2" boundaryCondition="false"/>
<species id="M_cpd00072_c0" name="D_fructose_6_phosphate_c0" compartment="c0" charge="-2" boundaryCondition="false"/>
<species id="M_cpd00290_c0" name="D_fructose_1_6_bisphosphate_c0" compartment="c0" charge="-4" boundaryCondition="false"/>
<species id="M_cpd15317_c0" name="1_Acyl_sn_glycero_3_phosphoethanolamine_hexadec_9_enoyl_c0" compartment="c0" charge="0" boundaryCondition="false"/>
<species id="M_cpd00908_c0" name="Glycerophosphoethanolamine_c0" compartment="c0" charge="0" boundaryCondition="false"/>
<species id="M_cpd15237_c0" name="hexadecenoate_c0" compartment="c0" charge="-1" boundaryCondition="false"/>
<species id="M_cpd11576_e0" name="L_methionine_R_oxide_e0" compartment="e0" charge="0" boundaryCondition="false"/>
<species id="M_cpd11576_c0" name="L_methionine_R_oxide_c0" compartment="c0" charge="0" boundaryCondition="false"/>
<species id="M_cpd04097_c0" name="Pb_c0" compartment="c0" charge="2" boundaryCondition="false"/>
<species id="M_cpd04097_e0" name="Pb_e0" compartment="e0" charge="2" boundaryCondition="false"/>
<species id="M_cpd00311_c0" name="Guanosine_c0" compartment="c0" charge="0" boundaryCondition="false"/>
<species id="M_cpd00013_c0" name="NH3_c0" compartment="c0" charge="1" boundaryCondition="false"/>
<species id="M_cpd01217_c0" name="Xanthosine_c0" compartment="c0" charge="0" boundaryCondition="false"/>
<species id="M_cpd00807_c0" name="L_histidinol_phosphate_c0" compartment="c0" charge="-1" boundaryCondition="false"/>
<species id="M_cpd00930_c0" name="imidazole_acetol_phosphate_c0" compartment="c0" charge="-2" boundaryCondition="false"/>
<species id="M_cpd11727_c0" name="N_Acyl_D_mannosamine_6_phosphate_c0" compartment="c0" charge="-1" boundaryCondition="false"/>
<species id="M_cpd12473_c0" name="N_Acyl_D_glucosamine_6_phosphate_c0" compartment="c0" charge="-1" boundaryCondition="false"/>
<species id="M_cpd03414_c0" name="UroporphyrinogenI_c0" compartment="c0" charge="-8" boundaryCondition="false"/>
<species id="M_cpd03416_c0" name="CoproporphyrinogenI_c0" compartment="c0" charge="-4" boundaryCondition="false"/>
<species id="M_cpd11999_c0" name="Deoxylimonate_c0" compartment="c0" charge="-1" boundaryCondition="false"/>
<species id="M_cpd12503_c0" name="Deoxylimononic_acid_D_ring_lactone_c0" compartment="c0" charge="-2" boundaryCondition="false"/>
<species id="M_cpd00202_c0" name="DMAPP_c0" compartment="c0" charge="-2" boundaryCondition="false"/>
<species id="M_cpd08615_c0" name="1_Hydroxy_2_methyl_2_butenyl_4_diphosphate_c0" compartment="c0" charge="-2" boundaryCondition="false"/>
<species id="M_cpd00025_c0" name="H2O2_c0" compartment="c0" charge="0" boundaryCondition="false"/>
<species id="M_cpd11540_c0" name="13_methyl_tetra_decanoyl_ACP_c0" compartment="c0" charge="-2" boundaryCondition="false"/>
<species id="M_cpd11541_c0" name="15_methyl_3_oxo_hexa_decanoyl_ACP_c0" compartment="c0" charge="-1" boundaryCondition="false"/>
<species id="M_cpd00080_c0" name="Glycerol_3_phosphate_c0" compartment="c0" charge="-2" boundaryCondition="false"/>
<species id="M_cpd15686_c0" name="CDP_1_2_diisopentadecanoylglycerol_c0" compartment="c0" charge="-2" boundaryCondition="false"/>
<species id="M_cpd15719_c0" name="Diisopentadecanoylphosphatidylglycerophosphate_c0" compartment="c0" charge="-2" boundaryCondition="false"/>
<species id="M_cpd15682_c0" name="1_2_diisohexadecanoyl_sn_glycerol_3_phosphate_c0" compartment="c0" charge="-1" boundaryCondition="false"/>
<species id="M_cpd15688_c0" name="CDP_1_2_diisohexadecanoylglycerol_c0" compartment="c0" charge="-2" boundaryCondition="false"/>
<species id="M_cpd00350_c0" name="Farnesyldiphosphate_c0" compartment="c0" charge="-2" boundaryCondition="false"/>
<species id="M_cpd00289_c0" name="Geranylgeranyl_diphosphate_c0" compartment="c0" charge="-2" boundaryCondition="false"/>
<species id="M_cpd02498_c0" name="2_3_Dihydroxy_isovalerate_c0" compartment="c0" charge="-1" boundaryCondition="false"/>
<species id="M_cpd00123_c0" name="3_Methyl_2_oxobutanoate_c0" compartment="c0" charge="-1" boundaryCondition="false"/>
<species id="M_cpd00171_c0" name="D_Ribulose5_phosphate_c0" compartment="c0" charge="-2" boundaryCondition="false"/>
<species id="M_cpd00047_c0" name="Formate_c0" compartment="c0" charge="-1" boundaryCondition="false"/>
<species id="M_cpd11225_c0" name="3_4_dihydroxy_2_butanone4_phosphate_c0" compartment="c0" charge="-2" boundaryCondition="false"/>
<species id="M_cpd11536_c0" name="11_methyl_dodecanoyl_ACP_c0" compartment="c0" charge="-1" boundaryCondition="false"/>
<species id="M_cpd11537_c0" name="13_methyl_3_oxo_tetra_decanoyl_ACP_c0" compartment="c0" charge="-1" boundaryCondition="false"/>
<species id="M_cpd00342_c0" name="N_Acetylornithine_c0" compartment="c0" charge="0" boundaryCondition="false"/>
<species id="M_cpd00064_c0" name="Ornithine_c0" compartment="c0" charge="1" boundaryCondition="false"/>
<species id="M_cpd00585_c0" name="Creatinine_c0" compartment="c0" charge="0" boundaryCondition="false"/>
<species id="M_cpd01679_c0" name="N_Methylhydantoin_c0" compartment="c0" charge="0" boundaryCondition="false"/>
<species id="M_cpd00033_e0" name="Glycine_e0" compartment="e0" charge="0" boundaryCondition="false"/>
<species id="M_cpd01647_c0" name="2_Phenylacetamide_c0" compartment="c0" charge="0" boundaryCondition="false"/>
<species id="M_cpd00430_c0" name="PACT_c0" compartment="c0" charge="0" boundaryCondition="false"/>
<species id="M_cpd00208_c0" name="LACT_c0" compartment="c0" charge="0" boundaryCondition="false"/>
<species id="M_cpd00390_c0" name="CDP_glucose_c0" compartment="c0" charge="-2" boundaryCondition="false"/>
<species id="M_cpd00897_c0" name="CDP_4_dehydro_6_deoxy_D_glucose_c0" compartment="c0" charge="-2" boundaryCondition="false"/>
<species id="M_cpd02333_c0" name="Quinolinate_c0" compartment="c0" charge="-2" boundaryCondition="false"/>
<species id="M_cpd00095_c0" name="Glycerone_phosphate_c0" compartment="c0" charge="-2" boundaryCondition="false"/>
<species id="M_cpd03470_c0" name="Iminoaspartate_c0" compartment="c0" charge="-2" boundaryCondition="false"/>
<species id="M_cpd00147_c0" name="5_Methylthioadenosine_c0" compartment="c0" charge="0" boundaryCondition="false"/>
<species id="M_cpd00128_c0" name="Adenine_c0" compartment="c0" charge="0" boundaryCondition="false"/>
<species id="M_cpd01981_c0" name="5_Methylthio_D_ribose_c0" compartment="c0" charge="0" boundaryCondition="false"/>
<species id="M_cpd00817_c0" name="D_Arabinose5_phosphate_c0" compartment="c0" charge="-2" boundaryCondition="false"/>
<species id="M_cpd12232_c0" name="Nucleoside_phosphate_c0" compartment="c0" charge="-1" boundaryCondition="false"/>
<species id="M_cpd00354_c0" name="NDP_c0" compartment="c0" charge="-2" boundaryCondition="false"/>
<species id="M_cpd11585_e0" name="L_alanylglycine_e0" compartment="e0" charge="0" boundaryCondition="false"/>
<species id="M_cpd11585_c0" name="L_alanylglycine_c0" compartment="c0" charge="0" boundaryCondition="false"/>
<species id="M_cpd00162_c0" name="Aminoethanol_c0" compartment="c0" charge="1" boundaryCondition="false"/>
<species id="M_cpd00071_c0" name="Acetaldehyde_c0" compartment="c0" charge="0" boundaryCondition="false"/>
<species id="M_cpd00519_c0" name="D_methylmalonyl_CoA_c0" compartment="c0" charge="-5" boundaryCondition="false"/>
<species id="M_cpd00086_c0" name="Propionyl_CoA_c0" compartment="c0" charge="-4" boundaryCondition="false"/>
<species id="M_cpd00236_c0" name="D_Erythrose4_phosphate_c0" compartment="c0" charge="-2" boundaryCondition="false"/>
<species id="M_cpd02147_c0" name="4_Phosphoerythronate_c0" compartment="c0" charge="-3" boundaryCondition="false"/>
<species id="M_cpd11582_e0" name="ala_L_Thr_L_e0" compartment="e0" charge="0" boundaryCondition="false"/>
<species id="M_cpd11582_c0" name="ala_L_Thr_L_c0" compartment="c0" charge="0" boundaryCondition="false"/>
<species id="M_cpd00017_c0" name="S_Adenosyl_L_methionine_c0" compartment="c0" charge="1" boundaryCondition="false"/>
<species id="M_cpd11767_c0" name="tRNA_uridine_c0" compartment="c0" charge="-3" boundaryCondition="false"/>
<species id="M_cpd12564_c0" name="tRNA_3_3_amino_3_carboxypropyl_uridine_c0" compartment="c0" charge="-4" boundaryCondition="false"/>
<species id="M_cpd00012_e0" name="PPi_e0" compartment="e0" charge="-3" boundaryCondition="false"/>
<species id="M_cpd00810_c0" name="Orotidylic_acid_c0" compartment="c0" charge="-3" boundaryCondition="false"/>
<species id="M_cpd00091_c0" name="UMP_c0" compartment="c0" charge="-2" boundaryCondition="false"/>
<species id="M_cpd00258_c0" name="D_Ribulose_c0" compartment="c0" charge="0" boundaryCondition="false"/>
<species id="M_cpd02654_c0" name="4_Methyl_5__2_phosphoethyl_thiazole_c0" compartment="c0" charge="-2" boundaryCondition="false"/>
<species id="M_cpd02894_c0" name="4_Amino_2_methyl_5_diphosphomethylpyrimidine_c0" compartment="c0" charge="-2" boundaryCondition="false"/>
<species id="M_cpd00793_c0" name="Thiamine_phosphate_c0" compartment="c0" charge="-1" boundaryCondition="false"/>
<species id="M_cpd00118_c0" name="Putrescine_c0" compartment="c0" charge="2" boundaryCondition="false"/>
<species id="M_cpd01960_c0" name="2_Oxohept_3_enedioate_c0" compartment="c0" charge="-2" boundaryCondition="false"/>
<species id="M_cpd03326_c0" name="2_Hydroxyhepta_2_4_dienedioate_c0" compartment="c0" charge="-2" boundaryCondition="false"/>
<species id="M_cpd15350_c0" name="2_dodecanoyl_sn_glycerol_3_phosphate_c0" compartment="c0" charge="-1" boundaryCondition="false"/>
<species id="M_cpd01741_c0" name="ddca_c0" compartment="c0" charge="-1" boundaryCondition="false"/>
<species id="M_cpd03708_c0" name="2_4_Dihydroxyhept_2_enedioate_c0" compartment="c0" charge="-2" boundaryCondition="false"/>
<species id="M_cpd00345_c0" name="5_Methyltetrahydrofolate_c0" compartment="c0" charge="-2" boundaryCondition="false"/>
<species id="M_cpd00125_c0" name="5_10_Methylenetetrahydrofolate_c0" compartment="c0" charge="-2" boundaryCondition="false"/>
<species id="M_cpd00019_c0" name="S_Adenosyl_homocysteine_c0" compartment="c0" charge="0" boundaryCondition="false"/>
<species id="M_cpd02738_c0" name="5_Methyltetrahydropteroyltri_L_glutamate_c0" compartment="c0" charge="-4" boundaryCondition="false"/>
<species id="M_cpd02555_c0" name="Tetrahydropteroyltri_L_glutamate_c0" compartment="c0" charge="-4" boundaryCondition="false"/>
<species id="M_cpd02350_c0" name="2_6_Dioxo_6_phenylhexanoate_c0" compartment="c0" charge="-1" boundaryCondition="false"/>
<species id="M_cpd00935_c0" name="2_6_Dioxo_6_phenylhexa_3_enoate_c0" compartment="c0" charge="-1" boundaryCondition="false"/>
<species id="M_cpd11586_e0" name="ala_L_glu_L_e0" compartment="e0" charge="-1" boundaryCondition="false"/>
<species id="M_cpd11586_c0" name="ala_L_glu_L_c0" compartment="c0" charge="-1" boundaryCondition="false"/>
<species id="M_cpd00307_c0" name="Cytosine_c0" compartment="c0" charge="0" boundaryCondition="false"/>
<species id="M_cpd00092_c0" name="Uracil_c0" compartment="c0" charge="0" boundaryCondition="false"/>
<species id="M_cpd03396_c0" name="Selenate_c0" compartment="c0" charge="4" boundaryCondition="false"/>
<species id="M_cpd03388_c0" name="Adenylylselenate_c0" compartment="c0" charge="3" boundaryCondition="false"/>
<species id="M_cpd11573_c0" name="Octodecanoyl_ACP_c0" compartment="c0" charge="-2" boundaryCondition="false"/>
<species id="M_cpd00327_c0" name="strcoa_c0" compartment="c0" charge="-4" boundaryCondition="false"/>
<species id="M_cpd11437_c0" name="fa3coa_c0" compartment="c0" charge="-3" boundaryCondition="false"/>
<species id="M_cpd02210_c0" name="Indoleglycerol_phosphate_c0" compartment="c0" charge="-2" boundaryCondition="false"/>
<species id="M_cpd00102_c0" name="Glyceraldehyde3_phosphate_c0" compartment="c0" charge="-2" boundaryCondition="false"/>
<species id="M_cpd00359_c0" name="indol_c0" compartment="c0" charge="0" boundaryCondition="false"/>
<species id="M_cpd15325_c0" name="1_dodecanoyl_sn_glycerol_3_phosphate_c0" compartment="c0" charge="-2" boundaryCondition="false"/>
<species id="M_cpd15605_c0" name="Gly_Phe_c0" compartment="c0" charge="0" boundaryCondition="false"/>
<species id="M_cpd00066_c0" name="L_Phenylalanine_c0" compartment="c0" charge="0" boundaryCondition="false"/>
<species id="M_cpd01977_c0" name="4_Phospho_L_aspartate_c0" compartment="c0" charge="-2" boundaryCondition="false"/>
<species id="M_cpd00395_c0" name="L_Cysteate_c0" compartment="c0" charge="-1" boundaryCondition="false"/>
<species id="M_cpd00210_c0" name="Taurine_c0" compartment="c0" charge="0" boundaryCondition="false"/>
<species id="M_cpd00129_e0" name="L_Proline_e0" compartment="e0" charge="0" boundaryCondition="false"/>
<species id="M_cpd00971_e0" name="Na_plus__e0" compartment="e0" charge="1" boundaryCondition="false"/>
<species id="M_cpd00129_c0" name="L_Proline_c0" compartment="c0" charge="0" boundaryCondition="false"/>
<species id="M_cpd00971_c0" name="Na_plus__c0" compartment="c0" charge="1" boundaryCondition="false"/>
<species id="M_cpd15523_c0" name="1_2_ditetradec_7_enoyl_sn_glycerol_3_phosphate_c0" compartment="c0" charge="-1" boundaryCondition="false"/>
<species id="M_cpd15422_c0" name="CDP_1_2_ditetradec_7_enoylglycerol_c0" compartment="c0" charge="-2" boundaryCondition="false"/>
<species id="M_cpd15357_c0" name="2_octadec_11_enoyl_sn_glycerol_3_phosphate_c0" compartment="c0" charge="-1" boundaryCondition="false"/>
<species id="M_cpd15269_c0" name="octadecenoate_c0" compartment="c0" charge="-1" boundaryCondition="false"/>
<species id="M_cpd11464_c0" name="Butyryl_ACP_c0" compartment="c0" charge="-2" boundaryCondition="false"/>
<species id="M_cpd11486_c0" name="3_Oxohexanoyl_acp_c0" compartment="c0" charge="-2" boundaryCondition="false"/>
<species id="M_cpd00119_c0" name="L_Histidine_c0" compartment="c0" charge="0" boundaryCondition="false"/>
<species id="M_cpd00581_c0" name="Urocanate_c0" compartment="c0" charge="-1" boundaryCondition="false"/>
<species id="M_cpd15045_c0" name="3_Hydroxy_OPC8_CoA_c0" compartment="c0" charge="-3" boundaryCondition="false"/>
<species id="M_cpd15046_c0" name="3_Oxo_OPC8_CoA_c0" compartment="c0" charge="-3" boundaryCondition="false"/>
<species id="M_cpd03124_c0" name="Hexanoyl_CoA_c0" compartment="c0" charge="-4" boundaryCondition="false"/>
<species id="M_cpd03121_c0" name="3_Oxooctanoyl_CoA_c0" compartment="c0" charge="-4" boundaryCondition="false"/>
<species id="M_cpd01012_c0" name="Cd2_plus__c0" compartment="c0" charge="2" boundaryCondition="false"/>
<species id="M_cpd01012_e0" name="Cd2_plus__e0" compartment="e0" charge="2" boundaryCondition="false"/>
<species id="M_cpd03333_c0" name="Sinapaldehyde_c0" compartment="c0" charge="0" boundaryCondition="false"/>
<species id="M_cpd00373_c0" name="Sinapate_c0" compartment="c0" charge="-1" boundaryCondition="false"/>
<species id="M_cpd00268_c0" name="H2S2O3_c0" compartment="c0" charge="-1" boundaryCondition="false"/>
<species id="M_cpd11421_c0" name="trdrd_c0" compartment="c0" charge="0" boundaryCondition="false"/>
<species id="M_cpd00029_c0" name="Acetate_c0" compartment="c0" charge="-1" boundaryCondition="false"/>
<species id="M_cpd00081_c0" name="Sulfite_c0" compartment="c0" charge="-1" boundaryCondition="false"/>
<species id="M_cpd11420_c0" name="trdox_c0" compartment="c0" charge="0" boundaryCondition="false"/>
<species id="M_cpd03189_c0" name="3_Carboxy_1_hydroxypropyl_ThPP_c0" compartment="c0" charge="-2" boundaryCondition="false"/>
<species id="M_cpd00860_c0" name="S_Succinyldihydrolipoamide_c0" compartment="c0" charge="-1" boundaryCondition="false"/>
<species id="M_cpd00635_e0" name="Cbl_e0" compartment="e0" charge="2" boundaryCondition="false"/>
<species id="M_cpd00635_c0" name="Cbl_c0" compartment="c0" charge="2" boundaryCondition="false"/>
<species id="M_cpd00765_c0" name="L_Gulonolactone_c0" compartment="c0" charge="0" boundaryCondition="false"/>
<species id="M_cpd02098_c0" name="L_xylo_Hexulonolactone_c0" compartment="c0" charge="0" boundaryCondition="false"/>
<species id="M_cpd00616_c0" name="Pretyrosine_c0" compartment="c0" charge="-1" boundaryCondition="false"/>
<species id="M_cpd00069_c0" name="L_Tyrosine_c0" compartment="c0" charge="0" boundaryCondition="false"/>
<species id="M_cpd02090_c0" name="Glycerophosphoglycerol_c0" compartment="c0" charge="-1" boundaryCondition="false"/>
<species id="M_cpd00100_c0" name="Glycerol_c0" compartment="c0" charge="0" boundaryCondition="false"/>
<species id="M_cpd01646_c0" name="2_Isopropylmalate_c0" compartment="c0" charge="-2" boundaryCondition="false"/>
<species id="M_cpd00788_c0" name="N_Acetyl_beta_alanine_c0" compartment="c0" charge="-1" boundaryCondition="false"/>
<species id="M_cpd00085_c0" name="beta_Alanine_c0" compartment="c0" charge="0" boundaryCondition="false"/>
<species id="M_cpd00059_c0" name="L_Ascorbate_c0" compartment="c0" charge="-1" boundaryCondition="false"/>
<species id="M_cpd00242_c0" name="H2CO3_c0" compartment="c0" charge="-1" boundaryCondition="false"/>
<species id="M_cpd12848_c0" name="Holo_carboxylase_c0" compartment="c0" charge="0" boundaryCondition="false"/>
<species id="M_cpd12543_c0" name="Carboxybiotin_carboxyl_carrier_protein_c0" compartment="c0" charge="-1" boundaryCondition="false"/>
<species id="M_cpd02233_c0" name="Ciliatine_c0" compartment="c0" charge="0" boundaryCondition="false"/>
<species id="M_cpd03379_c0" name="CMPciliatine_c0" compartment="c0" charge="-1" boundaryCondition="false"/>
<species id="M_cpd00239_c0" name="H2S_c0" compartment="c0" charge="-1" boundaryCondition="false"/>
<species id="M_cpd00383_c0" name="Shikimate_c0" compartment="c0" charge="-1" boundaryCondition="false"/>
<species id="M_cpd02030_c0" name="3_phosphoshikimate_c0" compartment="c0" charge="-3" boundaryCondition="false"/>
<species id="M_cpd00038_c0" name="GTP_c0" compartment="c0" charge="-3" boundaryCondition="false"/>
<species id="M_cpd00485_c0" name="D_Mannose1_phosphate_c0" compartment="c0" charge="-2" boundaryCondition="false"/>
<species id="M_cpd00083_c0" name="GDP_mannose_c0" compartment="c0" charge="-2" boundaryCondition="false"/>
<species id="M_cpd00508_c0" name="3MOP_c0" compartment="c0" charge="-1" boundaryCondition="false"/>
<species id="M_cpd14702_c0" name="2_Methyl_1_hydroxybutyl_TPP_c0" compartment="c0" charge="-1" boundaryCondition="false"/>
<species id="M_cpd00504_c0" name="LL_2_6_Diaminopimelate_c0" compartment="c0" charge="0" boundaryCondition="false"/>
<species id="M_cpd00516_c0" name="meso_2_6_Diaminopimelate_c0" compartment="c0" charge="0" boundaryCondition="false"/>
<species id="M_cpd00905_c0" name="Guanosine_3_5_bisdiphosphate_c0" compartment="c0" charge="-5" boundaryCondition="false"/>
<species id="M_cpd00031_c0" name="GDP_c0" compartment="c0" charge="-2" boundaryCondition="false"/>
<species id="M_cpd00035_c0" name="L_Alanine_c0" compartment="c0" charge="0" boundaryCondition="false"/>
<species id="M_cpd15500_c0" name="Menaquinone_8_c0" compartment="c0" charge="0" boundaryCondition="false"/>
<species id="M_cpd15499_c0" name="Menaquinol_8_c0" compartment="c0" charge="0" boundaryCondition="false"/>
<species id="M_cpd02626_c0" name="1_Pyrroline_4_hydroxy_2_carboxylate_c0" compartment="c0" charge="-1" boundaryCondition="false"/>
<species id="M_cpd00340_c0" name="2_5_Dioxopentanoate_c0" compartment="c0" charge="-1" boundaryCondition="false"/>
<species id="M_cpd00652_c0" name="D_Mucic_acid_c0" compartment="c0" charge="-2" boundaryCondition="false"/>
<species id="M_cpd00515_c0" name="5_Dehydro_4_deoxy_D_glucarate_c0" compartment="c0" charge="-2" boundaryCondition="false"/>
<species id="M_cpd00689_c0" name="Porphobilinogen_c0" compartment="c0" charge="-1" boundaryCondition="false"/>
<species id="M_cpd00755_c0" name="Hydroxymethylbilane_c0" compartment="c0" charge="-8" boundaryCondition="false"/>
<species id="M_cpd11472_c0" name="Hexanoyl_ACP_c0" compartment="c0" charge="-2" boundaryCondition="false"/>
<species id="M_cpd11490_c0" name="3_oxooctanoyl_acp_c0" compartment="c0" charge="-2" boundaryCondition="false"/>
<species id="M_cpd15336_c0" name="2_Acyl_sn_glycero_3_phosphoethanolamine_dodecanoyl_c0" compartment="c0" charge="0" boundaryCondition="false"/>
<species id="M_cpd00448_c0" name="D_Glyceraldehyde_c0" compartment="c0" charge="0" boundaryCondition="false"/>
<species id="M_cpd00223_c0" name="Glycerate_c0" compartment="c0" charge="-1" boundaryCondition="false"/>
<species id="M_cpd00169_c0" name="3_Phosphoglycerate_c0" compartment="c0" charge="-3" boundaryCondition="false"/>
<species id="M_cpd02045_c0" name="1_Hydroxy_2_naphthoate_c0" compartment="c0" charge="-1" boundaryCondition="false"/>
<species id="M_cpd01932_c0" name="1_2_Naphthalenediol_c0" compartment="c0" charge="0" boundaryCondition="false"/>
<species id="M_cpd00760_c0" name="2_Methylbutyryl_CoA_c0" compartment="c0" charge="-4" boundaryCondition="false"/>
<species id="M_cpd11495_c0" name="2_methylbutyryl_ACP_c0" compartment="c0" charge="-2" boundaryCondition="false"/>
<species id="M_cpd01584_c0" name="p_Aminophenol_c0" compartment="c0" charge="0" boundaryCondition="false"/>
<species id="M_cpd00655_c0" name="Dephospho_CoA_c0" compartment="c0" charge="-2" boundaryCondition="false"/>
<species id="M_cpd03698_c0" name="Salicin_6P_c0" compartment="c0" charge="-2" boundaryCondition="false"/>
<species id="M_cpd00863_c0" name="beta_D_Glucose_6_phosphate_c0" compartment="c0" charge="-2" boundaryCondition="false"/>
<species id="M_cpd01553_c0" name="Saligenin_c0" compartment="c0" charge="0" boundaryCondition="false"/>
<species id="M_cpd01795_c0" name="2_Deoxy_D_gluconate_c0" compartment="c0" charge="-1" boundaryCondition="false"/>
<species id="M_cpd02441_c0" name="3_Dehydro_2_deoxy_D_gluconate_c0" compartment="c0" charge="-1" boundaryCondition="false"/>
<species id="M_cpd00858_c0" name="L_Glutamate5_semialdehyde_c0" compartment="c0" charge="0" boundaryCondition="false"/>
<species id="M_cpd02431_c0" name="1_Pyrroline_5_carboxylate_c0" compartment="c0" charge="-1" boundaryCondition="false"/>
<species id="M_cpd15352_c0" name="2_Demethylmenaquinone_8_c0" compartment="c0" charge="0" boundaryCondition="false"/>
<species id="M_cpd15353_c0" name="2_Demethylmenaquinol_8_c0" compartment="c0" charge="0" boundaryCondition="false"/>
<species id="M_cpd03777_c0" name="3_Sulfocatechol_c0" compartment="c0" charge="-1" boundaryCondition="false"/>
<species id="M_cpd01644_c0" name="2_Hydroxymuconate_c0" compartment="c0" charge="-2" boundaryCondition="false"/>
<species id="M_cpd00203_c0" name="1_3_Bisphospho_D_glycerate_c0" compartment="c0" charge="-4" boundaryCondition="false"/>
<species id="M_cpd00001_e0" name="H2O_e0" compartment="e0" charge="0" boundaryCondition="false"/>
<species id="M_cpd00867_c0" name="Inositol_1_phosphate_c0" compartment="c0" charge="-2" boundaryCondition="false"/>
<species id="M_cpd00121_c0" name="L_Inositol_c0" compartment="c0" charge="0" boundaryCondition="false"/>
<species id="M_cpd00023_e0" name="L_Glutamate_e0" compartment="e0" charge="-1" boundaryCondition="false"/>
<species id="M_cpd00481_c0" name="Isobutyryl_CoA_c0" compartment="c0" charge="-4" boundaryCondition="false"/>
<species id="M_cpd11545_c0" name="isobutyryl_ACP_c0" compartment="c0" charge="-2" boundaryCondition="false"/>
<species id="M_cpd11538_c0" name="13_methyl_3_hydroxy_tetra_decanoyl_ACP_c0" compartment="c0" charge="-1" boundaryCondition="false"/>
<species id="M_cpd00774_c0" name="UroporphyrinogenIII_c0" compartment="c0" charge="-8" boundaryCondition="false"/>
<species id="M_cpd01357_c0" name="R_Mandelate_c0" compartment="c0" charge="-1" boundaryCondition="false"/>
<species id="M_cpd01447_c0" name="Benzoylformate_c0" compartment="c0" charge="-1" boundaryCondition="false"/>
<species id="M_cpd00286_c0" name="Undecaprenylphosphate_c0" compartment="c0" charge="-2" boundaryCondition="false"/>
<species id="M_cpd02862_c0" name="UDPMurAcoyl_L_Ala_D_gamma_Glu_L_Lys_D_Ala_D_Ala_c0" compartment="c0" charge="-3" boundaryCondition="false"/>
<species id="M_cpd02948_c0" name="MurAcoyl_L_Ala_D_gamma_Glu_L_Lys_D_Ala_D_Ala_diphospho__undecaprenol_c0" compartment="c0" charge="-3" boundaryCondition="false"/>
<species id="M_cpd02857_c0" name="DAHP_c0" compartment="c0" charge="-3" boundaryCondition="false"/>
<species id="M_cpd00699_c0" name="5_Dehydroquinate_c0" compartment="c0" charge="-1" boundaryCondition="false"/>
<species id="M_cpd00192_c0" name="4_Coumaroyl_CoA_c0" compartment="c0" charge="-4" boundaryCondition="false"/>
<species id="M_cpd05630_c0" name="Pelargonin_c0" compartment="c0" charge="-1" boundaryCondition="false"/>
<species id="M_cpd15065_c0" name="Pelargonidin_3_O_beta_D_glucoside_5_O_6_coumaroyl_beta_D_glucoside_c0" compartment="c0" charge="-1" boundaryCondition="false"/>
<species id="M_cpd00058_e0" name="Cu2_plus__e0" compartment="e0" charge="2" boundaryCondition="false"/>
<species id="M_cpd00058_c0" name="Cu2_plus__c0" compartment="c0" charge="2" boundaryCondition="false"/>
<species id="M_cpd01489_c0" name="beta_Alanopine_c0" compartment="c0" charge="-1" boundaryCondition="false"/>
<species id="M_cpd00087_c0" name="Tetrahydrofolate_c0" compartment="c0" charge="-2" boundaryCondition="false"/>
<species id="M_cpd00802_c0" name="D_fructose_1_phosphate_c0" compartment="c0" charge="-2" boundaryCondition="false"/>
<species id="M_cpd02152_c0" name="L_Argininosuccinate_c0" compartment="c0" charge="-1" boundaryCondition="false"/>
<species id="M_cpd00051_c0" name="L_Arginine_c0" compartment="c0" charge="1" boundaryCondition="false"/>
<species id="M_cpd00641_c0" name="L_Histidinol_c0" compartment="c0" charge="1" boundaryCondition="false"/>
<species id="M_cpd15328_c0" name="1_octadec_11_enoyl_sn_glycerol_3_phosphate_c0" compartment="c0" charge="-1" boundaryCondition="false"/>
<species id="M_cpd11549_c0" name="4_methyl_pentanoyl_ACP_c0" compartment="c0" charge="-1" boundaryCondition="false"/>
<species id="M_cpd11550_c0" name="6_methyl_3_oxo_heptanoyl_ACP_c0" compartment="c0" charge="-1" boundaryCondition="false"/>
<species id="M_cpd01407_c0" name="Volemulose_c0" compartment="c0" charge="0" boundaryCondition="false"/>
<species id="M_cpd03722_c0" name="Sedoheptulose_1_phosphate_c0" compartment="c0" charge="-1" boundaryCondition="false"/>
<species id="M_cpd00626_c0" name="dTDPglucose_c0" compartment="c0" charge="-2" boundaryCondition="false"/>
<species id="M_cpd00220_c0" name="Riboflavin_c0" compartment="c0" charge="-1" boundaryCondition="false"/>
<species id="M_cpd00739_c0" name="Reduced_riboflavin_c0" compartment="c0" charge="0" boundaryCondition="false"/>
<species id="M_cpd12547_c0" name="L_2_Lysophosphatidylethanolamine_c0" compartment="c0" charge="0" boundaryCondition="false"/>
<species id="M_cpd08286_c0" name="2_C_methyl_D_erythritol4_phosphate_c0" compartment="c0" charge="-2" boundaryCondition="false"/>
<species id="M_cpd08289_c0" name="1_deoxy_D_xylulose5_phosphate_c0" compartment="c0" charge="-2" boundaryCondition="false"/>
<species id="M_cpd00442_c0" name="3S_Citryl_CoA_c0" compartment="c0" charge="-5" boundaryCondition="false"/>
<species id="M_cpd00247_c0" name="Orotate_c0" compartment="c0" charge="-1" boundaryCondition="false"/>
<species id="M_cpd02978_c0" name="7_8_Dihydroneopterin_3_triphosphate_c0" compartment="c0" charge="-3" boundaryCondition="false"/>
<species id="M_cpd03666_c0" name="2_5_Diamino_6_5_triphosphoryl_3_4_trihydroxy_2_oxopentyl__amino_4_oxopyrimidine_c0" compartment="c0" charge="-3" boundaryCondition="false"/>
<species id="M_cpd01706_c0" name="2_4_Dichlorophenol_c0" compartment="c0" charge="0" boundaryCondition="false"/>
<species id="M_cpd01878_c0" name="3_5_Dichlorocatechol_c0" compartment="c0" charge="0" boundaryCondition="false"/>
<species id="M_cpd01061_c0" name="Geranial_c0" compartment="c0" charge="0" boundaryCondition="false"/>
<species id="M_cpd15165_c0" name="Geranic_acid_c0" compartment="c0" charge="-1" boundaryCondition="false"/>
<species id="M_cpd11554_c0" name="8_methyl_3_oxo_nonanoyl_ACP_c0" compartment="c0" charge="-1" boundaryCondition="false"/>
<species id="M_cpd11555_c0" name="8_methyl_3_hydroxy_nonanoyl_ACP_c0" compartment="c0" charge="-1" boundaryCondition="false"/>
<species id="M_cpd00357_c0" name="TTP_c0" compartment="c0" charge="-3" boundaryCondition="false"/>
<species id="M_cpd00297_c0" name="dTDP_c0" compartment="c0" charge="-2" boundaryCondition="false"/>
<species id="M_cpd02691_c0" name="2_methyl_3_hydroxy_butyryl_CoA_c0" compartment="c0" charge="-4" boundaryCondition="false"/>
<species id="M_cpd02124_c0" name="2_Methylacetoacetyl_CoA_c0" compartment="c0" charge="-4" boundaryCondition="false"/>
<species id="M_cpd00745_c0" name="Hydracrylic_acid_c0" compartment="c0" charge="-1" boundaryCondition="false"/>
<species id="M_cpd03375_c0" name="3_Hydroxypropanoyl_CoA_c0" compartment="c0" charge="-3" boundaryCondition="false"/>
<species id="M_cpd00053_c0" name="L_Glutamine_c0" compartment="c0" charge="0" boundaryCondition="false"/>
<species id="M_cpd00216_c0" name="Chorismate_c0" compartment="c0" charge="-2" boundaryCondition="false"/>
<species id="M_cpd15746_c0" name="Palmitoyllipoteichoic_acid_n24__linked__unsubstituted_c0" compartment="c0" charge="-24" boundaryCondition="false"/>
<species id="M_cpd15764_c0" name="Palmitoyllipoteichoic_acid_n24__linked__N_acetyl_D_glucosamine_c0" compartment="c0" charge="-24" boundaryCondition="false"/>
<species id="M_cpd00274_c0" name="Citrulline_c0" compartment="c0" charge="0" boundaryCondition="false"/>
<species id="M_cpd11588_c0" name="gly_pro_L_c0" compartment="c0" charge="0" boundaryCondition="false"/>
<species id="M_cpd02125_c0" name="Tiglyl_CoA_c0" compartment="c0" charge="-4" boundaryCondition="false"/>
<species id="M_cpd11341_c0" name="gamma_glutamyl_gamma_butyraldehyde_c0" compartment="c0" charge="0" boundaryCondition="false"/>
<species id="M_cpd11408_c0" name="gamma_Glutamyl_GABA_c0" compartment="c0" charge="-1" boundaryCondition="false"/>
<species id="M_cpd11438_c0" name="fa4_c0" compartment="c0" charge="-1" boundaryCondition="false"/>
<species id="M_cpd11439_c0" name="fa4coa_c0" compartment="c0" charge="-3" boundaryCondition="false"/>
<species id="M_cpd01017_e0" name="Cys_Gly_e0" compartment="e0" charge="0" boundaryCondition="false"/>
<species id="M_cpd01017_c0" name="Cys_Gly_c0" compartment="c0" charge="0" boundaryCondition="false"/>
<species id="M_cpd15339_c0" name="2_Acyl_sn_glycero_3_phosphoethanolamine_n_C16_0_c0" compartment="c0" charge="0" boundaryCondition="false"/>
<species id="M_cpd00214_c0" name="Palmitate_c0" compartment="c0" charge="-1" boundaryCondition="false"/>
<species id="M_cpd11570_c0" name="3_Oxooctodecanoyl_ACP_c0" compartment="c0" charge="-1" boundaryCondition="false"/>
<species id="M_cpd11571_c0" name="3_Hydroxyoctodecanoyl_ACP_c0" compartment="c0" charge="-1" boundaryCondition="false"/>
<species id="M_cpd01306_c0" name="Cycloartenol_c0" compartment="c0" charge="0" boundaryCondition="false"/>
<species id="M_cpd05727_c0" name="24_Methylenecycloartanol_c0" compartment="c0" charge="0" boundaryCondition="false"/>
<species id="M_cpd01324_c0" name="L_Histidinal_c0" compartment="c0" charge="1" boundaryCondition="false"/>
<species id="M_cpd15679_c0" name="1_2_diisotetradecanoyl_sn_glycerol_3_phosphate_c0" compartment="c0" charge="-1" boundaryCondition="false"/>
<species id="M_cpd15685_c0" name="CDP_1_2_diisotetradecanoylglycerol_c0" compartment="c0" charge="-2" boundaryCondition="false"/>
<species id="M_cpd00794_c0" name="TRHL_c0" compartment="c0" charge="0" boundaryCondition="false"/>
<species id="M_cpd00501_c0" name="beta_D_Glucose_1_phosphate_c0" compartment="c0" charge="-2" boundaryCondition="false"/>
<species id="M_cpd15687_c0" name="CDP_1_2_dianteisopentadecanoylglycerol_c0" compartment="c0" charge="-2" boundaryCondition="false"/>
<species id="M_cpd15720_c0" name="Dianteisopentadecanoylphosphatidylglycerophosphate_c0" compartment="c0" charge="-2" boundaryCondition="false"/>
<species id="M_cpd00013_e0" name="NH3_e0" compartment="e0" charge="1" boundaryCondition="false"/>
<species id="M_cpd15322_c0" name="1_Acyl_sn_glycero_3_phosphoglycerol_hexadec_9_enoyl_c0" compartment="c0" charge="-1" boundaryCondition="false"/>
<species id="M_cpd15343_c0" name="2_Acyl_sn_glycero_3_phosphoglycerol_dodecanoyl_c0" compartment="c0" charge="-1" boundaryCondition="false"/>
<species id="M_cpd00224_c0" name="L_Arabinose_c0" compartment="c0" charge="0" boundaryCondition="false"/>
<species id="M_cpd00397_c0" name="L_Ribulose_c0" compartment="c0" charge="0" boundaryCondition="false"/>
<species id="M_cpd00957_c0" name="2_5_Diamino_6_5_phosphoribosylamino_4_pyrimidineone_c0" compartment="c0" charge="-2" boundaryCondition="false"/>
<species id="M_cpd00449_c0" name="Dihydrolipoamide_c0" compartment="c0" charge="0" boundaryCondition="false"/>
<species id="M_cpd00159_c0" name="L_Lactate_c0" compartment="c0" charge="-1" boundaryCondition="false"/>
<species id="M_cpd00143_c0" name="Phenylpyruvate_c0" compartment="c0" charge="-1" boundaryCondition="false"/>
<species id="M_cpd03480_c0" name="2_Hydroxyphenylacetate_c0" compartment="c0" charge="-1" boundaryCondition="false"/>
<species id="M_cpd11553_c0" name="6_methyl_heptanoyl_ACP_c0" compartment="c0" charge="-1" boundaryCondition="false"/>
<species id="M_cpd15327_c0" name="1_hexadecanoyl_sn_glycerol_3_phosphate_c0" compartment="c0" charge="-1" boundaryCondition="false"/>
<species id="M_cpd01237_c0" name="Choloyl_CoA_c0" compartment="c0" charge="-3" boundaryCondition="false"/>
<species id="M_cpd00526_c0" name="Cholate_c0" compartment="c0" charge="-1" boundaryCondition="false"/>
<species id="M_cpd00186_c0" name="D_Glutamate_c0" compartment="c0" charge="-1" boundaryCondition="false"/>
<species id="M_cpd01512_c0" name="5_Oxo_D_proline_c0" compartment="c0" charge="-1" boundaryCondition="false"/>
<species id="M_cpd00822_c0" name="O_Succinyl_L_homoserine_c0" compartment="c0" charge="-1" boundaryCondition="false"/>
<species id="M_cpd03518_c0" name="Formamidopyrimidine_nucleoside_triphosphate_c0" compartment="c0" charge="-3" boundaryCondition="false"/>
<species id="M_cpd03519_c0" name="2_5_Diaminopyrimidine_nucleoside_triphosphate_c0" compartment="c0" charge="-3" boundaryCondition="false"/>
<species id="M_cpd01501_c0" name="2_Methylcitrate_c0" compartment="c0" charge="-3" boundaryCondition="false"/>
<species id="M_cpd00507_c0" name="Glycerophosphocholine_c0" compartment="c0" charge="0" boundaryCondition="false"/>
<species id="M_cpd00098_c0" name="Choline_c0" compartment="c0" charge="1" boundaryCondition="false"/>
<species id="M_cpd15753_c0" name="Anteisopentadecanoyllipoteichoic_acid_n24__linked__unsubstituted_c0" compartment="c0" charge="-24" boundaryCondition="false"/>
<species id="M_cpd15771_c0" name="Anteisopentadecanoyllipoteichoic_acid_n24__linked__N_acetyl_D_glucosamine_c0" compartment="c0" charge="-24" boundaryCondition="false"/>
<species id="M_cpd15419_c0" name="CDP_1_2_dihexadecanoylglycerol_c0" compartment="c0" charge="-2" boundaryCondition="false"/>
<species id="M_cpd15545_c0" name="Phosphatidylglycerophosphate_dihexadecanoyl_c0" compartment="c0" charge="-2" boundaryCondition="false"/>
<species id="M_cpd00790_c0" name="O_Acetyl_L_homoserine_c0" compartment="c0" charge="0" boundaryCondition="false"/>
<species id="M_cpd03963_c0" name="Biuret_c0" compartment="c0" charge="0" boundaryCondition="false"/>
<species id="M_cpd11474_c0" name="Decanoyl_ACP_c0" compartment="c0" charge="-2" boundaryCondition="false"/>
<species id="M_cpd11489_c0" name="3_oxododecanoyl_acp_c0" compartment="c0" charge="-2" boundaryCondition="false"/>
<species id="M_cpd00105_c0" name="D_Ribose_c0" compartment="c0" charge="0" boundaryCondition="false"/>
<species id="M_cpd03118_c0" name="S_Hydroxydecanoyl_CoA_c0" compartment="c0" charge="-4" boundaryCondition="false"/>
<species id="M_cpd03129_c0" name="2E_Decenoyl_CoA_c0" compartment="c0" charge="-4" boundaryCondition="false"/>
<species id="M_cpd00347_c0" name="5_10_Methenyltetrahydrofolate_c0" compartment="c0" charge="-1" boundaryCondition="false"/>
<species id="M_cpd11476_c0" name="hexadecanoyl_acp_c0" compartment="c0" charge="-2" boundaryCondition="false"/>
<species id="M_cpd00134_c0" name="Palmitoyl_CoA_c0" compartment="c0" charge="-4" boundaryCondition="false"/>
<species id="M_cpd03116_c0" name="S_3_Hydroxydodecanoyl_CoA_c0" compartment="c0" charge="-4" boundaryCondition="false"/>
<species id="M_cpd02060_c0" name="2E_Dodecenoyl_CoA_c0" compartment="c0" charge="-4" boundaryCondition="false"/>
<species id="M_cpd00076_c0" name="Sucrose_c0" compartment="c0" charge="0" boundaryCondition="false"/>
<species id="M_cpd02298_c0" name="1F_beta_D_Fructosylsucrose_c0" compartment="c0" charge="0" boundaryCondition="false"/>
<species id="M_cpd00100_e0" name="Glycerol_e0" compartment="e0" charge="0" boundaryCondition="false"/>
<species id="M_cpd00270_c0" name="Caffeoyl_CoA_c0" compartment="c0" charge="-4" boundaryCondition="false"/>
<species id="M_cpd05546_c0" name="Cyanin_c0" compartment="c0" charge="-1" boundaryCondition="false"/>
<species id="M_cpd15088_c0" name="Cyanidin_3_glucoside_5_caffeoylglucoside_c0" compartment="c0" charge="-1" boundaryCondition="false"/>
<species id="M_cpd15606_c0" name="Gly_Tyr_c0" compartment="c0" charge="0" boundaryCondition="false"/>
<species id="M_cpd11546_c0" name="4_methyl_3_oxo_pentanoyl_ACP_c0" compartment="c0" charge="-1" boundaryCondition="false"/>
<species id="M_cpd11547_c0" name="4_methyl_3_hydroxy_pentanoyl_ACP_c0" compartment="c0" charge="-1" boundaryCondition="false"/>
<species id="M_cpd15364_c0" name="2_5_triphosphoribosyl_3_dephospho_CoA_c0" compartment="c0" charge="-5" boundaryCondition="false"/>
<species id="M_cpd15420_c0" name="CDP_1_2_dioctadec_11_enoylglycerol_c0" compartment="c0" charge="-2" boundaryCondition="false"/>
<species id="M_cpd15548_c0" name="Phosphatidylglycerophosphate_dioctadec_11_enoyl_c0" compartment="c0" charge="-2" boundaryCondition="false"/>
<species id="M_cpd11591_e0" name="Gly_Met_e0" compartment="e0" charge="0" boundaryCondition="false"/>
<species id="M_cpd11591_c0" name="Gly_Met_c0" compartment="c0" charge="0" boundaryCondition="false"/>
<species id="M_cpd15358_c0" name="2_octadecanoyl_sn_glycerol_3_phosphate_c0" compartment="c0" charge="-1" boundaryCondition="false"/>
<species id="M_cpd01080_c0" name="ocdca_c0" compartment="c0" charge="-1" boundaryCondition="false"/>
<species id="M_cpd00232_c0" name="Neu5Ac_c0" compartment="c0" charge="-1" boundaryCondition="false"/>
<species id="M_cpd01743_c0" name="Cerebroside_c0" compartment="c0" charge="0" boundaryCondition="false"/>
<species id="M_cpd03653_c0" name="GM4_c0" compartment="c0" charge="-1" boundaryCondition="false"/>
<species id="M_cpd11468_c0" name="Dodecanoyl_ACP_c0" compartment="c0" charge="-2" boundaryCondition="false"/>
<species id="M_cpd11491_c0" name="3_oxotetradecanoyl_acp_c0" compartment="c0" charge="-2" boundaryCondition="false"/>
<species id="M_cpd00040_c0" name="Glyoxalate_c0" compartment="c0" charge="-1" boundaryCondition="false"/>
<species id="M_cpd11558_c0" name="10_methyl_3_oxo_undecanoyl_ACP_c0" compartment="c0" charge="-1" boundaryCondition="false"/>
<species id="M_cpd11559_c0" name="10_methyl_3_hydroxy_undecanoyl_ACP_c0" compartment="c0" charge="-1" boundaryCondition="false"/>
<species id="M_cpd00906_c0" name="all_trans_Hexaprenyl_diphosphate_c0" compartment="c0" charge="-2" boundaryCondition="false"/>
<species id="M_cpd00282_c0" name="S_Dihydroorotate_c0" compartment="c0" charge="-1" boundaryCondition="false"/>
<species id="M_cpd00343_c0" name="N_Carbamoyl_L_aspartate_c0" compartment="c0" charge="-2" boundaryCondition="false"/>
<species id="M_cpd14875_c0" name="UDP_L_Ara4FN_c0" compartment="c0" charge="-2" boundaryCondition="false"/>
<species id="M_cpd14877_c0" name="Undecaprenyl_phosphate_alpha_L_Ara4FN_c0" compartment="c0" charge="-1" boundaryCondition="false"/>
<species id="M_cpd00060_c0" name="L_Methionine_c0" compartment="c0" charge="0" boundaryCondition="false"/>
<species id="M_cpd00227_c0" name="L_Homoserine_c0" compartment="c0" charge="0" boundaryCondition="false"/>
<species id="M_cpd00346_c0" name="L_Aspartate4_semialdehyde_c0" compartment="c0" charge="0" boundaryCondition="false"/>
<species id="M_cpd09027_c0" name="5_Hydroxy_2_oxo_4_ureido_2_5_dihydro_1H_imidazole_5_carboxylate_c0" compartment="c0" charge="-1" boundaryCondition="false"/>
<species id="M_cpd01567_c0" name="R_Allantoin_c0" compartment="c0" charge="-1" boundaryCondition="false"/>
<species id="M_cpd00175_c0" name="UDP_N_acetyl_D_galactosamine_c0" compartment="c0" charge="-2" boundaryCondition="false"/>
<species id="M_cpd15342_c0" name="2_Acyl_sn_glycero_3_phosphoethanolamine_octadec_11_enoyl_c0" compartment="c0" charge="0" boundaryCondition="false"/>
<species id="M_cpd11521_c0" name="5_methyl_3_oxo_hexanoyl_ACP_c0" compartment="c0" charge="-1" boundaryCondition="false"/>
<species id="M_cpd11522_c0" name="5_methyl_3_hydroxy_hexanoyl_ACP_c0" compartment="c0" charge="-1" boundaryCondition="false"/>
<species id="M_cpd00367_c0" name="Cytidine_c0" compartment="c0" charge="0" boundaryCondition="false"/>
<species id="M_cpd11912_c0" name="tRNA_Glu_c0" compartment="c0" charge="0" boundaryCondition="false"/>
<species id="M_cpd12227_c0" name="L_Glutamyl_tRNA_Glu_c0" compartment="c0" charge="0" boundaryCondition="false"/>
<species id="M_cpd11669_c0" name="Q_c0" compartment="c0" charge="0" boundaryCondition="false"/>
<species id="M_cpd11665_c0" name="QH2_c0" compartment="c0" charge="0" boundaryCondition="false"/>
<species id="M_cpd02729_c0" name="Inositol_1_3_4_6_tetrakisphosphate_c0" compartment="c0" charge="-4" boundaryCondition="false"/>
<species id="M_cpd00943_c0" name="Inositol_1_3_4_5_6_pentakisphosphate_c0" compartment="c0" charge="-5" boundaryCondition="false"/>
<species id="M_cpd00281_e0" name="GABA_e0" compartment="e0" charge="0" boundaryCondition="false"/>
<species id="M_cpd00281_c0" name="GABA_c0" compartment="c0" charge="0" boundaryCondition="false"/>
<species id="M_cpd02799_c0" name="Methylisocitrate_c0" compartment="c0" charge="-3" boundaryCondition="false"/>
<species id="M_cpd14698_c0" name="3_Methyl_1_hydroxybutyl_TPP_c0" compartment="c0" charge="-1" boundaryCondition="false"/>
<species id="M_cpd14699_c0" name="S_3_Methylbutanoyl_dihydrolipoamide_E_c0" compartment="c0" charge="0" boundaryCondition="false"/>
<species id="M_cpd04058_c0" name="L_N2_2_Carboxyethylarginine_c0" compartment="c0" charge="0" boundaryCondition="false"/>
<species id="M_cpd00050_c0" name="FMN_c0" compartment="c0" charge="-3" boundaryCondition="false"/>
<species id="M_cpd00349_c0" name="Sedoheptulose_1_7_bisphosphate_c0" compartment="c0" charge="-4" boundaryCondition="false"/>
<species id="M_cpd00060_e0" name="L_Methionine_e0" compartment="e0" charge="0" boundaryCondition="false"/>
<species id="M_cpd15731_c0" name="Diglucosyl_1_2_diisoheptadecanoylglycerol_c0" compartment="c0" charge="0" boundaryCondition="false"/>
<species id="M_cpd15749_c0" name="Isoheptadecanoyllipoteichoic_acid_n24__linked__unsubstituted_c0" compartment="c0" charge="-24" boundaryCondition="false"/>
<species id="M_cpd00524_c0" name="2_Inosose_c0" compartment="c0" charge="0" boundaryCondition="false"/>
<species id="M_cpd03487_c0" name="Undecaprenyl_diphospho_N_acetylmuramoyl_N_acetylglucosamine_L_alanyl_D_glutamyl_L_lysyl_D_alanyl_D_alanine_c0" compartment="c0" charge="-3" boundaryCondition="false"/>
<species id="M_cpd03488_c0" name="Undecaprenyl_diphospho_N_acetylmuramoyl_N_acetylglucosamine_L_alanyl_D_glutaminyl_L_lysyl_D_alanyl_D_alanine_c0" compartment="c0" charge="-2" boundaryCondition="false"/>
<species id="M_cpd00338_c0" name="5_Aminolevulinate_c0" compartment="c0" charge="0" boundaryCondition="false"/>
<species id="M_cpd15028_c0" name="Delphin_c0" compartment="c0" charge="-2" boundaryCondition="false"/>
<species id="M_cpd15029_c0" name="Delphinidin_3_glucoside_5_caffoyl_glucoside_c0" compartment="c0" charge="-2" boundaryCondition="false"/>
<species id="M_cpd11580_c0" name="Gly_Gln_c0" compartment="c0" charge="0" boundaryCondition="false"/>
<species id="M_cpd03115_c0" name="S_3_Hydroxytetradecanoyl_CoA_c0" compartment="c0" charge="-4" boundaryCondition="false"/>
<species id="M_cpd12689_c0" name="3_Oxotetradecanoyl_CoA_c0" compartment="c0" charge="-4" boundaryCondition="false"/>
<species id="M_cpd06707_c0" name="Benzamide_c0" compartment="c0" charge="0" boundaryCondition="false"/>
<species id="M_cpd00153_c0" name="Benzoate_c0" compartment="c0" charge="-1" boundaryCondition="false"/>
<species id="M_cpd00834_c0" name="Phosphopantetheine_c0" compartment="c0" charge="-2" boundaryCondition="false"/>
<species id="M_cpd00158_c0" name="CELB_c0" compartment="c0" charge="0" boundaryCondition="false"/>
<species id="M_cpd00190_c0" name="beta_D_Glucose_c0" compartment="c0" charge="0" boundaryCondition="false"/>
<species id="M_cpd15730_c0" name="Diglucosyl_1_2_distearoylglycerol_c0" compartment="c0" charge="0" boundaryCondition="false"/>
<species id="M_cpd15748_c0" name="Stearoyllipoteichoic_acid_n24__linked__unsubstituted_c0" compartment="c0" charge="-24" boundaryCondition="false"/>
<species id="M_cpd01777_c0" name="Phosphoribosyl_AMP_c0" compartment="c0" charge="-4" boundaryCondition="false"/>
<species id="M_cpd02979_c0" name="phosphoribosylformiminoaicar_phosphate_c0" compartment="c0" charge="-4" boundaryCondition="false"/>
<species id="M_cpd03588_c0" name="L_erythro_3_Methylmalyl_CoA_c0" compartment="c0" charge="-4" boundaryCondition="false"/>
<species id="M_cpd03589_c0" name="Mesaconyl_CoA_c0" compartment="c0" charge="-4" boundaryCondition="false"/>
<species id="M_cpd02711_c0" name="2_Keto_3_deoxy_6_phosphogluconate_c0" compartment="c0" charge="-3" boundaryCondition="false"/>
<species id="M_cpd03043_c0" name="3_Hydroxybutanoyl_CoA_c0" compartment="c0" charge="-3" boundaryCondition="false"/>
<species id="M_cpd00089_c0" name="Glucose_1_phosphate_c0" compartment="c0" charge="-2" boundaryCondition="false"/>
<species id="M_cpd15337_c0" name="2_Acyl_sn_glycero_3_phosphoethanolamine_tetradecanoyl_c0" compartment="c0" charge="0" boundaryCondition="false"/>
<species id="M_cpd03847_c0" name="Myristic_acid_c0" compartment="c0" charge="-1" boundaryCondition="false"/>
<species id="M_cpd03233_c0" name="3alpha_7alpha_12alpha_24_Tetrahydroxy_5beta_cholestanoyl_CoA_c0" compartment="c0" charge="-3" boundaryCondition="false"/>
<species id="M_cpd03248_c0" name="3alpha_7alpha_12alpha_Trihydroxy_5beta_24_oxocholestanoyl_CoA_c0" compartment="c0" charge="-3" boundaryCondition="false"/>
<species id="M_cpd00428_c0" name="2_Oxopropanal_c0" compartment="c0" charge="0" boundaryCondition="false"/>
<species id="M_cpd00322_c0" name="L_Isoleucine_c0" compartment="c0" charge="0" boundaryCondition="false"/>
<species id="M_cpd00191_c0" name="3_Oxopropanoate_c0" compartment="c0" charge="-1" boundaryCondition="false"/>
<species id="M_cpd00525_c0" name="UDP_N_acetylmuramoyl_L_alanyl_D_glutamate_c0" compartment="c0" charge="-4" boundaryCondition="false"/>
<species id="M_cpd02861_c0" name="UDP_N_acetylmuramoyl_L_alanyl_D_glutamyl_L_lysine_c0" compartment="c0" charge="-3" boundaryCondition="false"/>
<species id="M_cpd03126_c0" name="2E_Hexadecenoyl_CoA_c0" compartment="c0" charge="-4" boundaryCondition="false"/>
<species id="M_cpd00115_c0" name="dATP_c0" compartment="c0" charge="-3" boundaryCondition="false"/>
<species id="M_cpd00126_c0" name="GMP_c0" compartment="c0" charge="-2" boundaryCondition="false"/>
<species id="M_cpd00177_c0" name="dADP_c0" compartment="c0" charge="-2" boundaryCondition="false"/>
<species id="M_cpd11496_c0" name="4_methyl_3_oxo_hexanoyl_ACP_c0" compartment="c0" charge="-1" boundaryCondition="false"/>
<species id="M_cpd00288_c0" name="D_Glucosamine_phosphate_c0" compartment="c0" charge="-1" boundaryCondition="false"/>
<species id="M_cpd03227_c0" name="5beta_Cholestane_3alpha_7alpha_26_triol_c0" compartment="c0" charge="0" boundaryCondition="false"/>
<species id="M_cpd03228_c0" name="3alpha_7alpha_Dihydroxy_5beta_cholestan_26_al_c0" compartment="c0" charge="0" boundaryCondition="false"/>
<species id="M_cpd02882_c0" name="4__1_D_Ribitylamino_5_aminouracil_c0" compartment="c0" charge="0" boundaryCondition="false"/>
<species id="M_cpd02656_c0" name="6_7_Dimethyl_8__1_D_ribityllumazine_c0" compartment="c0" charge="-1" boundaryCondition="false"/>
<species id="M_cpd00154_c0" name="Xylose_c0" compartment="c0" charge="0" boundaryCondition="false"/>
<species id="M_cpd00161_c0" name="L_Threonine_c0" compartment="c0" charge="0" boundaryCondition="false"/>
<species id="M_cpd00094_c0" name="2_Oxobutyrate_c0" compartment="c0" charge="-1" boundaryCondition="false"/>
<species id="M_cpd10516_e0" name="fe3_e0" compartment="e0" charge="3" boundaryCondition="false"/>
<species id="M_cpd10516_c0" name="fe3_c0" compartment="c0" charge="3" boundaryCondition="false"/>
<species id="M_cpd15341_c0" name="2_Acyl_sn_glycero_3_phosphoethanolamine_n_C18_0_c0" compartment="c0" charge="0" boundaryCondition="false"/>
<species id="M_cpd09790_c0" name="3_Methylsalicylaldehyde_c0" compartment="c0" charge="0" boundaryCondition="false"/>
<species id="M_cpd09791_c0" name="3_Methylsalicylate_c0" compartment="c0" charge="-1" boundaryCondition="false"/>
<species id="M_cpd00062_c0" name="UTP_c0" compartment="c0" charge="-3" boundaryCondition="false"/>
<species id="M_cpd00026_c0" name="UDP_glucose_c0" compartment="c0" charge="-2" boundaryCondition="false"/>
<species id="M_cpd02572_c0" name="5_Carboxymethyl_2_hydroxymuconate_c0" compartment="c0" charge="-3" boundaryCondition="false"/>
<species id="M_cpd02507_c0" name="5_Carboxy_2_oxohept_3_enedioate_c0" compartment="c0" charge="-3" boundaryCondition="false"/>
<species id="M_cpd17043_c0" name="RNA_transcription_c0" compartment="c0" charge="0" boundaryCondition="false"/>
<species id="M_cpd01716_c0" name="3_Dehydroshikimate_c0" compartment="c0" charge="-1" boundaryCondition="false"/>
<species id="M_cpd11593_e0" name="ala_L_asp_L_e0" compartment="e0" charge="-1" boundaryCondition="false"/>
<species id="M_cpd11593_c0" name="ala_L_asp_L_c0" compartment="c0" charge="-1" boundaryCondition="false"/>
<species id="M_cpd02545_c0" name="Isocorypalmine_c0" compartment="c0" charge="0" boundaryCondition="false"/>
<species id="M_cpd01238_c0" name="Columbamine_c0" compartment="c0" charge="1" boundaryCondition="false"/>
<species id="M_cpd00042_c0" name="GSH_c0" compartment="c0" charge="-1" boundaryCondition="false"/>
<species id="M_cpd03555_c0" name="15S_HPETE_c0" compartment="c0" charge="-1" boundaryCondition="false"/>
<species id="M_cpd00111_c0" name="Oxidized_glutathione_c0" compartment="c0" charge="-2" boundaryCondition="false"/>
<species id="M_cpd02890_c0" name="15S_HETE_c0" compartment="c0" charge="-1" boundaryCondition="false"/>
<species id="M_cpd00805_c0" name="D_Tagatose_6_phosphate_c0" compartment="c0" charge="-2" boundaryCondition="false"/>
<species id="M_cpd02371_c0" name="D_Tagatose_1_6_biphosphate_c0" compartment="c0" charge="-4" boundaryCondition="false"/>
<species id="M_cpd15329_c0" name="1_octadecanoyl_sn_glycerol_3_phosphate_c0" compartment="c0" charge="-2" boundaryCondition="false"/>
<species id="M_cpd01973_c0" name="4_Guanidinobutanamide_c0" compartment="c0" charge="1" boundaryCondition="false"/>
<species id="M_cpd00762_c0" name="4_Guanidinobutanoate_c0" compartment="c0" charge="0" boundaryCondition="false"/>
<species id="M_cpd00182_c0" name="Adenosine_c0" compartment="c0" charge="0" boundaryCondition="false"/>
<species id="M_cpd00309_c0" name="XAN_c0" compartment="c0" charge="0" boundaryCondition="false"/>
<species id="M_cpd12606_c0" name="Plasmenylethanolamine_c0" compartment="c0" charge="-1" boundaryCondition="false"/>
<species id="M_cpd00444_c0" name="CDPethanolamine_c0" compartment="c0" charge="-1" boundaryCondition="false"/>
<species id="M_cpd12322_c0" name="1_Alkenyl_2_acylglycerol_c0" compartment="c0" charge="0" boundaryCondition="false"/>
<species id="M_cpd01982_c0" name="5_Phosphoribosylamine_c0" compartment="c0" charge="-1" boundaryCondition="false"/>
<species id="M_cpd02132_c0" name="3_Phospho_D_erythronate_c0" compartment="c0" charge="-2" boundaryCondition="false"/>
<species id="M_cpd02645_c0" name="Phosphoenol_4_deoxy_3_tetrulosonate_c0" compartment="c0" charge="-2" boundaryCondition="false"/>
<species id="M_cpd08288_c0" name="2_phospho_4__cytidine5_diphospho_2_C_methyl_D_erythritol_c0" compartment="c0" charge="-4" boundaryCondition="false"/>
<species id="M_cpd08301_c0" name="2_C_methyl_D_erythritol2_4_cyclodiphosphate_c0" compartment="c0" charge="-2" boundaryCondition="false"/>
<species id="M_cpd12273_c0" name="1_Alkyl_2_acylglycerol_c0" compartment="c0" charge="0" boundaryCondition="false"/>
<species id="M_cpd12554_c0" name="1_Alkyl_2_acylglycerophosphoethanolamine_c0" compartment="c0" charge="-1" boundaryCondition="false"/>
<species id="M_cpd15526_c0" name="1_2_dioctadecanoyl_sn_glycerol_3_phosphate_c0" compartment="c0" charge="-1" boundaryCondition="false"/>
<species id="M_cpd15421_c0" name="CDP_1_2_dioctadecanoylglycerol_c0" compartment="c0" charge="-2" boundaryCondition="false"/>
<species id="M_cpd02991_c0" name="phosphoribulosylformimino_AICAR_phosphate_c0" compartment="c0" charge="-3" boundaryCondition="false"/>
<species id="M_cpd15721_c0" name="Diisohexadecanoylphosphatidylglycerophosphate_c0" compartment="c0" charge="-2" boundaryCondition="false"/>
<species id="M_cpd11481_c0" name="R_3_hydroxypalmitoyl_acyl_carrierprotein__c0" compartment="c0" charge="-1" boundaryCondition="false"/>
<species id="M_cpd11485_c0" name="3_oxohexadecanoyl_acp_c0" compartment="c0" charge="-2" boundaryCondition="false"/>
<species id="M_cpd00293_c0" name="N_Acetyl_D_glucosamine_6_phosphate_c0" compartment="c0" charge="-2" boundaryCondition="false"/>
<species id="M_cpd00176_c0" name="2_keto_3_deoxygluconate_c0" compartment="c0" charge="-1" boundaryCondition="false"/>
<species id="M_cpd02663_c0" name="2_5_Diketo_3_deoxy_D_gluconate_c0" compartment="c0" charge="-1" boundaryCondition="false"/>
<species id="M_cpd11507_c0" name="8_methyl_decanoyl_ACP_c0" compartment="c0" charge="-1" boundaryCondition="false"/>
<species id="M_cpd11508_c0" name="10_methyl_3_oxo_dodecanoyl_ACP_c0" compartment="c0" charge="-1" boundaryCondition="false"/>
<species id="M_cpd00541_c0" name="Lipoate_c0" compartment="c0" charge="-1" boundaryCondition="false"/>
<species id="M_cpd14955_c0" name="Lipoyl_AMP_c0" compartment="c0" charge="-1" boundaryCondition="false"/>
<species id="M_cpd00663_c0" name="Acrylyl_CoA_c0" compartment="c0" charge="-3" boundaryCondition="false"/>
<species id="M_cpd00043_c0" name="UDP_galactose_c0" compartment="c0" charge="-2" boundaryCondition="false"/>
<species id="M_cpd02745_c0" name="alpha_D_Galactosyl_diphosphoundecaprenol_c0" compartment="c0" charge="-2" boundaryCondition="false"/>
<species id="M_cpd02311_c0" name="4_Imidazolone_5_propanoate_c0" compartment="c0" charge="-2" boundaryCondition="false"/>
<species id="M_cpd00344_c0" name="N_Formimino_L_glutamate_c0" compartment="c0" charge="-1" boundaryCondition="false"/>
<species id="M_cpd08375_c0" name="Cobalt_precorrin_8_c0" compartment="c0" charge="-5" boundaryCondition="false"/>
<species id="M_cpd03421_c0" name="Cobyrinate_c0" compartment="c0" charge="-3" boundaryCondition="false"/>
<species id="M_cpd00285_c0" name="Phosphoethanolamine_c0" compartment="c0" charge="-1" boundaryCondition="false"/>
<species id="M_cpd15605_e0" name="Gly_Phe_e0" compartment="e0" charge="0" boundaryCondition="false"/>
<species id="M_cpd15323_c0" name="1_Acyl_sn_glycero_3_phosphoglycerol_octadecanoyl_c0" compartment="c0" charge="-1" boundaryCondition="false"/>
<species id="M_cpd00404_c0" name="D_Ornithine_c0" compartment="c0" charge="1" boundaryCondition="false"/>
<species id="M_cpd00550_e0" name="D_Serine_e0" compartment="e0" charge="0" boundaryCondition="false"/>
<species id="M_cpd00550_c0" name="D_Serine_c0" compartment="c0" charge="0" boundaryCondition="false"/>
<species id="M_cpd00145_c0" name="Hydroxypyruvate_c0" compartment="c0" charge="-1" boundaryCondition="false"/>
<species id="M_cpd00843_c0" name="Tartronate_semialdehyde_c0" compartment="c0" charge="-1" boundaryCondition="false"/>
<species id="M_cpd15603_c0" name="Gly_Cys_c0" compartment="c0" charge="0" boundaryCondition="false"/>
<species id="M_cpd15330_c0" name="1_tetradec_7_enoyl_sn_glycerol_3_phosphate_c0" compartment="c0" charge="-1" boundaryCondition="false"/>
<species id="M_cpd15298_c0" name="tetradecenoate_c0" compartment="c0" charge="-1" boundaryCondition="false"/>
<species id="M_cpd00264_e0" name="Spermidine_e0" compartment="e0" charge="3" boundaryCondition="false"/>
<species id="M_cpd00264_c0" name="Spermidine_c0" compartment="c0" charge="3" boundaryCondition="false"/>
<species id="M_cpd00110_c0" name="Cytochrome_c2_plus__c0" compartment="c0" charge="4" boundaryCondition="false"/>
<species id="M_cpd00109_c0" name="Cytochrome_c3_plus__c0" compartment="c0" charge="5" boundaryCondition="false"/>
<species id="M_cpd15521_c0" name="1_2_didodecanoyl_sn_glycerol_3_phosphate_c0" compartment="c0" charge="-1" boundaryCondition="false"/>
<species id="M_cpd15417_c0" name="CDP_1_2_didodecanoylglycerol_c0" compartment="c0" charge="-2" boundaryCondition="false"/>
<species id="M_cpd15354_c0" name="2_hexadec_9_enoyl_sn_glycerol_3_phosphate_c0" compartment="c0" charge="-1" boundaryCondition="false"/>
<species id="M_cpd11480_c0" name="D_3_Hydroxydodecanoyl_acp_c0" compartment="c0" charge="-2" boundaryCondition="false"/>
<species id="M_cpd01851_c0" name="Tetrahydropalmatine_c0" compartment="c0" charge="0" boundaryCondition="false"/>
<species id="M_cpd03153_c0" name="Palmatine_c0" compartment="c0" charge="1" boundaryCondition="false"/>
<species id="M_cpd00152_c0" name="Agmatine_c0" compartment="c0" charge="2" boundaryCondition="false"/>
<species id="M_cpd00054_e0" name="L_Serine_e0" compartment="e0" charge="0" boundaryCondition="false"/>
<species id="M_cpd01345_c0" name="Taurocyamine_c0" compartment="c0" charge="0" boundaryCondition="false"/>
<species id="M_cpd11525_c0" name="7_methyl_3_oxo_octanoyl_ACP_c0" compartment="c0" charge="-1" boundaryCondition="false"/>
<species id="M_cpd11526_c0" name="7_methyl_3_hydroxy_octanoyl_ACP_c0" compartment="c0" charge="-1" boundaryCondition="false"/>
<species id="M_cpd09802_c0" name="2_Naphthaldehyde_c0" compartment="c0" charge="0" boundaryCondition="false"/>
<species id="M_cpd09804_c0" name="2_Naphthoic_acid_c0" compartment="c0" charge="-1" boundaryCondition="false"/>
<species id="M_cpd00862_c0" name="alpha_D_Hexose_1_phosphate_c0" compartment="c0" charge="-1" boundaryCondition="false"/>
<species id="M_cpd02340_c0" name="alpha_D_Hexose_6_phosphate_c0" compartment="c0" charge="-1" boundaryCondition="false"/>
<species id="M_cpd04122_c0" name="Aminoacetaldehyde_c0" compartment="c0" charge="1" boundaryCondition="false"/>
<species id="M_cpd08279_c0" name="1_Hydroxy_2_naphthaldehyde_c0" compartment="c0" charge="0" boundaryCondition="false"/>
<species id="M_cpd00156_c0" name="L_Valine_c0" compartment="c0" charge="0" boundaryCondition="false"/>
<species id="M_cpd00939_c0" name="Toxopyrimidine_c0" compartment="c0" charge="0" boundaryCondition="false"/>
<species id="M_cpd02775_c0" name="4_Amino_5_phosphomethyl_2_methylpyrimidine_c0" compartment="c0" charge="-2" boundaryCondition="false"/>
<species id="M_cpd00499_c0" name="D_glucose_1_6_biphosphate_c0" compartment="c0" charge="-2" boundaryCondition="false"/>
<species id="M_cpd02074_c0" name="2_Oxo_6_aminocaproate_c0" compartment="c0" charge="0" boundaryCondition="false"/>
<species id="M_cpd00922_c0" name="delta1_Piperideine_2_carboxylate_c0" compartment="c0" charge="-1" boundaryCondition="false"/>
<species id="M_cpd00055_c0" name="Formaldehyde_c0" compartment="c0" charge="0" boundaryCondition="false"/>
<species id="M_cpd04105_c0" name="Mycothiol_c0" compartment="c0" charge="0" boundaryCondition="false"/>
<species id="M_cpd04106_c0" name="S_Formylmycothiol_c0" compartment="c0" charge="0" boundaryCondition="false"/>
<species id="M_cpd01441_c0" name="Acetyl_maltose_c0" compartment="c0" charge="0" boundaryCondition="false"/>
<species id="M_cpd11587_c0" name="Ala_Gln_c0" compartment="c0" charge="0" boundaryCondition="false"/>
<species id="M_cpd00219_c0" name="Prephenate_c0" compartment="c0" charge="-2" boundaryCondition="false"/>
<species id="M_cpd00238_c0" name="Sedoheptulose7_phosphate_c0" compartment="c0" charge="-2" boundaryCondition="false"/>
<species id="M_cpd00101_c0" name="ribose_5_phosphate_c0" compartment="c0" charge="-2" boundaryCondition="false"/>
<species id="M_cpd09421_c0" name="2_1_2_Dihydroxyethyl_TPP_c0" compartment="c0" charge="-1" boundaryCondition="false"/>
<species id="M_cpd00907_c0" name="alpha_D_glucose_1_6_biphosphate_c0" compartment="c0" charge="-2" boundaryCondition="false"/>
<species id="M_cpd11583_c0" name="Ala_Leu_c0" compartment="c0" charge="0" boundaryCondition="false"/>
<species id="M_cpd00107_c0" name="L_Leucine_c0" compartment="c0" charge="0" boundaryCondition="false"/>
<species id="M_cpd00637_e0" name="D_Methionine_e0" compartment="e0" charge="0" boundaryCondition="false"/>
<species id="M_cpd00637_c0" name="D_Methionine_c0" compartment="c0" charge="0" boundaryCondition="false"/>
<species id="M_cpd02828_c0" name="5_Carboxymethyl_2_hydroxymuconic_semialdehyde_c0" compartment="c0" charge="-2" boundaryCondition="false"/>
<species id="M_cpd15733_c0" name="Diglucosyl_1_2_diisotetradecanoylglycerol_c0" compartment="c0" charge="0" boundaryCondition="false"/>
<species id="M_cpd15751_c0" name="Isotetradecanoyllipoteichoic_acid_n24__linked__unsubstituted_c0" compartment="c0" charge="-24" boundaryCondition="false"/>
<species id="M_cpd00809_c0" name="O_Phospho_L_homoserine_c0" compartment="c0" charge="-2" boundaryCondition="false"/>
<species id="M_cpd03320_c0" name="3_Hydroxyphenylacetate_c0" compartment="c0" charge="-1" boundaryCondition="false"/>
<species id="M_cpd00854_c0" name="Homoprotocatechuate_c0" compartment="c0" charge="-1" boundaryCondition="false"/>
<species id="M_cpd00323_c0" name="L_Pipecolate_c0" compartment="c0" charge="0" boundaryCondition="false"/>
<species id="M_cpd04015_c0" name="trans_3_Chloro_2_propene_1_ol_c0" compartment="c0" charge="0" boundaryCondition="false"/>
<species id="M_cpd04017_c0" name="3_Chloroallyl_aldehyde_c0" compartment="c0" charge="0" boundaryCondition="false"/>
<species id="M_cpd02414_c0" name="L_2_Amino_6_oxopimelate_c0" compartment="c0" charge="-1" boundaryCondition="false"/>
<species id="M_cpd02465_c0" name="tetrahydrodipicolinate_c0" compartment="c0" charge="-2" boundaryCondition="false"/>
<species id="M_cpd15662_c0" name="Prenol_45n_teichoic_acid_glucose_substituted_c0" compartment="c0" charge="-47" boundaryCondition="false"/>
<species id="M_cpd15666_c0" name="Peptidoglycan_polymer_n_1_subunits_c0" compartment="c0" charge="-2" boundaryCondition="false"/>
<species id="M_cpd15669_c0" name="glycerol_teichoic_acid_n45__linked__glucose_substituted_c0" compartment="c0" charge="-48" boundaryCondition="false"/>
<species id="M_cpd08287_c0" name="4__cytidine5_diphospho_2_C_methyl_D_erythritol_c0" compartment="c0" charge="-2" boundaryCondition="false"/>
<species id="M_cpd08693_c0" name="Taxa_420_1112_dien_5alpha_ol_c0" compartment="c0" charge="0" boundaryCondition="false"/>
<species id="M_cpd08695_c0" name="Taxa_420_1112_dien_5alpha_13alpha_diol_c0" compartment="c0" charge="0" boundaryCondition="false"/>
<species id="M_cpd02197_c0" name="5_Formyltetrahydrofolate_c0" compartment="c0" charge="-2" boundaryCondition="false"/>
<species id="M_cpd00770_c0" name="N_Formyl_L_glutamate_c0" compartment="c0" charge="-2" boundaryCondition="false"/>
<species id="M_cpd03231_c0" name="3alpha_7alpha_24_Trihydroxy_5beta_cholestanoyl_CoA_c0" compartment="c0" charge="-3" boundaryCondition="false"/>
<species id="M_cpd03232_c0" name="3alpha_7alpha_Dihydroxy_5beta_24_oxocholestanoyl_CoA_c0" compartment="c0" charge="-3" boundaryCondition="false"/>
<species id="M_cpd11532_c0" name="9_methyl_decanoyl_ACP_c0" compartment="c0" charge="-1" boundaryCondition="false"/>
<species id="M_cpd11533_c0" name="11_methyl_3_oxo_dodecanoyl_ACP_c0" compartment="c0" charge="-1" boundaryCondition="false"/>
<species id="M_cpd00241_c0" name="dGTP_c0" compartment="c0" charge="-3" boundaryCondition="false"/>
<species id="M_cpd00277_c0" name="Deoxyguanosine_c0" compartment="c0" charge="0" boundaryCondition="false"/>
<species id="M_cpd00421_c0" name="Triphosphate_c0" compartment="c0" charge="-3" boundaryCondition="false"/>
<species id="M_cpd11592_c0" name="gly_glu_L_c0" compartment="c0" charge="-1" boundaryCondition="false"/>
<species id="M_cpd02484_c0" name="Inositol_3_phosphate_c0" compartment="c0" charge="-2" boundaryCondition="false"/>
<species id="M_cpd00932_c0" name="5_O__1_Carboxyvinyl_3_phosphoshikimate_c0" compartment="c0" charge="-4" boundaryCondition="false"/>
<species id="M_cpd11679_c0" name="Secondary_alcohol_c0" compartment="c0" charge="0" boundaryCondition="false"/>
<species id="M_cpd11733_c0" name="Ketone_c0" compartment="c0" charge="0" boundaryCondition="false"/>
<species id="M_cpd09793_c0" name="1_Naphthaldehyde_c0" compartment="c0" charge="0" boundaryCondition="false"/>
<species id="M_cpd09794_c0" name="1_Naphthoic_acid_c0" compartment="c0" charge="-1" boundaryCondition="false"/>
<species id="M_cpd11433_c0" name="fa12_c0" compartment="c0" charge="-1" boundaryCondition="false"/>
<species id="M_cpd11434_c0" name="fa12coa_c0" compartment="c0" charge="-3" boundaryCondition="false"/>
<species id="M_cpd02721_c0" name="DKHP_c0" compartment="c0" charge="-3" boundaryCondition="false"/>
<species id="M_cpd04117_c0" name="4_Methylcatechol_c0" compartment="c0" charge="0" boundaryCondition="false"/>
<species id="M_cpd04139_c0" name="2_Hydroxy_5_methyl_cis_cis_muconic_semialdehyde_c0" compartment="c0" charge="-1" boundaryCondition="false"/>
<species id="M_cpd04016_c0" name="cis_3_Chloro_2_propene_1_ol_c0" compartment="c0" charge="0" boundaryCondition="false"/>
<species id="M_cpd15064_c0" name="cis_3_Chloroallyl_aldehyde_c0" compartment="c0" charge="0" boundaryCondition="false"/>
<species id="M_cpd00868_c0" name="p_hydroxyphenylpyruvate_c0" compartment="c0" charge="-1" boundaryCondition="false"/>
<species id="M_cpd08306_e0" name="Butyro_betaine_e0" compartment="e0" charge="1" boundaryCondition="false"/>
<species id="M_cpd08306_c0" name="Butyro_betaine_c0" compartment="c0" charge="1" boundaryCondition="false"/>
<species id="M_cpd15603_e0" name="Gly_Cys_e0" compartment="e0" charge="0" boundaryCondition="false"/>
<species id="M_cpd15314_c0" name="1_Acyl_sn_glycero_3_phosphoethanolamine_tetradecanoyl_c0" compartment="c0" charge="0" boundaryCondition="false"/>
<species id="M_cpd00492_c0" name="N_Acetyl_D_mannosamine_c0" compartment="c0" charge="0" boundaryCondition="false"/>
<species id="M_cpd17041_c0" name="Protein_biosynthesis_c0" compartment="c0" charge="0" boundaryCondition="false"/>
<species id="M_cpd02708_c0" name="cis_2_Methyl_5_isopropylhexa_2_5_dienal_c0" compartment="c0" charge="0" boundaryCondition="false"/>
<species id="M_cpd08741_c0" name="cis_2_Methyl_5_isopropylhexa_2_5_dienoic_acid_c0" compartment="c0" charge="-1" boundaryCondition="false"/>
<species id="M_cpd11566_c0" name="14_methyl_3_oxo_pentadecanoyl_ACP_c0" compartment="c0" charge="-1" boundaryCondition="false"/>
<species id="M_cpd11567_c0" name="14_methyl_3_hydroxy_pentadecanoyl_ACP_c0" compartment="c0" charge="-1" boundaryCondition="false"/>
<species id="M_cpd16401_c0" name="4_Hydroxy_5_phenyltetrahydro_1_3_oxazin_2_one_c0" compartment="c0" charge="0" boundaryCondition="false"/>
<species id="M_cpd16402_c0" name="5_Phenyl_1_3_oxazinane_2_4_dione_c0" compartment="c0" charge="0" boundaryCondition="false"/>
<species id="M_cpd00296_c0" name="dGMP_c0" compartment="c0" charge="-2" boundaryCondition="false"/>
<species id="M_cpd00295_c0" name="dGDP_c0" compartment="c0" charge="-2" boundaryCondition="false"/>
<species id="M_cpd00118_e0" name="Putrescine_e0" compartment="e0" charge="2" boundaryCondition="false"/>
<species id="M_cpd00599_c0" name="SALC_c0" compartment="c0" charge="-1" boundaryCondition="false"/>
<species id="M_cpd11500_c0" name="6_methyl_3_oxo_octanoyl_ACP_c0" compartment="c0" charge="-1" boundaryCondition="false"/>
<species id="M_cpd11501_c0" name="6_methyl_3_hydroxy_octanoyl_ACP_c0" compartment="c0" charge="-1" boundaryCondition="false"/>
<species id="M_cpd01437_c0" name="p_Chlorophenol_c0" compartment="c0" charge="0" boundaryCondition="false"/>
<species id="M_cpd01586_c0" name="4_Chlorocatechol_c0" compartment="c0" charge="0" boundaryCondition="false"/>
<species id="M_cpd00361_c0" name="ACTN_c0" compartment="c0" charge="0" boundaryCondition="false"/>
<species id="M_cpd01221_c0" name="S_Acetoin_c0" compartment="c0" charge="0" boundaryCondition="false"/>
<species id="M_cpd11580_e0" name="Gly_Gln_e0" compartment="e0" charge="0" boundaryCondition="false"/>
<species id="M_cpd04364_c0" name="5_Chloro_2_hydroxymuconic_semialdehyde_c0" compartment="c0" charge="-1" boundaryCondition="false"/>
<species id="M_cpd04360_c0" name="3_Vinylcatechol_c0" compartment="c0" charge="0" boundaryCondition="false"/>
<species id="M_cpd04362_c0" name="2_Hydroxy_6_oxoocta_2_4_7_trienoate_c0" compartment="c0" charge="-1" boundaryCondition="false"/>
<species id="M_cpd15348_c0" name="2_Acyl_sn_glycero_3_phosphoglycerol_octadecanoyl_c0" compartment="c0" charge="-1" boundaryCondition="false"/>
<species id="M_cpd00180_c0" name="Oxalate_c0" compartment="c0" charge="-2" boundaryCondition="false"/>
<species id="M_cpd15320_c0" name="1_Acyl_sn_glycero_3_phosphoglycerol_tetradec_7_enoyl_c0" compartment="c0" charge="-1" boundaryCondition="false"/>
<species id="M_cpd01092_e0" name="Allantoin_e0" compartment="e0" charge="-1" boundaryCondition="false"/>
<species id="M_cpd01092_c0" name="Allantoin_c0" compartment="c0" charge="-1" boundaryCondition="false"/>
<species id="M_cpd00954_c0" name="6_hydroxymethyl_dihydropterin_c0" compartment="c0" charge="0" boundaryCondition="false"/>
<species id="M_cpd11482_c0" name="R_3_Hydroxydecanoyl_acyl_carrier_protein_c0" compartment="c0" charge="-2" boundaryCondition="false"/>
<species id="M_cpd11487_c0" name="3_oxodecanoyl_acp_c0" compartment="c0" charge="-2" boundaryCondition="false"/>
<species id="M_cpd00082_c0" name="D_Fructose_c0" compartment="c0" charge="0" boundaryCondition="false"/>
<species id="M_cpd02843_c0" name="D_erythro_imidazol_glycerol_phosphate_c0" compartment="c0" charge="-2" boundaryCondition="false"/>
<species id="M_cpd02851_c0" name="AICAR_c0" compartment="c0" charge="-2" boundaryCondition="false"/>
<species id="M_cpd16540_c0" name="5_Deoxy_glucuronic_acid_c0" compartment="c0" charge="-1" boundaryCondition="false"/>
<species id="M_cpd04242_c0" name="DKH_c0" compartment="c0" charge="-1" boundaryCondition="false"/>
<species id="M_cpd11565_c0" name="12_methyl_tridecanoyl_ACP_c0" compartment="c0" charge="-2" boundaryCondition="false"/>
<species id="M_cpd15525_c0" name="1_2_dihexadec_9_enoyl_sn_glycerol_3_phosphate_c0" compartment="c0" charge="-1" boundaryCondition="false"/>
<species id="M_cpd15418_c0" name="CDP_1_2_dihexadec_9_enoylglycerol_c0" compartment="c0" charge="-2" boundaryCondition="false"/>
<species id="M_cpd00207_c0" name="Guanine_c0" compartment="c0" charge="0" boundaryCondition="false"/>
<species id="M_cpd03052_c0" name="Imidazole_acetaldehyde_c0" compartment="c0" charge="0" boundaryCondition="false"/>
<species id="M_cpd01831_c0" name="4_Imidazoleacetate_c0" compartment="c0" charge="-1" boundaryCondition="false"/>
<species id="M_cpd02996_c0" name="GM2_c0" compartment="c0" charge="-1" boundaryCondition="false"/>
<species id="M_cpd03656_c0" name="GA2_c0" compartment="c0" charge="0" boundaryCondition="false"/>
<species id="M_cpd03657_c0" name="GA1_c0" compartment="c0" charge="0" boundaryCondition="false"/>
<species id="M_cpd15681_c0" name="1_2_dianteisopentadecanoyl_sn_glycerol_3_phosphate_c0" compartment="c0" charge="-1" boundaryCondition="false"/>
<species id="M_cpd11479_c0" name="D_3_Hydroxyhexanoyl_acp_c0" compartment="c0" charge="-2" boundaryCondition="false"/>
<species id="M_cpd02117_c0" name="S_Canadine_c0" compartment="c0" charge="0" boundaryCondition="false"/>
<species id="M_cpd00563_c0" name="Berberine_c0" compartment="c0" charge="1" boundaryCondition="false"/>
<species id="M_cpd00065_c0" name="L_Tryptophan_c0" compartment="c0" charge="0" boundaryCondition="false"/>
<species id="M_cpd02893_c0" name="5_Phosphoribosyl_4_carboxy_5_aminoimidazole_c0" compartment="c0" charge="-2" boundaryCondition="false"/>
<species id="M_cpd02921_c0" name="SAICAR_c0" compartment="c0" charge="-3" boundaryCondition="false"/>
<species id="M_cpd11512_c0" name="12_methyl_3_oxo_tetra_decanoyl_ACP_c0" compartment="c0" charge="-1" boundaryCondition="false"/>
<species id="M_cpd11513_c0" name="12_methyl_3_hydroxy_tetra_decanoyl_ACP_c0" compartment="c0" charge="-1" boundaryCondition="false"/>
<species id="M_cpd00413_c0" name="Glutaryl_CoA_c0" compartment="c0" charge="-4" boundaryCondition="false"/>
<species id="M_cpd00650_c0" name="Crotonyl_CoA_c0" compartment="c0" charge="-4" boundaryCondition="false"/>
<species id="M_cpd04806_c0" name="Aldophosphamide_c0" compartment="c0" charge="0" boundaryCondition="false"/>
<species id="M_cpd16365_c0" name="Alcophosphamide_c0" compartment="c0" charge="0" boundaryCondition="false"/>
<species id="M_cpd01560_c0" name="beta_Alanyl_CoA_c0" compartment="c0" charge="-2" boundaryCondition="false"/>
<species id="M_cpd02693_c0" name="3_Isopropylmalate_c0" compartment="c0" charge="-2" boundaryCondition="false"/>
<species id="M_cpd01710_c0" name="2_Isopropylmaleate_c0" compartment="c0" charge="-2" boundaryCondition="false"/>
<species id="M_cpd02605_c0" name="2_isopropyl_3_oxosuccinate_c0" compartment="c0" charge="-2" boundaryCondition="false"/>
<species id="M_cpd01799_c0" name="Isobutylamine_c0" compartment="c0" charge="1" boundaryCondition="false"/>
<species id="M_cpd15345_c0" name="2_Acyl_sn_glycero_3_phosphoglycerol_tetradec_7_enoyl_c0" compartment="c0" charge="-1" boundaryCondition="false"/>
<species id="M_cpd00120_c0" name="Butyryl_CoA_c0" compartment="c0" charge="-4" boundaryCondition="false"/>
<species id="M_cpd00497_c0" name="XMP_c0" compartment="c0" charge="-2" boundaryCondition="false"/>
<species id="M_cpd15547_c0" name="Phosphatidylglycerophosphate_dioctadecanoyl_c0" compartment="c0" charge="-2" boundaryCondition="false"/>
<species id="M_cpd00423_e0" name="Vitamin_B12r_e0" compartment="e0" charge="3" boundaryCondition="false"/>
<species id="M_cpd00423_c0" name="Vitamin_B12r_c0" compartment="c0" charge="3" boundaryCondition="false"/>
<species id="M_cpd18007_c0" name="Leachianone_G_c0" compartment="c0" charge="0" boundaryCondition="false"/>
<species id="M_cpd18036_c0" name="Sophoraflavanone_G_c0" compartment="c0" charge="0" boundaryCondition="false"/>
<species id="M_cpd00873_c0" name="Nicotinate_ribonucleotide_c0" compartment="c0" charge="-2" boundaryCondition="false"/>
<species id="M_cpd11519_c0" name="14_methyl_hexa_decanoyl_ACP_c0" compartment="c0" charge="-2" boundaryCondition="false"/>
<species id="M_cpd00332_c0" name="Mevalonic_acid_c0" compartment="c0" charge="-1" boundaryCondition="false"/>
<species id="M_cpd00812_c0" name="5_phosphomevalonate_c0" compartment="c0" charge="-3" boundaryCondition="false"/>
<species id="M_cpd00355_c0" name="Nicotinamide_ribonucleotide_c0" compartment="c0" charge="-1" boundaryCondition="false"/>
<species id="M_cpd00133_c0" name="Nicotinamide_c0" compartment="c0" charge="0" boundaryCondition="false"/>
<species id="M_cpd15604_c0" name="Gly_Leu_c0" compartment="c0" charge="0" boundaryCondition="false"/>
<species id="M_cpd15355_c0" name="2_hexadecanoyl_sn_glycerol_3_phosphate_c0" compartment="c0" charge="-1" boundaryCondition="false"/>
<species id="M_cpd00117_e0" name="D_Alanine_e0" compartment="e0" charge="0" boundaryCondition="false"/>
<species id="M_cpd00117_c0" name="D_Alanine_c0" compartment="c0" charge="0" boundaryCondition="false"/>
<species id="M_cpd11516_c0" name="14_methyl_3_oxo_hexa_decanoyl_ACP_c0" compartment="c0" charge="-1" boundaryCondition="false"/>
<species id="M_cpd11517_c0" name="14_methyl_3_hydroxy_hexa_decanoyl_ACP_c0" compartment="c0" charge="-1" boundaryCondition="false"/>
<species id="M_cpd11494_c0" name="Acetyl_ACP_c0" compartment="c0" charge="-2" boundaryCondition="false"/>
<species id="M_cpd11488_c0" name="Acetoacetyl_ACP_c0" compartment="c0" charge="-2" boundaryCondition="false"/>
<species id="M_cpd00451_c0" name="Glycocyamine_c0" compartment="c0" charge="0" boundaryCondition="false"/>
<species id="M_cpd03491_c0" name="Undecaprenyl_diphospho_N_acetylmuramoyl_N_acetylglucosamine_L_alanyl_gamma_D_glutamyl_L_lysyl_D_alanyl_D_alanine_c0" compartment="c0" charge="-3" boundaryCondition="false"/>
<species id="M_cpd03492_c0" name="Undecaprenyl_diphospho_N_acetylmuramoyl_N_acetylglucosamine_L_alanyl_D_isoglutaminyl_L_lysyl_D_alanyl_D_alanine_c0" compartment="c0" charge="-2" boundaryCondition="false"/>
<species id="M_cpd11524_c0" name="5_methyl_hexanoyl_ACP_c0" compartment="c0" charge="-1" boundaryCondition="false"/>
<species id="M_cpd03411_c0" name="Glutathionylspermidine_c0" compartment="c0" charge="2" boundaryCondition="false"/>
<species id="M_cpd00146_c0" name="Carbamoylphosphate_c0" compartment="c0" charge="-2" boundaryCondition="false"/>
<species id="M_cpd01859_c0" name="2_Naphthylmethanol_c0" compartment="c0" charge="0" boundaryCondition="false"/>
<species id="M_cpd00622_c0" name="Sepiapterin_c0" compartment="c0" charge="0" boundaryCondition="false"/>
<species id="M_cpd01558_c0" name="Xanthopterin_B2_c0" compartment="c0" charge="0" boundaryCondition="false"/>
<species id="M_cpd00157_c0" name="Glycerone_c0" compartment="c0" charge="0" boundaryCondition="false"/>
<species id="M_cpd02172_c0" name="Solanesyl_diphosphate_c0" compartment="c0" charge="-2" boundaryCondition="false"/>
<species id="M_cpd03697_c0" name="Arbutin_6P_c0" compartment="c0" charge="-2" boundaryCondition="false"/>
<species id="M_cpd00415_c0" name="Quinol_c0" compartment="c0" charge="0" boundaryCondition="false"/>
<species id="M_cpd14703_c0" name="S_2_Methylbutanoyl_dihydrolipoamide_E_c0" compartment="c0" charge="0" boundaryCondition="false"/>
<species id="M_cpd00978_c0" name="dUDP_c0" compartment="c0" charge="-2" boundaryCondition="false"/>
<species id="M_cpd00358_c0" name="dUTP_c0" compartment="c0" charge="-3" boundaryCondition="false"/>
<species id="M_cpd02884_c0" name="FAICAR_c0" compartment="c0" charge="-2" boundaryCondition="false"/>
<species id="M_cpd00195_c0" name="1_Alcohol_c0" compartment="c0" charge="0" boundaryCondition="false"/>
<species id="M_cpd11616_c0" name="RCHO_c0" compartment="c0" charge="0" boundaryCondition="false"/>
<species id="M_cpd00482_c0" name="2_Phospho_D_glycerate_c0" compartment="c0" charge="-3" boundaryCondition="false"/>
<species id="M_cpd00885_c0" name="Phytate_c0" compartment="c0" charge="-6" boundaryCondition="false"/>
<species id="M_cpd02788_c0" name="Inositol_1_2_3_5_6_pentakisphosphate_c0" compartment="c0" charge="-5" boundaryCondition="false"/>
<species id="M_cpd15238_c0" name="Hexadecenoyl_CoA_c0" compartment="c0" charge="-3" boundaryCondition="false"/>
<species id="M_cpd00307_e0" name="Cytosine_e0" compartment="e0" charge="0" boundaryCondition="false"/>
<species id="M_cpd01974_c0" name="4_Hydroxy_L_glutamate_c0" compartment="c0" charge="-1" boundaryCondition="false"/>
<species id="M_cpd00830_c0" name="4_Hydroxy_2_oxoglutarate_c0" compartment="c0" charge="-2" boundaryCondition="false"/>
<species id="M_cpd01482_c0" name="UDP_glucosamine_c0" compartment="c0" charge="-1" boundaryCondition="false"/>
<species id="M_cpd01623_c0" name="UDP_galactosamine_c0" compartment="c0" charge="-1" boundaryCondition="false"/>
<species id="M_cpd15344_c0" name="2_Acyl_sn_glycero_3_phosphoglycerol_tetradecanoyl_c0" compartment="c0" charge="-1" boundaryCondition="false"/>
<species id="M_cpd11534_c0" name="11_methyl_3_hydroxy_dodecanoyl_ACP_c0" compartment="c0" charge="-1" boundaryCondition="false"/>
<species id="M_cpd02678_c0" name="N_Formyl_GAR_c0" compartment="c0" charge="-2" boundaryCondition="false"/>
<species id="M_cpd02394_c0" name="GAR_c0" compartment="c0" charge="-1" boundaryCondition="false"/>
<species id="M_cpd11209_c0" name="N_Acetyl_L_citrulline_c0" compartment="c0" charge="-1" boundaryCondition="false"/>
<species id="M_cpd02535_c0" name="2_3_Dihydroxy_3_methylvalerate_c0" compartment="c0" charge="-1" boundaryCondition="false"/>
<species id="M_cpd02230_c0" name="Inositol_4_phosphate_c0" compartment="c0" charge="-2" boundaryCondition="false"/>
<species id="M_cpd03119_c0" name="3_Oxodecanoyl_CoA_c0" compartment="c0" charge="-4" boundaryCondition="false"/>
<species id="M_cpd01701_c0" name="S_Citramalate_c0" compartment="c0" charge="-2" boundaryCondition="false"/>
<species id="M_cpd00743_c0" name="L_Citramalyl_CoA_c0" compartment="c0" charge="-4" boundaryCondition="false"/>
<species id="M_cpd01871_c0" name="3_Methylcatechol_c0" compartment="c0" charge="0" boundaryCondition="false"/>
<species id="M_cpd00378_c0" name="Formamide_c0" compartment="c0" charge="0" boundaryCondition="false"/>
<species id="M_cpd02187_c0" name="Methacrylyl_CoA_c0" compartment="c0" charge="-4" boundaryCondition="false"/>
<species id="M_cpd03593_c0" name="D_erythro_3_Methylmalate_c0" compartment="c0" charge="-2" boundaryCondition="false"/>
<species id="M_cpd00251_c0" name="ADPribose_c0" compartment="c0" charge="-2" boundaryCondition="false"/>
<species id="M_cpd01335_c0" name="Octanoyl_CoA_c0" compartment="c0" charge="-4" boundaryCondition="false"/>
<species id="M_cpd11542_c0" name="15_methyl_3_hydroxy_hexa_decanoyl_ACP_c0" compartment="c0" charge="-1" boundaryCondition="false"/>
<species id="M_cpd00254_e0" name="Mg_e0" compartment="e0" charge="2" boundaryCondition="false"/>
<species id="M_cpd00254_c0" name="Mg_c0" compartment="c0" charge="2" boundaryCondition="false"/>
<species id="M_cpd11499_c0" name="4_methyl_hexanoyl_ACP_c0" compartment="c0" charge="-1" boundaryCondition="false"/>
<species id="M_cpd09844_c0" name="3S_3_Hydroxyadipyl_CoA_c0" compartment="c0" charge="-5" boundaryCondition="false"/>
<species id="M_cpd01507_c0" name="3_Oxoadipyl_CoA_c0" compartment="c0" charge="-4" boundaryCondition="false"/>
<species id="M_cpd00364_c0" name="Chinone_c0" compartment="c0" charge="0" boundaryCondition="false"/>
<species id="M_cpd00284_c0" name="6_Phospho_D_gluconate_c0" compartment="c0" charge="-3" boundaryCondition="false"/>
<species id="M_cpd01419_c0" name="Ureidoglycine_c0" compartment="c0" charge="0" boundaryCondition="false"/>
<species id="M_cpd00465_c0" name="Ureidoglycolate_c0" compartment="c0" charge="-1" boundaryCondition="false"/>
<species id="M_cpd03365_c0" name="5_2_Formylethyl_4_6_dihydroxypicolinate_c0" compartment="c0" charge="-1" boundaryCondition="false"/>
<species id="M_cpd03366_c0" name="5_2_Carboxyethyl_4_6_dihydroxypicolinate_c0" compartment="c0" charge="-2" boundaryCondition="false"/>
<species id="M_cpd00888_c0" name="N_Methylethanolamine_phosphate_c0" compartment="c0" charge="-1" boundaryCondition="false"/>
<species id="M_cpd02200_c0" name="CDP_N_methylethanolamine_c0" compartment="c0" charge="-1" boundaryCondition="false"/>
<species id="M_cpd15313_c0" name="1_Acyl_sn_glycero_3_phosphoethanolamine_dodecanoyl_c0" compartment="c0" charge="0" boundaryCondition="false"/>
<species id="M_cpd00079_c0" name="D_glucose_6_phosphate_c0" compartment="c0" charge="-2" boundaryCondition="false"/>
<species id="M_cpd15053_c0" name="3_Hydroxy_OPC4_CoA_c0" compartment="c0" charge="-3" boundaryCondition="false"/>
<species id="M_cpd15054_c0" name="3_Oxo_OPC4_CoA_c0" compartment="c0" charge="-3" boundaryCondition="false"/>
<species id="M_cpd02642_c0" name="N_5_phosphoribosyl_anthranilate_c0" compartment="c0" charge="-3" boundaryCondition="false"/>
<species id="M_cpd00956_c0" name="1_2_carboxyphenylamino_1_deoxyribulose_5_phosphate_c0" compartment="c0" charge="-3" boundaryCondition="false"/>
<species id="M_cpd00363_c0" name="Ethanol_c0" compartment="c0" charge="0" boundaryCondition="false"/>
<species id="M_cpd00738_c0" name="phosphoserine_c0" compartment="c0" charge="-2" boundaryCondition="false"/>
<species id="M_cpd00305_e0" name="Thiamin_e0" compartment="e0" charge="1" boundaryCondition="false"/>
<species id="M_cpd00305_c0" name="Thiamin_c0" compartment="c0" charge="1" boundaryCondition="false"/>
<species id="M_cpd15678_c0" name="1_2_dianteisoheptadecanoyl_sn_glycerol_3_phosphate_c0" compartment="c0" charge="-1" boundaryCondition="false"/>
<species id="M_cpd15684_c0" name="CDP_1_2_dianteisoheptadecanoylglycerol_c0" compartment="c0" charge="-2" boundaryCondition="false"/>
<species id="M_cpd11515_c0" name="12_methyl_tetra_decanoyl_ACP_c0" compartment="c0" charge="-2" boundaryCondition="false"/>
<species id="M_cpd11206_c0" name="Precorrin_1_c0" compartment="c0" charge="-8" boundaryCondition="false"/>
<species id="M_cpd06739_c0" name="R__plus__Citronellal_c0" compartment="c0" charge="0" boundaryCondition="false"/>
<species id="M_cpd15166_c0" name="Citronellate_c0" compartment="c0" charge="-1" boundaryCondition="false"/>
<species id="M_cpd00048_c0" name="Sulfate_c0" compartment="c0" charge="-2" boundaryCondition="false"/>
<species id="M_cpd00193_c0" name="APS_c0" compartment="c0" charge="-2" boundaryCondition="false"/>
<species id="M_cpd01587_c0" name="5_Methylcytosine_c0" compartment="c0" charge="0" boundaryCondition="false"/>
<species id="M_cpd00151_c0" name="Thymine_c0" compartment="c0" charge="0" boundaryCondition="false"/>
<species id="M_cpd15349_c0" name="2_Acyl_sn_glycero_3_phosphoglycerol_octadec_11_enoyl_c0" compartment="c0" charge="-1" boundaryCondition="false"/>
<species id="M_cpd00638_c0" name="Deamido_NAD_c0" compartment="c0" charge="-2" boundaryCondition="false"/>
<species id="M_cpd01882_c0" name="Isovaleryl_CoA_c0" compartment="c0" charge="-4" boundaryCondition="false"/>
<species id="M_cpd01966_c0" name="Dimethylacryloyl_CoA_c0" compartment="c0" charge="-4" boundaryCondition="false"/>
<species id="M_cpd03455_c0" name="3_Mercaptolactate_c0" compartment="c0" charge="-1" boundaryCondition="false"/>
<species id="M_cpd00706_c0" name="Mercaptopyruvate_c0" compartment="c0" charge="-1" boundaryCondition="false"/>
<species id="M_cpd11693_c0" name="2_Oxoaldehyde_c0" compartment="c0" charge="0" boundaryCondition="false"/>
<species id="M_cpd11625_c0" name="2_Oxo_acid_c0" compartment="c0" charge="-1" boundaryCondition="false"/>
<species id="M_cpd00392_c0" name="Phycite_c0" compartment="c0" charge="0" boundaryCondition="false"/>
<species id="M_cpd02203_c0" name="D_Erythritol_4_phosphate_c0" compartment="c0" charge="-1" boundaryCondition="false"/>
<species id="M_cpd00931_c0" name="5_Amino_6__5_phosphoribosylaminouracil_c0" compartment="c0" charge="-2" boundaryCondition="false"/>
<species id="M_cpd00693_c0" name="D_Lactaldehyde_c0" compartment="c0" charge="0" boundaryCondition="false"/>
<species id="M_cpd00221_c0" name="D_Lactate_c0" compartment="c0" charge="-1" boundaryCondition="false"/>
<species id="M_cpd11478_c0" name="R_3_Hydroxybutanoyl_acyl_carrier_protein_c0" compartment="c0" charge="-1" boundaryCondition="false"/>
<species id="M_cpd15752_c0" name="Isopentadecanoyllipoteichoic_acid_n24__linked__unsubstituted_c0" compartment="c0" charge="-24" boundaryCondition="false"/>
<species id="M_cpd15770_c0" name="Isopentadecanoyllipoteichoic_acid_n24__linked__N_acetyl_D_glucosamine_c0" compartment="c0" charge="-24" boundaryCondition="false"/>
<species id="M_cpd08625_c0" name="5_Hydroxyisourate_c0" compartment="c0" charge="0" boundaryCondition="false"/>
<species id="M_cpd15321_c0" name="1_Acyl_sn_glycero_3_phosphoglycerol_hexadecanoyl_c0" compartment="c0" charge="-1" boundaryCondition="false"/>
<species id="M_cpd00215_c0" name="Pyridoxal_c0" compartment="c0" charge="0" boundaryCondition="false"/>
<species id="M_cpd00016_c0" name="Pyridoxal_phosphate_c0" compartment="c0" charge="-2" boundaryCondition="false"/>
<species id="M_cpd00588_c0" name="Sorbitol_c0" compartment="c0" charge="0" boundaryCondition="false"/>
<species id="M_cpd03120_c0" name="S_Hydroxyoctanoyl_CoA_c0" compartment="c0" charge="-4" boundaryCondition="false"/>
<species id="M_cpd03130_c0" name="2E_Octenoyl_CoA_c0" compartment="c0" charge="-4" boundaryCondition="false"/>
<species id="M_cpd00911_c0" name="6_phospho_D_glucono_1_5_lactone_c0" compartment="c0" charge="-2" boundaryCondition="false"/>
<species id="M_cpd00142_c0" name="Acetoacetate_c0" compartment="c0" charge="-1" boundaryCondition="false"/>
<species id="M_cpd00445_c0" name="Cyclohexanamine_c0" compartment="c0" charge="1" boundaryCondition="false"/>
<species id="M_cpd00329_c0" name="Cyclohexanone_c0" compartment="c0" charge="0" boundaryCondition="false"/>
<species id="M_cpd11435_c0" name="fa1coa_c0" compartment="c0" charge="-3" boundaryCondition="false"/>
<species id="M_cpd02612_c0" name="N_Acetylmannosamine_6_phosphate_c0" compartment="c0" charge="-2" boundaryCondition="false"/>
<species id="M_cpd03221_c0" name="Zymosterol_c0" compartment="c0" charge="0" boundaryCondition="false"/>
<species id="M_cpd02755_c0" name="Fecosterol_c0" compartment="c0" charge="0" boundaryCondition="false"/>
<species id="M_cpd00287_c0" name="3_Oxo_2_methylpropanoate_c0" compartment="c0" charge="-1" boundaryCondition="false"/>
<species id="M_cpd02096_c0" name="L_3_Amino_isobutyrate_c0" compartment="c0" charge="0" boundaryCondition="false"/>
<species id="M_cpd12599_c0" name="GM3_c0" compartment="c0" charge="-1" boundaryCondition="false"/>
<species id="M_cpd00644_c0" name="PAN_c0" compartment="c0" charge="-1" boundaryCondition="false"/>
<species id="M_cpd15049_c0" name="3_Hydroxy_OPC6_CoA_c0" compartment="c0" charge="-3" boundaryCondition="false"/>
<species id="M_cpd15050_c0" name="3_Oxo_OPC6_CoA_c0" compartment="c0" charge="-3" boundaryCondition="false"/>
<species id="M_cpd11484_c0" name="HMA_c0" compartment="c0" charge="-1" boundaryCondition="false"/>
<species id="M_cpd00139_c0" name="Glycolate_c0" compartment="c0" charge="-1" boundaryCondition="false"/>
<species id="M_cpd15544_c0" name="Phosphatidylglycerophosphate_ditetradec_7_enoyl_c0" compartment="c0" charge="-2" boundaryCondition="false"/>
<species id="M_cpd01733_c0" name="Ferulaldehyde_c0" compartment="c0" charge="0" boundaryCondition="false"/>
<species id="M_cpd01059_c0" name="Ferulate_c0" compartment="c0" charge="-1" boundaryCondition="false"/>
<species id="M_cpd02740_c0" name="Guanosine_5_triphosphate_3_diphosphate_c0" compartment="c0" charge="-6" boundaryCondition="false"/>
<species id="M_cpd00875_c0" name="KDO_c0" compartment="c0" charge="-1" boundaryCondition="false"/>
<species id="M_cpd02546_c0" name="CMP_KDO_c0" compartment="c0" charge="-2" boundaryCondition="false"/>
<species id="M_cpd00426_c0" name="Homogentisate_c0" compartment="c0" charge="-1" boundaryCondition="false"/>
<species id="M_cpd02338_c0" name="UDP_D_galacto_1_4_furanose_c0" compartment="c0" charge="-2" boundaryCondition="false"/>
<species id="M_cpd00540_e0" name="BET_e0" compartment="e0" charge="0" boundaryCondition="false"/>
<species id="M_cpd00009_e0" name="Phosphate_e0" compartment="e0" charge="-2" boundaryCondition="false"/>
<species id="M_cpd15735_c0" name="Diglucosyl_1_2_dianteisopentadecanoylglycerol_c0" compartment="c0" charge="0" boundaryCondition="false"/>
<species id="M_cpd03128_c0" name="Decanoyl_CoA_c0" compartment="c0" charge="-4" boundaryCondition="false"/>
<species id="M_cpd03117_c0" name="3_Oxododecanoyl_CoA_c0" compartment="c0" charge="-4" boundaryCondition="false"/>
<species id="M_cpd03607_c0" name="4_Phosphonooxy_threonine_c0" compartment="c0" charge="-2" boundaryCondition="false"/>
<species id="M_cpd03608_c0" name="4_Hydroxy_L_threonine_c0" compartment="c0" charge="0" boundaryCondition="false"/>
<species id="M_cpd03199_c0" name="3_Ketolactose_c0" compartment="c0" charge="0" boundaryCondition="false"/>
<species id="M_cpd03193_c0" name="3_Keto_beta_D_galactose_c0" compartment="c0" charge="0" boundaryCondition="false"/>
<species id="M_cpd11530_c0" name="9_methyl_3_hydroxy_decanoyl_ACP_c0" compartment="c0" charge="-1" boundaryCondition="false"/>
<species id="M_cpd02636_c0" name="4_Methyl_5__2_hydroxyethyl_thiazole_c0" compartment="c0" charge="0" boundaryCondition="false"/>
<species id="M_cpd00773_c0" name="UDP_MurNAc_c0" compartment="c0" charge="-3" boundaryCondition="false"/>
<species id="M_cpd02820_c0" name="UDP_N_acetylglucosamine_enolpyruvate_c0" compartment="c0" charge="-3" boundaryCondition="false"/>
<species id="M_cpd15732_c0" name="Diglucosyl_1_2_dianteisoheptadecanoylglycerol_c0" compartment="c0" charge="0" boundaryCondition="false"/>
<species id="M_cpd02524_c0" name="N_Pantothenoylcysteine_c0" compartment="c0" charge="-1" boundaryCondition="false"/>
<species id="M_cpd00235_c0" name="D_mannose_6_phosphate_c0" compartment="c0" charge="-2" boundaryCondition="false"/>
<species id="M_cpd15346_c0" name="2_Acyl_sn_glycero_3_phosphoglycerol_hexadecanoyl_c0" compartment="c0" charge="-1" boundaryCondition="false"/>
<species id="M_cpd15173_c0" name="3_Hydroxy_5_methylhex_4_enoyl_CoA_c0" compartment="c0" charge="-3" boundaryCondition="false"/>
<species id="M_cpd15175_c0" name="5_Methyl_3_oxo_4_hexenoyl_CoA_c0" compartment="c0" charge="-3" boundaryCondition="false"/>
<species id="M_cpd15661_c0" name="Prenol_45n_teichoic_acid_c0" compartment="c0" charge="-47" boundaryCondition="false"/>
<species id="M_cpd15667_c0" name="glycerol_teichoic_acid_n45__linked__unsubstituted_c0" compartment="c0" charge="-48" boundaryCondition="false"/>
<species id="M_cpd15338_c0" name="2_Acyl_sn_glycero_3_phosphoethanolamine_tetradec_7_enoyl_c0" compartment="c0" charge="0" boundaryCondition="false"/>
<species id="M_cpd01634_c0" name="L_beta_Leucine_c0" compartment="c0" charge="0" boundaryCondition="false"/>
<species id="M_cpd00460_c0" name="Sulfoacetaldehyde_c0" compartment="c0" charge="-1" boundaryCondition="false"/>
<species id="M_cpd00196_c0" name="Acetylphosphate_c0" compartment="c0" charge="-2" boundaryCondition="false"/>
<species id="M_cpd00510_c0" name="deoxyribose_5_phosphate_c0" compartment="c0" charge="-2" boundaryCondition="false"/>
<species id="M_cpd01242_c0" name="Thyminose_c0" compartment="c0" charge="0" boundaryCondition="false"/>
<species id="M_cpd15378_c0" name="4_Hydroxy_benzylalcohol_c0" compartment="c0" charge="0" boundaryCondition="false"/>
<species id="M_cpd01775_c0" name="Phosphoribosyl_ATP_c0" compartment="c0" charge="-5" boundaryCondition="false"/>
<species id="M_cpd00283_c0" name="Geranyldiphosphate_c0" compartment="c0" charge="-2" boundaryCondition="false"/>
<species id="M_cpd06711_c0" name="Hydroxymethylphenylsuccinyl_CoA_c0" compartment="c0" charge="-4" boundaryCondition="false"/>
<species id="M_cpd06712_c0" name="Benzoylsuccinyl_CoA_c0" compartment="c0" charge="-4" boundaryCondition="false"/>
<species id="M_cpd15606_e0" name="Gly_Tyr_e0" compartment="e0" charge="0" boundaryCondition="false"/>
<species id="M_cpd00791_c0" name="ProtoporphyrinogenIX_c0" compartment="c0" charge="-2" boundaryCondition="false"/>
<species id="M_cpd01476_c0" name="Protoporphyrin_c0" compartment="c0" charge="-2" boundaryCondition="false"/>
<species id="M_cpd15316_c0" name="1_Acyl_sn_glycero_3_phosphoethanolamine_hexadecanoyl_c0" compartment="c0" charge="0" boundaryCondition="false"/>
<species id="M_cpd00851_c0" name="trans_4_Hydroxy_L_proline_c0" compartment="c0" charge="0" boundaryCondition="false"/>
<species id="M_cpd02625_c0" name="3_Hydroxy_L_1_pyrroline_5_carboxylate_c0" compartment="c0" charge="-1" boundaryCondition="false"/>
<species id="M_cpd00249_c0" name="Uridine_c0" compartment="c0" charge="0" boundaryCondition="false"/>
<species id="M_cpd00475_c0" name="Ribose_1_phosphate_c0" compartment="c0" charge="-2" boundaryCondition="false"/>
<species id="M_cpd00200_c0" name="4MOP_c0" compartment="c0" charge="-1" boundaryCondition="false"/>
<species id="M_cpd15767_c0" name="Isoheptadecanoyllipoteichoic_acid_n24__linked__N_acetyl_D_glucosamine_c0" compartment="c0" charge="-24" boundaryCondition="false"/>
<species id="M_cpd00149_c0" name="Co2_plus__c0" compartment="c0" charge="2" boundaryCondition="false"/>
<species id="M_cpd00149_e0" name="Co2_plus__e0" compartment="e0" charge="2" boundaryCondition="false"/>
<species id="M_cpd05521_c0" name="Violaxanthin_c0" compartment="c0" charge="0" boundaryCondition="false"/>
<species id="M_cpd05513_c0" name="Neoxanthin_c0" compartment="c0" charge="0" boundaryCondition="false"/>
<species id="M_cpd11597_e0" name="ARSENOBETAINE_e0" compartment="e0" charge="0" boundaryCondition="false"/>
<species id="M_cpd11597_c0" name="ARSENOBETAINE_c0" compartment="c0" charge="0" boundaryCondition="false"/>
<species id="M_cpd14796_c0" name="Z_Phenylacetaldehyde_oxime_c0" compartment="c0" charge="0" boundaryCondition="false"/>
<species id="M_cpd14795_c0" name="Benzyl_cyanide_c0" compartment="c0" charge="0" boundaryCondition="false"/>
<species id="M_cpd01914_e0" name="L_Methionine_S_oxide_e0" compartment="e0" charge="0" boundaryCondition="false"/>
<species id="M_cpd01914_c0" name="L_Methionine_S_oxide_c0" compartment="c0" charge="0" boundaryCondition="false"/>
<species id="M_cpd11718_c0" name="S_3_Hydroxyacyl_CoA_c0" compartment="c0" charge="-3" boundaryCondition="false"/>
<species id="M_cpd11637_c0" name="3_Oxoacyl_CoA_c0" compartment="c0" charge="-3" boundaryCondition="false"/>
<species id="M_cpd03413_c0" name="L_Glutamyl_1_phosphate_c0" compartment="c0" charge="-1" boundaryCondition="false"/>
<species id="M_cpd11430_c0" name="fa1_c0" compartment="c0" charge="-1" boundaryCondition="false"/>
<species id="M_cpd02591_c0" name="pendp_c0" compartment="c0" charge="-2" boundaryCondition="false"/>
<species id="M_cpd02826_c0" name="5_Phosphoribosylformylglycinamidine_c0" compartment="c0" charge="-1" boundaryCondition="false"/>
<species id="M_cpd02140_c0" name="AIR_c0" compartment="c0" charge="-1" boundaryCondition="false"/>
<species id="M_cpd15318_c0" name="1_Acyl_sn_glycero_3_phosphoglycerol_dodecanoyl_c0" compartment="c0" charge="-1" boundaryCondition="false"/>
<species id="M_cpd03660_c0" name="GT1b_c0" compartment="c0" charge="-3" boundaryCondition="false"/>
<species id="M_cpd03661_c0" name="GD1b_c0" compartment="c0" charge="-2" boundaryCondition="false"/>
<species id="M_cpd00531_c0" name="Hg2_plus__c0" compartment="c0" charge="2" boundaryCondition="false"/>
<species id="M_cpd00531_e0" name="Hg2_plus__e0" compartment="e0" charge="2" boundaryCondition="false"/>
<species id="M_cpd11583_e0" name="Ala_Leu_e0" compartment="e0" charge="0" boundaryCondition="false"/>
<species id="M_cpd15363_c0" name="2_tetradecanoyl_sn_glycerol_3_phosphate_c0" compartment="c0" charge="-1" boundaryCondition="false"/>
<species id="M_cpd15527_c0" name="1_2_dioctadec_11_enoyl_sn_glycerol_3_phosphate_c0" compartment="c0" charge="-1" boundaryCondition="false"/>
<species id="M_cpd00263_c0" name="Pyridoxol_c0" compartment="c0" charge="0" boundaryCondition="false"/>
<species id="M_cpd00478_c0" name="Pyridoxine_phosphate_c0" compartment="c0" charge="-2" boundaryCondition="false"/>
<species id="M_cpd00299_c0" name="dUMP_c0" compartment="c0" charge="-2" boundaryCondition="false"/>
<species id="M_cpd15584_c0" name="alpha_Methyl_D_glucoside_c0" compartment="c0" charge="0" boundaryCondition="false"/>
<species id="M_cpd00116_c0" name="Methanol_c0" compartment="c0" charge="0" boundaryCondition="false"/>
<species id="M_cpd00946_c0" name="Undecaprenyl_diphospho_N_acetyl_glucosamine_c0" compartment="c0" charge="-2" boundaryCondition="false"/>
<species id="M_cpd00419_c0" name="PM_c0" compartment="c0" charge="1" boundaryCondition="false"/>
<species id="M_cpd00493_c0" name="Pyridoxamine_phosphate_c0" compartment="c0" charge="-1" boundaryCondition="false"/>
<species id="M_cpd01620_c0" name="Precorrin_2_c0" compartment="c0" charge="-7" boundaryCondition="false"/>
<species id="M_cpd08993_c0" name="Aminofructose_6_phosphate_c0" compartment="c0" charge="0" boundaryCondition="false"/>
<species id="M_cpd08994_c0" name="Iminoerythrose_4_phosphate_c0" compartment="c0" charge="0" boundaryCondition="false"/>
<species id="M_cpd00246_c0" name="Inosine_c0" compartment="c0" charge="0" boundaryCondition="false"/>
<species id="M_cpd00654_c0" name="Deoxycytidine_c0" compartment="c0" charge="0" boundaryCondition="false"/>
<species id="M_cpd00412_c0" name="Deoxyuridine_c0" compartment="c0" charge="0" boundaryCondition="false"/>
<species id="M_cpd03709_c0" name="Salicylaldehyde_c0" compartment="c0" charge="0" boundaryCondition="false"/>
<species id="M_cpd15524_c0" name="1_2_dihexadecanoyl_sn_glycerol_3_phosphate_c0" compartment="c0" charge="-1" boundaryCondition="false"/>
<species id="M_cpd02597_c0" name="cis_2_Methylaconitate_c0" compartment="c0" charge="-3" boundaryCondition="false"/>
<species id="M_cpd08210_c0" name="ADC_c0" compartment="c0" charge="-1" boundaryCondition="false"/>
<species id="M_cpd03122_c0" name="S_Hydroxyhexanoyl_CoA_c0" compartment="c0" charge="-4" boundaryCondition="false"/>
<species id="M_cpd03123_c0" name="3_Oxohexanoyl_CoA_c0" compartment="c0" charge="-4" boundaryCondition="false"/>
<species id="M_cpd09806_c0" name="m_Cresotic_acid_c0" compartment="c0" charge="-1" boundaryCondition="false"/>
<species id="M_cpd00853_c0" name="DPG_c0" compartment="c0" charge="-3" boundaryCondition="false"/>
<species id="M_cpd11544_c0" name="15_methyl_hexa_decanoyl_ACP_c0" compartment="c0" charge="-2" boundaryCondition="false"/>
<species id="M_cpd11432_c0" name="fa11coa_c0" compartment="c0" charge="-3" boundaryCondition="false"/>
<species id="M_cpd00294_c0" name="dAMP_c0" compartment="c0" charge="-2" boundaryCondition="false"/>
<species id="M_cpd11589_e0" name="gly_asp_L_e0" compartment="e0" charge="-1" boundaryCondition="false"/>
<species id="M_cpd04248_c0" name="Chloral_hydrate_c0" compartment="c0" charge="0" boundaryCondition="false"/>
<species id="M_cpd04661_c0" name="Trichloroethanol_c0" compartment="c0" charge="0" boundaryCondition="false"/>
<species id="M_cpd01536_c0" name="GDP_L_galactose_c0" compartment="c0" charge="-2" boundaryCondition="false"/>
<species id="M_cpd14655_c0" name="L_Galactose_1_phosphate_c0" compartment="c0" charge="-1" boundaryCondition="false"/>
<species id="M_cpd02056_c0" name="2_Hydroxy_3_oxoadipate_c0" compartment="c0" charge="-2" boundaryCondition="false"/>
<species id="M_cpd11483_c0" name="R_3_Hydroxyoctanoyl_acyl_carrier_protein_c0" compartment="c0" charge="-2" boundaryCondition="false"/>
<species id="M_cpd00586_c0" name="D_Arginine_c0" compartment="c0" charge="1" boundaryCondition="false"/>
<species id="M_cpd00333_c0" name="E_Cinnamate_c0" compartment="c0" charge="-1" boundaryCondition="false"/>
<species id="M_cpd12044_c0" name="Protein_serine_c0" compartment="c0" charge="0" boundaryCondition="false"/>
<species id="M_cpd12868_c0" name="Protein_D_serine_c0" compartment="c0" charge="0" boundaryCondition="false"/>
<species id="M_cpd00938_c0" name="4_Carboxymuconolactone_c0" compartment="c0" charge="-2" boundaryCondition="false"/>
<species id="M_cpd02255_c0" name="3_oxoadipate_enol_lactone_c0" compartment="c0" charge="-1" boundaryCondition="false"/>
<species id="M_cpd00218_c0" name="Niacin_c0" compartment="c0" charge="-1" boundaryCondition="false"/>
<species id="M_cpd00434_c0" name="4_Aminobutanal_c0" compartment="c0" charge="1" boundaryCondition="false"/>
<species id="M_cpd11431_c0" name="fa11_c0" compartment="c0" charge="-1" boundaryCondition="false"/>
<species id="M_cpd02016_c0" name="N_Ribosylnicotinamide_c0" compartment="c0" charge="1" boundaryCondition="false"/>
<species id="M_cpd03699_c0" name="cDPG_c0" compartment="c0" charge="-3" boundaryCondition="false"/>
<species id="M_cpd11584_c0" name="Ala_His_c0" compartment="c0" charge="0" boundaryCondition="false"/>
<species id="M_cpd15734_c0" name="Diglucosyl_1_2_diisopentadecanoylglycerol_c0" compartment="c0" charge="0" boundaryCondition="false"/>
<species id="M_cpd00658_c0" name="Isochorismate_c0" compartment="c0" charge="-2" boundaryCondition="false"/>
<species id="M_cpd16335_c0" name="2_Succinyl_5_enolpyruvyl_6_hydroxy_3_cyclohexene_1_carboxylate_c0" compartment="c0" charge="-3" boundaryCondition="false"/>
<species id="M_cpd15067_c0" name="Delphinidin_3_O_beta_D_glucoside_5_O_6_coumaroyl_beta_D_glucoside_c0" compartment="c0" charge="-2" boundaryCondition="false"/>
<species id="M_cpd00549_c0" name="D_Lysine_c0" compartment="c0" charge="1" boundaryCondition="false"/>
<species id="M_cpd03073_c0" name="2_5_Diaminohexanoate_c0" compartment="c0" charge="1" boundaryCondition="false"/>
<species id="M_cpd00489_c0" name="4_Hydroxyphenylacetate_c0" compartment="c0" charge="-1" boundaryCondition="false"/>
<species id="M_cpd00365_c0" name="Retinol_c0" compartment="c0" charge="0" boundaryCondition="false"/>
<species id="M_cpd00304_c0" name="Retinal_c0" compartment="c0" charge="0" boundaryCondition="false"/>
<species id="M_cpd02069_c0" name="3_Phosphonooxypyruvate_c0" compartment="c0" charge="-3" boundaryCondition="false"/>
<species id="M_cpd00348_c0" name="D_Galactose_1_phosphate_c0" compartment="c0" charge="-2" boundaryCondition="false"/>
<species id="M_cpd02631_c0" name="DKDI_c0" compartment="c0" charge="0" boundaryCondition="false"/>
<species id="M_cpd11830_c0" name="S_Aminomethyldihydrolipoylprotein_c0" compartment="c0" charge="1" boundaryCondition="false"/>
<species id="M_cpd12225_c0" name="Dihydrolipolprotein_c0" compartment="c0" charge="0" boundaryCondition="false"/>
<species id="M_cpd09792_c0" name="1_Naphthalenemethanol_c0" compartment="c0" charge="0" boundaryCondition="false"/>
<species id="M_cpd15130_c0" name="Isopentenyl_ATP_c0" compartment="c0" charge="-3" boundaryCondition="false"/>
<species id="M_cpd00680_c0" name="Chloramphenicol_c0" compartment="c0" charge="0" boundaryCondition="false"/>
<species id="M_cpd02267_c0" name="Chloramphenicol_3_acetate_c0" compartment="c0" charge="0" boundaryCondition="false"/>
<species id="M_cpd11217_c0" name="1_4_Dihydroxy_2_naphthoyl_CoA_c0" compartment="c0" charge="-4" boundaryCondition="false"/>
<species id="M_cpd16395_c0" name="2_Phenyl_1_3_propanediol_monocarbamate_c0" compartment="c0" charge="0" boundaryCondition="false"/>
<species id="M_cpd16396_c0" name="3_Carbamoyl_2_phenylpropionaldehyde_c0" compartment="c0" charge="0" boundaryCondition="false"/>
<species id="M_cpd00226_e0" name="HYXN_e0" compartment="e0" charge="0" boundaryCondition="false"/>
<species id="M_cpd08305_e0" name="crotonobetaine_e0" compartment="e0" charge="1" boundaryCondition="false"/>
<species id="M_cpd08305_c0" name="crotonobetaine_c0" compartment="c0" charge="1" boundaryCondition="false"/>
<species id="M_cpd02490_c0" name="Lysopine_c0" compartment="c0" charge="0" boundaryCondition="false"/>
<species id="M_cpd11588_e0" name="gly_pro_L_e0" compartment="e0" charge="0" boundaryCondition="false"/>
<species id="M_cpd15315_c0" name="1_Acyl_sn_glycero_3_phosphoethanolamine_tetradec_7_enoyl_c0" compartment="c0" charge="0" boundaryCondition="false"/>
<species id="M_cpd00048_e0" name="Sulfate_e0" compartment="e0" charge="-2" boundaryCondition="false"/>
<species id="M_cpd00331_c0" name="cis_Aconitate_c0" compartment="c0" charge="-3" boundaryCondition="false"/>
<species id="M_cpd02603_c0" name="3_Lysolecithin_c0" compartment="c0" charge="0" boundaryCondition="false"/>
<species id="M_cpd02601_c0" name="2_Lysolecithin_c0" compartment="c0" charge="0" boundaryCondition="false"/>
<species id="M_cpd03671_c0" name="D_Glucosamine1_phosphate_c0" compartment="c0" charge="-1" boundaryCondition="false"/>
<species id="M_cpd02611_c0" name="N_Acetyl_D_glucosamine1_phosphate_c0" compartment="c0" charge="-2" boundaryCondition="false"/>
<species id="M_cpd15766_c0" name="Stearoyllipoteichoic_acid_n24__linked__N_acetyl_D_glucosamine_c0" compartment="c0" charge="-24" boundaryCondition="false"/>
<species id="M_cpd11436_c0" name="fa3_c0" compartment="c0" charge="-1" boundaryCondition="false"/>
<species id="M_cpd15680_c0" name="1_2_diisopentadecanoyl_sn_glycerol_3_phosphate_c0" compartment="c0" charge="-1" boundaryCondition="false"/>
<species id="M_cpd09350_c0" name="N2_Acetyl_L_aminoadipyl_delta_phosphate_c0" compartment="c0" charge="-3" boundaryCondition="false"/>
<species id="M_cpd09351_c0" name="N2_Acetyl_L_aminoadipate_semialdehyde_c0" compartment="c0" charge="-1" boundaryCondition="false"/>
<species id="M_cpd15717_c0" name="Dianteisoheptadecanoylphosphatidylglycerophosphate_c0" compartment="c0" charge="-2" boundaryCondition="false"/>
<species id="M_cpd01956_c0" name="o_Formylbenzoic_acid_c0" compartment="c0" charge="-1" boundaryCondition="false"/>
<species id="M_cpd01129_c0" name="Phthalate_c0" compartment="c0" charge="-2" boundaryCondition="false"/>
<species id="M_cpd00250_c0" name="Creatine_c0" compartment="c0" charge="0" boundaryCondition="false"/>
<species id="M_cpd00183_c0" name="Sarcosine_c0" compartment="c0" charge="0" boundaryCondition="false"/>
<species id="M_cpd15423_c0" name="CDP_1_2_ditetradecanoylglycerol_c0" compartment="c0" charge="-2" boundaryCondition="false"/>
<species id="M_cpd15543_c0" name="Phosphatidylglycerophosphate_ditetradecanoyl_c0" compartment="c0" charge="-2" boundaryCondition="false"/>
<species id="M_cpd02113_c0" name="dTDP_rhamnose_c0" compartment="c0" charge="-2" boundaryCondition="false"/>
<species id="M_cpd11636_c0" name="Amide_c0" compartment="c0" charge="0" boundaryCondition="false"/>
<species id="M_cpd00049_c0" name="Carboxylic_acid_c0" compartment="c0" charge="-1" boundaryCondition="false"/>
<species id="M_cpd11511_c0" name="10_methyl_dodecanoyl_ACP_c0" compartment="c0" charge="-1" boundaryCondition="false"/>
<species id="M_cpd06559_c0" name="alpha_Farnesene_c0" compartment="c0" charge="0" boundaryCondition="false"/>
<species id="M_cpd01293_c0" name="5_Oxoproline_c0" compartment="c0" charge="-1" boundaryCondition="false"/>
<species id="M_cpd09811_c0" name="4_Hydroxymethylsalicylaldehyde_c0" compartment="c0" charge="0" boundaryCondition="false"/>
<species id="M_cpd09812_c0" name="4_Hydroxymethylsalicylate_c0" compartment="c0" charge="-1" boundaryCondition="false"/>
<species id="M_cpd00668_c0" name="ALCTT_c0" compartment="c0" charge="-1" boundaryCondition="false"/>
<species id="M_cpd15319_c0" name="1_Acyl_sn_glycero_3_phosphoglycerol_tetradecanoyl_c0" compartment="c0" charge="-1" boundaryCondition="false"/>
<species id="M_cpd15772_c0" name="Isohexadecanoyllipoteichoic_acid_n24__linked__N_acetyl_D_glucosamine_c0" compartment="c0" charge="-24" boundaryCondition="false"/>
<species id="M_cpd00712_c0" name="2_Dehydropantoate_c0" compartment="c0" charge="-1" boundaryCondition="false"/>
<species id="M_cpd15362_c0" name="2_tetradec_7_enoyl_sn_glycerol_3_phosphate_c0" compartment="c0" charge="-1" boundaryCondition="false"/>
<species id="M_cpd02234_c0" name="R_3_Hydroxybutanoyl_CoA_c0" compartment="c0" charge="-4" boundaryCondition="false"/>
<species id="M_cpd00742_c0" name="Allophanate_c0" compartment="c0" charge="-1" boundaryCondition="false"/>
<species id="M_cpd03835_c0" name="Precorrin_8_c0" compartment="c0" charge="-7" boundaryCondition="false"/>
<species id="M_cpd03832_c0" name="Hydrogenobyrinate_c0" compartment="c0" charge="-4" boundaryCondition="false"/>
<species id="M_cpd00417_c0" name="L_Lyxitol_c0" compartment="c0" charge="0" boundaryCondition="false"/>
<species id="M_cpd15585_c0" name="beta_Methylglucoside_c0" compartment="c0" charge="0" boundaryCondition="false"/>
<species id="M_cpd15604_e0" name="Gly_Leu_e0" compartment="e0" charge="0" boundaryCondition="false"/>
<species id="M_cpd15683_c0" name="CDP_1_2_diisoheptadecanoylglycerol_c0" compartment="c0" charge="-2" boundaryCondition="false"/>
<species id="M_cpd15716_c0" name="Diisoheptadecanoylphosphatidylglycerophosphate_c0" compartment="c0" charge="-2" boundaryCondition="false"/>
<species id="M_cpd00330_c0" name="Dihydrofolate_c0" compartment="c0" charge="-2" boundaryCondition="false"/>
<species id="M_cpd00393_c0" name="Folate_c0" compartment="c0" charge="-2" boundaryCondition="false"/>
<species id="M_cpd15087_c0" name="Pelargonidin_3_glucoside_5_caffeoylglucoside_c0" compartment="c0" charge="-1" boundaryCondition="false"/>
<species id="M_cpd00104_e0" name="BIOT_e0" compartment="e0" charge="-1" boundaryCondition="false"/>
<species id="M_cpd00104_c0" name="BIOT_c0" compartment="c0" charge="-1" boundaryCondition="false"/>
<species id="M_cpd03127_c0" name="2E_Tetradecenoyl_CoA_c0" compartment="c0" charge="-4" boundaryCondition="false"/>
<species id="M_cpd11590_c0" name="met_L_ala_L_c0" compartment="c0" charge="-1" boundaryCondition="false"/>
<species id="M_cpd04810_c0" name="5_FU_c0" compartment="c0" charge="0" boundaryCondition="false"/>
<species id="M_cpd16438_c0" name="5_Fluorouridine_monophosphate_c0" compartment="c0" charge="-1" boundaryCondition="false"/>
<species id="M_cpd11551_c0" name="6_methyl_3_hydroxy_heptanoyl_ACP_c0" compartment="c0" charge="-1" boundaryCondition="false"/>
<species id="M_cpd11520_c0" name="isovaleryl_ACP_c0" compartment="c0" charge="-2" boundaryCondition="false"/>
<species id="M_cpd00400_c0" name="Acrylate_c0" compartment="c0" charge="-1" boundaryCondition="false"/>
<species id="M_cpd01150_c0" name="Acrylamide_c0" compartment="c0" charge="0" boundaryCondition="false"/>
<species id="M_cpd16439_c0" name="5_Deoxy_5_fluorocytidine_c0" compartment="c0" charge="0" boundaryCondition="false"/>
<species id="M_cpd16329_c0" name="Doxifluridine_c0" compartment="c0" charge="0" boundaryCondition="false"/>
<species id="M_cpd00030_e0" name="Mn2_plus__e0" compartment="e0" charge="2" boundaryCondition="false"/>
<species id="M_cpd00030_c0" name="Mn2_plus__c0" compartment="c0" charge="2" boundaryCondition="false"/>
<species id="M_cpd02760_c0" name="cellobiose_6_phoshate_c0" compartment="c0" charge="-2" boundaryCondition="false"/>
<species id="M_cpd00007_e0" name="O2_e0" compartment="e0" charge="0" boundaryCondition="false"/>
<species id="M_cpd03424_e0" name="Vitamin_B12_e0" compartment="e0" charge="6" boundaryCondition="false"/>
<species id="M_cpd03424_c0" name="Vitamin_B12_c0" compartment="c0" charge="6" boundaryCondition="false"/>
<species id="M_cpd15729_c0" name="Diglucosyl_1_2_dimyristoylglycerol_c0" compartment="c0" charge="0" boundaryCondition="false"/>
<species id="M_cpd15747_c0" name="Myristoyllipoteichoic_acid_n24__linked__unsubstituted_c0" compartment="c0" charge="-24" boundaryCondition="false"/>
<species id="M_cpd03496_c0" name="Undecaprenyl_diphospho_N_acetylmuramoyl_N_acetylglucosamine_L_alanyl_D_glutaminyl_meso_2_6_diaminopimeloyl_D_alanyl_D_alanine_c0" compartment="c0" charge="-3" boundaryCondition="false"/>
<species id="M_cpd00098_e0" name="Choline_e0" compartment="e0" charge="1" boundaryCondition="false"/>
<species id="M_cpd02968_c0" name="UDP_N_acetylmuramoyl_L_alanyl_D_glutamyl_6_carboxy_L_lysyl_D_alanyl__D_alanine_c0" compartment="c0" charge="-4" boundaryCondition="false"/>
<species id="M_cpd09433_c0" name="9_cis_Neoxanthin_c0" compartment="c0" charge="0" boundaryCondition="false"/>
<species id="M_cpd09434_c0" name="9_cis_Violaxanthin_c0" compartment="c0" charge="0" boundaryCondition="false"/>
<species id="M_cpd15131_c0" name="Isopentenyl_ADP_c0" compartment="c0" charge="-2" boundaryCondition="false"/>
<species id="M_cpd02083_c0" name="CoproporphyrinogenIII_c0" compartment="c0" charge="-4" boundaryCondition="false"/>
<species id="M_cpd02229_c0" name="Bactoprenyl_diphosphate_c0" compartment="c0" charge="-2" boundaryCondition="false"/>
<species id="M_cpd15665_c0" name="Peptidoglycan_polymer_n_subunits_c0" compartment="c0" charge="-4" boundaryCondition="false"/>
<species id="M_cpd01772_c0" name="Succinylbenzoate_c0" compartment="c0" charge="-2" boundaryCondition="false"/>
<species id="M_cpd08238_c0" name="S___Citronellal_c0" compartment="c0" charge="0" boundaryCondition="false"/>
<species id="M_cpd02967_c0" name="N_Acetyl_beta_D_mannosaminyl_1_4_N_acetyl_D__glucosaminyldiphosphoundecaprenol_c0" compartment="c0" charge="-2" boundaryCondition="false"/>
<species id="M_cpd11592_e0" name="gly_glu_L_e0" compartment="e0" charge="-1" boundaryCondition="false"/>
<species id="M_cpd15340_c0" name="2_Acyl_sn_glycero_3_phosphoethanolamine_hexadec_9_enoyl_c0" compartment="c0" charge="0" boundaryCondition="false"/>
<species id="M_cpd00620_c0" name="Pantetheine_c0" compartment="c0" charge="0" boundaryCondition="false"/>
<species id="M_cpd03451_c0" name="SHCHC_c0" compartment="c0" charge="-2" boundaryCondition="false"/>
<species id="M_cpd15066_c0" name="Cyanidin_3_O_beta_D_glucoside_5_O_6_coumaroyl_beta_D_glucoside_c0" compartment="c0" charge="-1" boundaryCondition="false"/>
<species id="M_cpd11587_e0" name="Ala_Gln_e0" compartment="e0" charge="0" boundaryCondition="false"/>
<species id="M_cpd12640_c0" name="GM1_c0" compartment="c0" charge="-1" boundaryCondition="false"/>
<species id="M_cpd02999_c0" name="GD1a_c0" compartment="c0" charge="-2" boundaryCondition="false"/>
<species id="M_cpd03176_c0" name="5S_HPETE_c0" compartment="c0" charge="-1" boundaryCondition="false"/>
<species id="M_cpd02918_c0" name="5_HETE_c0" compartment="c0" charge="-1" boundaryCondition="false"/>
<species id="M_cpd00092_e0" name="Uracil_e0" compartment="e0" charge="0" boundaryCondition="false"/>
<species id="M_cpd01504_c0" name="3_Aminopropanal_c0" compartment="c0" charge="1" boundaryCondition="false"/>
<species id="M_cpd11827_c0" name="Phospholipid_olefinic_fatty_acid_c0" compartment="c0" charge="-1" boundaryCondition="false"/>
<species id="M_cpd12496_c0" name="Phospholipid_methylene_fatty_acid_c0" compartment="c0" charge="-1" boundaryCondition="false"/>
<species id="M_cpd15326_c0" name="1_hexadec_9_enoyl_sn_glycerol_3_phosphate_c0" compartment="c0" charge="-1" boundaryCondition="false"/>
<species id="M_cpd00398_c0" name="Naringenin_c0" compartment="c0" charge="0" boundaryCondition="false"/>
<species id="M_cpd18006_c0" name="Flavaprenin_c0" compartment="c0" charge="0" boundaryCondition="false"/>
<species id="M_cpd03583_c0" name="D_arabino_6_Phospho_hex_3_ulose_c0" compartment="c0" charge="-2" boundaryCondition="false"/>
<species id="M_cpd11590_e0" name="met_L_ala_L_e0" compartment="e0" charge="-1" boundaryCondition="false"/>
<species id="M_cpd11581_e0" name="gly_asn_L_e0" compartment="e0" charge="0" boundaryCondition="false"/>
<species id="M_cpd11581_c0" name="gly_asn_L_c0" compartment="c0" charge="0" boundaryCondition="false"/>
<species id="M_cpd11505_c0" name="8_methyl_3_hydroxy_decanoyl_ACP_c0" compartment="c0" charge="-1" boundaryCondition="false"/>
<species id="M_cpd15728_c0" name="Diglucosyl_1_2_dipalmitoylglycerol_c0" compartment="c0" charge="0" boundaryCondition="false"/>
<species id="M_cpd03734_c0" name="Acetamide_c0" compartment="c0" charge="0" boundaryCondition="false"/>
<species id="M_cpd11497_c0" name="4_methyl_3_hydroxy_hexanoyl_ACP_c0" compartment="c0" charge="-1" boundaryCondition="false"/>
<species id="M_cpd11557_c0" name="8_methyl_nonanoyl_ACP_c0" compartment="c0" charge="-1" boundaryCondition="false"/>
<species id="M_cpd00205_e0" name="K_plus__e0" compartment="e0" charge="1" boundaryCondition="false"/>
<species id="M_cpd00205_c0" name="K_plus__c0" compartment="c0" charge="1" boundaryCondition="false"/>
<species id="M_cpd02724_c0" name="N_Succinyl_L_2_amino_6_oxopimelate_c0" compartment="c0" charge="-3" boundaryCondition="false"/>
<species id="M_cpd00918_c0" name="2_Acetamido_5_oxopentanoate_c0" compartment="c0" charge="-1" boundaryCondition="false"/>
<species id="M_cpd02552_c0" name="n_acetylglutamyl_phosphate_c0" compartment="c0" charge="-3" boundaryCondition="false"/>
<species id="M_cpd01747_c0" name="Indole_3_acetamide_c0" compartment="c0" charge="0" boundaryCondition="false"/>
<species id="M_cpd00703_c0" name="Indoleacetate_c0" compartment="c0" charge="-1" boundaryCondition="false"/>
<species id="M_cpd03306_c0" name="3_4_Dihydroxyphenylethyleneglycol_c0" compartment="c0" charge="0" boundaryCondition="false"/>
<species id="M_cpd03307_c0" name="3_4_Dihydroxymandelaldehyde_c0" compartment="c0" charge="0" boundaryCondition="false"/>
<species id="M_cpd15765_c0" name="Myristoyllipoteichoic_acid_n24__linked__N_acetyl_D_glucosamine_c0" compartment="c0" charge="-24" boundaryCondition="false"/>
<species id="M_cpd11584_e0" name="Ala_His_e0" compartment="e0" charge="0" boundaryCondition="false"/>
<species id="M_cpd03659_c0" name="GQ1_c0" compartment="c0" charge="-4" boundaryCondition="false"/>
<species id="M_cpd00424_c0" name="Cystathionine_c0" compartment="c0" charge="0" boundaryCondition="false"/>
<species id="M_cpd00341_c0" name="N_Carbamoylputrescine_c0" compartment="c0" charge="1" boundaryCondition="false"/>
<species id="M_cpd11620_c0" name="Reducedferredoxin_c0" compartment="c0" charge="4" boundaryCondition="false"/>
<species id="M_cpd11621_c0" name="Oxidizedferredoxin_c0" compartment="c0" charge="6" boundaryCondition="false"/>
<species id="M_cpd15677_c0" name="1_2_diisoheptadecanoyl_sn_glycerol_3_phosphate_c0" compartment="c0" charge="-1" boundaryCondition="false"/>
<species id="M_cpd01877_c0" name="3_4_Dihydroxypyridine_c0" compartment="c0" charge="0" boundaryCondition="false"/>
<species id="M_cpd02715_c0" name="3_3_4_Dihydroxypyridin_1_yl_L_alanine_c0" compartment="c0" charge="-1" boundaryCondition="false"/>
<species id="M_cpd15718_c0" name="Diisotetradecanoylphosphatidylglycerophosphate_c0" compartment="c0" charge="-2" boundaryCondition="false"/>
<species id="M_cpd15324_c0" name="1_Acyl_sn_glycero_3_phosphoglycerol_octadec_11_enoyl_c0" compartment="c0" charge="-1" boundaryCondition="false"/>
<species id="M_cpd02345_c0" name="L_Glutamate1_semialdehyde_c0" compartment="c0" charge="0" boundaryCondition="false"/>
<species id="M_cpd00229_c0" name="Glycolaldehyde_c0" compartment="c0" charge="0" boundaryCondition="false"/>
<species id="M_cpd15331_c0" name="1_tetradecanoyl_sn_glycerol_3_phosphate_c0" compartment="c0" charge="-2" boundaryCondition="false"/>
<species id="M_cpd15542_c0" name="Phosphatidylglycerophosphate_didodecanoyl_c0" compartment="c0" charge="-2" boundaryCondition="false"/>
<species id="M_cpd02616_c0" name="dTDP_4_amino_4_6_dideoxy_D_glucose_c0" compartment="c0" charge="-1" boundaryCondition="false"/>
<species id="M_cpd08707_c0" name="dTDP_3_oxo_4_6_dideoxy_D_glucose_c0" compartment="c0" charge="-2" boundaryCondition="false"/>
<species id="M_cpd03280_c0" name="5_Ureido_4_imidazole_carboxylate_c0" compartment="c0" charge="-1" boundaryCondition="false"/>
<species id="M_cpd03281_c0" name="5_Amino_4_imidazole_carboxylate_c0" compartment="c0" charge="0" boundaryCondition="false"/>
<species id="M_cpd00298_c0" name="dTMP_c0" compartment="c0" charge="-2" boundaryCondition="false"/>
<species id="M_cpd11509_c0" name="10_methyl_3_hydroxy_dodecanoyl_ACP_c0" compartment="c0" charge="-1" boundaryCondition="false"/>
<species id="M_cpd01260_c0" name="Lauroyl_CoA_c0" compartment="c0" charge="-4" boundaryCondition="false"/>
<species id="M_cpd15522_c0" name="1_2_ditetradecanoyl_sn_glycerol_3_phosphate_c0" compartment="c0" charge="-1" boundaryCondition="false"/>
<species id="M_cpd11562_c0" name="12_methyl_3_oxo_tridecanoyl_ACP_c0" compartment="c0" charge="-1" boundaryCondition="false"/>
<species id="M_cpd11563_c0" name="12_methyl_3_hydroxy_tridecanoyl_ACP_c0" compartment="c0" charge="-1" boundaryCondition="false"/>
<species id="M_cpd02720_c0" name="5_Amino_6__5_phosphoribitylaminouracil_c0" compartment="c0" charge="-2" boundaryCondition="false"/>
<species id="M_cpd00132_c0" name="L_Asparagine_c0" compartment="c0" charge="0" boundaryCondition="false"/>
<species id="M_cpd09813_c0" name="4_Hydroxymethylcatechol_c0" compartment="c0" charge="0" boundaryCondition="false"/>
<species id="M_cpd15769_c0" name="Isotetradecanoyllipoteichoic_acid_n24__linked__N_acetyl_D_glucosamine_c0" compartment="c0" charge="-24" boundaryCondition="false"/>
<species id="M_cpd15347_c0" name="2_Acyl_sn_glycero_3_phosphoglycerol_hexadec_9_enoyl_c0" compartment="c0" charge="-1" boundaryCondition="false"/>
<species id="M_cpd01109_c0" name="Ephedrine_c0" compartment="c0" charge="1" boundaryCondition="false"/>
<species id="M_cpd02665_c0" name="R_2_Methylimino_1_phenylpropan_1_ol_c0" compartment="c0" charge="0" boundaryCondition="false"/>
<species id="M_cpd15274_c0" name="Octadecenoyl_CoA_c0" compartment="c0" charge="-3" boundaryCondition="false"/>
<species id="M_cpd02503_c0" name="3_Hydroxyisobutyryl_CoA_c0" compartment="c0" charge="-3" boundaryCondition="false"/>
<species id="M_cpd00039_e0" name="L_Lysine_e0" compartment="e0" charge="1" boundaryCondition="false"/>
<species id="M_cpd03715_c0" name="2_Hydroxy_6_oxo_hept_2_4_dienoate_c0" compartment="c0" charge="-1" boundaryCondition="false"/>
<species id="M_cpd00121_e0" name="L_Inositol_e0" compartment="e0" charge="0" boundaryCondition="false"/>
<species id="M_cpd03158_c0" name="Nicotianamine_c0" compartment="c0" charge="-1" boundaryCondition="false"/>
<species id="M_cpd11569_c0" name="14_methyl_pentadecanoyl_ACP_c0" compartment="c0" charge="-2" boundaryCondition="false"/>
<species id="M_cpd00709_c0" name="beta_D_Galactose_c0" compartment="c0" charge="0" boundaryCondition="false"/>
<species id="M_cpd15546_c0" name="Phosphatidylglycerophosphate_dihexadec_9_enoyl_c0" compartment="c0" charge="-2" boundaryCondition="false"/>
<species id="M_cpd00498_c0" name="2_Aceto_2_hydroxybutanoate_c0" compartment="c0" charge="-1" boundaryCondition="false"/>
<species id="M_cpd06227_c0" name="THF_L_glutamate_c0" compartment="c0" charge="-3" boundaryCondition="false"/>
<species id="M_cpd02698_c0" name="N_Succinyl_L_2_6_diaminopimelate_c0" compartment="c0" charge="-2" boundaryCondition="false"/>
<species id="M_cpd00011_e0" name="CO2_e0" compartment="e0" charge="0" boundaryCondition="false"/>
<species id="M_cpd11470_c0" name="Octanoyl_ACP_c0" compartment="c0" charge="-2" boundaryCondition="false"/>
<species id="M_cpd11561_c0" name="10_methyl_undecanoyl_ACP_c0" compartment="c0" charge="-1" boundaryCondition="false"/>
<species id="M_cpd03606_c0" name="2_Oxo_3_hydroxy_4_phosphobutanoate_c0" compartment="c0" charge="-3" boundaryCondition="false"/>
<species id="M_cpd00502_c0" name="5_Formiminotetrahydrofolate_c0" compartment="c0" charge="-2" boundaryCondition="false"/>
<species id="M_cpd00651_c0" name="D_Arabinonate_c0" compartment="c0" charge="-1" boundaryCondition="false"/>
<species id="M_cpd02386_c0" name="2_Dehydro_3_deoxy_D_xylonate_c0" compartment="c0" charge="-1" boundaryCondition="false"/>
<species id="M_cpd15663_c0" name="Prenol_45n_teichoic_acid_alanine_substituted_c0" compartment="c0" charge="-47" boundaryCondition="false"/>
<species id="M_cpd15668_c0" name="glycerol_teichoic_acid_n45__linked__D_ala_substituted_c0" compartment="c0" charge="-48" boundaryCondition="false"/>
<species id="M_cpd03561_c0" name="2_Hydroxybutyrate_c0" compartment="c0" charge="-1" boundaryCondition="false"/>
<species id="M_cpd00099_c0" name="Cl__c0" compartment="c0" charge="-1" boundaryCondition="false"/>
<species id="M_cpd15794_c0" name="Isoheptadecanoylcardiolipin_B_subtilis_c0" compartment="c0" charge="-2" boundaryCondition="false"/>
<species id="M_cpd15696_c0" name="Dianteisoheptadecanoylphosphatidylethanolamine_c0" compartment="c0" charge="0" boundaryCondition="false"/>
<species id="M_cpd00034_c0" name="Zn2_plus__c0" compartment="c0" charge="2" boundaryCondition="false"/>
<species id="M_cpd03422_c0" name="Cobinamide_c0" compartment="c0" charge="3" boundaryCondition="false"/>
<species id="M_cpd15540_c0" name="Phosphatidylglycerol_dioctadecanoyl_c0" compartment="c0" charge="-1" boundaryCondition="false"/>
<species id="M_cpd00557_c0" name="Siroheme_c0" compartment="c0" charge="-8" boundaryCondition="false"/>
<species id="M_cpd12370_c0" name="apo_ACP_c0" compartment="c0" charge="0" boundaryCondition="false"/>
<species id="M_cpd15533_c0" name="phosphatidylethanolamine_dioctadecanoyl_c0" compartment="c0" charge="0" boundaryCondition="false"/>
<species id="M_cpd15795_c0" name="Anteisoheptadecanoylcardiolipin_B_subtilis_c0" compartment="c0" charge="-2" boundaryCondition="false"/>
<species id="M_cpd00063_c0" name="Ca2_plus__c0" compartment="c0" charge="2" boundaryCondition="false"/>
<species id="M_cpd00166_c0" name="Calomide_c0" compartment="c0" charge="2" boundaryCondition="false"/>
<species id="M_cpd15695_c0" name="Diisoheptadecanoylphosphatidylethanolamine_c0" compartment="c0" charge="0" boundaryCondition="false"/>
<species id="M_cpd15723_c0" name="Dianteisoheptadecanoylphosphatidylglycerol_c0" compartment="c0" charge="-1" boundaryCondition="false"/>
<species id="M_cpd10515_c0" name="Fe2_plus__c0" compartment="c0" charge="2" boundaryCondition="false"/>
<species id="M_cpd01997_c0" name="Dimethylbenzimidazole_c0" compartment="c0" charge="0" boundaryCondition="false"/>
<species id="M_cpd15432_c0" name="core_oligosaccharide_lipid_A_c0" compartment="c0" charge="-11" boundaryCondition="false"/>
<species id="M_cpd15722_c0" name="Diisoheptadecanoylphosphatidylglycerol_c0" compartment="c0" charge="-1" boundaryCondition="false"/>
<species id="M_cpd11416_c0" name="Biomass_c0" compartment="c0" charge="0" boundaryCondition="false"/>
<species id="M_cpd11416_b" name="Biomass_c0_b" compartment="c0" charge="0" boundaryCondition="true"/>
<species id="M_cpd15793_c0" name="Stearoylcardiolipin_B_subtilis_c0" compartment="c0" charge="-2" boundaryCondition="false"/>
<species id="M_cpd00028_c0" name="Heme_c0" compartment="c0" charge="-2" boundaryCondition="false"/>
<species id="M_cpd00028_e0" name="Heme_e0" compartment="e0" charge="-2" boundaryCondition="false"/>
<species id="M_cpd11523_c0" name="5_methyl_trans_hex_2_enoyl_ACP_c0" compartment="c0" charge="-1" boundaryCondition="false"/>
<species id="M_cpd03585_c0" name="KDO_lipid_IVA_c0" compartment="c0" charge="-5" boundaryCondition="false"/>
<species id="M_cpd03586_c0" name="kdo2_lipid_iva_c0" compartment="c0" charge="-6" boundaryCondition="false"/>
<species id="M_cpd03736_c0" name="Lauroyl_KDO2_lipid_IVA_c0" compartment="c0" charge="-6" boundaryCondition="false"/>
<species id="M_cpd11518_c0" name="14_methyl_trans_hexa_dec_2_enoyl_ACP_c0" compartment="c0" charge="-1" boundaryCondition="false"/>
<species id="M_cpd11502_c0" name="6_methyl_trans_oct_2_enoyl_ACP_c0" compartment="c0" charge="-1" boundaryCondition="false"/>
<species id="M_cpd11543_c0" name="15_methyl_trans_hexa_dec_2_enoyl_ACP_c0" compartment="c0" charge="-1" boundaryCondition="false"/>
<species id="M_cpd02886_c0" name="UDP_3_O_beta_hydroxymyristoyl_N_acetylglucosamine_c0" compartment="c0" charge="-2" boundaryCondition="false"/>
<species id="M_cpd11535_c0" name="11_methyl_trans_dodec_2_enoyl_ACP_c0" compartment="c0" charge="-1" boundaryCondition="false"/>
<species id="M_cpd00393_e0" name="Folate_e0" compartment="e0" charge="-2" boundaryCondition="false"/>
<species id="M_cpd00045_c0" name="Adenosine_3_5_bisphosphate_c0" compartment="c0" charge="-4" boundaryCondition="false"/>
<species id="M_cpd03449_c0" name="2_Octaprenyl_3_methyl_5_hydroxy_6_methoxy_1_4_benzoquinone_c0" compartment="c0" charge="0" boundaryCondition="false"/>
<species id="M_cpd03587_c0" name="kdo2_lipid_a_c0" compartment="c0" charge="-6" boundaryCondition="false"/>
<species id="M_cpd03831_c0" name="ADP_L_glycero_D_manno_heptose_c0" compartment="c0" charge="-2" boundaryCondition="false"/>
<species id="M_cpd15485_c0" name="heptosyl_kdo2_lipidA_c0" compartment="c0" charge="-5" boundaryCondition="false"/>
<species id="M_cpd15690_c0" name="Dianteisoheptadecanoylphosphatidylserine_c0" compartment="c0" charge="-2" boundaryCondition="false"/>
<species id="M_cpd15479_c0" name="glucosyl_inner_core_oligosaccharide_lipid_A_c0" compartment="c0" charge="-11" boundaryCondition="false"/>
<species id="M_cpd15469_c0" name="galactosyl_glucosyl_inner_core_oligosaccharide_lipid_A_c0" compartment="c0" charge="-11" boundaryCondition="false"/>
<species id="M_cpd00010_e0" name="CoA_e0" compartment="e0" charge="-4" boundaryCondition="false"/>
<species id="M_cpd11539_c0" name="13_methyl_trans_tetra_dec_2_enoyl_ACP_c0" compartment="c0" charge="-1" boundaryCondition="false"/>
<species id="M_cpd04918_c0" name="D_Glycero_D_manno_heptose7_phosphate_c0" compartment="c0" charge="-2" boundaryCondition="false"/>
<species id="M_cpd11527_c0" name="7_methyl_trans_oct_2_enoyl_ACP_c0" compartment="c0" charge="-1" boundaryCondition="false"/>
<species id="M_cpd00136_c0" name="4_Hydroxybenzoate_c0" compartment="c0" charge="-1" boundaryCondition="false"/>
<species id="M_cpd03443_c0" name="3_Octaprenyl_4_hydroxybenzoate_c0" compartment="c0" charge="-1" boundaryCondition="false"/>
<species id="M_cpd02835_c0" name="UDP_2_3_bis3_hydroxytetradecanoylglucosamine_c0" compartment="c0" charge="-2" boundaryCondition="false"/>
<species id="M_cpd02930_c0" name="Lipid_X_c0" compartment="c0" charge="-2" boundaryCondition="false"/>
<species id="M_cpd03423_c0" name="alpha_Ribazole_c0" compartment="c0" charge="0" boundaryCondition="false"/>
<species id="M_cpd03920_c0" name="Adenosylcobinamide_GDP_c0" compartment="c0" charge="1" boundaryCondition="false"/>
<species id="M_cpd00034_e0" name="Zn2_plus__e0" compartment="e0" charge="2" boundaryCondition="false"/>
<species id="M_cpd15488_c0" name="heptosyl_phospho_heptosyl_heptosyl_kdo2_lipidA_c0" compartment="c0" charge="-8" boundaryCondition="false"/>
<species id="M_cpd15550_c0" name="phospho_heptosyl_phospho_heptosyl_heptosyl_kdo2_lipidA_c0" compartment="c0" charge="-10" boundaryCondition="false"/>
<species id="M_cpd15484_c0" name="heptosyl_heptosyl_kdo2_lipidA_c0" compartment="c0" charge="-5" boundaryCondition="false"/>
<species id="M_cpd03584_c0" name="UDP_3_O_beta_hydroxymyristoyl_D_glucosamine_c0" compartment="c0" charge="-1" boundaryCondition="false"/>
<species id="M_cpd03002_c0" name="Lipid_A_disaccharide_c0" compartment="c0" charge="-2" boundaryCondition="false"/>
<species id="M_cpd00890_c0" name="UDP_N_acetylmuramoyl_L_alanine_c0" compartment="c0" charge="-3" boundaryCondition="false"/>
<species id="M_cpd15689_c0" name="Diisoheptadecanoylphosphatidylserine_c0" compartment="c0" charge="-2" boundaryCondition="false"/>
<species id="M_cpd15489_c0" name="inner_core_oligosaccharide_lipid_A_c0" compartment="c0" charge="-7" boundaryCondition="false"/>
<species id="M_cpd15475_c0" name="glucosyl_galactosyl_glucosyl_inner_core_oligosaccharide_lipid_A_c0" compartment="c0" charge="-11" boundaryCondition="false"/>
<species id="M_cpd15477_c0" name="glucosyl_glucosyl_galactosyl_glucosyl_inner_core_oligosaccharide_lipid_A_c0" compartment="c0" charge="-11" boundaryCondition="false"/>
<species id="M_cpd00322_e0" name="L_Isoleucine_e0" compartment="e0" charge="0" boundaryCondition="false"/>
<species id="M_cpd02730_c0" name="3_Deoxy_D_manno_octulosonate8_phosphate_c0" compartment="c0" charge="-3" boundaryCondition="false"/>
<species id="M_cpd02993_c0" name="Lipid_IVA_c0" compartment="c0" charge="-4" boundaryCondition="false"/>
<species id="M_cpd11506_c0" name="8_methyl_trans_dec_2_enoyl_ACP_c0" compartment="c0" charge="-1" boundaryCondition="false"/>
<species id="M_cpd03919_c0" name="Adenosyl_cobinamide_phosphate_c0" compartment="c0" charge="2" boundaryCondition="false"/>
<species id="M_cpd03445_c0" name="2_Octaprenyl_6_hydroxyphenol_c0" compartment="c0" charge="0" boundaryCondition="false"/>
<species id="M_cpd03446_c0" name="2_Octaprenyl_6_methoxyphenol_c0" compartment="c0" charge="0" boundaryCondition="false"/>
<species id="M_cpd11425_c0" name="2dmmq7_c0" compartment="c0" charge="0" boundaryCondition="false"/>
<species id="M_cpd11606_c0" name="Menaquinone_7_c0" compartment="c0" charge="0" boundaryCondition="false"/>
<species id="M_cpd03918_c0" name="Adenosyl_cobinamide_c0" compartment="c0" charge="4" boundaryCondition="false"/>
<species id="M_cpd03426_c0" name="Sirohydrochlorin_c0" compartment="c0" charge="-8" boundaryCondition="false"/>
<species id="M_cpd03444_c0" name="2_Octaprenylphenol_c0" compartment="c0" charge="0" boundaryCondition="false"/>
<species id="M_cpd03447_c0" name="2_Octaprenyl_6_methoxy_1_4_benzoquinone_c0" compartment="c0" charge="0" boundaryCondition="false"/>
<species id="M_cpd11514_c0" name="12_methyl_trans_tetra_dec_2_enoyl_ACP_c0" compartment="c0" charge="-1" boundaryCondition="false"/>
<species id="M_cpd08316_c0" name="D_Glycero_D_manno_heptose1_7_bisphosphate_c0" compartment="c0" charge="-4" boundaryCondition="false"/>
<species id="M_cpd11498_c0" name="4_methyl_trans_hex_2_enoyl_ACP_c0" compartment="c0" charge="-1" boundaryCondition="false"/>
<species id="M_cpd02904_c0" name="alpha_Ribazole_5_phosphate_c0" compartment="c0" charge="-2" boundaryCondition="false"/>
<species id="M_cpd15671_c0" name="1_isoheptadecanoyl_sn_glycerol_3_phosphate_c0" compartment="c0" charge="-1" boundaryCondition="false"/>
<species id="M_cpd00038_e0" name="GTP_e0" compartment="e0" charge="-3" boundaryCondition="false"/>
<species id="M_cpd15672_c0" name="1_anteisoheptadecanoyl_sn_glycerol_3_phosphate_c0" compartment="c0" charge="-1" boundaryCondition="false"/>
<species id="M_cpd11510_c0" name="10_methyl_trans_dodec_2_enoyl_ACP_c0" compartment="c0" charge="-1" boundaryCondition="false"/>
<species id="M_cpd11531_c0" name="9_methyl_trans_dec_2_enoyl_ACP_c0" compartment="c0" charge="-1" boundaryCondition="false"/>
<species id="M_cpd03448_c0" name="2_Octaprenyl_3_methyl_6_methoxy_1_4_benzoquinone_c0" compartment="c0" charge="0" boundaryCondition="false"/>
<species id="M_cpd00731_c0" name="Ala_Ala_c0" compartment="c0" charge="0" boundaryCondition="false"/>
<species id="M_cpd02964_c0" name="UDP_N_acetylmuramoyl_L_alanyl_D_gamma_glutamyl_meso_2_6_diaminopimelate_c0" compartment="c0" charge="-4" boundaryCondition="false"/>
<species id="M_cpd00099_e0" name="Cl__e0" compartment="e0" charge="-1" boundaryCondition="false"/>
<species id="M_cpd00063_e0" name="Ca2_plus__e0" compartment="e0" charge="2" boundaryCondition="false"/>
<species id="M_cpd04920_c0" name="D_Glycero_D_manno_heptose1_phosphate_c0" compartment="c0" charge="-2" boundaryCondition="false"/>
<species id="M_cpd03830_c0" name="ADP_D_glycero_D_manno_heptose_c0" compartment="c0" charge="-2" boundaryCondition="false"/>
<species id="M_cpd00136_e0" name="4_Hydroxybenzoate_e0" compartment="e0" charge="-1" boundaryCondition="false"/>
<species id="M_cpd15492_c0" name="kdo_phospho_heptosyl_phospho_heptosyl_heptosyl_kdo2_lipidA_c0" compartment="c0" charge="-11" boundaryCondition="false"/>
<species id="M_cpd15549_c0" name="phospho_heptosyl_heptosyl_kdo2_lipidA_c0" compartment="c0" charge="-8" boundaryCondition="false"/>
<species id="M_cpd01080_e0" name="ocdca_e0" compartment="e0" charge="-1" boundaryCondition="false"/>
<species id="M_cpd11606_e0" name="Menaquinone_7_e0" compartment="e0" charge="0" boundaryCondition="false"/>
<species id="M_cpd03847_e0" name="Myristic_acid_e0" compartment="e0" charge="-1" boundaryCondition="false"/>
<species id="M_cpd00067_b" name="H_plus__e0_b" compartment="e0" charge="1" boundaryCondition="true"/>
<species id="M_cpd00106_b" name="Fumarate_e0_b" compartment="e0" charge="-2" boundaryCondition="true"/>
<species id="M_cpd00073_b" name="Urea_e0_b" compartment="e0" charge="0" boundaryCondition="true"/>
<species id="M_cpd00036_b" name="Succinate_e0_b" compartment="e0" charge="-2" boundaryCondition="true"/>
<species id="M_cpd11576_b" name="L_methionine_R_oxide_e0_b" compartment="e0" charge="0" boundaryCondition="true"/>
<species id="M_cpd04097_b" name="Pb_e0_b" compartment="e0" charge="2" boundaryCondition="true"/>
<species id="M_cpd00033_b" name="Glycine_e0_b" compartment="e0" charge="0" boundaryCondition="true"/>
<species id="M_cpd11585_b" name="L_alanylglycine_e0_b" compartment="e0" charge="0" boundaryCondition="true"/>
<species id="M_cpd11582_b" name="ala_L_Thr_L_e0_b" compartment="e0" charge="0" boundaryCondition="true"/>
<species id="M_cpd00012_b" name="PPi_e0_b" compartment="e0" charge="-3" boundaryCondition="true"/>
<species id="M_cpd11586_b" name="ala_L_glu_L_e0_b" compartment="e0" charge="-1" boundaryCondition="true"/>
<species id="M_cpd00129_b" name="L_Proline_e0_b" compartment="e0" charge="0" boundaryCondition="true"/>
<species id="M_cpd00971_b" name="Na_plus__e0_b" compartment="e0" charge="1" boundaryCondition="true"/>
<species id="M_cpd01012_b" name="Cd2_plus__e0_b" compartment="e0" charge="2" boundaryCondition="true"/>
<species id="M_cpd00635_b" name="Cbl_e0_b" compartment="e0" charge="2" boundaryCondition="true"/>
<species id="M_cpd00001_b" name="H2O_e0_b" compartment="e0" charge="0" boundaryCondition="true"/>
<species id="M_cpd00023_b" name="L_Glutamate_e0_b" compartment="e0" charge="-1" boundaryCondition="true"/>
<species id="M_cpd00058_b" name="Cu2_plus__e0_b" compartment="e0" charge="2" boundaryCondition="true"/>
<species id="M_cpd01017_b" name="Cys_Gly_e0_b" compartment="e0" charge="0" boundaryCondition="true"/>
<species id="M_cpd00013_b" name="NH3_e0_b" compartment="e0" charge="1" boundaryCondition="true"/>
<species id="M_cpd00100_b" name="Glycerol_e0_b" compartment="e0" charge="0" boundaryCondition="true"/>
<species id="M_cpd11591_b" name="Gly_Met_e0_b" compartment="e0" charge="0" boundaryCondition="true"/>
<species id="M_cpd00281_b" name="GABA_e0_b" compartment="e0" charge="0" boundaryCondition="true"/>
<species id="M_cpd00060_b" name="L_Methionine_e0_b" compartment="e0" charge="0" boundaryCondition="true"/>
<species id="M_cpd10516_b" name="fe3_e0_b" compartment="e0" charge="3" boundaryCondition="true"/>
<species id="M_cpd11593_b" name="ala_L_asp_L_e0_b" compartment="e0" charge="-1" boundaryCondition="true"/>
<species id="M_cpd15605_b" name="Gly_Phe_e0_b" compartment="e0" charge="0" boundaryCondition="true"/>
<species id="M_cpd00550_b" name="D_Serine_e0_b" compartment="e0" charge="0" boundaryCondition="true"/>
<species id="M_cpd00264_b" name="Spermidine_e0_b" compartment="e0" charge="3" boundaryCondition="true"/>
<species id="M_cpd00054_b" name="L_Serine_e0_b" compartment="e0" charge="0" boundaryCondition="true"/>
<species id="M_cpd00637_b" name="D_Methionine_e0_b" compartment="e0" charge="0" boundaryCondition="true"/>
<species id="M_cpd08306_b" name="Butyro_betaine_e0_b" compartment="e0" charge="1" boundaryCondition="true"/>
<species id="M_cpd15603_b" name="Gly_Cys_e0_b" compartment="e0" charge="0" boundaryCondition="true"/>
<species id="M_cpd00118_b" name="Putrescine_e0_b" compartment="e0" charge="2" boundaryCondition="true"/>
<species id="M_cpd11580_b" name="Gly_Gln_e0_b" compartment="e0" charge="0" boundaryCondition="true"/>
<species id="M_cpd01092_b" name="Allantoin_e0_b" compartment="e0" charge="-1" boundaryCondition="true"/>
<species id="M_cpd00423_b" name="Vitamin_B12r_e0_b" compartment="e0" charge="3" boundaryCondition="true"/>
<species id="M_cpd00117_b" name="D_Alanine_e0_b" compartment="e0" charge="0" boundaryCondition="true"/>
<species id="M_cpd00307_b" name="Cytosine_e0_b" compartment="e0" charge="0" boundaryCondition="true"/>
<species id="M_cpd00254_b" name="Mg_e0_b" compartment="e0" charge="2" boundaryCondition="true"/>
<species id="M_cpd00305_b" name="Thiamin_e0_b" compartment="e0" charge="1" boundaryCondition="true"/>
<species id="M_cpd00540_b" name="BET_e0_b" compartment="e0" charge="0" boundaryCondition="true"/>
<species id="M_cpd00009_b" name="Phosphate_e0_b" compartment="e0" charge="-2" boundaryCondition="true"/>
<species id="M_cpd15606_b" name="Gly_Tyr_e0_b" compartment="e0" charge="0" boundaryCondition="true"/>
<species id="M_cpd00149_b" name="Co2_plus__e0_b" compartment="e0" charge="2" boundaryCondition="true"/>
<species id="M_cpd11597_b" name="ARSENOBETAINE_e0_b" compartment="e0" charge="0" boundaryCondition="true"/>
<species id="M_cpd01914_b" name="L_Methionine_S_oxide_e0_b" compartment="e0" charge="0" boundaryCondition="true"/>
<species id="M_cpd00531_b" name="Hg2_plus__e0_b" compartment="e0" charge="2" boundaryCondition="true"/>
<species id="M_cpd11583_b" name="Ala_Leu_e0_b" compartment="e0" charge="0" boundaryCondition="true"/>
<species id="M_cpd11589_b" name="gly_asp_L_e0_b" compartment="e0" charge="-1" boundaryCondition="true"/>
<species id="M_cpd00226_b" name="HYXN_e0_b" compartment="e0" charge="0" boundaryCondition="true"/>
<species id="M_cpd08305_b" name="crotonobetaine_e0_b" compartment="e0" charge="1" boundaryCondition="true"/>
<species id="M_cpd11588_b" name="gly_pro_L_e0_b" compartment="e0" charge="0" boundaryCondition="true"/>
<species id="M_cpd00048_b" name="Sulfate_e0_b" compartment="e0" charge="-2" boundaryCondition="true"/>
<species id="M_cpd15604_b" name="Gly_Leu_e0_b" compartment="e0" charge="0" boundaryCondition="true"/>
<species id="M_cpd00104_b" name="BIOT_e0_b" compartment="e0" charge="-1" boundaryCondition="true"/>
<species id="M_cpd00030_b" name="Mn2_plus__e0_b" compartment="e0" charge="2" boundaryCondition="true"/>
<species id="M_cpd00007_b" name="O2_e0_b" compartment="e0" charge="0" boundaryCondition="true"/>
<species id="M_cpd03424_b" name="Vitamin_B12_e0_b" compartment="e0" charge="6" boundaryCondition="true"/>
<species id="M_cpd00098_b" name="Choline_e0_b" compartment="e0" charge="1" boundaryCondition="true"/>
<species id="M_cpd11592_b" name="gly_glu_L_e0_b" compartment="e0" charge="-1" boundaryCondition="true"/>
<species id="M_cpd11587_b" name="Ala_Gln_e0_b" compartment="e0" charge="0" boundaryCondition="true"/>
<species id="M_cpd00092_b" name="Uracil_e0_b" compartment="e0" charge="0" boundaryCondition="true"/>
<species id="M_cpd11590_b" name="met_L_ala_L_e0_b" compartment="e0" charge="-1" boundaryCondition="true"/>
<species id="M_cpd11581_b" name="gly_asn_L_e0_b" compartment="e0" charge="0" boundaryCondition="true"/>
<species id="M_cpd00205_b" name="K_plus__e0_b" compartment="e0" charge="1" boundaryCondition="true"/>
<species id="M_cpd11584_b" name="Ala_His_e0_b" compartment="e0" charge="0" boundaryCondition="true"/>
<species id="M_cpd00039_b" name="L_Lysine_e0_b" compartment="e0" charge="1" boundaryCondition="true"/>
<species id="M_cpd00121_b" name="L_Inositol_e0_b" compartment="e0" charge="0" boundaryCondition="true"/>
<species id="M_cpd00011_b" name="CO2_e0_b" compartment="e0" charge="0" boundaryCondition="true"/>
<species id="M_cpd00028_b" name="Heme_e0_b" compartment="e0" charge="-2" boundaryCondition="true"/>
<species id="M_cpd00393_b" name="Folate_e0_b" compartment="e0" charge="-2" boundaryCondition="true"/>
<species id="M_cpd00010_b" name="CoA_e0_b" compartment="e0" charge="-4" boundaryCondition="true"/>
<species id="M_cpd00034_b" name="Zn2_plus__e0_b" compartment="e0" charge="2" boundaryCondition="true"/>
<species id="M_cpd00322_b" name="L_Isoleucine_e0_b" compartment="e0" charge="0" boundaryCondition="true"/>
<species id="M_cpd00038_b" name="GTP_e0_b" compartment="e0" charge="-3" boundaryCondition="true"/>
<species id="M_cpd00099_b" name="Cl__e0_b" compartment="e0" charge="-1" boundaryCondition="true"/>
<species id="M_cpd00063_b" name="Ca2_plus__e0_b" compartment="e0" charge="2" boundaryCondition="true"/>
<species id="M_cpd00136_b" name="4_Hydroxybenzoate_e0_b" compartment="e0" charge="-1" boundaryCondition="true"/>
<species id="M_cpd01080_b" name="ocdca_e0_b" compartment="e0" charge="-1" boundaryCondition="true"/>
<species id="M_cpd11606_b" name="Menaquinone_7_e0_b" compartment="e0" charge="0" boundaryCondition="true"/>
<species id="M_cpd03847_b" name="Myristic_acid_e0_b" compartment="e0" charge="-1" boundaryCondition="true"/>
</listOfSpecies>
<listOfReactions>
<reaction id="R_rxn01734_c0" name="Succinyl_CoA_citramalate_CoA_transferase_c0" reversible="true">
<notes>
<html:p>GENE_ASSOCIATION:WP_209706585.1</html:p>
<html:p>PROTEIN_ASSOCIATION:WP_209706585.1</html:p>
</notes>
<listOfReactants>
<speciesReference species="M_cpd00067_c0" stoichiometry="1"/>
<speciesReference species="M_cpd00078_c0" stoichiometry="1"/>
<speciesReference species="M_cpd00380_c0" stoichiometry="1"/>
</listOfReactants>
<listOfProducts>
<speciesReference species="M_cpd00036_c0" stoichiometry="1"/>
<speciesReference species="M_cpd00416_c0" stoichiometry="1"/>
</listOfProducts>
<kineticLaw>
	<math xmlns="http://www.w3.org/1998/Math/MathML">
			<ci> FLUX_VALUE </ci>
	</math>
	<listOfParameters>
		<parameter id="LOWER_BOUND" value="-1000" name="mmol_per_gDW_per_hr"/>
		<parameter id="UPPER_BOUND" value="1000" name="mmol_per_gDW_per_hr"/>
		<parameter id="OBJECTIVE_COEFFICIENT" value="0"/>
		<parameter id="FLUX_VALUE" value="0.0" name="mmol_per_gDW_per_hr"/>
	</listOfParameters>
</kineticLaw>
</reaction>
<reaction id="R_rxn02201_c0" name="2_amino_4_hydroxy_6_hydroxymethyl_7_8_dihydropteridine_diphosphate_4_aminobenzoate_2_amino_4_hydroxydihydropteridine_6_methenyltransferase_c0" reversible="false">
<notes>
<html:p>GENE_ASSOCIATION:(WP_342452087.1 or WP_209703905.1)</html:p>
<html:p>PROTEIN_ASSOCIATION:(WP_342452087.1 or WP_209703905.1)</html:p>
</notes>
<listOfReactants>
<speciesReference species="M_cpd00443_c0" stoichiometry="1"/>
<speciesReference species="M_cpd02920_c0" stoichiometry="1"/>
</listOfReactants>
<listOfProducts>
<speciesReference species="M_cpd00012_c0" stoichiometry="1"/>
<speciesReference species="M_cpd00067_c0" stoichiometry="1"/>
<speciesReference species="M_cpd00683_c0" stoichiometry="1"/>
</listOfProducts>
<kineticLaw>
	<math xmlns="http://www.w3.org/1998/Math/MathML">
			<ci> FLUX_VALUE </ci>
	</math>
	<listOfParameters>
		<parameter id="LOWER_BOUND" value="0" name="mmol_per_gDW_per_hr"/>
		<parameter id="UPPER_BOUND" value="1000" name="mmol_per_gDW_per_hr"/>
		<parameter id="OBJECTIVE_COEFFICIENT" value="0"/>
		<parameter id="FLUX_VALUE" value="0.0" name="mmol_per_gDW_per_hr"/>
	</listOfParameters>
</kineticLaw>
</reaction>
<reaction id="R_rxn07431_c0" name="R07600_c0" reversible="true">
<notes>
<html:p>GENE_ASSOCIATION:(WP_209705416.1 and WP_209705415.1)</html:p>
<html:p>PROTEIN_ASSOCIATION:(WP_209705416.1 and WP_209705415.1)</html:p>
</notes>
<listOfReactants>
<speciesReference species="M_cpd00213_c0" stoichiometry="1"/>
<speciesReference species="M_cpd14700_c0" stoichiometry="1"/>
</listOfReactants>
<listOfProducts>
<speciesReference species="M_cpd00056_c0" stoichiometry="1"/>
<speciesReference species="M_cpd02700_c0" stoichiometry="1"/>
</listOfProducts>
<kineticLaw>
	<math xmlns="http://www.w3.org/1998/Math/MathML">
			<ci> FLUX_VALUE </ci>
	</math>
	<listOfParameters>
		<parameter id="LOWER_BOUND" value="-1000" name="mmol_per_gDW_per_hr"/>
		<parameter id="UPPER_BOUND" value="1000" name="mmol_per_gDW_per_hr"/>
		<parameter id="OBJECTIVE_COEFFICIENT" value="0"/>
		<parameter id="FLUX_VALUE" value="0.0" name="mmol_per_gDW_per_hr"/>
	</listOfParameters>
</kineticLaw>
</reaction>
<reaction id="R_rxn00836_c0" name="IMP_diphosphate_phospho_D_ribosyltransferase_c0" reversible="false">
<notes>
<html:p>GENE_ASSOCIATION:WP_209704789.1</html:p>
<html:p>PROTEIN_ASSOCIATION:WP_209704789.1</html:p>
</notes>
<listOfReactants>
<speciesReference species="M_cpd00103_c0" stoichiometry="1"/>
<speciesReference species="M_cpd00226_c0" stoichiometry="1"/>
</listOfReactants>
<listOfProducts>
<speciesReference species="M_cpd00012_c0" stoichiometry="1"/>
<speciesReference species="M_cpd00067_c0" stoichiometry="1"/>
<speciesReference species="M_cpd00114_c0" stoichiometry="1"/>
</listOfProducts>
<kineticLaw>
	<math xmlns="http://www.w3.org/1998/Math/MathML">
			<ci> FLUX_VALUE </ci>
	</math>
	<listOfParameters>
		<parameter id="LOWER_BOUND" value="0" name="mmol_per_gDW_per_hr"/>
		<parameter id="UPPER_BOUND" value="1000" name="mmol_per_gDW_per_hr"/>
		<parameter id="OBJECTIVE_COEFFICIENT" value="0"/>
		<parameter id="FLUX_VALUE" value="0.0" name="mmol_per_gDW_per_hr"/>
	</listOfParameters>
</kineticLaw>
</reaction>
<reaction id="R_rxn11567_c0" name="beta_D_Galactosyl_1_4_beta_D_glucosylceramide_galactohydrolase_c0" reversible="true">
<notes>
<html:p>GENE_ASSOCIATION:(WP_209703978.1 or WP_209705226.1 or WP_209705340.1)</html:p>
<html:p>PROTEIN_ASSOCIATION:(WP_209703978.1 or WP_209705226.1 or WP_209705340.1)</html:p>
</notes>
<listOfReactants>
<speciesReference species="M_cpd00001_c0" stoichiometry="1"/>
<speciesReference species="M_cpd00947_c0" stoichiometry="1"/>
</listOfReactants>
<listOfProducts>
<speciesReference species="M_cpd00108_c0" stoichiometry="1"/>
<speciesReference species="M_cpd00878_c0" stoichiometry="1"/>
</listOfProducts>
<kineticLaw>
	<math xmlns="http://www.w3.org/1998/Math/MathML">
			<ci> FLUX_VALUE </ci>
	</math>
	<listOfParameters>
		<parameter id="LOWER_BOUND" value="-1000" name="mmol_per_gDW_per_hr"/>
		<parameter id="UPPER_BOUND" value="1000" name="mmol_per_gDW_per_hr"/>
		<parameter id="OBJECTIVE_COEFFICIENT" value="0"/>
		<parameter id="FLUX_VALUE" value="0.0" name="mmol_per_gDW_per_hr"/>
	</listOfParameters>
</kineticLaw>
</reaction>
<reaction id="R_rxn00423_c0" name="acetyl_CoA_L_serine_O_acetyltransferase_c0" reversible="false">
<notes>
<html:p>GENE_ASSOCIATION:WP_209704671.1</html:p>
<html:p>PROTEIN_ASSOCIATION:WP_209704671.1</html:p>
</notes>
<listOfReactants>
<speciesReference species="M_cpd00022_c0" stoichiometry="1"/>
<speciesReference species="M_cpd00054_c0" stoichiometry="1"/>
</listOfReactants>
<listOfProducts>
<speciesReference species="M_cpd00010_c0" stoichiometry="1"/>
<speciesReference species="M_cpd00722_c0" stoichiometry="1"/>
</listOfProducts>
<kineticLaw>
	<math xmlns="http://www.w3.org/1998/Math/MathML">
			<ci> FLUX_VALUE </ci>
	</math>
	<listOfParameters>
		<parameter id="LOWER_BOUND" value="0" name="mmol_per_gDW_per_hr"/>
		<parameter id="UPPER_BOUND" value="1000" name="mmol_per_gDW_per_hr"/>
		<parameter id="OBJECTIVE_COEFFICIENT" value="0"/>
		<parameter id="FLUX_VALUE" value="0.0" name="mmol_per_gDW_per_hr"/>
	</listOfParameters>
</kineticLaw>
</reaction>
<reaction id="R_rxn00364_c0" name="ATP_CMP_phosphotransferase_c0" reversible="true">
<notes>
<html:p>GENE_ASSOCIATION:WP_209704918.1</html:p>
<html:p>PROTEIN_ASSOCIATION:WP_209704918.1</html:p>
</notes>
<listOfReactants>
<speciesReference species="M_cpd00002_c0" stoichiometry="1"/>
<speciesReference species="M_cpd00046_c0" stoichiometry="1"/>
<speciesReference species="M_cpd00067_c0" stoichiometry="1"/>
</listOfReactants>
<listOfProducts>
<speciesReference species="M_cpd00008_c0" stoichiometry="1"/>
<speciesReference species="M_cpd00096_c0" stoichiometry="1"/>
</listOfProducts>
<kineticLaw>
	<math xmlns="http://www.w3.org/1998/Math/MathML">
			<ci> FLUX_VALUE </ci>
	</math>
	<listOfParameters>
		<parameter id="LOWER_BOUND" value="-1000" name="mmol_per_gDW_per_hr"/>
		<parameter id="UPPER_BOUND" value="1000" name="mmol_per_gDW_per_hr"/>
		<parameter id="OBJECTIVE_COEFFICIENT" value="0"/>
		<parameter id="FLUX_VALUE" value="0.0" name="mmol_per_gDW_per_hr"/>
	</listOfParameters>
</kineticLaw>
</reaction>
<reaction id="R_rxn05561_c0" name="Transport_of_dicarboxylates__extracellular_c0" reversible="true">
<notes>
<html:p>GENE_ASSOCIATION:WP_209705654.1</html:p>
<html:p>PROTEIN_ASSOCIATION:WP_209705654.1</html:p>
</notes>
<listOfReactants>
<speciesReference species="M_cpd00067_e0" stoichiometry="1"/>
<speciesReference species="M_cpd00106_e0" stoichiometry="1"/>
</listOfReactants>
<listOfProducts>
<speciesReference species="M_cpd00067_c0" stoichiometry="1"/>
<speciesReference species="M_cpd00106_c0" stoichiometry="1"/>
</listOfProducts>
<kineticLaw>
	<math xmlns="http://www.w3.org/1998/Math/MathML">
			<ci> FLUX_VALUE </ci>
	</math>
	<listOfParameters>
		<parameter id="LOWER_BOUND" value="-1000" name="mmol_per_gDW_per_hr"/>
		<parameter id="UPPER_BOUND" value="1000" name="mmol_per_gDW_per_hr"/>
		<parameter id="OBJECTIVE_COEFFICIENT" value="0"/>
		<parameter id="FLUX_VALUE" value="0.0" name="mmol_per_gDW_per_hr"/>
	</listOfParameters>
</kineticLaw>
</reaction>
<reaction id="R_rxn03408_c0" name="UDP_N_acetyl_D_glucosamine_undecaprenyl_diphospho_N_acetylmuramoyl_L_alanyl_gamma_D_glutamyl_meso_2_6_diaminopimeloyl_D_alanyl_D_alanine_4_beta_N_acetylglucosaminlytransferase_c0" reversible="true">
<notes>
<html:p>GENE_ASSOCIATION:WP_209704562.1</html:p>
<html:p>PROTEIN_ASSOCIATION:WP_209704562.1</html:p>
</notes>
<listOfReactants>
<speciesReference species="M_cpd00037_c0" stoichiometry="1"/>
<speciesReference species="M_cpd03494_c0" stoichiometry="1"/>
</listOfReactants>
<listOfProducts>
<speciesReference species="M_cpd00014_c0" stoichiometry="1"/>
<speciesReference species="M_cpd03495_c0" stoichiometry="1"/>
</listOfProducts>
<kineticLaw>
	<math xmlns="http://www.w3.org/1998/Math/MathML">
			<ci> FLUX_VALUE </ci>
	</math>
	<listOfParameters>
		<parameter id="LOWER_BOUND" value="-1000" name="mmol_per_gDW_per_hr"/>
		<parameter id="UPPER_BOUND" value="1000" name="mmol_per_gDW_per_hr"/>
		<parameter id="OBJECTIVE_COEFFICIENT" value="0"/>
		<parameter id="FLUX_VALUE" value="0.0" name="mmol_per_gDW_per_hr"/>
	</listOfParameters>
</kineticLaw>
</reaction>
<reaction id="R_rxn05250_c0" name="FACOAL160ISO_c0" reversible="false">
<notes>
<html:p>GENE_ASSOCIATION:(WP_209704583.1 or WP_209704079.1 or WP_209704956.1 or WP_209704805.1 or WP_209704975.1 or WP_209704832.1 or WP_245190353.1 or WP_342452142.1)</html:p>
<html:p>PROTEIN_ASSOCIATION:(WP_209704583.1 or WP_209704079.1 or WP_209704956.1 or WP_209704805.1 or WP_209704975.1 or WP_209704832.1 or WP_245190353.1 or WP_342452142.1)</html:p>
</notes>
<listOfReactants>
<speciesReference species="M_cpd00002_c0" stoichiometry="1"/>
<speciesReference species="M_cpd00010_c0" stoichiometry="1"/>
<speciesReference species="M_cpd11440_c0" stoichiometry="1"/>
</listOfReactants>
<listOfProducts>
<speciesReference species="M_cpd00012_c0" stoichiometry="1"/>
<speciesReference species="M_cpd00018_c0" stoichiometry="1"/>
<speciesReference species="M_cpd11441_c0" stoichiometry="1"/>
</listOfProducts>
<kineticLaw>
	<math xmlns="http://www.w3.org/1998/Math/MathML">
			<ci> FLUX_VALUE </ci>
	</math>
	<listOfParameters>
		<parameter id="LOWER_BOUND" value="0" name="mmol_per_gDW_per_hr"/>
		<parameter id="UPPER_BOUND" value="1000" name="mmol_per_gDW_per_hr"/>
		<parameter id="OBJECTIVE_COEFFICIENT" value="0"/>
		<parameter id="FLUX_VALUE" value="0.0" name="mmol_per_gDW_per_hr"/>
	</listOfParameters>
</kineticLaw>
</reaction>
<reaction id="R_rxn00935_c0" name="S_Malate_acceptor_oxidoreductase_c0" reversible="true">
<notes>
<html:p>GENE_ASSOCIATION:WP_209704996.1</html:p>
<html:p>PROTEIN_ASSOCIATION:WP_209704996.1</html:p>
</notes>
<listOfReactants>
<speciesReference species="M_cpd00015_c0" stoichiometry="1"/>
<speciesReference species="M_cpd00067_c0" stoichiometry="1"/>
<speciesReference species="M_cpd00130_c0" stoichiometry="1"/>
</listOfReactants>
<listOfProducts>
<speciesReference species="M_cpd00032_c0" stoichiometry="1"/>
<speciesReference species="M_cpd00982_c0" stoichiometry="1"/>
</listOfProducts>
<kineticLaw>
	<math xmlns="http://www.w3.org/1998/Math/MathML">
			<ci> FLUX_VALUE </ci>
	</math>
	<listOfParameters>
		<parameter id="LOWER_BOUND" value="-1000" name="mmol_per_gDW_per_hr"/>
		<parameter id="UPPER_BOUND" value="1000" name="mmol_per_gDW_per_hr"/>
		<parameter id="OBJECTIVE_COEFFICIENT" value="0"/>
		<parameter id="FLUX_VALUE" value="0.0" name="mmol_per_gDW_per_hr"/>
	</listOfParameters>
</kineticLaw>
</reaction>
<reaction id="R_rxn01673_c0" name="ATP_dCDP_phosphotransferase_c0" reversible="true">
<notes>
<html:p>GENE_ASSOCIATION:WP_209704320.1</html:p>
<html:p>PROTEIN_ASSOCIATION:WP_209704320.1</html:p>
</notes>
<listOfReactants>
<speciesReference species="M_cpd00002_c0" stoichiometry="1"/>
<speciesReference species="M_cpd00533_c0" stoichiometry="1"/>
</listOfReactants>
<listOfProducts>
<speciesReference species="M_cpd00008_c0" stoichiometry="1"/>
<speciesReference species="M_cpd00356_c0" stoichiometry="1"/>
</listOfProducts>
<kineticLaw>
	<math xmlns="http://www.w3.org/1998/Math/MathML">
			<ci> FLUX_VALUE </ci>
	</math>
	<listOfParameters>
		<parameter id="LOWER_BOUND" value="-1000" name="mmol_per_gDW_per_hr"/>
		<parameter id="UPPER_BOUND" value="1000" name="mmol_per_gDW_per_hr"/>
		<parameter id="OBJECTIVE_COEFFICIENT" value="0"/>
		<parameter id="FLUX_VALUE" value="0.0" name="mmol_per_gDW_per_hr"/>
	</listOfParameters>
</kineticLaw>
</reaction>
<reaction id="R_rxn02342_c0" name="R03270_c0" reversible="true">
<notes>
<html:p>GENE_ASSOCIATION:WP_209704228.1</html:p>
<html:p>PROTEIN_ASSOCIATION:WP_209704228.1</html:p>
</notes>
<listOfReactants>
<speciesReference species="M_cpd00213_c0" stoichiometry="1"/>
<speciesReference species="M_cpd03049_c0" stoichiometry="1"/>
</listOfReactants>
<listOfProducts>
<speciesReference species="M_cpd00056_c0" stoichiometry="1"/>
<speciesReference species="M_cpd00836_c0" stoichiometry="1"/>
</listOfProducts>
<kineticLaw>
	<math xmlns="http://www.w3.org/1998/Math/MathML">
			<ci> FLUX_VALUE </ci>
	</math>
	<listOfParameters>
		<parameter id="LOWER_BOUND" value="-1000" name="mmol_per_gDW_per_hr"/>
		<parameter id="UPPER_BOUND" value="1000" name="mmol_per_gDW_per_hr"/>
		<parameter id="OBJECTIVE_COEFFICIENT" value="0"/>
		<parameter id="FLUX_VALUE" value="0.0" name="mmol_per_gDW_per_hr"/>
	</listOfParameters>
</kineticLaw>
</reaction>
<reaction id="R_rxn10311_c0" name="anteisoheptadecanoyl_lipoteichoic_acid_synthesis_n24__linked__N_acetylglucosamine_substituted_c0" reversible="true">
<notes>
<html:p>GENE_ASSOCIATION:WP_209707100.1</html:p>
<html:p>PROTEIN_ASSOCIATION:WP_209707100.1</html:p>
</notes>
<listOfReactants>
<speciesReference species="M_cpd00037_c0" stoichiometry="24"/>
<speciesReference species="M_cpd15750_c0" stoichiometry="1"/>
</listOfReactants>
<listOfProducts>
<speciesReference species="M_cpd00014_c0" stoichiometry="24"/>
<speciesReference species="M_cpd15768_c0" stoichiometry="1"/>
</listOfProducts>
<kineticLaw>
	<math xmlns="http://www.w3.org/1998/Math/MathML">
			<ci> FLUX_VALUE </ci>
	</math>
	<listOfParameters>
		<parameter id="LOWER_BOUND" value="-1000" name="mmol_per_gDW_per_hr"/>
		<parameter id="UPPER_BOUND" value="1000" name="mmol_per_gDW_per_hr"/>
		<parameter id="OBJECTIVE_COEFFICIENT" value="0"/>
		<parameter id="FLUX_VALUE" value="0.0" name="mmol_per_gDW_per_hr"/>
	</listOfParameters>
</kineticLaw>
</reaction>
<reaction id="R_rxn01452_c0" name="S_3_Hydroxybutanoyl_CoA_NADP_plus__oxidoreductase_c0" reversible="true">
<notes>
<html:p>GENE_ASSOCIATION:(WP_209704093.1 or WP_209704093.1)</html:p>
<html:p>PROTEIN_ASSOCIATION:(WP_209704093.1 or WP_209704093.1)</html:p>
</notes>
<listOfReactants>
<speciesReference species="M_cpd00006_c0" stoichiometry="1"/>
<speciesReference species="M_cpd00842_c0" stoichiometry="1"/>
</listOfReactants>
<listOfProducts>
<speciesReference species="M_cpd00005_c0" stoichiometry="1"/>
<speciesReference species="M_cpd00067_c0" stoichiometry="1"/>
<speciesReference species="M_cpd00279_c0" stoichiometry="1"/>
</listOfProducts>
<kineticLaw>
	<math xmlns="http://www.w3.org/1998/Math/MathML">
			<ci> FLUX_VALUE </ci>
	</math>
	<listOfParameters>
		<parameter id="LOWER_BOUND" value="-1000" name="mmol_per_gDW_per_hr"/>
		<parameter id="UPPER_BOUND" value="1000" name="mmol_per_gDW_per_hr"/>
		<parameter id="OBJECTIVE_COEFFICIENT" value="0"/>
		<parameter id="FLUX_VALUE" value="0.0" name="mmol_per_gDW_per_hr"/>
	</listOfParameters>
</kineticLaw>
</reaction>
<reaction id="R_rxn00022_c0" name="maltose_glucohydrolase_c0" reversible="false">
<notes>
<html:p>GENE_ASSOCIATION:WP_209706232.1</html:p>
<html:p>PROTEIN_ASSOCIATION:WP_209706232.1</html:p>
</notes>
<listOfReactants>
<speciesReference species="M_cpd00001_c0" stoichiometry="1"/>
<speciesReference species="M_cpd00179_c0" stoichiometry="1"/>
</listOfReactants>
<listOfProducts>
<speciesReference species="M_cpd00027_c0" stoichiometry="2"/>
</listOfProducts>
<kineticLaw>
	<math xmlns="http://www.w3.org/1998/Math/MathML">
			<ci> FLUX_VALUE </ci>
	</math>
	<listOfParameters>
		<parameter id="LOWER_BOUND" value="0" name="mmol_per_gDW_per_hr"/>
		<parameter id="UPPER_BOUND" value="1000" name="mmol_per_gDW_per_hr"/>
		<parameter id="OBJECTIVE_COEFFICIENT" value="0"/>
		<parameter id="FLUX_VALUE" value="0.0" name="mmol_per_gDW_per_hr"/>
	</listOfParameters>
</kineticLaw>
</reaction>
<reaction id="R_rxn10297_c0" name="isohexadecanoyl_lipoteichoic_acid_synthesis_n24__linked__unsubstituted_c0" reversible="true">
<notes>
<html:p>GENE_ASSOCIATION:WP_209703956.1</html:p>
<html:p>PROTEIN_ASSOCIATION:WP_209703956.1</html:p>
</notes>
<listOfReactants>
<speciesReference species="M_cpd00402_c0" stoichiometry="24"/>
<speciesReference species="M_cpd15736_c0" stoichiometry="1"/>
</listOfReactants>
<listOfProducts>
<speciesReference species="M_cpd00046_c0" stoichiometry="24"/>
<speciesReference species="M_cpd00067_c0" stoichiometry="24"/>
<speciesReference species="M_cpd15754_c0" stoichiometry="1"/>
</listOfProducts>
<kineticLaw>
	<math xmlns="http://www.w3.org/1998/Math/MathML">
			<ci> FLUX_VALUE </ci>
	</math>
	<listOfParameters>
		<parameter id="LOWER_BOUND" value="-1000" name="mmol_per_gDW_per_hr"/>
		<parameter id="UPPER_BOUND" value="1000" name="mmol_per_gDW_per_hr"/>
		<parameter id="OBJECTIVE_COEFFICIENT" value="0"/>
		<parameter id="FLUX_VALUE" value="0.0" name="mmol_per_gDW_per_hr"/>
	</listOfParameters>
</kineticLaw>
</reaction>
<reaction id="R_rxn02772_c0" name="Perillyl_alcohol_NAD_plus__oxidoreductase_c0" reversible="true">
<notes>
<html:p>GENE_ASSOCIATION:WP_209704856.1</html:p>
<html:p>PROTEIN_ASSOCIATION:WP_209704856.1</html:p>
</notes>
<listOfReactants>
<speciesReference species="M_cpd00003_c0" stoichiometry="1"/>
<speciesReference species="M_cpd01614_c0" stoichiometry="1"/>
</listOfReactants>
<listOfProducts>
<speciesReference species="M_cpd00004_c0" stoichiometry="1"/>
<speciesReference species="M_cpd00067_c0" stoichiometry="1"/>
<speciesReference species="M_cpd01686_c0" stoichiometry="1"/>
</listOfProducts>
<kineticLaw>
	<math xmlns="http://www.w3.org/1998/Math/MathML">
			<ci> FLUX_VALUE </ci>
	</math>
	<listOfParameters>
		<parameter id="LOWER_BOUND" value="-1000" name="mmol_per_gDW_per_hr"/>
		<parameter id="UPPER_BOUND" value="1000" name="mmol_per_gDW_per_hr"/>
		<parameter id="OBJECTIVE_COEFFICIENT" value="0"/>
		<parameter id="FLUX_VALUE" value="0.0" name="mmol_per_gDW_per_hr"/>
	</listOfParameters>
</kineticLaw>
</reaction>
<reaction id="R_rxn00973_c0" name="citrate_hydroxymutase_c0" reversible="true">
<notes>
<html:p>GENE_ASSOCIATION:(WP_209704268.1 and Unknown and Unknown and Unknown and Unknown)</html:p>
<html:p>PROTEIN_ASSOCIATION:(WP_209704268.1 and Unknown and Unknown and Unknown and Unknown)</html:p>
</notes>
<listOfReactants>
<speciesReference species="M_cpd00137_c0" stoichiometry="1"/>
</listOfReactants>
<listOfProducts>
<speciesReference species="M_cpd00260_c0" stoichiometry="1"/>
</listOfProducts>
<kineticLaw>
	<math xmlns="http://www.w3.org/1998/Math/MathML">
			<ci> FLUX_VALUE </ci>
	</math>
	<listOfParameters>
		<parameter id="LOWER_BOUND" value="-1000" name="mmol_per_gDW_per_hr"/>
		<parameter id="UPPER_BOUND" value="1000" name="mmol_per_gDW_per_hr"/>
		<parameter id="OBJECTIVE_COEFFICIENT" value="0"/>
		<parameter id="FLUX_VALUE" value="0.0" name="mmol_per_gDW_per_hr"/>
	</listOfParameters>
</kineticLaw>
</reaction>
<reaction id="R_rxn05667_c0" name="TRANS_RXN4LZ_7041ce_c0" reversible="true">
<notes>
<html:p>GENE_ASSOCIATION:WP_209706345.1</html:p>
<html:p>PROTEIN_ASSOCIATION:WP_209706345.1</html:p>
</notes>
<listOfReactants>
<speciesReference species="M_cpd00073_e0" stoichiometry="1"/>
</listOfReactants>
<listOfProducts>
<speciesReference species="M_cpd00073_c0" stoichiometry="1"/>
</listOfProducts>
<kineticLaw>
	<math xmlns="http://www.w3.org/1998/Math/MathML">
			<ci> FLUX_VALUE </ci>
	</math>
	<listOfParameters>
		<parameter id="LOWER_BOUND" value="-1000" name="mmol_per_gDW_per_hr"/>
		<parameter id="UPPER_BOUND" value="1000" name="mmol_per_gDW_per_hr"/>
		<parameter id="OBJECTIVE_COEFFICIENT" value="0"/>
		<parameter id="FLUX_VALUE" value="0.0" name="mmol_per_gDW_per_hr"/>
	</listOfParameters>
</kineticLaw>
</reaction>
<reaction id="R_rxn02000_c0" name="dTDP_4_dehydro_6_deoxy_D_glucose_3_5_epimerase_c0" reversible="true">
<notes>
<html:p>GENE_ASSOCIATION:WP_209704309.1</html:p>
<html:p>PROTEIN_ASSOCIATION:WP_209704309.1</html:p>
</notes>
<listOfReactants>
<speciesReference species="M_cpd00521_c0" stoichiometry="1"/>
</listOfReactants>
<listOfProducts>
<speciesReference species="M_cpd00522_c0" stoichiometry="1"/>
</listOfProducts>
<kineticLaw>
	<math xmlns="http://www.w3.org/1998/Math/MathML">
			<ci> FLUX_VALUE </ci>
	</math>
	<listOfParameters>
		<parameter id="LOWER_BOUND" value="-1000" name="mmol_per_gDW_per_hr"/>
		<parameter id="UPPER_BOUND" value="1000" name="mmol_per_gDW_per_hr"/>
		<parameter id="OBJECTIVE_COEFFICIENT" value="0"/>
		<parameter id="FLUX_VALUE" value="0.0" name="mmol_per_gDW_per_hr"/>
	</listOfParameters>
</kineticLaw>
</reaction>
<reaction id="R_rxn03239_c0" name="S_3_Hydroxyhexadecanoyl_CoA_NAD_plus__oxidoreductase_c0" reversible="true">
<notes>
<html:p>GENE_ASSOCIATION:(((WP_209706064.1 or WP_209704093.1 or WP_209704377.1) and Unknown) or (WP_209704377.1 or WP_209706064.1 or WP_209704093.1))</html:p>
<html:p>PROTEIN_ASSOCIATION:(((WP_209706064.1 or WP_209704093.1 or WP_209704377.1) and Unknown) or (WP_209704377.1 or WP_209706064.1 or WP_209704093.1))</html:p>
</notes>
<listOfReactants>
<speciesReference species="M_cpd00003_c0" stoichiometry="1"/>
<speciesReference species="M_cpd03113_c0" stoichiometry="1"/>
</listOfReactants>
<listOfProducts>
<speciesReference species="M_cpd00004_c0" stoichiometry="1"/>
<speciesReference species="M_cpd00067_c0" stoichiometry="1"/>
<speciesReference species="M_cpd03114_c0" stoichiometry="1"/>
</listOfProducts>
<kineticLaw>
	<math xmlns="http://www.w3.org/1998/Math/MathML">
			<ci> FLUX_VALUE </ci>
	</math>
	<listOfParameters>
		<parameter id="LOWER_BOUND" value="-1000" name="mmol_per_gDW_per_hr"/>
		<parameter id="UPPER_BOUND" value="1000" name="mmol_per_gDW_per_hr"/>
		<parameter id="OBJECTIVE_COEFFICIENT" value="0"/>
		<parameter id="FLUX_VALUE" value="0.0" name="mmol_per_gDW_per_hr"/>
	</listOfParameters>
</kineticLaw>
</reaction>
<reaction id="R_rxn00322_c0" name="L_lysine_carboxy_lyase_cadaverine_forming_c0" reversible="false">
<notes>
<html:p>GENE_ASSOCIATION:(WP_209704634.1 or WP_245189801.1)</html:p>
<html:p>PROTEIN_ASSOCIATION:(WP_209704634.1 or WP_245189801.1)</html:p>
</notes>
<listOfReactants>
<speciesReference species="M_cpd00039_c0" stoichiometry="1"/>
<speciesReference species="M_cpd00067_c0" stoichiometry="1"/>
</listOfReactants>
<listOfProducts>
<speciesReference species="M_cpd00011_c0" stoichiometry="1"/>
<speciesReference species="M_cpd01155_c0" stoichiometry="1"/>
</listOfProducts>
<kineticLaw>
	<math xmlns="http://www.w3.org/1998/Math/MathML">
			<ci> FLUX_VALUE </ci>
	</math>
	<listOfParameters>
		<parameter id="LOWER_BOUND" value="0" name="mmol_per_gDW_per_hr"/>
		<parameter id="UPPER_BOUND" value="1000" name="mmol_per_gDW_per_hr"/>
		<parameter id="OBJECTIVE_COEFFICIENT" value="0"/>
		<parameter id="FLUX_VALUE" value="0.0" name="mmol_per_gDW_per_hr"/>
	</listOfParameters>
</kineticLaw>
</reaction>
<reaction id="R_rxn05457_c0" name="Acyl_carrier_protein_acetyltransferase_c0" reversible="true">
<notes>
<html:p>GENE_ASSOCIATION:WP_209704226.1</html:p>
<html:p>PROTEIN_ASSOCIATION:WP_209704226.1</html:p>
</notes>
<listOfReactants>
<speciesReference species="M_cpd00010_c0" stoichiometry="1"/>
<speciesReference species="M_cpd11466_c0" stoichiometry="1"/>
</listOfReactants>
<listOfProducts>
<speciesReference species="M_cpd01695_c0" stoichiometry="1"/>
<speciesReference species="M_cpd11493_c0" stoichiometry="1"/>
</listOfProducts>
<kineticLaw>
	<math xmlns="http://www.w3.org/1998/Math/MathML">
			<ci> FLUX_VALUE </ci>
	</math>
	<listOfParameters>
		<parameter id="LOWER_BOUND" value="-1000" name="mmol_per_gDW_per_hr"/>
		<parameter id="UPPER_BOUND" value="1000" name="mmol_per_gDW_per_hr"/>
		<parameter id="OBJECTIVE_COEFFICIENT" value="0"/>
		<parameter id="FLUX_VALUE" value="0.0" name="mmol_per_gDW_per_hr"/>
	</listOfParameters>
</kineticLaw>
</reaction>
<reaction id="R_rxn04271_c0" name="trans_2_Methyl_5_isopropylhexa_2_5_dienal_dehydrogenase_c0" reversible="true">
<notes>
<html:p>GENE_ASSOCIATION:WP_209705821.1</html:p>
<html:p>PROTEIN_ASSOCIATION:WP_209705821.1</html:p>
</notes>
<listOfReactants>
<speciesReference species="M_cpd00001_c0" stoichiometry="1"/>
<speciesReference species="M_cpd00003_c0" stoichiometry="1"/>
<speciesReference species="M_cpd08739_c0" stoichiometry="1"/>
</listOfReactants>
<listOfProducts>
<speciesReference species="M_cpd00004_c0" stoichiometry="1"/>
<speciesReference species="M_cpd00067_c0" stoichiometry="2"/>
<speciesReference species="M_cpd08740_c0" stoichiometry="1"/>
</listOfProducts>
<kineticLaw>
	<math xmlns="http://www.w3.org/1998/Math/MathML">
			<ci> FLUX_VALUE </ci>
	</math>
	<listOfParameters>
		<parameter id="LOWER_BOUND" value="-1000" name="mmol_per_gDW_per_hr"/>
		<parameter id="UPPER_BOUND" value="1000" name="mmol_per_gDW_per_hr"/>
		<parameter id="OBJECTIVE_COEFFICIENT" value="0"/>
		<parameter id="FLUX_VALUE" value="0.0" name="mmol_per_gDW_per_hr"/>
	</listOfParameters>
</kineticLaw>
</reaction>
<reaction id="R_rxn13783_c0" name="DNA_replication_c0" reversible="false">
<notes>
<html:p>GENE_ASSOCIATION:(WP_209704922.1 and Unknown and WP_209705448.1 and WP_209705447.1 and WP_209705444.1 and WP_209704543.1 and Unknown and WP_209704086.1 and WP_209705818.1 and Unknown and WP_209704166.1 and Unknown and WP_209704553.1 and WP_209705583.1 and Unknown and Unknown and Unknown and WP_209705829.1 and WP_209706117.1 and WP_245190244.1 and WP_209704921.1 and WP_209705429.1 and Unknown)</html:p>
<html:p>PROTEIN_ASSOCIATION:(WP_209704922.1 and Unknown and WP_209705448.1 and WP_209705447.1 and WP_209705444.1 and WP_209704543.1 and Unknown and WP_209704086.1 and WP_209705818.1 and Unknown and WP_209704166.1 and Unknown and WP_209704553.1 and WP_209705583.1 and Unknown and Unknown and Unknown and WP_209705829.1 and WP_209706117.1 and WP_245190244.1 and WP_209704921.1 and WP_209705429.1 and Unknown)</html:p>
</notes>
<listOfProducts>
<speciesReference species="M_cpd17042_c0" stoichiometry="1"/>
</listOfProducts>
<kineticLaw>
	<math xmlns="http://www.w3.org/1998/Math/MathML">
			<ci> FLUX_VALUE </ci>
	</math>
	<listOfParameters>
		<parameter id="LOWER_BOUND" value="0" name="mmol_per_gDW_per_hr"/>
		<parameter id="UPPER_BOUND" value="1000" name="mmol_per_gDW_per_hr"/>
		<parameter id="OBJECTIVE_COEFFICIENT" value="0"/>
		<parameter id="FLUX_VALUE" value="0.0" name="mmol_per_gDW_per_hr"/>
	</listOfParameters>
</kineticLaw>
</reaction>
<reaction id="R_rxn10118_c0" name="hydrogenase_ubiquinone_8__2_protons_periplasm_c0" reversible="false">
<notes>
<html:p>GENE_ASSOCIATION:(Unknown and Unknown and Unknown and Unknown and Unknown and Unknown and Unknown and WP_209704103.1 and Unknown and Unknown)</html:p>
<html:p>PROTEIN_ASSOCIATION:(Unknown and Unknown and Unknown and Unknown and Unknown and Unknown and Unknown and WP_209704103.1 and Unknown and Unknown)</html:p>
</notes>
<listOfReactants>
<speciesReference species="M_cpd00067_c0" stoichiometry="2"/>
<speciesReference species="M_cpd11640_c0" stoichiometry="1"/>
<speciesReference species="M_cpd15560_c0" stoichiometry="1"/>
</listOfReactants>
<listOfProducts>
<speciesReference species="M_cpd00067_e0" stoichiometry="2"/>
<speciesReference species="M_cpd15561_c0" stoichiometry="1"/>
</listOfProducts>
<kineticLaw>
	<math xmlns="http://www.w3.org/1998/Math/MathML">
			<ci> FLUX_VALUE </ci>
	</math>
	<listOfParameters>
		<parameter id="LOWER_BOUND" value="0" name="mmol_per_gDW_per_hr"/>
		<parameter id="UPPER_BOUND" value="1000" name="mmol_per_gDW_per_hr"/>
		<parameter id="OBJECTIVE_COEFFICIENT" value="0"/>
		<parameter id="FLUX_VALUE" value="0.0" name="mmol_per_gDW_per_hr"/>
	</listOfParameters>
</kineticLaw>
</reaction>
<reaction id="R_rxn05392_c0" name="7_methyl_octanoyl_ACP_malonyl_acyl_carrier_protein_C_acyltransferase_decarboxylating_c0" reversible="false">
<notes>
<html:p>GENE_ASSOCIATION:(WP_209704225.1 and (WP_209704224.1 or WP_342452088.1))</html:p>
<html:p>PROTEIN_ASSOCIATION:(WP_209704225.1 and (WP_209704224.1 or WP_342452088.1))</html:p>
</notes>
<listOfReactants>
<speciesReference species="M_cpd11492_c0" stoichiometry="1"/>
<speciesReference species="M_cpd11528_c0" stoichiometry="1"/>
</listOfReactants>
<listOfProducts>
<speciesReference species="M_cpd00011_c0" stoichiometry="1"/>
<speciesReference species="M_cpd11493_c0" stoichiometry="1"/>
<speciesReference species="M_cpd11529_c0" stoichiometry="1"/>
</listOfProducts>
<kineticLaw>
	<math xmlns="http://www.w3.org/1998/Math/MathML">
			<ci> FLUX_VALUE </ci>
	</math>
	<listOfParameters>
		<parameter id="LOWER_BOUND" value="0" name="mmol_per_gDW_per_hr"/>
		<parameter id="UPPER_BOUND" value="1000" name="mmol_per_gDW_per_hr"/>
		<parameter id="OBJECTIVE_COEFFICIENT" value="0"/>
		<parameter id="FLUX_VALUE" value="0.0" name="mmol_per_gDW_per_hr"/>
	</listOfParameters>
</kineticLaw>
</reaction>
<reaction id="R_rxn12008_c0" name="R05611_c0" reversible="false">
<notes>
<html:p>GENE_ASSOCIATION:WP_209707011.1</html:p>
<html:p>PROTEIN_ASSOCIATION:WP_209707011.1</html:p>
</notes>
<listOfReactants>
<speciesReference species="M_cpd00113_c0" stoichiometry="1"/>
<speciesReference species="M_cpd02590_c0" stoichiometry="1"/>
</listOfReactants>
<listOfProducts>
<speciesReference species="M_cpd00012_c0" stoichiometry="1"/>
<speciesReference species="M_cpd00067_c0" stoichiometry="1"/>
<speciesReference species="M_cpd02557_c0" stoichiometry="1"/>
</listOfProducts>
<kineticLaw>
	<math xmlns="http://www.w3.org/1998/Math/MathML">
			<ci> FLUX_VALUE </ci>
	</math>
	<listOfParameters>
		<parameter id="LOWER_BOUND" value="0" name="mmol_per_gDW_per_hr"/>
		<parameter id="UPPER_BOUND" value="1000" name="mmol_per_gDW_per_hr"/>
		<parameter id="OBJECTIVE_COEFFICIENT" value="0"/>
		<parameter id="FLUX_VALUE" value="0.0" name="mmol_per_gDW_per_hr"/>
	</listOfParameters>
</kineticLaw>
</reaction>
<reaction id="R_rxn00199_c0" name="oxalosuccinate_carboxy_lyase_2_oxoglutarate_forming_c0" reversible="false">
<notes>
<html:p>GENE_ASSOCIATION:WP_209705790.1</html:p>
<html:p>PROTEIN_ASSOCIATION:WP_209705790.1</html:p>
</notes>
<listOfReactants>
<speciesReference species="M_cpd00067_c0" stoichiometry="1"/>
<speciesReference species="M_cpd03187_c0" stoichiometry="1"/>
</listOfReactants>
<listOfProducts>
<speciesReference species="M_cpd00011_c0" stoichiometry="1"/>
<speciesReference species="M_cpd00024_c0" stoichiometry="1"/>
</listOfProducts>
<kineticLaw>
	<math xmlns="http://www.w3.org/1998/Math/MathML">
			<ci> FLUX_VALUE </ci>
	</math>
	<listOfParameters>
		<parameter id="LOWER_BOUND" value="0" name="mmol_per_gDW_per_hr"/>
		<parameter id="UPPER_BOUND" value="1000" name="mmol_per_gDW_per_hr"/>
		<parameter id="OBJECTIVE_COEFFICIENT" value="0"/>
		<parameter id="FLUX_VALUE" value="0.0" name="mmol_per_gDW_per_hr"/>
	</listOfParameters>
</kineticLaw>
</reaction>
<reaction id="R_rxn03433_c0" name="S_3_Hydroxyisobutyryl_CoA_hydrolase_c0" reversible="false">
<notes>
<html:p>GENE_ASSOCIATION:((WP_209703912.1 or WP_209704836.1) or (WP_209704836.1 or WP_209703912.1))</html:p>
<html:p>PROTEIN_ASSOCIATION:((WP_209703912.1 or WP_209704836.1) or (WP_209704836.1 or WP_209703912.1))</html:p>
</notes>
<listOfReactants>
<speciesReference species="M_cpd00001_c0" stoichiometry="1"/>
<speciesReference species="M_cpd03572_c0" stoichiometry="1"/>
</listOfReactants>
<listOfProducts>
<speciesReference species="M_cpd00010_c0" stoichiometry="1"/>
<speciesReference species="M_cpd00067_c0" stoichiometry="1"/>
<speciesReference species="M_cpd00876_c0" stoichiometry="1"/>
</listOfProducts>
<kineticLaw>
	<math xmlns="http://www.w3.org/1998/Math/MathML">
			<ci> FLUX_VALUE </ci>
	</math>
	<listOfParameters>
		<parameter id="LOWER_BOUND" value="0" name="mmol_per_gDW_per_hr"/>
		<parameter id="UPPER_BOUND" value="1000" name="mmol_per_gDW_per_hr"/>
		<parameter id="OBJECTIVE_COEFFICIENT" value="0"/>
		<parameter id="FLUX_VALUE" value="0.0" name="mmol_per_gDW_per_hr"/>
	</listOfParameters>
</kineticLaw>
</reaction>
<reaction id="R_rxn01867_c0" name="p_cumic_alcohol_NAD_plus__oxidoreductase_c0" reversible="false">
<notes>
<html:p>GENE_ASSOCIATION:WP_209703986.1</html:p>
<html:p>PROTEIN_ASSOCIATION:WP_209703986.1</html:p>
</notes>
<listOfReactants>
<speciesReference species="M_cpd00001_c0" stoichiometry="1"/>
<speciesReference species="M_cpd00003_c0" stoichiometry="1"/>
<speciesReference species="M_cpd00447_c0" stoichiometry="1"/>
</listOfReactants>
<listOfProducts>
<speciesReference species="M_cpd00004_c0" stoichiometry="1"/>
<speciesReference species="M_cpd00067_c0" stoichiometry="2"/>
<speciesReference species="M_cpd00540_c0" stoichiometry="1"/>
</listOfProducts>
<kineticLaw>
	<math xmlns="http://www.w3.org/1998/Math/MathML">
			<ci> FLUX_VALUE </ci>
	</math>
	<listOfParameters>
		<parameter id="LOWER_BOUND" value="0" name="mmol_per_gDW_per_hr"/>
		<parameter id="UPPER_BOUND" value="1000" name="mmol_per_gDW_per_hr"/>
		<parameter id="OBJECTIVE_COEFFICIENT" value="0"/>
		<parameter id="FLUX_VALUE" value="0.0" name="mmol_per_gDW_per_hr"/>
	</listOfParameters>
</kineticLaw>
</reaction>
<reaction id="R_rxn12637_c0" name="RXN0_6987c_c0" reversible="true">
<notes>
<html:p>GENE_ASSOCIATION:((WP_209706041.1 or WP_209704246.1) or WP_209705987.1 or WP_209704005.1)</html:p>
<html:p>PROTEIN_ASSOCIATION:((WP_209706041.1 or WP_209704246.1) or WP_209705987.1 or WP_209704005.1)</html:p>
</notes>
<listOfReactants>
<speciesReference species="M_cpd00001_c0" stoichiometry="1"/>
<speciesReference species="M_cpd11589_c0" stoichiometry="1"/>
</listOfReactants>
<listOfProducts>
<speciesReference species="M_cpd00033_c0" stoichiometry="1"/>
<speciesReference species="M_cpd00041_c0" stoichiometry="1"/>
</listOfProducts>
<kineticLaw>
	<math xmlns="http://www.w3.org/1998/Math/MathML">
			<ci> FLUX_VALUE </ci>
	</math>
	<listOfParameters>
		<parameter id="LOWER_BOUND" value="-1000" name="mmol_per_gDW_per_hr"/>
		<parameter id="UPPER_BOUND" value="1000" name="mmol_per_gDW_per_hr"/>
		<parameter id="OBJECTIVE_COEFFICIENT" value="0"/>
		<parameter id="FLUX_VALUE" value="0.0" name="mmol_per_gDW_per_hr"/>
	</listOfParameters>
</kineticLaw>
</reaction>
<reaction id="R_rxn03046_c0" name="ATP_guanidinoethyyl_methyl_phosphate_phosphotransferase_c0" reversible="true">
<notes>
<html:p>GENE_ASSOCIATION:WP_209705957.1</html:p>
<html:p>PROTEIN_ASSOCIATION:WP_209705957.1</html:p>
</notes>
<listOfReactants>
<speciesReference species="M_cpd00002_c0" stoichiometry="1"/>
<speciesReference species="M_cpd02519_c0" stoichiometry="1"/>
</listOfReactants>
<listOfProducts>
<speciesReference species="M_cpd00008_c0" stoichiometry="1"/>
<speciesReference species="M_cpd00067_c0" stoichiometry="1"/>
<speciesReference species="M_cpd02744_c0" stoichiometry="1"/>
</listOfProducts>
<kineticLaw>
	<math xmlns="http://www.w3.org/1998/Math/MathML">
			<ci> FLUX_VALUE </ci>
	</math>
	<listOfParameters>
		<parameter id="LOWER_BOUND" value="-1000" name="mmol_per_gDW_per_hr"/>
		<parameter id="UPPER_BOUND" value="1000" name="mmol_per_gDW_per_hr"/>
		<parameter id="OBJECTIVE_COEFFICIENT" value="0"/>
		<parameter id="FLUX_VALUE" value="0.0" name="mmol_per_gDW_per_hr"/>
	</listOfParameters>
</kineticLaw>
</reaction>
<reaction id="R_rxn01219_c0" name="ATP_dCMP_phosphotransferase_c0" reversible="true">
<notes>
<html:p>GENE_ASSOCIATION:WP_209704918.1</html:p>
<html:p>PROTEIN_ASSOCIATION:WP_209704918.1</html:p>
</notes>
<listOfReactants>
<speciesReference species="M_cpd00002_c0" stoichiometry="1"/>
<speciesReference species="M_cpd00067_c0" stoichiometry="1"/>
<speciesReference species="M_cpd00206_c0" stoichiometry="1"/>
</listOfReactants>
<listOfProducts>
<speciesReference species="M_cpd00008_c0" stoichiometry="1"/>
<speciesReference species="M_cpd00533_c0" stoichiometry="1"/>
</listOfProducts>
<kineticLaw>
	<math xmlns="http://www.w3.org/1998/Math/MathML">
			<ci> FLUX_VALUE </ci>
	</math>
	<listOfParameters>
		<parameter id="LOWER_BOUND" value="-1000" name="mmol_per_gDW_per_hr"/>
		<parameter id="UPPER_BOUND" value="1000" name="mmol_per_gDW_per_hr"/>
		<parameter id="OBJECTIVE_COEFFICIENT" value="0"/>
		<parameter id="FLUX_VALUE" value="0.0" name="mmol_per_gDW_per_hr"/>
	</listOfParameters>
</kineticLaw>
</reaction>
<reaction id="R_rxn05958_c0" name="S_ribosylhomocysteine_lyase_c0" reversible="false">
<notes>
<html:p>GENE_ASSOCIATION:WP_209705027.1</html:p>
<html:p>PROTEIN_ASSOCIATION:WP_209705027.1</html:p>
</notes>
<listOfReactants>
<speciesReference species="M_cpd02227_c0" stoichiometry="1"/>
</listOfReactants>
<listOfProducts>
<speciesReference species="M_cpd00135_c0" stoichiometry="1"/>
<speciesReference species="M_cpd08636_c0" stoichiometry="1"/>
</listOfProducts>
<kineticLaw>
	<math xmlns="http://www.w3.org/1998/Math/MathML">
			<ci> FLUX_VALUE </ci>
	</math>
	<listOfParameters>
		<parameter id="LOWER_BOUND" value="0" name="mmol_per_gDW_per_hr"/>
		<parameter id="UPPER_BOUND" value="1000" name="mmol_per_gDW_per_hr"/>
		<parameter id="OBJECTIVE_COEFFICIENT" value="0"/>
		<parameter id="FLUX_VALUE" value="0.0" name="mmol_per_gDW_per_hr"/>
	</listOfParameters>
</kineticLaw>
</reaction>
<reaction id="R_rxn00519_c0" name="ITP_oxaloacetate_carboxy_lyase_adding_ITP_phosphoenolpyruvate_forming_c0" reversible="true">
<notes>
<html:p>GENE_ASSOCIATION:WP_209703937.1</html:p>
<html:p>PROTEIN_ASSOCIATION:WP_209703937.1</html:p>
</notes>
<listOfReactants>
<speciesReference species="M_cpd00032_c0" stoichiometry="1"/>
<speciesReference species="M_cpd00068_c0" stoichiometry="1"/>
</listOfReactants>
<listOfProducts>
<speciesReference species="M_cpd00011_c0" stoichiometry="1"/>
<speciesReference species="M_cpd00061_c0" stoichiometry="1"/>
<speciesReference species="M_cpd00090_c0" stoichiometry="1"/>
</listOfProducts>
<kineticLaw>
	<math xmlns="http://www.w3.org/1998/Math/MathML">
			<ci> FLUX_VALUE </ci>
	</math>
	<listOfParameters>
		<parameter id="LOWER_BOUND" value="-1000" name="mmol_per_gDW_per_hr"/>
		<parameter id="UPPER_BOUND" value="1000" name="mmol_per_gDW_per_hr"/>
		<parameter id="OBJECTIVE_COEFFICIENT" value="0"/>
		<parameter id="FLUX_VALUE" value="0.0" name="mmol_per_gDW_per_hr"/>
	</listOfParameters>
</kineticLaw>
</reaction>
<reaction id="R_rxn00258_c0" name="Malonyl_CoA_pyruvate_carboxytransferase_c0" reversible="true">
<notes>
<html:p>GENE_ASSOCIATION:WP_209704207.1</html:p>
<html:p>PROTEIN_ASSOCIATION:WP_209704207.1</html:p>
</notes>
<listOfReactants>
<speciesReference species="M_cpd00020_c0" stoichiometry="1"/>
<speciesReference species="M_cpd00070_c0" stoichiometry="1"/>
</listOfReactants>
<listOfProducts>
<speciesReference species="M_cpd00022_c0" stoichiometry="1"/>
<speciesReference species="M_cpd00032_c0" stoichiometry="1"/>
</listOfProducts>
<kineticLaw>
	<math xmlns="http://www.w3.org/1998/Math/MathML">
			<ci> FLUX_VALUE </ci>
	</math>
	<listOfParameters>
		<parameter id="LOWER_BOUND" value="-1000" name="mmol_per_gDW_per_hr"/>
		<parameter id="UPPER_BOUND" value="1000" name="mmol_per_gDW_per_hr"/>
		<parameter id="OBJECTIVE_COEFFICIENT" value="0"/>
		<parameter id="FLUX_VALUE" value="0.0" name="mmol_per_gDW_per_hr"/>
	</listOfParameters>
</kineticLaw>
</reaction>
<reaction id="R_rxn00800_c0" name="N6_1_2_dicarboxyethylAMP_AMP_lyase_fumarate_forming_c0" reversible="true">
<notes>
<html:p>GENE_ASSOCIATION:(WP_209705421.1 or WP_209705421.1)</html:p>
<html:p>PROTEIN_ASSOCIATION:(WP_209705421.1 or WP_209705421.1)</html:p>
</notes>
<listOfReactants>
<speciesReference species="M_cpd02375_c0" stoichiometry="1"/>
</listOfReactants>
<listOfProducts>
<speciesReference species="M_cpd00018_c0" stoichiometry="1"/>
<speciesReference species="M_cpd00106_c0" stoichiometry="1"/>
</listOfProducts>
<kineticLaw>
	<math xmlns="http://www.w3.org/1998/Math/MathML">
			<ci> FLUX_VALUE </ci>
	</math>
	<listOfParameters>
		<parameter id="LOWER_BOUND" value="-1000" name="mmol_per_gDW_per_hr"/>
		<parameter id="UPPER_BOUND" value="1000" name="mmol_per_gDW_per_hr"/>
		<parameter id="OBJECTIVE_COEFFICIENT" value="0"/>
		<parameter id="FLUX_VALUE" value="0.0" name="mmol_per_gDW_per_hr"/>
	</listOfParameters>
</kineticLaw>
</reaction>
<reaction id="R_rxn02121_c0" name="Succinyl_CoA_citramalate_CoA_transferase_c0" reversible="true">
<notes>
<html:p>GENE_ASSOCIATION:WP_209706585.1</html:p>
<html:p>PROTEIN_ASSOCIATION:WP_209706585.1</html:p>
</notes>
<listOfReactants>
<speciesReference species="M_cpd00067_c0" stoichiometry="1"/>
<speciesReference species="M_cpd00078_c0" stoichiometry="1"/>
<speciesReference species="M_cpd00607_c0" stoichiometry="1"/>
</listOfReactants>
<listOfProducts>
<speciesReference species="M_cpd00036_c0" stoichiometry="1"/>
<speciesReference species="M_cpd00671_c0" stoichiometry="1"/>
</listOfProducts>
<kineticLaw>
	<math xmlns="http://www.w3.org/1998/Math/MathML">
			<ci> FLUX_VALUE </ci>
	</math>
	<listOfParameters>
		<parameter id="LOWER_BOUND" value="-1000" name="mmol_per_gDW_per_hr"/>
		<parameter id="UPPER_BOUND" value="1000" name="mmol_per_gDW_per_hr"/>
		<parameter id="OBJECTIVE_COEFFICIENT" value="0"/>
		<parameter id="FLUX_VALUE" value="0.0" name="mmol_per_gDW_per_hr"/>
	</listOfParameters>
</kineticLaw>
</reaction>
<reaction id="R_rxn09177_c0" name="R_4_Phosphopantothenate_L_cysteine_ligase_c0" reversible="false">
<notes>
<html:p>GENE_ASSOCIATION:WP_209703937.1</html:p>
<html:p>PROTEIN_ASSOCIATION:WP_209703937.1</html:p>
</notes>
<listOfReactants>
<speciesReference species="M_cpd00052_c0" stoichiometry="1"/>
<speciesReference species="M_cpd00084_c0" stoichiometry="1"/>
<speciesReference species="M_cpd02201_c0" stoichiometry="1"/>
</listOfReactants>
<listOfProducts>
<speciesReference species="M_cpd00012_c0" stoichiometry="1"/>
<speciesReference species="M_cpd00046_c0" stoichiometry="1"/>
<speciesReference species="M_cpd00067_c0" stoichiometry="2"/>
<speciesReference species="M_cpd02666_c0" stoichiometry="1"/>
</listOfProducts>
<kineticLaw>
	<math xmlns="http://www.w3.org/1998/Math/MathML">
			<ci> FLUX_VALUE </ci>
	</math>
	<listOfParameters>
		<parameter id="LOWER_BOUND" value="0" name="mmol_per_gDW_per_hr"/>
		<parameter id="UPPER_BOUND" value="1000" name="mmol_per_gDW_per_hr"/>
		<parameter id="OBJECTIVE_COEFFICIENT" value="0"/>
		<parameter id="FLUX_VALUE" value="0.0" name="mmol_per_gDW_per_hr"/>
	</listOfParameters>
</kineticLaw>
</reaction>
<reaction id="R_rxn00179_c0" name="ATP_L_glutamate_5_phosphotransferase_c0" reversible="true">
<notes>
<html:p>GENE_ASSOCIATION:WP_209704456.1</html:p>
<html:p>PROTEIN_ASSOCIATION:WP_209704456.1</html:p>
</notes>
<listOfReactants>
<speciesReference species="M_cpd00002_c0" stoichiometry="1"/>
<speciesReference species="M_cpd00023_c0" stoichiometry="1"/>
</listOfReactants>
<listOfProducts>
<speciesReference species="M_cpd00008_c0" stoichiometry="1"/>
<speciesReference species="M_cpd02097_c0" stoichiometry="1"/>
</listOfProducts>
<kineticLaw>
	<math xmlns="http://www.w3.org/1998/Math/MathML">
			<ci> FLUX_VALUE </ci>
	</math>
	<listOfParameters>
		<parameter id="LOWER_BOUND" value="-1000" name="mmol_per_gDW_per_hr"/>
		<parameter id="UPPER_BOUND" value="1000" name="mmol_per_gDW_per_hr"/>
		<parameter id="OBJECTIVE_COEFFICIENT" value="0"/>
		<parameter id="FLUX_VALUE" value="0.0" name="mmol_per_gDW_per_hr"/>
	</listOfParameters>
</kineticLaw>
</reaction>
<reaction id="R_rxn00587_c0" name="Catechol_oxygen_2_3_oxidoreductase_decyclizing_c0" reversible="true">
<notes>
<html:p>GENE_ASSOCIATION:WP_209706200.1</html:p>
<html:p>PROTEIN_ASSOCIATION:WP_209706200.1</html:p>
</notes>
<listOfReactants>
<speciesReference species="M_cpd00007_c0" stoichiometry="1"/>
<speciesReference species="M_cpd00077_c0" stoichiometry="1"/>
</listOfReactants>
<listOfProducts>
<speciesReference species="M_cpd00067_c0" stoichiometry="1"/>
<speciesReference species="M_cpd00518_c0" stoichiometry="1"/>
</listOfProducts>
<kineticLaw>
	<math xmlns="http://www.w3.org/1998/Math/MathML">
			<ci> FLUX_VALUE </ci>
	</math>
	<listOfParameters>
		<parameter id="LOWER_BOUND" value="-1000" name="mmol_per_gDW_per_hr"/>
		<parameter id="UPPER_BOUND" value="1000" name="mmol_per_gDW_per_hr"/>
		<parameter id="OBJECTIVE_COEFFICIENT" value="0"/>
		<parameter id="FLUX_VALUE" value="0.0" name="mmol_per_gDW_per_hr"/>
	</listOfParameters>
</kineticLaw>
</reaction>
<reaction id="R_rxn01210_c0" name="10_Formyltetrahydrofolate_L_glutamate_ligase_ADP_forming_c0" reversible="false">
<notes>
<html:p>GENE_ASSOCIATION:(WP_209704322.1 and WP_209704322.1)</html:p>
<html:p>PROTEIN_ASSOCIATION:(WP_209704322.1 and WP_209704322.1)</html:p>
</notes>
<listOfReactants>
<speciesReference species="M_cpd00002_c0" stoichiometry="1"/>
<speciesReference species="M_cpd00023_c0" stoichiometry="1"/>
<speciesReference species="M_cpd00201_c0" stoichiometry="1"/>
</listOfReactants>
<listOfProducts>
<speciesReference species="M_cpd00008_c0" stoichiometry="1"/>
<speciesReference species="M_cpd00009_c0" stoichiometry="1"/>
<speciesReference species="M_cpd00067_c0" stoichiometry="1"/>
<speciesReference species="M_cpd03524_c0" stoichiometry="1"/>
</listOfProducts>
<kineticLaw>
	<math xmlns="http://www.w3.org/1998/Math/MathML">
			<ci> FLUX_VALUE </ci>
	</math>
	<listOfParameters>
		<parameter id="LOWER_BOUND" value="0" name="mmol_per_gDW_per_hr"/>
		<parameter id="UPPER_BOUND" value="1000" name="mmol_per_gDW_per_hr"/>
		<parameter id="OBJECTIVE_COEFFICIENT" value="0"/>
		<parameter id="FLUX_VALUE" value="0.0" name="mmol_per_gDW_per_hr"/>
	</listOfParameters>
</kineticLaw>
</reaction>
<reaction id="R_rxn00730_c0" name="Malonyl_CoA_anthranilate_N_malonyltransferase_c0" reversible="true">
<notes>
<html:p>GENE_ASSOCIATION:WP_209706601.1</html:p>
<html:p>PROTEIN_ASSOCIATION:WP_209706601.1</html:p>
</notes>
<listOfReactants>
<speciesReference species="M_cpd00070_c0" stoichiometry="1"/>
<speciesReference species="M_cpd00093_c0" stoichiometry="1"/>
</listOfReactants>
<listOfProducts>
<speciesReference species="M_cpd00010_c0" stoichiometry="1"/>
<speciesReference species="M_cpd02014_c0" stoichiometry="1"/>
</listOfProducts>
<kineticLaw>
	<math xmlns="http://www.w3.org/1998/Math/MathML">
			<ci> FLUX_VALUE </ci>
	</math>
	<listOfParameters>
		<parameter id="LOWER_BOUND" value="-1000" name="mmol_per_gDW_per_hr"/>
		<parameter id="UPPER_BOUND" value="1000" name="mmol_per_gDW_per_hr"/>
		<parameter id="OBJECTIVE_COEFFICIENT" value="0"/>
		<parameter id="FLUX_VALUE" value="0.0" name="mmol_per_gDW_per_hr"/>
	</listOfParameters>
</kineticLaw>
</reaction>
<reaction id="R_rxn00192_c0" name="acetyl_CoA_L_glutamate_N_acetyltransferase_c0" reversible="false">
<notes>
<html:p>GENE_ASSOCIATION:WP_209706580.1</html:p>
<html:p>PROTEIN_ASSOCIATION:WP_209706580.1</html:p>
</notes>
<listOfReactants>
<speciesReference species="M_cpd00022_c0" stoichiometry="1"/>
<speciesReference species="M_cpd00023_c0" stoichiometry="1"/>
</listOfReactants>
<listOfProducts>
<speciesReference species="M_cpd00010_c0" stoichiometry="1"/>
<speciesReference species="M_cpd00067_c0" stoichiometry="1"/>
<speciesReference species="M_cpd00477_c0" stoichiometry="1"/>
</listOfProducts>
<kineticLaw>
	<math xmlns="http://www.w3.org/1998/Math/MathML">
			<ci> FLUX_VALUE </ci>
	</math>
	<listOfParameters>
		<parameter id="LOWER_BOUND" value="0" name="mmol_per_gDW_per_hr"/>
		<parameter id="UPPER_BOUND" value="1000" name="mmol_per_gDW_per_hr"/>
		<parameter id="OBJECTIVE_COEFFICIENT" value="0"/>
		<parameter id="FLUX_VALUE" value="0.0" name="mmol_per_gDW_per_hr"/>
	</listOfParameters>
</kineticLaw>
</reaction>
<reaction id="R_rxn05367_c0" name="6_methyl_octanoyl_ACP_malonyl_acyl_carrier_protein_C_acyltransferase_decarboxylating_c0" reversible="false">
<notes>
<html:p>GENE_ASSOCIATION:(WP_209704225.1 and (WP_342452088.1 or WP_209704224.1))</html:p>
<html:p>PROTEIN_ASSOCIATION:(WP_209704225.1 and (WP_342452088.1 or WP_209704224.1))</html:p>
</notes>
<listOfReactants>
<speciesReference species="M_cpd11492_c0" stoichiometry="1"/>
<speciesReference species="M_cpd11503_c0" stoichiometry="1"/>
</listOfReactants>
<listOfProducts>
<speciesReference species="M_cpd00011_c0" stoichiometry="1"/>
<speciesReference species="M_cpd11493_c0" stoichiometry="1"/>
<speciesReference species="M_cpd11504_c0" stoichiometry="1"/>
</listOfProducts>
<kineticLaw>
	<math xmlns="http://www.w3.org/1998/Math/MathML">
			<ci> FLUX_VALUE </ci>
	</math>
	<listOfParameters>
		<parameter id="LOWER_BOUND" value="0" name="mmol_per_gDW_per_hr"/>
		<parameter id="UPPER_BOUND" value="1000" name="mmol_per_gDW_per_hr"/>
		<parameter id="OBJECTIVE_COEFFICIENT" value="0"/>
		<parameter id="FLUX_VALUE" value="0.0" name="mmol_per_gDW_per_hr"/>
	</listOfParameters>
</kineticLaw>
</reaction>
<reaction id="R_rxn00509_c0" name="Succinate_semialdehyde_NADP_plus__oxidoreductase_c0" reversible="false">
<notes>
<html:p>GENE_ASSOCIATION:(WP_209705531.1 or WP_209706250.1)</html:p>
<html:p>PROTEIN_ASSOCIATION:(WP_209705531.1 or WP_209706250.1)</html:p>
</notes>
<listOfReactants>
<speciesReference species="M_cpd00001_c0" stoichiometry="1"/>
<speciesReference species="M_cpd00006_c0" stoichiometry="1"/>
<speciesReference species="M_cpd00199_c0" stoichiometry="1"/>
</listOfReactants>
<listOfProducts>
<speciesReference species="M_cpd00005_c0" stoichiometry="1"/>
<speciesReference species="M_cpd00036_c0" stoichiometry="1"/>
<speciesReference species="M_cpd00067_c0" stoichiometry="2"/>
</listOfProducts>
<kineticLaw>
	<math xmlns="http://www.w3.org/1998/Math/MathML">
			<ci> FLUX_VALUE </ci>
	</math>
	<listOfParameters>
		<parameter id="LOWER_BOUND" value="0" name="mmol_per_gDW_per_hr"/>
		<parameter id="UPPER_BOUND" value="1000" name="mmol_per_gDW_per_hr"/>
		<parameter id="OBJECTIVE_COEFFICIENT" value="0"/>
		<parameter id="FLUX_VALUE" value="0.0" name="mmol_per_gDW_per_hr"/>
	</listOfParameters>
</kineticLaw>
</reaction>
<reaction id="R_rxn02898_c0" name="O_Succinylbenzoyl_CoA_1_4_dihydroxy_2_naphthoate_lyase_c0" reversible="false">
<notes>
<html:p>GENE_ASSOCIATION:WP_209705684.1</html:p>
<html:p>PROTEIN_ASSOCIATION:WP_209705684.1</html:p>
</notes>
<listOfReactants>
<speciesReference species="M_cpd02021_c0" stoichiometry="1"/>
</listOfReactants>
<listOfProducts>
<speciesReference species="M_cpd00010_c0" stoichiometry="1"/>
<speciesReference species="M_cpd02295_c0" stoichiometry="1"/>
</listOfProducts>
<kineticLaw>
	<math xmlns="http://www.w3.org/1998/Math/MathML">
			<ci> FLUX_VALUE </ci>
	</math>
	<listOfParameters>
		<parameter id="LOWER_BOUND" value="0" name="mmol_per_gDW_per_hr"/>
		<parameter id="UPPER_BOUND" value="1000" name="mmol_per_gDW_per_hr"/>
		<parameter id="OBJECTIVE_COEFFICIENT" value="0"/>
		<parameter id="FLUX_VALUE" value="0.0" name="mmol_per_gDW_per_hr"/>
	</listOfParameters>
</kineticLaw>
</reaction>
<reaction id="R_rxn05654_c0" name="Transport_of_succinate__extracellular_c0" reversible="true">
<notes>
<html:p>GENE_ASSOCIATION:WP_209705654.1</html:p>
<html:p>PROTEIN_ASSOCIATION:WP_209705654.1</html:p>
</notes>
<listOfReactants>
<speciesReference species="M_cpd00036_e0" stoichiometry="1"/>
<speciesReference species="M_cpd00067_e0" stoichiometry="1"/>
</listOfReactants>
<listOfProducts>
<speciesReference species="M_cpd00036_c0" stoichiometry="1"/>
<speciesReference species="M_cpd00067_c0" stoichiometry="1"/>
</listOfProducts>
<kineticLaw>
	<math xmlns="http://www.w3.org/1998/Math/MathML">
			<ci> FLUX_VALUE </ci>
	</math>
	<listOfParameters>
		<parameter id="LOWER_BOUND" value="-1000" name="mmol_per_gDW_per_hr"/>
		<parameter id="UPPER_BOUND" value="1000" name="mmol_per_gDW_per_hr"/>
		<parameter id="OBJECTIVE_COEFFICIENT" value="0"/>
		<parameter id="FLUX_VALUE" value="0.0" name="mmol_per_gDW_per_hr"/>
	</listOfParameters>
</kineticLaw>
</reaction>
<reaction id="R_rxn01199_c0" name="ATP_D_xylulose_5_phosphotransferase_c0" reversible="true">
<notes>
<html:p>GENE_ASSOCIATION:WP_209704839.1</html:p>
<html:p>PROTEIN_ASSOCIATION:WP_209704839.1</html:p>
</notes>
<listOfReactants>
<speciesReference species="M_cpd00002_c0" stoichiometry="1"/>
<speciesReference species="M_cpd00259_c0" stoichiometry="1"/>
</listOfReactants>
<listOfProducts>
<speciesReference species="M_cpd00008_c0" stoichiometry="1"/>
<speciesReference species="M_cpd00067_c0" stoichiometry="1"/>
<speciesReference species="M_cpd00198_c0" stoichiometry="1"/>
</listOfProducts>
<kineticLaw>
	<math xmlns="http://www.w3.org/1998/Math/MathML">
			<ci> FLUX_VALUE </ci>
	</math>
	<listOfParameters>
		<parameter id="LOWER_BOUND" value="-1000" name="mmol_per_gDW_per_hr"/>
		<parameter id="UPPER_BOUND" value="1000" name="mmol_per_gDW_per_hr"/>
		<parameter id="OBJECTIVE_COEFFICIENT" value="0"/>
		<parameter id="FLUX_VALUE" value="0.0" name="mmol_per_gDW_per_hr"/>
	</listOfParameters>
</kineticLaw>
</reaction>
<reaction id="R_rxn00545_c0" name="ATP_D_fructose_6_phosphate_1_phosphotransferase_c0" reversible="true">
<notes>
<html:p>GENE_ASSOCIATION:WP_209705938.1</html:p>
<html:p>PROTEIN_ASSOCIATION:WP_209705938.1</html:p>
</notes>
<listOfReactants>
<speciesReference species="M_cpd00002_c0" stoichiometry="1"/>
<speciesReference species="M_cpd00072_c0" stoichiometry="1"/>
</listOfReactants>
<listOfProducts>
<speciesReference species="M_cpd00008_c0" stoichiometry="1"/>
<speciesReference species="M_cpd00067_c0" stoichiometry="1"/>
<speciesReference species="M_cpd00290_c0" stoichiometry="1"/>
</listOfProducts>
<kineticLaw>
	<math xmlns="http://www.w3.org/1998/Math/MathML">
			<ci> FLUX_VALUE </ci>
	</math>
	<listOfParameters>
		<parameter id="LOWER_BOUND" value="-1000" name="mmol_per_gDW_per_hr"/>
		<parameter id="UPPER_BOUND" value="1000" name="mmol_per_gDW_per_hr"/>
		<parameter id="OBJECTIVE_COEFFICIENT" value="0"/>
		<parameter id="FLUX_VALUE" value="0.0" name="mmol_per_gDW_per_hr"/>
	</listOfParameters>
</kineticLaw>
</reaction>
<reaction id="R_rxn08807_c0" name="Lysophospholipase_L1_2_acylglycerophosphoethanolamine__n_C16_1_periplasm_c0" reversible="true">
<notes>
<html:p>GENE_ASSOCIATION:(WP_209705329.1 or WP_209705452.1)</html:p>
<html:p>PROTEIN_ASSOCIATION:(WP_209705329.1 or WP_209705452.1)</html:p>
</notes>
<listOfReactants>
<speciesReference species="M_cpd00001_c0" stoichiometry="1"/>
<speciesReference species="M_cpd15317_c0" stoichiometry="1"/>
</listOfReactants>
<listOfProducts>
<speciesReference species="M_cpd00067_c0" stoichiometry="1"/>
<speciesReference species="M_cpd00908_c0" stoichiometry="1"/>
<speciesReference species="M_cpd15237_c0" stoichiometry="1"/>
</listOfProducts>
<kineticLaw>
	<math xmlns="http://www.w3.org/1998/Math/MathML">
			<ci> FLUX_VALUE </ci>
	</math>
	<listOfParameters>
		<parameter id="LOWER_BOUND" value="-1000" name="mmol_per_gDW_per_hr"/>
		<parameter id="UPPER_BOUND" value="1000" name="mmol_per_gDW_per_hr"/>
		<parameter id="OBJECTIVE_COEFFICIENT" value="0"/>
		<parameter id="FLUX_VALUE" value="0.0" name="mmol_per_gDW_per_hr"/>
	</listOfParameters>
</kineticLaw>
</reaction>
<reaction id="R_rxn05614_c0" name="L_methionine_R_oxide_transport_via_ABC_system_c0" reversible="false">
<notes>
<html:p>GENE_ASSOCIATION:(Unknown and WP_209704243.1 and WP_209704241.1)</html:p>
<html:p>PROTEIN_ASSOCIATION:(Unknown and WP_209704243.1 and WP_209704241.1)</html:p>
</notes>
<listOfReactants>
<speciesReference species="M_cpd00001_c0" stoichiometry="1"/>
<speciesReference species="M_cpd00002_c0" stoichiometry="1"/>
<speciesReference species="M_cpd11576_e0" stoichiometry="1"/>
</listOfReactants>
<listOfProducts>
<speciesReference species="M_cpd00008_c0" stoichiometry="1"/>
<speciesReference species="M_cpd00009_c0" stoichiometry="1"/>
<speciesReference species="M_cpd00067_c0" stoichiometry="1"/>
<speciesReference species="M_cpd11576_c0" stoichiometry="1"/>
</listOfProducts>
<kineticLaw>
	<math xmlns="http://www.w3.org/1998/Math/MathML">
			<ci> FLUX_VALUE </ci>
	</math>
	<listOfParameters>
		<parameter id="LOWER_BOUND" value="0" name="mmol_per_gDW_per_hr"/>
		<parameter id="UPPER_BOUND" value="1000" name="mmol_per_gDW_per_hr"/>
		<parameter id="OBJECTIVE_COEFFICIENT" value="0"/>
		<parameter id="FLUX_VALUE" value="0.0" name="mmol_per_gDW_per_hr"/>
	</listOfParameters>
</kineticLaw>
</reaction>
<reaction id="R_rxn10344_c0" name="Lead_Pb_plus_2_ABC_transporter_c0" reversible="false">
<notes>
<html:p>GENE_ASSOCIATION:(WP_209703955.1 or WP_209705405.1 or WP_209705664.1 or WP_342452124.1 or WP_209704062.1 or WP_209705078.1 or WP_245189811.1 or WP_209705663.1)</html:p>
<html:p>PROTEIN_ASSOCIATION:(WP_209703955.1 or WP_209705405.1 or WP_209705664.1 or WP_342452124.1 or WP_209704062.1 or WP_209705078.1 or WP_245189811.1 or WP_209705663.1)</html:p>
</notes>
<listOfReactants>
<speciesReference species="M_cpd00001_c0" stoichiometry="1"/>
<speciesReference species="M_cpd00002_c0" stoichiometry="1"/>
<speciesReference species="M_cpd04097_c0" stoichiometry="1"/>
</listOfReactants>
<listOfProducts>
<speciesReference species="M_cpd00008_c0" stoichiometry="1"/>
<speciesReference species="M_cpd00009_c0" stoichiometry="1"/>
<speciesReference species="M_cpd00067_c0" stoichiometry="1"/>
<speciesReference species="M_cpd04097_e0" stoichiometry="1"/>
</listOfProducts>
<kineticLaw>
	<math xmlns="http://www.w3.org/1998/Math/MathML">
			<ci> FLUX_VALUE </ci>
	</math>
	<listOfParameters>
		<parameter id="LOWER_BOUND" value="0" name="mmol_per_gDW_per_hr"/>
		<parameter id="UPPER_BOUND" value="1000" name="mmol_per_gDW_per_hr"/>
		<parameter id="OBJECTIVE_COEFFICIENT" value="0"/>
		<parameter id="FLUX_VALUE" value="0.0" name="mmol_per_gDW_per_hr"/>
	</listOfParameters>
</kineticLaw>
</reaction>
<reaction id="R_rxn01547_c0" name="Guanosine_aminohydrolase_c0" reversible="true">
<notes>
<html:p>GENE_ASSOCIATION:WP_209704534.1</html:p>
<html:p>PROTEIN_ASSOCIATION:WP_209704534.1</html:p>
</notes>
<listOfReactants>
<speciesReference species="M_cpd00001_c0" stoichiometry="1"/>
<speciesReference species="M_cpd00067_c0" stoichiometry="1"/>
<speciesReference species="M_cpd00311_c0" stoichiometry="1"/>
</listOfReactants>
<listOfProducts>
<speciesReference species="M_cpd00013_c0" stoichiometry="1"/>
<speciesReference species="M_cpd01217_c0" stoichiometry="1"/>
</listOfProducts>
<kineticLaw>
	<math xmlns="http://www.w3.org/1998/Math/MathML">
			<ci> FLUX_VALUE </ci>
	</math>
	<listOfParameters>
		<parameter id="LOWER_BOUND" value="-1000" name="mmol_per_gDW_per_hr"/>
		<parameter id="UPPER_BOUND" value="1000" name="mmol_per_gDW_per_hr"/>
		<parameter id="OBJECTIVE_COEFFICIENT" value="0"/>
		<parameter id="FLUX_VALUE" value="0.0" name="mmol_per_gDW_per_hr"/>
	</listOfParameters>
</kineticLaw>
</reaction>
<reaction id="R_rxn02320_c0" name="5_Amino_2_oxopentanoate_2_oxoglutarate_aminotransferase_c0" reversible="true">
<notes>
<html:p>GENE_ASSOCIATION:((WP_209705417.1 or WP_209705763.1) and WP_209706495.1)</html:p>
<html:p>PROTEIN_ASSOCIATION:((WP_209705417.1 or WP_209705763.1) and WP_209706495.1)</html:p>
</notes>
<listOfReactants>
<speciesReference species="M_cpd00024_c0" stoichiometry="1"/>
<speciesReference species="M_cpd00807_c0" stoichiometry="1"/>
</listOfReactants>
<listOfProducts>
<speciesReference species="M_cpd00023_c0" stoichiometry="1"/>
<speciesReference species="M_cpd00930_c0" stoichiometry="1"/>
</listOfProducts>
<kineticLaw>
	<math xmlns="http://www.w3.org/1998/Math/MathML">
			<ci> FLUX_VALUE </ci>
	</math>
	<listOfParameters>
		<parameter id="LOWER_BOUND" value="-1000" name="mmol_per_gDW_per_hr"/>
		<parameter id="UPPER_BOUND" value="1000" name="mmol_per_gDW_per_hr"/>
		<parameter id="OBJECTIVE_COEFFICIENT" value="0"/>
		<parameter id="FLUX_VALUE" value="0.0" name="mmol_per_gDW_per_hr"/>
	</listOfParameters>
</kineticLaw>
</reaction>
<reaction id="R_rxn06240_c0" name="N_Acyl_D_glucosamine_6_phosphate_2_epimerase_c0" reversible="true">
<notes>
<html:p>GENE_ASSOCIATION:WP_209704835.1</html:p>
<html:p>PROTEIN_ASSOCIATION:WP_209704835.1</html:p>
</notes>
<listOfReactants>
<speciesReference species="M_cpd11727_c0" stoichiometry="1"/>
</listOfReactants>
<listOfProducts>
<speciesReference species="M_cpd12473_c0" stoichiometry="1"/>
</listOfProducts>
<kineticLaw>
	<math xmlns="http://www.w3.org/1998/Math/MathML">
			<ci> FLUX_VALUE </ci>
	</math>
	<listOfParameters>
		<parameter id="LOWER_BOUND" value="-1000" name="mmol_per_gDW_per_hr"/>
		<parameter id="UPPER_BOUND" value="1000" name="mmol_per_gDW_per_hr"/>
		<parameter id="OBJECTIVE_COEFFICIENT" value="0"/>
		<parameter id="FLUX_VALUE" value="0.0" name="mmol_per_gDW_per_hr"/>
	</listOfParameters>
</kineticLaw>
</reaction>
<reaction id="R_rxn03384_c0" name="Uroporphyrinogen_I_carboxy_lyase_c0" reversible="true">
<notes>
<html:p>GENE_ASSOCIATION:WP_209705835.1</html:p>
<html:p>PROTEIN_ASSOCIATION:WP_209705835.1</html:p>
</notes>
<listOfReactants>
<speciesReference species="M_cpd00067_c0" stoichiometry="4"/>
<speciesReference species="M_cpd03414_c0" stoichiometry="1"/>
</listOfReactants>
<listOfProducts>
<speciesReference species="M_cpd00011_c0" stoichiometry="4"/>
<speciesReference species="M_cpd03416_c0" stoichiometry="1"/>
</listOfProducts>
<kineticLaw>
	<math xmlns="http://www.w3.org/1998/Math/MathML">
			<ci> FLUX_VALUE </ci>
	</math>
	<listOfParameters>
		<parameter id="LOWER_BOUND" value="-1000" name="mmol_per_gDW_per_hr"/>
		<parameter id="UPPER_BOUND" value="1000" name="mmol_per_gDW_per_hr"/>
		<parameter id="OBJECTIVE_COEFFICIENT" value="0"/>
		<parameter id="FLUX_VALUE" value="0.0" name="mmol_per_gDW_per_hr"/>
	</listOfParameters>
</kineticLaw>
</reaction>
<reaction id="R_rxn06488_c0" name="Deoxylimonate_A_ring_lactonohydrolase_c0" reversible="true">
<notes>
<html:p>GENE_ASSOCIATION:(WP_209705452.1 or WP_209705329.1)</html:p>
<html:p>PROTEIN_ASSOCIATION:(WP_209705452.1 or WP_209705329.1)</html:p>
</notes>
<listOfReactants>
<speciesReference species="M_cpd00001_c0" stoichiometry="1"/>
<speciesReference species="M_cpd11999_c0" stoichiometry="1"/>
</listOfReactants>
<listOfProducts>
<speciesReference species="M_cpd00067_c0" stoichiometry="1"/>
<speciesReference species="M_cpd12503_c0" stoichiometry="1"/>
</listOfProducts>
<kineticLaw>
	<math xmlns="http://www.w3.org/1998/Math/MathML">
			<ci> FLUX_VALUE </ci>
	</math>
	<listOfParameters>
		<parameter id="LOWER_BOUND" value="-1000" name="mmol_per_gDW_per_hr"/>
		<parameter id="UPPER_BOUND" value="1000" name="mmol_per_gDW_per_hr"/>
		<parameter id="OBJECTIVE_COEFFICIENT" value="0"/>
		<parameter id="FLUX_VALUE" value="0.0" name="mmol_per_gDW_per_hr"/>
	</listOfParameters>
</kineticLaw>
</reaction>
<reaction id="R_rxn04996_c0" name="dimethyallyl_diphosphate_NADP_plus__oxidoreductase_c0" reversible="false">
<notes>
<html:p>GENE_ASSOCIATION:WP_209704739.1</html:p>
<html:p>PROTEIN_ASSOCIATION:WP_209704739.1</html:p>
</notes>
<listOfReactants>
<speciesReference species="M_cpd00005_c0" stoichiometry="1"/>
<speciesReference species="M_cpd00067_c0" stoichiometry="1"/>
<speciesReference species="M_cpd08615_c0" stoichiometry="1"/>
</listOfReactants>
<listOfProducts>
<speciesReference species="M_cpd00001_c0" stoichiometry="1"/>
<speciesReference species="M_cpd00006_c0" stoichiometry="1"/>
<speciesReference species="M_cpd00202_c0" stoichiometry="1"/>
</listOfProducts>
<kineticLaw>
	<math xmlns="http://www.w3.org/1998/Math/MathML">
			<ci> FLUX_VALUE </ci>
	</math>
	<listOfParameters>
		<parameter id="LOWER_BOUND" value="0" name="mmol_per_gDW_per_hr"/>
		<parameter id="UPPER_BOUND" value="1000" name="mmol_per_gDW_per_hr"/>
		<parameter id="OBJECTIVE_COEFFICIENT" value="0"/>
		<parameter id="FLUX_VALUE" value="0.0" name="mmol_per_gDW_per_hr"/>
	</listOfParameters>
</kineticLaw>
</reaction>
<reaction id="R_rxn00262_c0" name="L_Aspartic_acid_oxygen_oxidoreductase_deaminating_c0" reversible="false">
<notes>
<html:p>GENE_ASSOCIATION:WP_209704707.1</html:p>
<html:p>PROTEIN_ASSOCIATION:WP_209704707.1</html:p>
</notes>
<listOfReactants>
<speciesReference species="M_cpd00001_c0" stoichiometry="1"/>
<speciesReference species="M_cpd00007_c0" stoichiometry="1"/>
<speciesReference species="M_cpd00041_c0" stoichiometry="1"/>
</listOfReactants>
<listOfProducts>
<speciesReference species="M_cpd00013_c0" stoichiometry="1"/>
<speciesReference species="M_cpd00025_c0" stoichiometry="1"/>
<speciesReference species="M_cpd00032_c0" stoichiometry="1"/>
</listOfProducts>
<kineticLaw>
	<math xmlns="http://www.w3.org/1998/Math/MathML">
			<ci> FLUX_VALUE </ci>
	</math>
	<listOfParameters>
		<parameter id="LOWER_BOUND" value="0" name="mmol_per_gDW_per_hr"/>
		<parameter id="UPPER_BOUND" value="1000" name="mmol_per_gDW_per_hr"/>
		<parameter id="OBJECTIVE_COEFFICIENT" value="0"/>
		<parameter id="FLUX_VALUE" value="0.0" name="mmol_per_gDW_per_hr"/>
	</listOfParameters>
</kineticLaw>
</reaction>
<reaction id="R_rxn05404_c0" name="13_methyl_tetra_decanoyl_ACP_malonyl_acyl_carrier_protein_C_acyltransferase_decarboxylating_c0" reversible="false">
<notes>
<html:p>GENE_ASSOCIATION:((WP_342452088.1 or WP_209704224.1) and WP_209704225.1)</html:p>
<html:p>PROTEIN_ASSOCIATION:((WP_342452088.1 or WP_209704224.1) and WP_209704225.1)</html:p>
</notes>
<listOfReactants>
<speciesReference species="M_cpd11492_c0" stoichiometry="1"/>
<speciesReference species="M_cpd11540_c0" stoichiometry="1"/>
</listOfReactants>
<listOfProducts>
<speciesReference species="M_cpd00011_c0" stoichiometry="1"/>
<speciesReference species="M_cpd11493_c0" stoichiometry="1"/>
<speciesReference species="M_cpd11541_c0" stoichiometry="1"/>
</listOfProducts>
<kineticLaw>
	<math xmlns="http://www.w3.org/1998/Math/MathML">
			<ci> FLUX_VALUE </ci>
	</math>
	<listOfParameters>
		<parameter id="LOWER_BOUND" value="0" name="mmol_per_gDW_per_hr"/>
		<parameter id="UPPER_BOUND" value="1000" name="mmol_per_gDW_per_hr"/>
		<parameter id="OBJECTIVE_COEFFICIENT" value="0"/>
		<parameter id="FLUX_VALUE" value="0.0" name="mmol_per_gDW_per_hr"/>
	</listOfParameters>
</kineticLaw>
</reaction>
<reaction id="R_rxn10262_c0" name="isopentadecanoyl_CDPdiacylglycerol_sn_glycerol_3_phosphate_3_phosphatidyltransferase_c0" reversible="true">
<notes>
<html:p>GENE_ASSOCIATION:WP_209706458.1</html:p>
<html:p>PROTEIN_ASSOCIATION:WP_209706458.1</html:p>
</notes>
<listOfReactants>
<speciesReference species="M_cpd00080_c0" stoichiometry="1"/>
<speciesReference species="M_cpd15686_c0" stoichiometry="1"/>
</listOfReactants>
<listOfProducts>
<speciesReference species="M_cpd00046_c0" stoichiometry="1"/>
<speciesReference species="M_cpd15719_c0" stoichiometry="1"/>
</listOfProducts>
<kineticLaw>
	<math xmlns="http://www.w3.org/1998/Math/MathML">
			<ci> FLUX_VALUE </ci>
	</math>
	<listOfParameters>
		<parameter id="LOWER_BOUND" value="-1000" name="mmol_per_gDW_per_hr"/>
		<parameter id="UPPER_BOUND" value="1000" name="mmol_per_gDW_per_hr"/>
		<parameter id="OBJECTIVE_COEFFICIENT" value="0"/>
		<parameter id="FLUX_VALUE" value="0.0" name="mmol_per_gDW_per_hr"/>
	</listOfParameters>
</kineticLaw>
</reaction>
<reaction id="R_rxn10126_c0" name="succinate_dehyrdogenase_c0" reversible="false">
<notes>
<html:p>GENE_ASSOCIATION:(((WP_209704645.1 or WP_209705148.1) and WP_209705147.1) or WP_209705150.1 or WP_209705149.1)</html:p>
<html:p>PROTEIN_ASSOCIATION:(((WP_209704645.1 or WP_209705148.1) and WP_209705147.1) or WP_209705150.1 or WP_209705149.1)</html:p>
</notes>
<listOfReactants>
<speciesReference species="M_cpd00982_c0" stoichiometry="1"/>
<speciesReference species="M_cpd15560_c0" stoichiometry="1"/>
</listOfReactants>
<listOfProducts>
<speciesReference species="M_cpd00015_c0" stoichiometry="1"/>
<speciesReference species="M_cpd00067_c0" stoichiometry="1"/>
<speciesReference species="M_cpd15561_c0" stoichiometry="1"/>
</listOfProducts>
<kineticLaw>
	<math xmlns="http://www.w3.org/1998/Math/MathML">
			<ci> FLUX_VALUE </ci>
	</math>
	<listOfParameters>
		<parameter id="LOWER_BOUND" value="0" name="mmol_per_gDW_per_hr"/>
		<parameter id="UPPER_BOUND" value="1000" name="mmol_per_gDW_per_hr"/>
		<parameter id="OBJECTIVE_COEFFICIENT" value="0"/>
		<parameter id="FLUX_VALUE" value="0.0" name="mmol_per_gDW_per_hr"/>
	</listOfParameters>
</kineticLaw>
</reaction>
<reaction id="R_rxn10225_c0" name="isohexadecanoyl_phosphatidate_cytidylyltransferase_c0" reversible="true">
<notes>
<html:p>GENE_ASSOCIATION:WP_209704481.1</html:p>
<html:p>PROTEIN_ASSOCIATION:WP_209704481.1</html:p>
</notes>
<listOfReactants>
<speciesReference species="M_cpd00052_c0" stoichiometry="1"/>
<speciesReference species="M_cpd15682_c0" stoichiometry="1"/>
</listOfReactants>
<listOfProducts>
<speciesReference species="M_cpd00012_c0" stoichiometry="1"/>
<speciesReference species="M_cpd00067_c0" stoichiometry="1"/>
<speciesReference species="M_cpd15688_c0" stoichiometry="1"/>
</listOfProducts>
<kineticLaw>
	<math xmlns="http://www.w3.org/1998/Math/MathML">
			<ci> FLUX_VALUE </ci>
	</math>
	<listOfParameters>
		<parameter id="LOWER_BOUND" value="-1000" name="mmol_per_gDW_per_hr"/>
		<parameter id="UPPER_BOUND" value="1000" name="mmol_per_gDW_per_hr"/>
		<parameter id="OBJECTIVE_COEFFICIENT" value="0"/>
		<parameter id="FLUX_VALUE" value="0.0" name="mmol_per_gDW_per_hr"/>
	</listOfParameters>
</kineticLaw>
</reaction>
<reaction id="R_rxn01486_c0" name="trans_trans_Farnesyl_diphosphate_isopentenyl_diphosphate_farnesyltranstransferase_c0" reversible="false">
<notes>
<html:p>GENE_ASSOCIATION:(WP_209707011.1 or WP_209704571.1)</html:p>
<html:p>PROTEIN_ASSOCIATION:(WP_209707011.1 or WP_209704571.1)</html:p>
</notes>
<listOfReactants>
<speciesReference species="M_cpd00113_c0" stoichiometry="1"/>
<speciesReference species="M_cpd00350_c0" stoichiometry="1"/>
</listOfReactants>
<listOfProducts>
<speciesReference species="M_cpd00012_c0" stoichiometry="1"/>
<speciesReference species="M_cpd00067_c0" stoichiometry="1"/>
<speciesReference species="M_cpd00289_c0" stoichiometry="1"/>
</listOfProducts>
<kineticLaw>
	<math xmlns="http://www.w3.org/1998/Math/MathML">
			<ci> FLUX_VALUE </ci>
	</math>
	<listOfParameters>
		<parameter id="LOWER_BOUND" value="0" name="mmol_per_gDW_per_hr"/>
		<parameter id="UPPER_BOUND" value="1000" name="mmol_per_gDW_per_hr"/>
		<parameter id="OBJECTIVE_COEFFICIENT" value="0"/>
		<parameter id="FLUX_VALUE" value="0.0" name="mmol_per_gDW_per_hr"/>
	</listOfParameters>
</kineticLaw>
</reaction>
<reaction id="R_rxn00898_c0" name="2_3_Dihydroxy_3_methylbutanoate_hydro_lyase_c0" reversible="false">
<notes>
<html:p>GENE_ASSOCIATION:WP_209706403.1</html:p>
<html:p>PROTEIN_ASSOCIATION:WP_209706403.1</html:p>
</notes>
<listOfReactants>
<speciesReference species="M_cpd02498_c0" stoichiometry="1"/>
</listOfReactants>
<listOfProducts>
<speciesReference species="M_cpd00001_c0" stoichiometry="1"/>
<speciesReference species="M_cpd00123_c0" stoichiometry="1"/>
</listOfProducts>
<kineticLaw>
	<math xmlns="http://www.w3.org/1998/Math/MathML">
			<ci> FLUX_VALUE </ci>
	</math>
	<listOfParameters>
		<parameter id="LOWER_BOUND" value="0" name="mmol_per_gDW_per_hr"/>
		<parameter id="UPPER_BOUND" value="1000" name="mmol_per_gDW_per_hr"/>
		<parameter id="OBJECTIVE_COEFFICIENT" value="0"/>
		<parameter id="FLUX_VALUE" value="0.0" name="mmol_per_gDW_per_hr"/>
	</listOfParameters>
</kineticLaw>
</reaction>
<reaction id="R_rxn05040_c0" name="D_ribulose_5_phosphate_formate_lyase_L_3_4_dihydroxybutan_2_one_4_phosphate_forming_c0" reversible="false">
<notes>
<html:p>GENE_ASSOCIATION:(WP_209705631.1 and WP_209705631.1)</html:p>
<html:p>PROTEIN_ASSOCIATION:(WP_209705631.1 and WP_209705631.1)</html:p>
</notes>
<listOfReactants>
<speciesReference species="M_cpd00171_c0" stoichiometry="1"/>
</listOfReactants>
<listOfProducts>
<speciesReference species="M_cpd00047_c0" stoichiometry="1"/>
<speciesReference species="M_cpd00067_c0" stoichiometry="1"/>
<speciesReference species="M_cpd11225_c0" stoichiometry="1"/>
</listOfProducts>
<kineticLaw>
	<math xmlns="http://www.w3.org/1998/Math/MathML">
			<ci> FLUX_VALUE </ci>
	</math>
	<listOfParameters>
		<parameter id="LOWER_BOUND" value="0" name="mmol_per_gDW_per_hr"/>
		<parameter id="UPPER_BOUND" value="1000" name="mmol_per_gDW_per_hr"/>
		<parameter id="OBJECTIVE_COEFFICIENT" value="0"/>
		<parameter id="FLUX_VALUE" value="0.0" name="mmol_per_gDW_per_hr"/>
	</listOfParameters>
</kineticLaw>
</reaction>
<reaction id="R_rxn05400_c0" name="11_methyl_dodecanoyl_ACP_malonyl_acyl_carrier_protein_C_acyltransferase_decarboxylating_c0" reversible="false">
<notes>
<html:p>GENE_ASSOCIATION:(WP_209704225.1 and (WP_342452088.1 or WP_209704224.1))</html:p>
<html:p>PROTEIN_ASSOCIATION:(WP_209704225.1 and (WP_342452088.1 or WP_209704224.1))</html:p>
</notes>
<listOfReactants>
<speciesReference species="M_cpd11492_c0" stoichiometry="1"/>
<speciesReference species="M_cpd11536_c0" stoichiometry="1"/>
</listOfReactants>
<listOfProducts>
<speciesReference species="M_cpd00011_c0" stoichiometry="1"/>
<speciesReference species="M_cpd11493_c0" stoichiometry="1"/>
<speciesReference species="M_cpd11537_c0" stoichiometry="1"/>
</listOfProducts>
<kineticLaw>
	<math xmlns="http://www.w3.org/1998/Math/MathML">
			<ci> FLUX_VALUE </ci>
	</math>
	<listOfParameters>
		<parameter id="LOWER_BOUND" value="0" name="mmol_per_gDW_per_hr"/>
		<parameter id="UPPER_BOUND" value="1000" name="mmol_per_gDW_per_hr"/>
		<parameter id="OBJECTIVE_COEFFICIENT" value="0"/>
		<parameter id="FLUX_VALUE" value="0.0" name="mmol_per_gDW_per_hr"/>
	</listOfParameters>
</kineticLaw>
</reaction>
<reaction id="R_rxn01636_c0" name="N2_Acetyl_L_ornithine_L_glutamate_N_acetyltransferase_c0" reversible="true">
<notes>
<html:p>GENE_ASSOCIATION:WP_209706580.1</html:p>
<html:p>PROTEIN_ASSOCIATION:WP_209706580.1</html:p>
</notes>
<listOfReactants>
<speciesReference species="M_cpd00023_c0" stoichiometry="1"/>
<speciesReference species="M_cpd00342_c0" stoichiometry="1"/>
</listOfReactants>
<listOfProducts>
<speciesReference species="M_cpd00064_c0" stoichiometry="1"/>
<speciesReference species="M_cpd00477_c0" stoichiometry="1"/>
</listOfProducts>
<kineticLaw>
	<math xmlns="http://www.w3.org/1998/Math/MathML">
			<ci> FLUX_VALUE </ci>
	</math>
	<listOfParameters>
		<parameter id="LOWER_BOUND" value="-1000" name="mmol_per_gDW_per_hr"/>
		<parameter id="UPPER_BOUND" value="1000" name="mmol_per_gDW_per_hr"/>
		<parameter id="OBJECTIVE_COEFFICIENT" value="0"/>
		<parameter id="FLUX_VALUE" value="0.0" name="mmol_per_gDW_per_hr"/>
	</listOfParameters>
</kineticLaw>
</reaction>
<reaction id="R_rxn02090_c0" name="Creatinine_iminohydrolase_c0" reversible="true">
<notes>
<html:p>GENE_ASSOCIATION:WP_209705631.1</html:p>
<html:p>PROTEIN_ASSOCIATION:WP_209705631.1</html:p>
</notes>
<listOfReactants>
<speciesReference species="M_cpd00001_c0" stoichiometry="1"/>
<speciesReference species="M_cpd00067_c0" stoichiometry="1"/>
<speciesReference species="M_cpd00585_c0" stoichiometry="1"/>
</listOfReactants>
<listOfProducts>
<speciesReference species="M_cpd00013_c0" stoichiometry="1"/>
<speciesReference species="M_cpd01679_c0" stoichiometry="1"/>
</listOfProducts>
<kineticLaw>
	<math xmlns="http://www.w3.org/1998/Math/MathML">
			<ci> FLUX_VALUE </ci>
	</math>
	<listOfParameters>
		<parameter id="LOWER_BOUND" value="-1000" name="mmol_per_gDW_per_hr"/>
		<parameter id="UPPER_BOUND" value="1000" name="mmol_per_gDW_per_hr"/>
		<parameter id="OBJECTIVE_COEFFICIENT" value="0"/>
		<parameter id="FLUX_VALUE" value="0.0" name="mmol_per_gDW_per_hr"/>
	</listOfParameters>
</kineticLaw>
</reaction>
<reaction id="R_rxn05582_c0" name="TRANS_RXNBWI_115637cemaizeexpGLY_c0" reversible="true">
<notes>
<html:p>GENE_ASSOCIATION:WP_209704635.1</html:p>
<html:p>PROTEIN_ASSOCIATION:WP_209704635.1</html:p>
</notes>
<listOfReactants>
<speciesReference species="M_cpd00033_e0" stoichiometry="1"/>
<speciesReference species="M_cpd00067_e0" stoichiometry="1"/>
</listOfReactants>
<listOfProducts>
<speciesReference species="M_cpd00033_c0" stoichiometry="1"/>
<speciesReference species="M_cpd00067_c0" stoichiometry="1"/>
</listOfProducts>
<kineticLaw>
	<math xmlns="http://www.w3.org/1998/Math/MathML">
			<ci> FLUX_VALUE </ci>
	</math>
	<listOfParameters>
		<parameter id="LOWER_BOUND" value="-1000" name="mmol_per_gDW_per_hr"/>
		<parameter id="UPPER_BOUND" value="1000" name="mmol_per_gDW_per_hr"/>
		<parameter id="OBJECTIVE_COEFFICIENT" value="0"/>
		<parameter id="FLUX_VALUE" value="0.0" name="mmol_per_gDW_per_hr"/>
	</listOfParameters>
</kineticLaw>
</reaction>
<reaction id="R_rxn01843_c0" name="2_phenylacetamide_amidohydrolase_c0" reversible="true">
<notes>
<html:p>GENE_ASSOCIATION:WP_209705695.1</html:p>
<html:p>PROTEIN_ASSOCIATION:WP_209705695.1</html:p>
</notes>
<listOfReactants>
<speciesReference species="M_cpd00001_c0" stoichiometry="1"/>
<speciesReference species="M_cpd00067_c0" stoichiometry="1"/>
<speciesReference species="M_cpd01647_c0" stoichiometry="1"/>
</listOfReactants>
<listOfProducts>
<speciesReference species="M_cpd00013_c0" stoichiometry="1"/>
<speciesReference species="M_cpd00430_c0" stoichiometry="1"/>
</listOfProducts>
<kineticLaw>
	<math xmlns="http://www.w3.org/1998/Math/MathML">
			<ci> FLUX_VALUE </ci>
	</math>
	<listOfParameters>
		<parameter id="LOWER_BOUND" value="-1000" name="mmol_per_gDW_per_hr"/>
		<parameter id="UPPER_BOUND" value="1000" name="mmol_per_gDW_per_hr"/>
		<parameter id="OBJECTIVE_COEFFICIENT" value="0"/>
		<parameter id="FLUX_VALUE" value="0.0" name="mmol_per_gDW_per_hr"/>
	</listOfParameters>
</kineticLaw>
</reaction>
<reaction id="R_rxn00816_c0" name="Lactose_galactohydrolase_c0" reversible="true">
<notes>
<html:p>GENE_ASSOCIATION:((WP_209703978.1 or WP_209705226.1 or WP_209705340.1) or (WP_209703978.1 or WP_209705226.1 or WP_209705340.1))</html:p>
<html:p>PROTEIN_ASSOCIATION:((WP_209703978.1 or WP_209705226.1 or WP_209705340.1) or (WP_209703978.1 or WP_209705226.1 or WP_209705340.1))</html:p>
</notes>
<listOfReactants>
<speciesReference species="M_cpd00001_c0" stoichiometry="1"/>
<speciesReference species="M_cpd00208_c0" stoichiometry="1"/>
</listOfReactants>
<listOfProducts>
<speciesReference species="M_cpd00027_c0" stoichiometry="1"/>
<speciesReference species="M_cpd00108_c0" stoichiometry="1"/>
</listOfProducts>
<kineticLaw>
	<math xmlns="http://www.w3.org/1998/Math/MathML">
			<ci> FLUX_VALUE </ci>
	</math>
	<listOfParameters>
		<parameter id="LOWER_BOUND" value="-1000" name="mmol_per_gDW_per_hr"/>
		<parameter id="UPPER_BOUND" value="1000" name="mmol_per_gDW_per_hr"/>
		<parameter id="OBJECTIVE_COEFFICIENT" value="0"/>
		<parameter id="FLUX_VALUE" value="0.0" name="mmol_per_gDW_per_hr"/>
	</listOfParameters>
</kineticLaw>
</reaction>
<reaction id="R_rxn01750_c0" name="CDPglucose_4_6_hydro_lyase_c0" reversible="false">
<notes>
<html:p>GENE_ASSOCIATION:WP_209706185.1</html:p>
<html:p>PROTEIN_ASSOCIATION:WP_209706185.1</html:p>
</notes>
<listOfReactants>
<speciesReference species="M_cpd00390_c0" stoichiometry="1"/>
</listOfReactants>
<listOfProducts>
<speciesReference species="M_cpd00001_c0" stoichiometry="1"/>
<speciesReference species="M_cpd00897_c0" stoichiometry="1"/>
</listOfProducts>
<kineticLaw>
	<math xmlns="http://www.w3.org/1998/Math/MathML">
			<ci> FLUX_VALUE </ci>
	</math>
	<listOfParameters>
		<parameter id="LOWER_BOUND" value="0" name="mmol_per_gDW_per_hr"/>
		<parameter id="UPPER_BOUND" value="1000" name="mmol_per_gDW_per_hr"/>
		<parameter id="OBJECTIVE_COEFFICIENT" value="0"/>
		<parameter id="FLUX_VALUE" value="0.0" name="mmol_per_gDW_per_hr"/>
	</listOfParameters>
</kineticLaw>
</reaction>
<reaction id="R_rxn02988_c0" name="glycerone_phosphate_iminosuccinate_alkyltransferase_cyclizing_c0" reversible="false">
<notes>
<html:p>GENE_ASSOCIATION:WP_209704708.1</html:p>
<html:p>PROTEIN_ASSOCIATION:WP_209704708.1</html:p>
</notes>
<listOfReactants>
<speciesReference species="M_cpd00095_c0" stoichiometry="1"/>
<speciesReference species="M_cpd03470_c0" stoichiometry="1"/>
</listOfReactants>
<listOfProducts>
<speciesReference species="M_cpd00001_c0" stoichiometry="2"/>
<speciesReference species="M_cpd00009_c0" stoichiometry="1"/>
<speciesReference species="M_cpd02333_c0" stoichiometry="1"/>
</listOfProducts>
<kineticLaw>
	<math xmlns="http://www.w3.org/1998/Math/MathML">
			<ci> FLUX_VALUE </ci>
	</math>
	<listOfParameters>
		<parameter id="LOWER_BOUND" value="0" name="mmol_per_gDW_per_hr"/>
		<parameter id="UPPER_BOUND" value="1000" name="mmol_per_gDW_per_hr"/>
		<parameter id="OBJECTIVE_COEFFICIENT" value="0"/>
		<parameter id="FLUX_VALUE" value="0.0" name="mmol_per_gDW_per_hr"/>
	</listOfParameters>
</kineticLaw>
</reaction>
<reaction id="R_rxn01021_c0" name="Methylthioadenosine_methylthioribohydrolase_c0" reversible="true">
<notes>
<html:p>GENE_ASSOCIATION:(WP_209705024.1 and WP_209705024.1)</html:p>
<html:p>PROTEIN_ASSOCIATION:(WP_209705024.1 and WP_209705024.1)</html:p>
</notes>
<listOfReactants>
<speciesReference species="M_cpd00001_c0" stoichiometry="1"/>
<speciesReference species="M_cpd00147_c0" stoichiometry="1"/>
</listOfReactants>
<listOfProducts>
<speciesReference species="M_cpd00128_c0" stoichiometry="1"/>
<speciesReference species="M_cpd01981_c0" stoichiometry="1"/>
</listOfProducts>
<kineticLaw>
	<math xmlns="http://www.w3.org/1998/Math/MathML">
			<ci> FLUX_VALUE </ci>
	</math>
	<listOfParameters>
		<parameter id="LOWER_BOUND" value="-1000" name="mmol_per_gDW_per_hr"/>
		<parameter id="UPPER_BOUND" value="1000" name="mmol_per_gDW_per_hr"/>
		<parameter id="OBJECTIVE_COEFFICIENT" value="0"/>
		<parameter id="FLUX_VALUE" value="0.0" name="mmol_per_gDW_per_hr"/>
	</listOfParameters>
</kineticLaw>
</reaction>
<reaction id="R_rxn01117_c0" name="D_arabinose_5_phosphate_aldose_ketose_isomerase_c0" reversible="true">
<notes>
<html:p>GENE_ASSOCIATION:WP_209705651.1</html:p>
<html:p>PROTEIN_ASSOCIATION:WP_209705651.1</html:p>
</notes>
<listOfReactants>
<speciesReference species="M_cpd00817_c0" stoichiometry="1"/>
</listOfReactants>
<listOfProducts>
<speciesReference species="M_cpd00171_c0" stoichiometry="1"/>
</listOfProducts>
<kineticLaw>
	<math xmlns="http://www.w3.org/1998/Math/MathML">
			<ci> FLUX_VALUE </ci>
	</math>
	<listOfParameters>
		<parameter id="LOWER_BOUND" value="-1000" name="mmol_per_gDW_per_hr"/>
		<parameter id="UPPER_BOUND" value="1000" name="mmol_per_gDW_per_hr"/>
		<parameter id="OBJECTIVE_COEFFICIENT" value="0"/>
		<parameter id="FLUX_VALUE" value="0.0" name="mmol_per_gDW_per_hr"/>
	</listOfParameters>
</kineticLaw>
</reaction>
<reaction id="R_rxn05814_c0" name="ATP_nucleoside_phosphate_phosphotransferase_c0" reversible="true">
<notes>
<html:p>GENE_ASSOCIATION:WP_209704213.1</html:p>
<html:p>PROTEIN_ASSOCIATION:WP_209704213.1</html:p>
</notes>
<listOfReactants>
<speciesReference species="M_cpd00002_c0" stoichiometry="1"/>
<speciesReference species="M_cpd12232_c0" stoichiometry="1"/>
</listOfReactants>
<listOfProducts>
<speciesReference species="M_cpd00008_c0" stoichiometry="1"/>
<speciesReference species="M_cpd00354_c0" stoichiometry="1"/>
</listOfProducts>
<kineticLaw>
	<math xmlns="http://www.w3.org/1998/Math/MathML">
			<ci> FLUX_VALUE </ci>
	</math>
	<listOfParameters>
		<parameter id="LOWER_BOUND" value="-1000" name="mmol_per_gDW_per_hr"/>
		<parameter id="UPPER_BOUND" value="1000" name="mmol_per_gDW_per_hr"/>
		<parameter id="OBJECTIVE_COEFFICIENT" value="0"/>
		<parameter id="FLUX_VALUE" value="0.0" name="mmol_per_gDW_per_hr"/>
	</listOfParameters>
</kineticLaw>
</reaction>
<reaction id="R_rxn05542_c0" name="oligopeptide_transporting_ATPase_c0" reversible="false">
<notes>
<html:p>GENE_ASSOCIATION:(WP_209705517.1 or WP_209705768.1)</html:p>
<html:p>PROTEIN_ASSOCIATION:(WP_209705517.1 or WP_209705768.1)</html:p>
</notes>
<listOfReactants>
<speciesReference species="M_cpd00001_c0" stoichiometry="1"/>
<speciesReference species="M_cpd00002_c0" stoichiometry="1"/>
<speciesReference species="M_cpd11585_e0" stoichiometry="1"/>
</listOfReactants>
<listOfProducts>
<speciesReference species="M_cpd00008_c0" stoichiometry="1"/>
<speciesReference species="M_cpd00009_c0" stoichiometry="1"/>
<speciesReference species="M_cpd00067_c0" stoichiometry="1"/>
<speciesReference species="M_cpd11585_c0" stoichiometry="1"/>
</listOfProducts>
<kineticLaw>
	<math xmlns="http://www.w3.org/1998/Math/MathML">
			<ci> FLUX_VALUE </ci>
	</math>
	<listOfParameters>
		<parameter id="LOWER_BOUND" value="0" name="mmol_per_gDW_per_hr"/>
		<parameter id="UPPER_BOUND" value="1000" name="mmol_per_gDW_per_hr"/>
		<parameter id="OBJECTIVE_COEFFICIENT" value="0"/>
		<parameter id="FLUX_VALUE" value="0.0" name="mmol_per_gDW_per_hr"/>
	</listOfParameters>
</kineticLaw>
</reaction>
<reaction id="R_rxn00539_c0" name="ethanolamine_ammonia_lyase_acetaldehyde_forming_c0" reversible="true">
<notes>
<html:p>GENE_ASSOCIATION:WP_209705421.1</html:p>
<html:p>PROTEIN_ASSOCIATION:WP_209705421.1</html:p>
</notes>
<listOfReactants>
<speciesReference species="M_cpd00162_c0" stoichiometry="1"/>
</listOfReactants>
<listOfProducts>
<speciesReference species="M_cpd00013_c0" stoichiometry="1"/>
<speciesReference species="M_cpd00071_c0" stoichiometry="1"/>
</listOfProducts>
<kineticLaw>
	<math xmlns="http://www.w3.org/1998/Math/MathML">
			<ci> FLUX_VALUE </ci>
	</math>
	<listOfParameters>
		<parameter id="LOWER_BOUND" value="-1000" name="mmol_per_gDW_per_hr"/>
		<parameter id="UPPER_BOUND" value="1000" name="mmol_per_gDW_per_hr"/>
		<parameter id="OBJECTIVE_COEFFICIENT" value="0"/>
		<parameter id="FLUX_VALUE" value="0.0" name="mmol_per_gDW_per_hr"/>
	</listOfParameters>
</kineticLaw>
</reaction>
<reaction id="R_rxn00678_c0" name="S_2_Methyl_3_oxopropanoyl_CoA_pyruvate_carboxyltransferase_c0" reversible="true">
<notes>
<html:p>GENE_ASSOCIATION:WP_209704207.1</html:p>
<html:p>PROTEIN_ASSOCIATION:WP_209704207.1</html:p>
</notes>
<listOfReactants>
<speciesReference species="M_cpd00020_c0" stoichiometry="1"/>
<speciesReference species="M_cpd00519_c0" stoichiometry="1"/>
</listOfReactants>
<listOfProducts>
<speciesReference species="M_cpd00032_c0" stoichiometry="1"/>
<speciesReference species="M_cpd00086_c0" stoichiometry="1"/>
</listOfProducts>
<kineticLaw>
	<math xmlns="http://www.w3.org/1998/Math/MathML">
			<ci> FLUX_VALUE </ci>
	</math>
	<listOfParameters>
		<parameter id="LOWER_BOUND" value="-1000" name="mmol_per_gDW_per_hr"/>
		<parameter id="UPPER_BOUND" value="1000" name="mmol_per_gDW_per_hr"/>
		<parameter id="OBJECTIVE_COEFFICIENT" value="0"/>
		<parameter id="FLUX_VALUE" value="0.0" name="mmol_per_gDW_per_hr"/>
	</listOfParameters>
</kineticLaw>
</reaction>
<reaction id="R_rxn00001_c0" name="diphosphate_phosphohydrolase_c0" reversible="false">
<notes>
<html:p>GENE_ASSOCIATION:WP_209704791.1</html:p>
<html:p>PROTEIN_ASSOCIATION:WP_209704791.1</html:p>
</notes>
<listOfReactants>
<speciesReference species="M_cpd00001_c0" stoichiometry="1"/>
<speciesReference species="M_cpd00012_c0" stoichiometry="1"/>
</listOfReactants>
<listOfProducts>
<speciesReference species="M_cpd00009_c0" stoichiometry="2"/>
<speciesReference species="M_cpd00067_c0" stoichiometry="1"/>
</listOfProducts>
<kineticLaw>
	<math xmlns="http://www.w3.org/1998/Math/MathML">
			<ci> FLUX_VALUE </ci>
	</math>
	<listOfParameters>
		<parameter id="LOWER_BOUND" value="0" name="mmol_per_gDW_per_hr"/>
		<parameter id="UPPER_BOUND" value="1000" name="mmol_per_gDW_per_hr"/>
		<parameter id="OBJECTIVE_COEFFICIENT" value="0"/>
		<parameter id="FLUX_VALUE" value="0.0" name="mmol_per_gDW_per_hr"/>
	</listOfParameters>
</kineticLaw>
</reaction>
<reaction id="R_rxn01331_c0" name="D_erythrose_4_phosphate_NAD_plus__oxidoreductase_c0" reversible="false">
<notes>
<html:p>GENE_ASSOCIATION:WP_209706388.1</html:p>
<html:p>PROTEIN_ASSOCIATION:WP_209706388.1</html:p>
</notes>
<listOfReactants>
<speciesReference species="M_cpd00001_c0" stoichiometry="1"/>
<speciesReference species="M_cpd00003_c0" stoichiometry="1"/>
<speciesReference species="M_cpd00236_c0" stoichiometry="1"/>
</listOfReactants>
<listOfProducts>
<speciesReference species="M_cpd00004_c0" stoichiometry="1"/>
<speciesReference species="M_cpd00067_c0" stoichiometry="2"/>
<speciesReference species="M_cpd02147_c0" stoichiometry="1"/>
</listOfProducts>
<kineticLaw>
	<math xmlns="http://www.w3.org/1998/Math/MathML">
			<ci> FLUX_VALUE </ci>
	</math>
	<listOfParameters>
		<parameter id="LOWER_BOUND" value="0" name="mmol_per_gDW_per_hr"/>
		<parameter id="UPPER_BOUND" value="1000" name="mmol_per_gDW_per_hr"/>
		<parameter id="OBJECTIVE_COEFFICIENT" value="0"/>
		<parameter id="FLUX_VALUE" value="0.0" name="mmol_per_gDW_per_hr"/>
	</listOfParameters>
</kineticLaw>
</reaction>
<reaction id="R_rxn05545_c0" name="Dipeptide_transport_via_ABC_system_ala_thr_c0" reversible="false">
<notes>
<html:p>GENE_ASSOCIATION:(WP_209705517.1 or WP_209705768.1)</html:p>
<html:p>PROTEIN_ASSOCIATION:(WP_209705517.1 or WP_209705768.1)</html:p>
</notes>
<listOfReactants>
<speciesReference species="M_cpd00001_c0" stoichiometry="1"/>
<speciesReference species="M_cpd00002_c0" stoichiometry="1"/>
<speciesReference species="M_cpd11582_e0" stoichiometry="1"/>
</listOfReactants>
<listOfProducts>
<speciesReference species="M_cpd00008_c0" stoichiometry="1"/>
<speciesReference species="M_cpd00009_c0" stoichiometry="1"/>
<speciesReference species="M_cpd00067_c0" stoichiometry="1"/>
<speciesReference species="M_cpd11582_c0" stoichiometry="1"/>
</listOfProducts>
<kineticLaw>
	<math xmlns="http://www.w3.org/1998/Math/MathML">
			<ci> FLUX_VALUE </ci>
	</math>
	<listOfParameters>
		<parameter id="LOWER_BOUND" value="0" name="mmol_per_gDW_per_hr"/>
		<parameter id="UPPER_BOUND" value="1000" name="mmol_per_gDW_per_hr"/>
		<parameter id="OBJECTIVE_COEFFICIENT" value="0"/>
		<parameter id="FLUX_VALUE" value="0.0" name="mmol_per_gDW_per_hr"/>
	</listOfParameters>
</kineticLaw>
</reaction>
<reaction id="R_rxn06297_c0" name="S_Adenosyl_L_methionine_tRNA_uridine_3_3_amino_3_carboxypropyltransferase_c0" reversible="true">
<notes>
<html:p>GENE_ASSOCIATION:WP_209704571.1</html:p>
<html:p>PROTEIN_ASSOCIATION:WP_209704571.1</html:p>
</notes>
<listOfReactants>
<speciesReference species="M_cpd00017_c0" stoichiometry="1"/>
<speciesReference species="M_cpd11767_c0" stoichiometry="1"/>
</listOfReactants>
<listOfProducts>
<speciesReference species="M_cpd00067_c0" stoichiometry="2"/>
<speciesReference species="M_cpd00147_c0" stoichiometry="1"/>
<speciesReference species="M_cpd12564_c0" stoichiometry="1"/>
</listOfProducts>
<kineticLaw>
	<math xmlns="http://www.w3.org/1998/Math/MathML">
			<ci> FLUX_VALUE </ci>
	</math>
	<listOfParameters>
		<parameter id="LOWER_BOUND" value="-1000" name="mmol_per_gDW_per_hr"/>
		<parameter id="UPPER_BOUND" value="1000" name="mmol_per_gDW_per_hr"/>
		<parameter id="OBJECTIVE_COEFFICIENT" value="0"/>
		<parameter id="FLUX_VALUE" value="0.0" name="mmol_per_gDW_per_hr"/>
	</listOfParameters>
</kineticLaw>
</reaction>
<reaction id="R_rxn11268_c0" name="phosphate_ABC_transporter_permease_protein_c0" reversible="true">
<notes>
<html:p>GENE_ASSOCIATION:WP_209705940.1</html:p>
<html:p>PROTEIN_ASSOCIATION:WP_209705940.1</html:p>
</notes>
<listOfReactants>
<speciesReference species="M_cpd00012_e0" stoichiometry="1"/>
<speciesReference species="M_cpd00067_e0" stoichiometry="1"/>
</listOfReactants>
<listOfProducts>
<speciesReference species="M_cpd00012_c0" stoichiometry="1"/>
<speciesReference species="M_cpd00067_c0" stoichiometry="1"/>
</listOfProducts>
<kineticLaw>
	<math xmlns="http://www.w3.org/1998/Math/MathML">
			<ci> FLUX_VALUE </ci>
	</math>
	<listOfParameters>
		<parameter id="LOWER_BOUND" value="-1000" name="mmol_per_gDW_per_hr"/>
		<parameter id="UPPER_BOUND" value="1000" name="mmol_per_gDW_per_hr"/>
		<parameter id="OBJECTIVE_COEFFICIENT" value="0"/>
		<parameter id="FLUX_VALUE" value="0.0" name="mmol_per_gDW_per_hr"/>
	</listOfParameters>
</kineticLaw>
</reaction>
<reaction id="R_rxn00710_c0" name="orotidine_5_phosphate_carboxy_lyase_UMP_forming_c0" reversible="false">
<notes>
<html:p>GENE_ASSOCIATION:WP_209704212.1</html:p>
<html:p>PROTEIN_ASSOCIATION:WP_209704212.1</html:p>
</notes>
<listOfReactants>
<speciesReference species="M_cpd00067_c0" stoichiometry="1"/>
<speciesReference species="M_cpd00810_c0" stoichiometry="1"/>
</listOfReactants>
<listOfProducts>
<speciesReference species="M_cpd00011_c0" stoichiometry="1"/>
<speciesReference species="M_cpd00091_c0" stoichiometry="1"/>
</listOfProducts>
<kineticLaw>
	<math xmlns="http://www.w3.org/1998/Math/MathML">
			<ci> FLUX_VALUE </ci>
	</math>
	<listOfParameters>
		<parameter id="LOWER_BOUND" value="0" name="mmol_per_gDW_per_hr"/>
		<parameter id="UPPER_BOUND" value="1000" name="mmol_per_gDW_per_hr"/>
		<parameter id="OBJECTIVE_COEFFICIENT" value="0"/>
		<parameter id="FLUX_VALUE" value="0.0" name="mmol_per_gDW_per_hr"/>
	</listOfParameters>
</kineticLaw>
</reaction>
<reaction id="R_rxn01114_c0" name="ATP_D_ribulose_5_phosphotransferase_c0" reversible="true">
<notes>
<html:p>GENE_ASSOCIATION:WP_209704109.1</html:p>
<html:p>PROTEIN_ASSOCIATION:WP_209704109.1</html:p>
</notes>
<listOfReactants>
<speciesReference species="M_cpd00002_c0" stoichiometry="1"/>
<speciesReference species="M_cpd00258_c0" stoichiometry="1"/>
</listOfReactants>
<listOfProducts>
<speciesReference species="M_cpd00008_c0" stoichiometry="1"/>
<speciesReference species="M_cpd00067_c0" stoichiometry="1"/>
<speciesReference species="M_cpd00171_c0" stoichiometry="1"/>
</listOfProducts>
<kineticLaw>
	<math xmlns="http://www.w3.org/1998/Math/MathML">
			<ci> FLUX_VALUE </ci>
	</math>
	<listOfParameters>
		<parameter id="LOWER_BOUND" value="-1000" name="mmol_per_gDW_per_hr"/>
		<parameter id="UPPER_BOUND" value="1000" name="mmol_per_gDW_per_hr"/>
		<parameter id="OBJECTIVE_COEFFICIENT" value="0"/>
		<parameter id="FLUX_VALUE" value="0.0" name="mmol_per_gDW_per_hr"/>
	</listOfParameters>
</kineticLaw>
</reaction>
<reaction id="R_rxn02305_c0" name="2_methyl_4_amino_5_hydroxymethylpyrimidine_diphosphate_4_methyl_5_2_phosphoethyl_thiazole_2_methyl_4_aminopyridine_5_methenyltransferase_c0" reversible="true">
<notes>
<html:p>GENE_ASSOCIATION:WP_209704110.1</html:p>
<html:p>PROTEIN_ASSOCIATION:WP_209704110.1</html:p>
</notes>
<listOfReactants>
<speciesReference species="M_cpd02654_c0" stoichiometry="1"/>
<speciesReference species="M_cpd02894_c0" stoichiometry="1"/>
</listOfReactants>
<listOfProducts>
<speciesReference species="M_cpd00012_c0" stoichiometry="1"/>
<speciesReference species="M_cpd00793_c0" stoichiometry="1"/>
</listOfProducts>
<kineticLaw>
	<math xmlns="http://www.w3.org/1998/Math/MathML">
			<ci> FLUX_VALUE </ci>
	</math>
	<listOfParameters>
		<parameter id="LOWER_BOUND" value="-1000" name="mmol_per_gDW_per_hr"/>
		<parameter id="UPPER_BOUND" value="1000" name="mmol_per_gDW_per_hr"/>
		<parameter id="OBJECTIVE_COEFFICIENT" value="0"/>
		<parameter id="FLUX_VALUE" value="0.0" name="mmol_per_gDW_per_hr"/>
	</listOfParameters>
</kineticLaw>
</reaction>
<reaction id="R_rxn00470_c0" name="L_ornithine_carboxy_lyase_putrescine_forming_c0" reversible="false">
<notes>
<html:p>GENE_ASSOCIATION:(WP_209704676.1 or WP_209705699.1)</html:p>
<html:p>PROTEIN_ASSOCIATION:(WP_209704676.1 or WP_209705699.1)</html:p>
</notes>
<listOfReactants>
<speciesReference species="M_cpd00064_c0" stoichiometry="1"/>
<speciesReference species="M_cpd00067_c0" stoichiometry="1"/>
</listOfReactants>
<listOfProducts>
<speciesReference species="M_cpd00011_c0" stoichiometry="1"/>
<speciesReference species="M_cpd00118_c0" stoichiometry="1"/>
</listOfProducts>
<kineticLaw>
	<math xmlns="http://www.w3.org/1998/Math/MathML">
			<ci> FLUX_VALUE </ci>
	</math>
	<listOfParameters>
		<parameter id="LOWER_BOUND" value="0" name="mmol_per_gDW_per_hr"/>
		<parameter id="UPPER_BOUND" value="1000" name="mmol_per_gDW_per_hr"/>
		<parameter id="OBJECTIVE_COEFFICIENT" value="0"/>
		<parameter id="FLUX_VALUE" value="0.0" name="mmol_per_gDW_per_hr"/>
	</listOfParameters>
</kineticLaw>
</reaction>
<reaction id="R_rxn02885_c0" name="R04134_c0" reversible="false">
<notes>
<html:p>GENE_ASSOCIATION:WP_209705239.1</html:p>
<html:p>PROTEIN_ASSOCIATION:WP_209705239.1</html:p>
</notes>
<listOfReactants>
<speciesReference species="M_cpd03326_c0" stoichiometry="1"/>
</listOfReactants>
<listOfProducts>
<speciesReference species="M_cpd01960_c0" stoichiometry="1"/>
</listOfProducts>
<kineticLaw>
	<math xmlns="http://www.w3.org/1998/Math/MathML">
			<ci> FLUX_VALUE </ci>
	</math>
	<listOfParameters>
		<parameter id="LOWER_BOUND" value="0" name="mmol_per_gDW_per_hr"/>
		<parameter id="UPPER_BOUND" value="1000" name="mmol_per_gDW_per_hr"/>
		<parameter id="OBJECTIVE_COEFFICIENT" value="0"/>
		<parameter id="FLUX_VALUE" value="0.0" name="mmol_per_gDW_per_hr"/>
	</listOfParameters>
</kineticLaw>
</reaction>
<reaction id="R_rxn08817_c0" name="Lysophospholipase_L2_2_acylglycerophosphotidate__n_C12_0_c0" reversible="true">
<notes>
<html:p>GENE_ASSOCIATION:(WP_209705452.1 or WP_209705329.1)</html:p>
<html:p>PROTEIN_ASSOCIATION:(WP_209705452.1 or WP_209705329.1)</html:p>
</notes>
<listOfReactants>
<speciesReference species="M_cpd00001_c0" stoichiometry="1"/>
<speciesReference species="M_cpd15350_c0" stoichiometry="1"/>
</listOfReactants>
<listOfProducts>
<speciesReference species="M_cpd00067_c0" stoichiometry="2"/>
<speciesReference species="M_cpd00080_c0" stoichiometry="1"/>
<speciesReference species="M_cpd01741_c0" stoichiometry="1"/>
</listOfProducts>
<kineticLaw>
	<math xmlns="http://www.w3.org/1998/Math/MathML">
			<ci> FLUX_VALUE </ci>
	</math>
	<listOfParameters>
		<parameter id="LOWER_BOUND" value="-1000" name="mmol_per_gDW_per_hr"/>
		<parameter id="UPPER_BOUND" value="1000" name="mmol_per_gDW_per_hr"/>
		<parameter id="OBJECTIVE_COEFFICIENT" value="0"/>
		<parameter id="FLUX_VALUE" value="0.0" name="mmol_per_gDW_per_hr"/>
	</listOfParameters>
</kineticLaw>
</reaction>
<reaction id="R_rxn01203_c0" name="R01647_c0" reversible="false">
<notes>
<html:p>GENE_ASSOCIATION:WP_209706208.1</html:p>
<html:p>PROTEIN_ASSOCIATION:WP_209706208.1</html:p>
</notes>
<listOfReactants>
<speciesReference species="M_cpd03708_c0" stoichiometry="1"/>
</listOfReactants>
<listOfProducts>
<speciesReference species="M_cpd00020_c0" stoichiometry="1"/>
<speciesReference species="M_cpd00199_c0" stoichiometry="1"/>
</listOfProducts>
<kineticLaw>
	<math xmlns="http://www.w3.org/1998/Math/MathML">
			<ci> FLUX_VALUE </ci>
	</math>
	<listOfParameters>
		<parameter id="LOWER_BOUND" value="0" name="mmol_per_gDW_per_hr"/>
		<parameter id="UPPER_BOUND" value="1000" name="mmol_per_gDW_per_hr"/>
		<parameter id="OBJECTIVE_COEFFICIENT" value="0"/>
		<parameter id="FLUX_VALUE" value="0.0" name="mmol_per_gDW_per_hr"/>
	</listOfParameters>
</kineticLaw>
</reaction>
<reaction id="R_rxn00910_c0" name="5_methyltetrahydrofolate_NADP_plus__oxidoreductase_c0" reversible="true">
<notes>
<html:p>GENE_ASSOCIATION:WP_209706489.1</html:p>
<html:p>PROTEIN_ASSOCIATION:WP_209706489.1</html:p>
</notes>
<listOfReactants>
<speciesReference species="M_cpd00006_c0" stoichiometry="1"/>
<speciesReference species="M_cpd00345_c0" stoichiometry="1"/>
</listOfReactants>
<listOfProducts>
<speciesReference species="M_cpd00005_c0" stoichiometry="1"/>
<speciesReference species="M_cpd00067_c0" stoichiometry="1"/>
<speciesReference species="M_cpd00125_c0" stoichiometry="1"/>
</listOfProducts>
<kineticLaw>
	<math xmlns="http://www.w3.org/1998/Math/MathML">
			<ci> FLUX_VALUE </ci>
	</math>
	<listOfParameters>
		<parameter id="LOWER_BOUND" value="-1000" name="mmol_per_gDW_per_hr"/>
		<parameter id="UPPER_BOUND" value="1000" name="mmol_per_gDW_per_hr"/>
		<parameter id="OBJECTIVE_COEFFICIENT" value="0"/>
		<parameter id="FLUX_VALUE" value="0.0" name="mmol_per_gDW_per_hr"/>
	</listOfParameters>
</kineticLaw>
</reaction>
<reaction id="R_rxn11944_c0" name="Methyltransferase_c0" reversible="false">
<notes>
<html:p>GENE_ASSOCIATION:(WP_209706481.1 or WP_342452182.1)</html:p>
<html:p>PROTEIN_ASSOCIATION:(WP_209706481.1 or WP_342452182.1)</html:p>
</notes>
<listOfReactants>
<speciesReference species="M_cpd00017_c0" stoichiometry="1"/>
<speciesReference species="M_cpd02555_c0" stoichiometry="1"/>
</listOfReactants>
<listOfProducts>
<speciesReference species="M_cpd00019_c0" stoichiometry="1"/>
<speciesReference species="M_cpd00067_c0" stoichiometry="1"/>
<speciesReference species="M_cpd02738_c0" stoichiometry="1"/>
</listOfProducts>
<kineticLaw>
	<math xmlns="http://www.w3.org/1998/Math/MathML">
			<ci> FLUX_VALUE </ci>
	</math>
	<listOfParameters>
		<parameter id="LOWER_BOUND" value="0" name="mmol_per_gDW_per_hr"/>
		<parameter id="UPPER_BOUND" value="1000" name="mmol_per_gDW_per_hr"/>
		<parameter id="OBJECTIVE_COEFFICIENT" value="0"/>
		<parameter id="FLUX_VALUE" value="0.0" name="mmol_per_gDW_per_hr"/>
	</listOfParameters>
</kineticLaw>
</reaction>
<reaction id="R_rxn02479_c0" name="2_6_dioxo_6_phenylhexanoate_NADP_plus__delta2_oxidoreductase_c0" reversible="true">
<notes>
<html:p>GENE_ASSOCIATION:WP_209704919.1</html:p>
<html:p>PROTEIN_ASSOCIATION:WP_209704919.1</html:p>
</notes>
<listOfReactants>
<speciesReference species="M_cpd00006_c0" stoichiometry="1"/>
<speciesReference species="M_cpd02350_c0" stoichiometry="1"/>
</listOfReactants>
<listOfProducts>
<speciesReference species="M_cpd00005_c0" stoichiometry="1"/>
<speciesReference species="M_cpd00067_c0" stoichiometry="1"/>
<speciesReference species="M_cpd00935_c0" stoichiometry="1"/>
</listOfProducts>
<kineticLaw>
	<math xmlns="http://www.w3.org/1998/Math/MathML">
			<ci> FLUX_VALUE </ci>
	</math>
	<listOfParameters>
		<parameter id="LOWER_BOUND" value="-1000" name="mmol_per_gDW_per_hr"/>
		<parameter id="UPPER_BOUND" value="1000" name="mmol_per_gDW_per_hr"/>
		<parameter id="OBJECTIVE_COEFFICIENT" value="0"/>
		<parameter id="FLUX_VALUE" value="0.0" name="mmol_per_gDW_per_hr"/>
	</listOfParameters>
</kineticLaw>
</reaction>
<reaction id="R_rxn05541_c0" name="Dipeptide_transport_via_ABC_system_ala_glu_c0" reversible="false">
<notes>
<html:p>GENE_ASSOCIATION:(WP_209705517.1 or WP_209705768.1)</html:p>
<html:p>PROTEIN_ASSOCIATION:(WP_209705517.1 or WP_209705768.1)</html:p>
</notes>
<listOfReactants>
<speciesReference species="M_cpd00001_c0" stoichiometry="1"/>
<speciesReference species="M_cpd00002_c0" stoichiometry="1"/>
<speciesReference species="M_cpd11586_e0" stoichiometry="1"/>
</listOfReactants>
<listOfProducts>
<speciesReference species="M_cpd00008_c0" stoichiometry="1"/>
<speciesReference species="M_cpd00009_c0" stoichiometry="1"/>
<speciesReference species="M_cpd00067_c0" stoichiometry="1"/>
<speciesReference species="M_cpd11586_c0" stoichiometry="1"/>
</listOfProducts>
<kineticLaw>
	<math xmlns="http://www.w3.org/1998/Math/MathML">
			<ci> FLUX_VALUE </ci>
	</math>
	<listOfParameters>
		<parameter id="LOWER_BOUND" value="0" name="mmol_per_gDW_per_hr"/>
		<parameter id="UPPER_BOUND" value="1000" name="mmol_per_gDW_per_hr"/>
		<parameter id="OBJECTIVE_COEFFICIENT" value="0"/>
		<parameter id="FLUX_VALUE" value="0.0" name="mmol_per_gDW_per_hr"/>
	</listOfParameters>
</kineticLaw>
</reaction>
<reaction id="R_rxn00717_c0" name="Cytosine_aminohydrolase_c0" reversible="false">
<notes>
<html:p>GENE_ASSOCIATION:WP_209705541.1</html:p>
<html:p>PROTEIN_ASSOCIATION:WP_209705541.1</html:p>
</notes>
<listOfReactants>
<speciesReference species="M_cpd00001_c0" stoichiometry="1"/>
<speciesReference species="M_cpd00067_c0" stoichiometry="1"/>
<speciesReference species="M_cpd00307_c0" stoichiometry="1"/>
</listOfReactants>
<listOfProducts>
<speciesReference species="M_cpd00013_c0" stoichiometry="1"/>
<speciesReference species="M_cpd00092_c0" stoichiometry="1"/>
</listOfProducts>
<kineticLaw>
	<math xmlns="http://www.w3.org/1998/Math/MathML">
			<ci> FLUX_VALUE </ci>
	</math>
	<listOfParameters>
		<parameter id="LOWER_BOUND" value="0" name="mmol_per_gDW_per_hr"/>
		<parameter id="UPPER_BOUND" value="1000" name="mmol_per_gDW_per_hr"/>
		<parameter id="OBJECTIVE_COEFFICIENT" value="0"/>
		<parameter id="FLUX_VALUE" value="0.0" name="mmol_per_gDW_per_hr"/>
	</listOfParameters>
</kineticLaw>
</reaction>
<reaction id="R_rxn03373_c0" name="ATP_selenate_adenylyltransferase_c0" reversible="true">
<notes>
<html:p>GENE_ASSOCIATION:WP_209705172.1</html:p>
<html:p>PROTEIN_ASSOCIATION:WP_209705172.1</html:p>
</notes>
<listOfReactants>
<speciesReference species="M_cpd00002_c0" stoichiometry="1"/>
<speciesReference species="M_cpd03396_c0" stoichiometry="1"/>
</listOfReactants>
<listOfProducts>
<speciesReference species="M_cpd00012_c0" stoichiometry="1"/>
<speciesReference species="M_cpd00067_c0" stoichiometry="1"/>
<speciesReference species="M_cpd03388_c0" stoichiometry="1"/>
</listOfProducts>
<kineticLaw>
	<math xmlns="http://www.w3.org/1998/Math/MathML">
			<ci> FLUX_VALUE </ci>
	</math>
	<listOfParameters>
		<parameter id="LOWER_BOUND" value="-1000" name="mmol_per_gDW_per_hr"/>
		<parameter id="UPPER_BOUND" value="1000" name="mmol_per_gDW_per_hr"/>
		<parameter id="OBJECTIVE_COEFFICIENT" value="0"/>
		<parameter id="FLUX_VALUE" value="0.0" name="mmol_per_gDW_per_hr"/>
	</listOfParameters>
</kineticLaw>
</reaction>
<reaction id="R_rxn05459_c0" name="stearyl_ACP_acyl_carrier_protein_transferase_c0" reversible="true">
<notes>
<html:p>GENE_ASSOCIATION:WP_209704226.1</html:p>
<html:p>PROTEIN_ASSOCIATION:WP_209704226.1</html:p>
</notes>
<listOfReactants>
<speciesReference species="M_cpd00010_c0" stoichiometry="1"/>
<speciesReference species="M_cpd00067_c0" stoichiometry="1"/>
<speciesReference species="M_cpd11573_c0" stoichiometry="1"/>
</listOfReactants>
<listOfProducts>
<speciesReference species="M_cpd00327_c0" stoichiometry="1"/>
<speciesReference species="M_cpd11493_c0" stoichiometry="1"/>
</listOfProducts>
<kineticLaw>
	<math xmlns="http://www.w3.org/1998/Math/MathML">
			<ci> FLUX_VALUE </ci>
	</math>
	<listOfParameters>
		<parameter id="LOWER_BOUND" value="-1000" name="mmol_per_gDW_per_hr"/>
		<parameter id="UPPER_BOUND" value="1000" name="mmol_per_gDW_per_hr"/>
		<parameter id="OBJECTIVE_COEFFICIENT" value="0"/>
		<parameter id="FLUX_VALUE" value="0.0" name="mmol_per_gDW_per_hr"/>
	</listOfParameters>
</kineticLaw>
</reaction>
<reaction id="R_rxn05453_c0" name="13_methyl_tetra_decanoyl_ACP_acyl_carrier_protein_transferase_c0" reversible="true">
<notes>
<html:p>GENE_ASSOCIATION:WP_209704226.1</html:p>
<html:p>PROTEIN_ASSOCIATION:WP_209704226.1</html:p>
</notes>
<listOfReactants>
<speciesReference species="M_cpd00010_c0" stoichiometry="1"/>
<speciesReference species="M_cpd00067_c0" stoichiometry="2"/>
<speciesReference species="M_cpd11540_c0" stoichiometry="1"/>
</listOfReactants>
<listOfProducts>
<speciesReference species="M_cpd11437_c0" stoichiometry="1"/>
<speciesReference species="M_cpd11493_c0" stoichiometry="1"/>
</listOfProducts>
<kineticLaw>
	<math xmlns="http://www.w3.org/1998/Math/MathML">
			<ci> FLUX_VALUE </ci>
	</math>
	<listOfParameters>
		<parameter id="LOWER_BOUND" value="-1000" name="mmol_per_gDW_per_hr"/>
		<parameter id="UPPER_BOUND" value="1000" name="mmol_per_gDW_per_hr"/>
		<parameter id="OBJECTIVE_COEFFICIENT" value="0"/>
		<parameter id="FLUX_VALUE" value="0.0" name="mmol_per_gDW_per_hr"/>
	</listOfParameters>
</kineticLaw>
</reaction>
<reaction id="R_rxn01682_c0" name="1S_2R_1_C_indol_3_ylglycerol_3_phosphate_D_glyceraldehyde_3_phosphate_lyase_c0" reversible="true">
<notes>
<html:p>GENE_ASSOCIATION:((WP_209704528.1 and (WP_209704529.1 or WP_209704542.1)) or WP_245189949.1)</html:p>
<html:p>PROTEIN_ASSOCIATION:((WP_209704528.1 and (WP_209704529.1 or WP_209704542.1)) or WP_245189949.1)</html:p>
</notes>
<listOfReactants>
<speciesReference species="M_cpd02210_c0" stoichiometry="1"/>
</listOfReactants>
<listOfProducts>
<speciesReference species="M_cpd00102_c0" stoichiometry="1"/>
<speciesReference species="M_cpd00359_c0" stoichiometry="1"/>
</listOfProducts>
<kineticLaw>
	<math xmlns="http://www.w3.org/1998/Math/MathML">
			<ci> FLUX_VALUE </ci>
	</math>
	<listOfParameters>
		<parameter id="LOWER_BOUND" value="-1000" name="mmol_per_gDW_per_hr"/>
		<parameter id="UPPER_BOUND" value="1000" name="mmol_per_gDW_per_hr"/>
		<parameter id="OBJECTIVE_COEFFICIENT" value="0"/>
		<parameter id="FLUX_VALUE" value="0.0" name="mmol_per_gDW_per_hr"/>
	</listOfParameters>
</kineticLaw>
</reaction>
<reaction id="R_rxn08796_c0" name="Lysophospholipase_L1_2_acylglycerophosphotidate__n_C12_0_periplasm_c0" reversible="true">
<notes>
<html:p>GENE_ASSOCIATION:(WP_209705329.1 or WP_209705452.1)</html:p>
<html:p>PROTEIN_ASSOCIATION:(WP_209705329.1 or WP_209705452.1)</html:p>
</notes>
<listOfReactants>
<speciesReference species="M_cpd00001_c0" stoichiometry="1"/>
<speciesReference species="M_cpd15325_c0" stoichiometry="1"/>
</listOfReactants>
<listOfProducts>
<speciesReference species="M_cpd00067_c0" stoichiometry="1"/>
<speciesReference species="M_cpd00080_c0" stoichiometry="1"/>
<speciesReference species="M_cpd01741_c0" stoichiometry="1"/>
</listOfProducts>
<kineticLaw>
	<math xmlns="http://www.w3.org/1998/Math/MathML">
			<ci> FLUX_VALUE </ci>
	</math>
	<listOfParameters>
		<parameter id="LOWER_BOUND" value="-1000" name="mmol_per_gDW_per_hr"/>
		<parameter id="UPPER_BOUND" value="1000" name="mmol_per_gDW_per_hr"/>
		<parameter id="OBJECTIVE_COEFFICIENT" value="0"/>
		<parameter id="FLUX_VALUE" value="0.0" name="mmol_per_gDW_per_hr"/>
	</listOfParameters>
</kineticLaw>
</reaction>
<reaction id="R_rxn12846_c0" name="Gly_Phe_aminopeptidase_c0" reversible="true">
<notes>
<html:p>GENE_ASSOCIATION:((WP_209706041.1 or WP_209704246.1) or WP_209705987.1 or WP_209704005.1)</html:p>
<html:p>PROTEIN_ASSOCIATION:((WP_209706041.1 or WP_209704246.1) or WP_209705987.1 or WP_209704005.1)</html:p>
</notes>
<listOfReactants>
<speciesReference species="M_cpd00001_c0" stoichiometry="1"/>
<speciesReference species="M_cpd15605_c0" stoichiometry="1"/>
</listOfReactants>
<listOfProducts>
<speciesReference species="M_cpd00033_c0" stoichiometry="1"/>
<speciesReference species="M_cpd00066_c0" stoichiometry="1"/>
</listOfProducts>
<kineticLaw>
	<math xmlns="http://www.w3.org/1998/Math/MathML">
			<ci> FLUX_VALUE </ci>
	</math>
	<listOfParameters>
		<parameter id="LOWER_BOUND" value="-1000" name="mmol_per_gDW_per_hr"/>
		<parameter id="UPPER_BOUND" value="1000" name="mmol_per_gDW_per_hr"/>
		<parameter id="OBJECTIVE_COEFFICIENT" value="0"/>
		<parameter id="FLUX_VALUE" value="0.0" name="mmol_per_gDW_per_hr"/>
	</listOfParameters>
</kineticLaw>
</reaction>
<reaction id="R_rxn00337_c0" name="ATP_L_aspartate_4_phosphotransferase_c0" reversible="true">
<notes>
<html:p>GENE_ASSOCIATION:WP_209705820.1</html:p>
<html:p>PROTEIN_ASSOCIATION:WP_209705820.1</html:p>
</notes>
<listOfReactants>
<speciesReference species="M_cpd00002_c0" stoichiometry="1"/>
<speciesReference species="M_cpd00041_c0" stoichiometry="1"/>
</listOfReactants>
<listOfProducts>
<speciesReference species="M_cpd00008_c0" stoichiometry="1"/>
<speciesReference species="M_cpd01977_c0" stoichiometry="1"/>
</listOfProducts>
<kineticLaw>
	<math xmlns="http://www.w3.org/1998/Math/MathML">
			<ci> FLUX_VALUE </ci>
	</math>
	<listOfParameters>
		<parameter id="LOWER_BOUND" value="-1000" name="mmol_per_gDW_per_hr"/>
		<parameter id="UPPER_BOUND" value="1000" name="mmol_per_gDW_per_hr"/>
		<parameter id="OBJECTIVE_COEFFICIENT" value="0"/>
		<parameter id="FLUX_VALUE" value="0.0" name="mmol_per_gDW_per_hr"/>
	</listOfParameters>
</kineticLaw>
</reaction>
<reaction id="R_rxn01231_c0" name="3_Sulfo_L_alanine_carboxy_lyase_taurine_forming_c0" reversible="true">
<notes>
<html:p>GENE_ASSOCIATION:(WP_209704634.1 or WP_245189801.1)</html:p>
<html:p>PROTEIN_ASSOCIATION:(WP_209704634.1 or WP_245189801.1)</html:p>
</notes>
<listOfReactants>
<speciesReference species="M_cpd00067_c0" stoichiometry="1"/>
<speciesReference species="M_cpd00395_c0" stoichiometry="1"/>
</listOfReactants>
<listOfProducts>
<speciesReference species="M_cpd00011_c0" stoichiometry="1"/>
<speciesReference species="M_cpd00210_c0" stoichiometry="1"/>
</listOfProducts>
<kineticLaw>
	<math xmlns="http://www.w3.org/1998/Math/MathML">
			<ci> FLUX_VALUE </ci>
	</math>
	<listOfParameters>
		<parameter id="LOWER_BOUND" value="-1000" name="mmol_per_gDW_per_hr"/>
		<parameter id="UPPER_BOUND" value="1000" name="mmol_per_gDW_per_hr"/>
		<parameter id="OBJECTIVE_COEFFICIENT" value="0"/>
		<parameter id="FLUX_VALUE" value="0.0" name="mmol_per_gDW_per_hr"/>
	</listOfParameters>
</kineticLaw>
</reaction>
<reaction id="R_rxn05221_c0" name="Na_plus_Proline_L_symporter_c0" reversible="true">
<notes>
<html:p>GENE_ASSOCIATION:WP_342452195.1</html:p>
<html:p>PROTEIN_ASSOCIATION:WP_342452195.1</html:p>
</notes>
<listOfReactants>
<speciesReference species="M_cpd00129_e0" stoichiometry="1"/>
<speciesReference species="M_cpd00971_e0" stoichiometry="1"/>
</listOfReactants>
<listOfProducts>
<speciesReference species="M_cpd00129_c0" stoichiometry="1"/>
<speciesReference species="M_cpd00971_c0" stoichiometry="1"/>
</listOfProducts>
<kineticLaw>
	<math xmlns="http://www.w3.org/1998/Math/MathML">
			<ci> FLUX_VALUE </ci>
	</math>
	<listOfParameters>
		<parameter id="LOWER_BOUND" value="-1000" name="mmol_per_gDW_per_hr"/>
		<parameter id="UPPER_BOUND" value="1000" name="mmol_per_gDW_per_hr"/>
		<parameter id="OBJECTIVE_COEFFICIENT" value="0"/>
		<parameter id="FLUX_VALUE" value="0.0" name="mmol_per_gDW_per_hr"/>
	</listOfParameters>
</kineticLaw>
</reaction>
<reaction id="R_rxn08308_c0" name="CDP_diacylglycerol_synthetase_n_C14_1_c0" reversible="true">
<notes>
<html:p>GENE_ASSOCIATION:WP_209704481.1</html:p>
<html:p>PROTEIN_ASSOCIATION:WP_209704481.1</html:p>
</notes>
<listOfReactants>
<speciesReference species="M_cpd00052_c0" stoichiometry="1"/>
<speciesReference species="M_cpd15523_c0" stoichiometry="1"/>
</listOfReactants>
<listOfProducts>
<speciesReference species="M_cpd00012_c0" stoichiometry="1"/>
<speciesReference species="M_cpd00067_c0" stoichiometry="1"/>
<speciesReference species="M_cpd15422_c0" stoichiometry="1"/>
</listOfProducts>
<kineticLaw>
	<math xmlns="http://www.w3.org/1998/Math/MathML">
			<ci> FLUX_VALUE </ci>
	</math>
	<listOfParameters>
		<parameter id="LOWER_BOUND" value="-1000" name="mmol_per_gDW_per_hr"/>
		<parameter id="UPPER_BOUND" value="1000" name="mmol_per_gDW_per_hr"/>
		<parameter id="OBJECTIVE_COEFFICIENT" value="0"/>
		<parameter id="FLUX_VALUE" value="0.0" name="mmol_per_gDW_per_hr"/>
	</listOfParameters>
</kineticLaw>
</reaction>
<reaction id="R_rxn08823_c0" name="Lysophospholipase_L2_2_acylglycerophosphotidate__n_C18_1_c0" reversible="true">
<notes>
<html:p>GENE_ASSOCIATION:(WP_209705452.1 or WP_209705329.1)</html:p>
<html:p>PROTEIN_ASSOCIATION:(WP_209705452.1 or WP_209705329.1)</html:p>
</notes>
<listOfReactants>
<speciesReference species="M_cpd00001_c0" stoichiometry="1"/>
<speciesReference species="M_cpd15357_c0" stoichiometry="1"/>
</listOfReactants>
<listOfProducts>
<speciesReference species="M_cpd00067_c0" stoichiometry="2"/>
<speciesReference species="M_cpd00080_c0" stoichiometry="1"/>
<speciesReference species="M_cpd15269_c0" stoichiometry="1"/>
</listOfProducts>
<kineticLaw>
	<math xmlns="http://www.w3.org/1998/Math/MathML">
			<ci> FLUX_VALUE </ci>
	</math>
	<listOfParameters>
		<parameter id="LOWER_BOUND" value="-1000" name="mmol_per_gDW_per_hr"/>
		<parameter id="UPPER_BOUND" value="1000" name="mmol_per_gDW_per_hr"/>
		<parameter id="OBJECTIVE_COEFFICIENT" value="0"/>
		<parameter id="FLUX_VALUE" value="0.0" name="mmol_per_gDW_per_hr"/>
	</listOfParameters>
</kineticLaw>
</reaction>
<reaction id="R_rxn05346_c0" name="butyryl_acyl_carrier_protein_malonyl_acyl_carrier_protein_C_acyltransferase_decarboxylating_c0" reversible="false">
<notes>
<html:p>GENE_ASSOCIATION:((WP_209704224.1 or WP_342452088.1) and WP_209704225.1)</html:p>
<html:p>PROTEIN_ASSOCIATION:((WP_209704224.1 or WP_342452088.1) and WP_209704225.1)</html:p>
</notes>
<listOfReactants>
<speciesReference species="M_cpd11464_c0" stoichiometry="1"/>
<speciesReference species="M_cpd11492_c0" stoichiometry="1"/>
</listOfReactants>
<listOfProducts>
<speciesReference species="M_cpd00011_c0" stoichiometry="1"/>
<speciesReference species="M_cpd11486_c0" stoichiometry="1"/>
<speciesReference species="M_cpd11493_c0" stoichiometry="1"/>
</listOfProducts>
<kineticLaw>
	<math xmlns="http://www.w3.org/1998/Math/MathML">
			<ci> FLUX_VALUE </ci>
	</math>
	<listOfParameters>
		<parameter id="LOWER_BOUND" value="0" name="mmol_per_gDW_per_hr"/>
		<parameter id="UPPER_BOUND" value="1000" name="mmol_per_gDW_per_hr"/>
		<parameter id="OBJECTIVE_COEFFICIENT" value="0"/>
		<parameter id="FLUX_VALUE" value="0.0" name="mmol_per_gDW_per_hr"/>
	</listOfParameters>
</kineticLaw>
</reaction>
<reaction id="R_rxn00867_c0" name="L_histidine_ammonia_lyase_urocanate_forming_c0" reversible="false">
<notes>
<html:p>GENE_ASSOCIATION:WP_209706177.1</html:p>
<html:p>PROTEIN_ASSOCIATION:WP_209706177.1</html:p>
</notes>
<listOfReactants>
<speciesReference species="M_cpd00119_c0" stoichiometry="1"/>
</listOfReactants>
<listOfProducts>
<speciesReference species="M_cpd00013_c0" stoichiometry="1"/>
<speciesReference species="M_cpd00581_c0" stoichiometry="1"/>
</listOfProducts>
<kineticLaw>
	<math xmlns="http://www.w3.org/1998/Math/MathML">
			<ci> FLUX_VALUE </ci>
	</math>
	<listOfParameters>
		<parameter id="LOWER_BOUND" value="0" name="mmol_per_gDW_per_hr"/>
		<parameter id="UPPER_BOUND" value="1000" name="mmol_per_gDW_per_hr"/>
		<parameter id="OBJECTIVE_COEFFICIENT" value="0"/>
		<parameter id="FLUX_VALUE" value="0.0" name="mmol_per_gDW_per_hr"/>
	</listOfParameters>
</kineticLaw>
</reaction>
<reaction id="R_rxn07680_c0" name="R07890_c0" reversible="true">
<notes>
<html:p>GENE_ASSOCIATION:(WP_209704377.1 or WP_209706064.1 or WP_209704093.1)</html:p>
<html:p>PROTEIN_ASSOCIATION:(WP_209704377.1 or WP_209706064.1 or WP_209704093.1)</html:p>
</notes>
<listOfReactants>
<speciesReference species="M_cpd00003_c0" stoichiometry="1"/>
<speciesReference species="M_cpd15045_c0" stoichiometry="1"/>
</listOfReactants>
<listOfProducts>
<speciesReference species="M_cpd00004_c0" stoichiometry="1"/>
<speciesReference species="M_cpd00067_c0" stoichiometry="1"/>
<speciesReference species="M_cpd15046_c0" stoichiometry="1"/>
</listOfProducts>
<kineticLaw>
	<math xmlns="http://www.w3.org/1998/Math/MathML">
			<ci> FLUX_VALUE </ci>
	</math>
	<listOfParameters>
		<parameter id="LOWER_BOUND" value="-1000" name="mmol_per_gDW_per_hr"/>
		<parameter id="UPPER_BOUND" value="1000" name="mmol_per_gDW_per_hr"/>
		<parameter id="OBJECTIVE_COEFFICIENT" value="0"/>
		<parameter id="FLUX_VALUE" value="0.0" name="mmol_per_gDW_per_hr"/>
	</listOfParameters>
</kineticLaw>
</reaction>
<reaction id="R_rxn03248_c0" name="Hexanoyl_CoA_acetyl_CoA_C_acyltransferase_c0" reversible="true">
<notes>
<html:p>GENE_ASSOCIATION:(WP_209706096.1 or WP_209704946.1 or WP_209706057.1 or WP_209704976.1 or WP_209705628.1 or WP_209704376.1 or WP_209705243.1 or WP_209706063.1)</html:p>
<html:p>PROTEIN_ASSOCIATION:(WP_209706096.1 or WP_209704946.1 or WP_209706057.1 or WP_209704976.1 or WP_209705628.1 or WP_209704376.1 or WP_209705243.1 or WP_209706063.1)</html:p>
</notes>
<listOfReactants>
<speciesReference species="M_cpd00022_c0" stoichiometry="1"/>
<speciesReference species="M_cpd03124_c0" stoichiometry="1"/>
</listOfReactants>
<listOfProducts>
<speciesReference species="M_cpd00010_c0" stoichiometry="1"/>
<speciesReference species="M_cpd03121_c0" stoichiometry="1"/>
</listOfProducts>
<kineticLaw>
	<math xmlns="http://www.w3.org/1998/Math/MathML">
			<ci> FLUX_VALUE </ci>
	</math>
	<listOfParameters>
		<parameter id="LOWER_BOUND" value="-1000" name="mmol_per_gDW_per_hr"/>
		<parameter id="UPPER_BOUND" value="1000" name="mmol_per_gDW_per_hr"/>
		<parameter id="OBJECTIVE_COEFFICIENT" value="0"/>
		<parameter id="FLUX_VALUE" value="0.0" name="mmol_per_gDW_per_hr"/>
	</listOfParameters>
</kineticLaw>
</reaction>
<reaction id="R_rxn05516_c0" name="Cadmium_translocating_P_type_ATPase_c0" reversible="false">
<notes>
<html:p>GENE_ASSOCIATION:(WP_342452124.1 or WP_209705664.1 or WP_209705405.1 or WP_209703955.1 or WP_245189811.1 or WP_209705663.1 or WP_209705078.1 or WP_209704062.1)</html:p>
<html:p>PROTEIN_ASSOCIATION:(WP_342452124.1 or WP_209705664.1 or WP_209705405.1 or WP_209703955.1 or WP_245189811.1 or WP_209705663.1 or WP_209705078.1 or WP_209704062.1)</html:p>
</notes>
<listOfReactants>
<speciesReference species="M_cpd00001_c0" stoichiometry="1"/>
<speciesReference species="M_cpd00002_c0" stoichiometry="1"/>
<speciesReference species="M_cpd01012_c0" stoichiometry="1"/>
</listOfReactants>
<listOfProducts>
<speciesReference species="M_cpd00008_c0" stoichiometry="1"/>
<speciesReference species="M_cpd00009_c0" stoichiometry="1"/>
<speciesReference species="M_cpd00067_c0" stoichiometry="1"/>
<speciesReference species="M_cpd01012_e0" stoichiometry="1"/>
</listOfProducts>
<kineticLaw>
	<math xmlns="http://www.w3.org/1998/Math/MathML">
			<ci> FLUX_VALUE </ci>
	</math>
	<listOfParameters>
		<parameter id="LOWER_BOUND" value="0" name="mmol_per_gDW_per_hr"/>
		<parameter id="UPPER_BOUND" value="1000" name="mmol_per_gDW_per_hr"/>
		<parameter id="OBJECTIVE_COEFFICIENT" value="0"/>
		<parameter id="FLUX_VALUE" value="0.0" name="mmol_per_gDW_per_hr"/>
	</listOfParameters>
</kineticLaw>
</reaction>
<reaction id="R_rxn05142_c0" name="sinapoyl_aldehyde_NAD_oxidoreductase_c0" reversible="true">
<notes>
<html:p>GENE_ASSOCIATION:WP_209705834.1</html:p>
<html:p>PROTEIN_ASSOCIATION:WP_209705834.1</html:p>
</notes>
<listOfReactants>
<speciesReference species="M_cpd00001_c0" stoichiometry="1"/>
<speciesReference species="M_cpd00003_c0" stoichiometry="1"/>
<speciesReference species="M_cpd03333_c0" stoichiometry="1"/>
</listOfReactants>
<listOfProducts>
<speciesReference species="M_cpd00004_c0" stoichiometry="1"/>
<speciesReference species="M_cpd00067_c0" stoichiometry="2"/>
<speciesReference species="M_cpd00373_c0" stoichiometry="1"/>
</listOfProducts>
<kineticLaw>
	<math xmlns="http://www.w3.org/1998/Math/MathML">
			<ci> FLUX_VALUE </ci>
	</math>
	<listOfParameters>
		<parameter id="LOWER_BOUND" value="-1000" name="mmol_per_gDW_per_hr"/>
		<parameter id="UPPER_BOUND" value="1000" name="mmol_per_gDW_per_hr"/>
		<parameter id="OBJECTIVE_COEFFICIENT" value="0"/>
		<parameter id="FLUX_VALUE" value="0.0" name="mmol_per_gDW_per_hr"/>
	</listOfParameters>
</kineticLaw>
</reaction>
<reaction id="R_rxn05733_c0" name="O3_acetyl_L_serine_thiosulfate_2_amino_2_carboxyethyltransferase_reducing__L_cysteine_forming_c0" reversible="false">
<notes>
<html:p>GENE_ASSOCIATION:WP_209704670.1</html:p>
<html:p>PROTEIN_ASSOCIATION:WP_209704670.1</html:p>
</notes>
<listOfReactants>
<speciesReference species="M_cpd00268_c0" stoichiometry="1"/>
<speciesReference species="M_cpd00722_c0" stoichiometry="1"/>
<speciesReference species="M_cpd11421_c0" stoichiometry="1"/>
</listOfReactants>
<listOfProducts>
<speciesReference species="M_cpd00029_c0" stoichiometry="1"/>
<speciesReference species="M_cpd00067_c0" stoichiometry="1"/>
<speciesReference species="M_cpd00081_c0" stoichiometry="1"/>
<speciesReference species="M_cpd00084_c0" stoichiometry="1"/>
<speciesReference species="M_cpd11420_c0" stoichiometry="1"/>
</listOfProducts>
<kineticLaw>
	<math xmlns="http://www.w3.org/1998/Math/MathML">
			<ci> FLUX_VALUE </ci>
	</math>
	<listOfParameters>
		<parameter id="LOWER_BOUND" value="0" name="mmol_per_gDW_per_hr"/>
		<parameter id="UPPER_BOUND" value="1000" name="mmol_per_gDW_per_hr"/>
		<parameter id="OBJECTIVE_COEFFICIENT" value="0"/>
		<parameter id="FLUX_VALUE" value="0.0" name="mmol_per_gDW_per_hr"/>
	</listOfParameters>
</kineticLaw>
</reaction>
<reaction id="R_rxn02376_c0" name="R03316_c0" reversible="true">
<notes>
<html:p>GENE_ASSOCIATION:WP_209706153.1</html:p>
<html:p>PROTEIN_ASSOCIATION:WP_209706153.1</html:p>
</notes>
<listOfReactants>
<speciesReference species="M_cpd00213_c0" stoichiometry="1"/>
<speciesReference species="M_cpd03189_c0" stoichiometry="1"/>
</listOfReactants>
<listOfProducts>
<speciesReference species="M_cpd00056_c0" stoichiometry="1"/>
<speciesReference species="M_cpd00860_c0" stoichiometry="1"/>
</listOfProducts>
<kineticLaw>
	<math xmlns="http://www.w3.org/1998/Math/MathML">
			<ci> FLUX_VALUE </ci>
	</math>
	<listOfParameters>
		<parameter id="LOWER_BOUND" value="-1000" name="mmol_per_gDW_per_hr"/>
		<parameter id="UPPER_BOUND" value="1000" name="mmol_per_gDW_per_hr"/>
		<parameter id="OBJECTIVE_COEFFICIENT" value="0"/>
		<parameter id="FLUX_VALUE" value="0.0" name="mmol_per_gDW_per_hr"/>
	</listOfParameters>
</kineticLaw>
</reaction>
<reaction id="R_rxn10147_c0" name="ABC_5_RXNcp_c0" reversible="false">
<notes>
<html:p>GENE_ASSOCIATION:(WP_209704365.1 and Unknown and Unknown and WP_245189860.1)</html:p>
<html:p>PROTEIN_ASSOCIATION:(WP_209704365.1 and Unknown and Unknown and WP_245189860.1)</html:p>
</notes>
<listOfReactants>
<speciesReference species="M_cpd00001_c0" stoichiometry="1"/>
<speciesReference species="M_cpd00002_c0" stoichiometry="1"/>
<speciesReference species="M_cpd00635_e0" stoichiometry="1"/>
</listOfReactants>
<listOfProducts>
<speciesReference species="M_cpd00008_c0" stoichiometry="1"/>
<speciesReference species="M_cpd00009_c0" stoichiometry="1"/>
<speciesReference species="M_cpd00067_c0" stoichiometry="1"/>
<speciesReference species="M_cpd00635_c0" stoichiometry="1"/>
</listOfProducts>
<kineticLaw>
	<math xmlns="http://www.w3.org/1998/Math/MathML">
			<ci> FLUX_VALUE </ci>
	</math>
	<listOfParameters>
		<parameter id="LOWER_BOUND" value="0" name="mmol_per_gDW_per_hr"/>
		<parameter id="UPPER_BOUND" value="1000" name="mmol_per_gDW_per_hr"/>
		<parameter id="OBJECTIVE_COEFFICIENT" value="0"/>
		<parameter id="FLUX_VALUE" value="0.0" name="mmol_per_gDW_per_hr"/>
	</listOfParameters>
</kineticLaw>
</reaction>
<reaction id="R_rxn02279_c0" name="L_gulono_1_4_lactone_oxygen_2_oxidoreductase_c0" reversible="false">
<notes>
<html:p>GENE_ASSOCIATION:WP_209706329.1</html:p>
<html:p>PROTEIN_ASSOCIATION:WP_209706329.1</html:p>
</notes>
<listOfReactants>
<speciesReference species="M_cpd00007_c0" stoichiometry="1"/>
<speciesReference species="M_cpd00765_c0" stoichiometry="1"/>
</listOfReactants>
<listOfProducts>
<speciesReference species="M_cpd00025_c0" stoichiometry="1"/>
<speciesReference species="M_cpd02098_c0" stoichiometry="1"/>
</listOfProducts>
<kineticLaw>
	<math xmlns="http://www.w3.org/1998/Math/MathML">
			<ci> FLUX_VALUE </ci>
	</math>
	<listOfParameters>
		<parameter id="LOWER_BOUND" value="0" name="mmol_per_gDW_per_hr"/>
		<parameter id="UPPER_BOUND" value="1000" name="mmol_per_gDW_per_hr"/>
		<parameter id="OBJECTIVE_COEFFICIENT" value="0"/>
		<parameter id="FLUX_VALUE" value="0.0" name="mmol_per_gDW_per_hr"/>
	</listOfParameters>
</kineticLaw>
</reaction>
<reaction id="R_rxn00526_c0" name="L_arogenate_NADP_plus__oxidoreductase_c0" reversible="false">
<notes>
<html:p>GENE_ASSOCIATION:WP_209704919.1</html:p>
<html:p>PROTEIN_ASSOCIATION:WP_209704919.1</html:p>
</notes>
<listOfReactants>
<speciesReference species="M_cpd00006_c0" stoichiometry="1"/>
<speciesReference species="M_cpd00616_c0" stoichiometry="1"/>
</listOfReactants>
<listOfProducts>
<speciesReference species="M_cpd00005_c0" stoichiometry="1"/>
<speciesReference species="M_cpd00011_c0" stoichiometry="1"/>
<speciesReference species="M_cpd00069_c0" stoichiometry="1"/>
</listOfProducts>
<kineticLaw>
	<math xmlns="http://www.w3.org/1998/Math/MathML">
			<ci> FLUX_VALUE </ci>
	</math>
	<listOfParameters>
		<parameter id="LOWER_BOUND" value="0" name="mmol_per_gDW_per_hr"/>
		<parameter id="UPPER_BOUND" value="1000" name="mmol_per_gDW_per_hr"/>
		<parameter id="OBJECTIVE_COEFFICIENT" value="0"/>
		<parameter id="FLUX_VALUE" value="0.0" name="mmol_per_gDW_per_hr"/>
	</listOfParameters>
</kineticLaw>
</reaction>
<reaction id="R_rxn12512_c0" name="R_4_Phosphopantothenate_L_cysteine_ligase_c0" reversible="false">
<notes>
<html:p>GENE_ASSOCIATION:WP_209703937.1</html:p>
<html:p>PROTEIN_ASSOCIATION:WP_209703937.1</html:p>
</notes>
<listOfReactants>
<speciesReference species="M_cpd00002_c0" stoichiometry="1"/>
<speciesReference species="M_cpd00084_c0" stoichiometry="1"/>
<speciesReference species="M_cpd02201_c0" stoichiometry="1"/>
</listOfReactants>
<listOfProducts>
<speciesReference species="M_cpd00012_c0" stoichiometry="1"/>
<speciesReference species="M_cpd00018_c0" stoichiometry="1"/>
<speciesReference species="M_cpd00067_c0" stoichiometry="2"/>
<speciesReference species="M_cpd02666_c0" stoichiometry="1"/>
</listOfProducts>
<kineticLaw>
	<math xmlns="http://www.w3.org/1998/Math/MathML">
			<ci> FLUX_VALUE </ci>
	</math>
	<listOfParameters>
		<parameter id="LOWER_BOUND" value="0" name="mmol_per_gDW_per_hr"/>
		<parameter id="UPPER_BOUND" value="1000" name="mmol_per_gDW_per_hr"/>
		<parameter id="OBJECTIVE_COEFFICIENT" value="0"/>
		<parameter id="FLUX_VALUE" value="0.0" name="mmol_per_gDW_per_hr"/>
	</listOfParameters>
</kineticLaw>
</reaction>
<reaction id="R_rxn08669_c0" name="Glycerophosphodiester_phosphodiesterase_c0" reversible="true">
<notes>
<html:p>GENE_ASSOCIATION:(WP_209705220.1 or WP_209704434.1 or WP_209705782.1)</html:p>
<html:p>PROTEIN_ASSOCIATION:(WP_209705220.1 or WP_209704434.1 or WP_209705782.1)</html:p>
</notes>
<listOfReactants>
<speciesReference species="M_cpd00001_c0" stoichiometry="1"/>
<speciesReference species="M_cpd02090_c0" stoichiometry="1"/>
</listOfReactants>
<listOfProducts>
<speciesReference species="M_cpd00067_c0" stoichiometry="1"/>
<speciesReference species="M_cpd00080_c0" stoichiometry="1"/>
<speciesReference species="M_cpd00100_c0" stoichiometry="1"/>
</listOfProducts>
<kineticLaw>
	<math xmlns="http://www.w3.org/1998/Math/MathML">
			<ci> FLUX_VALUE </ci>
	</math>
	<listOfParameters>
		<parameter id="LOWER_BOUND" value="-1000" name="mmol_per_gDW_per_hr"/>
		<parameter id="UPPER_BOUND" value="1000" name="mmol_per_gDW_per_hr"/>
		<parameter id="OBJECTIVE_COEFFICIENT" value="0"/>
		<parameter id="FLUX_VALUE" value="0.0" name="mmol_per_gDW_per_hr"/>
	</listOfParameters>
</kineticLaw>
</reaction>
<reaction id="R_rxn00902_c0" name="acetyl_CoA_3_methyl_2_oxobutanoate_C_acetyltransferase_thioester_hydrolysing__carboxymethyl_forming_c0" reversible="false">
<notes>
<html:p>GENE_ASSOCIATION:(WP_209704184.1 or WP_209705115.1)</html:p>
<html:p>PROTEIN_ASSOCIATION:(WP_209704184.1 or WP_209705115.1)</html:p>
</notes>
<listOfReactants>
<speciesReference species="M_cpd00001_c0" stoichiometry="1"/>
<speciesReference species="M_cpd00022_c0" stoichiometry="1"/>
<speciesReference species="M_cpd00123_c0" stoichiometry="1"/>
</listOfReactants>
<listOfProducts>
<speciesReference species="M_cpd00010_c0" stoichiometry="1"/>
<speciesReference species="M_cpd00067_c0" stoichiometry="1"/>
<speciesReference species="M_cpd01646_c0" stoichiometry="1"/>
</listOfProducts>
<kineticLaw>
	<math xmlns="http://www.w3.org/1998/Math/MathML">
			<ci> FLUX_VALUE </ci>
	</math>
	<listOfParameters>
		<parameter id="LOWER_BOUND" value="0" name="mmol_per_gDW_per_hr"/>
		<parameter id="UPPER_BOUND" value="1000" name="mmol_per_gDW_per_hr"/>
		<parameter id="OBJECTIVE_COEFFICIENT" value="0"/>
		<parameter id="FLUX_VALUE" value="0.0" name="mmol_per_gDW_per_hr"/>
	</listOfParameters>
</kineticLaw>
</reaction>
<reaction id="R_rxn00658_c0" name="N_Acetyl_beta_alanine_amidohydrolase_c0" reversible="true">
<notes>
<html:p>GENE_ASSOCIATION:(WP_209705800.1 or WP_209705765.1)</html:p>
<html:p>PROTEIN_ASSOCIATION:(WP_209705800.1 or WP_209705765.1)</html:p>
</notes>
<listOfReactants>
<speciesReference species="M_cpd00001_c0" stoichiometry="1"/>
<speciesReference species="M_cpd00788_c0" stoichiometry="1"/>
</listOfReactants>
<listOfProducts>
<speciesReference species="M_cpd00029_c0" stoichiometry="1"/>
<speciesReference species="M_cpd00085_c0" stoichiometry="1"/>
</listOfProducts>
<kineticLaw>
	<math xmlns="http://www.w3.org/1998/Math/MathML">
			<ci> FLUX_VALUE </ci>
	</math>
	<listOfParameters>
		<parameter id="LOWER_BOUND" value="-1000" name="mmol_per_gDW_per_hr"/>
		<parameter id="UPPER_BOUND" value="1000" name="mmol_per_gDW_per_hr"/>
		<parameter id="OBJECTIVE_COEFFICIENT" value="0"/>
		<parameter id="FLUX_VALUE" value="0.0" name="mmol_per_gDW_per_hr"/>
	</listOfParameters>
</kineticLaw>
</reaction>
<reaction id="R_rxn00449_c0" name="R00647_c0" reversible="true">
<notes>
<html:p>GENE_ASSOCIATION:WP_209706329.1</html:p>
<html:p>PROTEIN_ASSOCIATION:WP_209706329.1</html:p>
</notes>
<listOfReactants>
<speciesReference species="M_cpd00059_c0" stoichiometry="1"/>
<speciesReference species="M_cpd00067_c0" stoichiometry="1"/>
</listOfReactants>
<listOfProducts>
<speciesReference species="M_cpd02098_c0" stoichiometry="1"/>
</listOfProducts>
<kineticLaw>
	<math xmlns="http://www.w3.org/1998/Math/MathML">
			<ci> FLUX_VALUE </ci>
	</math>
	<listOfParameters>
		<parameter id="LOWER_BOUND" value="-1000" name="mmol_per_gDW_per_hr"/>
		<parameter id="UPPER_BOUND" value="1000" name="mmol_per_gDW_per_hr"/>
		<parameter id="OBJECTIVE_COEFFICIENT" value="0"/>
		<parameter id="FLUX_VALUE" value="0.0" name="mmol_per_gDW_per_hr"/>
	</listOfParameters>
</kineticLaw>
</reaction>
<reaction id="R_rxn06672_c0" name="biotin_carboxyl_carrier_protein_carbon_dioxide_ligase_ADP_forming_c0" reversible="true">
<notes>
<html:p>GENE_ASSOCIATION:(Unknown and WP_209705721.1 and Unknown and WP_209705721.1)</html:p>
<html:p>PROTEIN_ASSOCIATION:(Unknown and WP_209705721.1 and Unknown and WP_209705721.1)</html:p>
</notes>
<listOfReactants>
<speciesReference species="M_cpd00002_c0" stoichiometry="1"/>
<speciesReference species="M_cpd00242_c0" stoichiometry="1"/>
<speciesReference species="M_cpd12848_c0" stoichiometry="1"/>
</listOfReactants>
<listOfProducts>
<speciesReference species="M_cpd00008_c0" stoichiometry="1"/>
<speciesReference species="M_cpd00009_c0" stoichiometry="1"/>
<speciesReference species="M_cpd00067_c0" stoichiometry="1"/>
<speciesReference species="M_cpd12543_c0" stoichiometry="1"/>
</listOfProducts>
<kineticLaw>
	<math xmlns="http://www.w3.org/1998/Math/MathML">
			<ci> FLUX_VALUE </ci>
	</math>
	<listOfParameters>
		<parameter id="LOWER_BOUND" value="-1000" name="mmol_per_gDW_per_hr"/>
		<parameter id="UPPER_BOUND" value="1000" name="mmol_per_gDW_per_hr"/>
		<parameter id="OBJECTIVE_COEFFICIENT" value="0"/>
		<parameter id="FLUX_VALUE" value="0.0" name="mmol_per_gDW_per_hr"/>
	</listOfParameters>
</kineticLaw>
</reaction>
<reaction id="R_rxn02961_c0" name="CTP_ethanolamine_phosphate_cytidylyltransferase_c0" reversible="true">
<notes>
<html:p>GENE_ASSOCIATION:WP_342452066.1</html:p>
<html:p>PROTEIN_ASSOCIATION:WP_342452066.1</html:p>
</notes>
<listOfReactants>
<speciesReference species="M_cpd00052_c0" stoichiometry="1"/>
<speciesReference species="M_cpd02233_c0" stoichiometry="1"/>
</listOfReactants>
<listOfProducts>
<speciesReference species="M_cpd00012_c0" stoichiometry="1"/>
<speciesReference species="M_cpd00067_c0" stoichiometry="1"/>
<speciesReference species="M_cpd03379_c0" stoichiometry="1"/>
</listOfProducts>
<kineticLaw>
	<math xmlns="http://www.w3.org/1998/Math/MathML">
			<ci> FLUX_VALUE </ci>
	</math>
	<listOfParameters>
		<parameter id="LOWER_BOUND" value="-1000" name="mmol_per_gDW_per_hr"/>
		<parameter id="UPPER_BOUND" value="1000" name="mmol_per_gDW_per_hr"/>
		<parameter id="OBJECTIVE_COEFFICIENT" value="0"/>
		<parameter id="FLUX_VALUE" value="0.0" name="mmol_per_gDW_per_hr"/>
	</listOfParameters>
</kineticLaw>
</reaction>
<reaction id="R_rxn00649_c0" name="O3_acetyl_L_serine_hydrogen_sulfide_2_amino_2_carboxyethyltransferase_c0" reversible="false">
<notes>
<html:p>GENE_ASSOCIATION:WP_209704670.1</html:p>
<html:p>PROTEIN_ASSOCIATION:WP_209704670.1</html:p>
</notes>
<listOfReactants>
<speciesReference species="M_cpd00239_c0" stoichiometry="1"/>
<speciesReference species="M_cpd00722_c0" stoichiometry="1"/>
</listOfReactants>
<listOfProducts>
<speciesReference species="M_cpd00029_c0" stoichiometry="1"/>
<speciesReference species="M_cpd00084_c0" stoichiometry="1"/>
</listOfProducts>
<kineticLaw>
	<math xmlns="http://www.w3.org/1998/Math/MathML">
			<ci> FLUX_VALUE </ci>
	</math>
	<listOfParameters>
		<parameter id="LOWER_BOUND" value="0" name="mmol_per_gDW_per_hr"/>
		<parameter id="UPPER_BOUND" value="1000" name="mmol_per_gDW_per_hr"/>
		<parameter id="OBJECTIVE_COEFFICIENT" value="0"/>
		<parameter id="FLUX_VALUE" value="0.0" name="mmol_per_gDW_per_hr"/>
	</listOfParameters>
</kineticLaw>
</reaction>
<reaction id="R_rxn01739_c0" name="ATP_shikimate_3_phosphotransferase_c0" reversible="true">
<notes>
<html:p>GENE_ASSOCIATION:WP_342452048.1</html:p>
<html:p>PROTEIN_ASSOCIATION:WP_342452048.1</html:p>
</notes>
<listOfReactants>
<speciesReference species="M_cpd00002_c0" stoichiometry="1"/>
<speciesReference species="M_cpd00383_c0" stoichiometry="1"/>
</listOfReactants>
<listOfProducts>
<speciesReference species="M_cpd00008_c0" stoichiometry="1"/>
<speciesReference species="M_cpd00067_c0" stoichiometry="1"/>
<speciesReference species="M_cpd02030_c0" stoichiometry="1"/>
</listOfProducts>
<kineticLaw>
	<math xmlns="http://www.w3.org/1998/Math/MathML">
			<ci> FLUX_VALUE </ci>
	</math>
	<listOfParameters>
		<parameter id="LOWER_BOUND" value="-1000" name="mmol_per_gDW_per_hr"/>
		<parameter id="UPPER_BOUND" value="1000" name="mmol_per_gDW_per_hr"/>
		<parameter id="OBJECTIVE_COEFFICIENT" value="0"/>
		<parameter id="FLUX_VALUE" value="0.0" name="mmol_per_gDW_per_hr"/>
	</listOfParameters>
</kineticLaw>
</reaction>
<reaction id="R_rxn00641_c0" name="GTP_alpha_D_mannose_1_phosphate_guanylyltransferase_c0" reversible="true">
<notes>
<html:p>GENE_ASSOCIATION:(WP_209705151.1 or WP_209705151.1)</html:p>
<html:p>PROTEIN_ASSOCIATION:(WP_209705151.1 or WP_209705151.1)</html:p>
</notes>
<listOfReactants>
<speciesReference species="M_cpd00038_c0" stoichiometry="1"/>
<speciesReference species="M_cpd00485_c0" stoichiometry="1"/>
</listOfReactants>
<listOfProducts>
<speciesReference species="M_cpd00012_c0" stoichiometry="1"/>
<speciesReference species="M_cpd00083_c0" stoichiometry="1"/>
</listOfProducts>
<kineticLaw>
	<math xmlns="http://www.w3.org/1998/Math/MathML">
			<ci> FLUX_VALUE </ci>
	</math>
	<listOfParameters>
		<parameter id="LOWER_BOUND" value="-1000" name="mmol_per_gDW_per_hr"/>
		<parameter id="UPPER_BOUND" value="1000" name="mmol_per_gDW_per_hr"/>
		<parameter id="OBJECTIVE_COEFFICIENT" value="0"/>
		<parameter id="FLUX_VALUE" value="0.0" name="mmol_per_gDW_per_hr"/>
	</listOfParameters>
</kineticLaw>
</reaction>
<reaction id="R_rxn11743_c0" name="betaine_aldehyde_oxygen_oxidoreductase_c0" reversible="true">
<notes>
<html:p>GENE_ASSOCIATION:WP_209703985.1</html:p>
<html:p>PROTEIN_ASSOCIATION:WP_209703985.1</html:p>
</notes>
<listOfReactants>
<speciesReference species="M_cpd00001_c0" stoichiometry="1"/>
<speciesReference species="M_cpd00007_c0" stoichiometry="1"/>
<speciesReference species="M_cpd00447_c0" stoichiometry="1"/>
</listOfReactants>
<listOfProducts>
<speciesReference species="M_cpd00025_c0" stoichiometry="1"/>
<speciesReference species="M_cpd00067_c0" stoichiometry="1"/>
<speciesReference species="M_cpd00540_c0" stoichiometry="1"/>
</listOfProducts>
<kineticLaw>
	<math xmlns="http://www.w3.org/1998/Math/MathML">
			<ci> FLUX_VALUE </ci>
	</math>
	<listOfParameters>
		<parameter id="LOWER_BOUND" value="-1000" name="mmol_per_gDW_per_hr"/>
		<parameter id="UPPER_BOUND" value="1000" name="mmol_per_gDW_per_hr"/>
		<parameter id="OBJECTIVE_COEFFICIENT" value="0"/>
		<parameter id="FLUX_VALUE" value="0.0" name="mmol_per_gDW_per_hr"/>
	</listOfParameters>
</kineticLaw>
</reaction>
<reaction id="R_rxn07434_c0" name="R07603_c0" reversible="false">
<notes>
<html:p>GENE_ASSOCIATION:(WP_209705416.1 and WP_209705415.1)</html:p>
<html:p>PROTEIN_ASSOCIATION:(WP_209705416.1 and WP_209705415.1)</html:p>
</notes>
<listOfReactants>
<speciesReference species="M_cpd00056_c0" stoichiometry="1"/>
<speciesReference species="M_cpd00067_c0" stoichiometry="1"/>
<speciesReference species="M_cpd00508_c0" stoichiometry="1"/>
</listOfReactants>
<listOfProducts>
<speciesReference species="M_cpd00011_c0" stoichiometry="1"/>
<speciesReference species="M_cpd14702_c0" stoichiometry="1"/>
</listOfProducts>
<kineticLaw>
	<math xmlns="http://www.w3.org/1998/Math/MathML">
			<ci> FLUX_VALUE </ci>
	</math>
	<listOfParameters>
		<parameter id="LOWER_BOUND" value="0" name="mmol_per_gDW_per_hr"/>
		<parameter id="UPPER_BOUND" value="1000" name="mmol_per_gDW_per_hr"/>
		<parameter id="OBJECTIVE_COEFFICIENT" value="0"/>
		<parameter id="FLUX_VALUE" value="0.0" name="mmol_per_gDW_per_hr"/>
	</listOfParameters>
</kineticLaw>
</reaction>
<reaction id="R_rxn01974_c0" name="LL_2_6_Diaminoheptanedioate_2_epimerase_c0" reversible="true">
<notes>
<html:p>GENE_ASSOCIATION:WP_209706472.1</html:p>
<html:p>PROTEIN_ASSOCIATION:WP_209706472.1</html:p>
</notes>
<listOfReactants>
<speciesReference species="M_cpd00504_c0" stoichiometry="1"/>
</listOfReactants>
<listOfProducts>
<speciesReference species="M_cpd00516_c0" stoichiometry="1"/>
</listOfProducts>
<kineticLaw>
	<math xmlns="http://www.w3.org/1998/Math/MathML">
			<ci> FLUX_VALUE </ci>
	</math>
	<listOfParameters>
		<parameter id="LOWER_BOUND" value="-1000" name="mmol_per_gDW_per_hr"/>
		<parameter id="UPPER_BOUND" value="1000" name="mmol_per_gDW_per_hr"/>
		<parameter id="OBJECTIVE_COEFFICIENT" value="0"/>
		<parameter id="FLUX_VALUE" value="0.0" name="mmol_per_gDW_per_hr"/>
	</listOfParameters>
</kineticLaw>
</reaction>
<reaction id="R_rxn00242_c0" name="guanosine_3_5_bisdiphosphate_3_diphosphohydrolase_c0" reversible="false">
<notes>
<html:p>GENE_ASSOCIATION:WP_209704189.1</html:p>
<html:p>PROTEIN_ASSOCIATION:WP_209704189.1</html:p>
</notes>
<listOfReactants>
<speciesReference species="M_cpd00001_c0" stoichiometry="1"/>
<speciesReference species="M_cpd00905_c0" stoichiometry="1"/>
</listOfReactants>
<listOfProducts>
<speciesReference species="M_cpd00012_c0" stoichiometry="1"/>
<speciesReference species="M_cpd00031_c0" stoichiometry="1"/>
</listOfProducts>
<kineticLaw>
	<math xmlns="http://www.w3.org/1998/Math/MathML">
			<ci> FLUX_VALUE </ci>
	</math>
	<listOfParameters>
		<parameter id="LOWER_BOUND" value="0" name="mmol_per_gDW_per_hr"/>
		<parameter id="UPPER_BOUND" value="1000" name="mmol_per_gDW_per_hr"/>
		<parameter id="OBJECTIVE_COEFFICIENT" value="0"/>
		<parameter id="FLUX_VALUE" value="0.0" name="mmol_per_gDW_per_hr"/>
	</listOfParameters>
</kineticLaw>
</reaction>
<reaction id="R_rxn12641_c0" name="RXN0_6977c_c0" reversible="true">
<notes>
<html:p>GENE_ASSOCIATION:((WP_209704246.1 or WP_209706041.1) or WP_209705987.1 or WP_209704005.1)</html:p>
<html:p>PROTEIN_ASSOCIATION:((WP_209704246.1 or WP_209706041.1) or WP_209705987.1 or WP_209704005.1)</html:p>
</notes>
<listOfReactants>
<speciesReference species="M_cpd00001_c0" stoichiometry="1"/>
<speciesReference species="M_cpd11585_c0" stoichiometry="1"/>
</listOfReactants>
<listOfProducts>
<speciesReference species="M_cpd00033_c0" stoichiometry="1"/>
<speciesReference species="M_cpd00035_c0" stoichiometry="1"/>
</listOfProducts>
<kineticLaw>
	<math xmlns="http://www.w3.org/1998/Math/MathML">
			<ci> FLUX_VALUE </ci>
	</math>
	<listOfParameters>
		<parameter id="LOWER_BOUND" value="-1000" name="mmol_per_gDW_per_hr"/>
		<parameter id="UPPER_BOUND" value="1000" name="mmol_per_gDW_per_hr"/>
		<parameter id="OBJECTIVE_COEFFICIENT" value="0"/>
		<parameter id="FLUX_VALUE" value="0.0" name="mmol_per_gDW_per_hr"/>
	</listOfParameters>
</kineticLaw>
</reaction>
<reaction id="R_rxn08971_c0" name="NADH_dehydrogenase_menaquinone_8__0_protons_c0" reversible="false">
<notes>
<html:p>GENE_ASSOCIATION:WP_209706321.1</html:p>
<html:p>PROTEIN_ASSOCIATION:WP_209706321.1</html:p>
</notes>
<listOfReactants>
<speciesReference species="M_cpd00004_c0" stoichiometry="1"/>
<speciesReference species="M_cpd00067_c0" stoichiometry="1"/>
<speciesReference species="M_cpd15500_c0" stoichiometry="1"/>
</listOfReactants>
<listOfProducts>
<speciesReference species="M_cpd00003_c0" stoichiometry="1"/>
<speciesReference species="M_cpd15499_c0" stoichiometry="1"/>
</listOfProducts>
<kineticLaw>
	<math xmlns="http://www.w3.org/1998/Math/MathML">
			<ci> FLUX_VALUE </ci>
	</math>
	<listOfParameters>
		<parameter id="LOWER_BOUND" value="0" name="mmol_per_gDW_per_hr"/>
		<parameter id="UPPER_BOUND" value="1000" name="mmol_per_gDW_per_hr"/>
		<parameter id="OBJECTIVE_COEFFICIENT" value="0"/>
		<parameter id="FLUX_VALUE" value="0.0" name="mmol_per_gDW_per_hr"/>
	</listOfParameters>
</kineticLaw>
</reaction>
<reaction id="R_rxn01635_c0" name="1_Pyrroline_4_hydroxy_2_carboxylate_aminohydrolase_decyclizing_c0" reversible="false">
<notes>
<html:p>GENE_ASSOCIATION:WP_209705633.1</html:p>
<html:p>PROTEIN_ASSOCIATION:WP_209705633.1</html:p>
</notes>
<listOfReactants>
<speciesReference species="M_cpd00013_c0" stoichiometry="1"/>
<speciesReference species="M_cpd00340_c0" stoichiometry="1"/>
</listOfReactants>
<listOfProducts>
<speciesReference species="M_cpd00001_c0" stoichiometry="1"/>
<speciesReference species="M_cpd00067_c0" stoichiometry="1"/>
<speciesReference species="M_cpd02626_c0" stoichiometry="1"/>
</listOfProducts>
<kineticLaw>
	<math xmlns="http://www.w3.org/1998/Math/MathML">
			<ci> FLUX_VALUE </ci>
	</math>
	<listOfParameters>
		<parameter id="LOWER_BOUND" value="0" name="mmol_per_gDW_per_hr"/>
		<parameter id="UPPER_BOUND" value="1000" name="mmol_per_gDW_per_hr"/>
		<parameter id="OBJECTIVE_COEFFICIENT" value="0"/>
		<parameter id="FLUX_VALUE" value="0.0" name="mmol_per_gDW_per_hr"/>
	</listOfParameters>
</kineticLaw>
</reaction>
<reaction id="R_rxn03887_c0" name="galactarate_hydro_lyase_5_dehydro_4_deoxy_D_glucarate_forming_c0" reversible="false">
<notes>
<html:p>GENE_ASSOCIATION:WP_209704310.1</html:p>
<html:p>PROTEIN_ASSOCIATION:WP_209704310.1</html:p>
</notes>
<listOfReactants>
<speciesReference species="M_cpd00652_c0" stoichiometry="1"/>
</listOfReactants>
<listOfProducts>
<speciesReference species="M_cpd00001_c0" stoichiometry="1"/>
<speciesReference species="M_cpd00515_c0" stoichiometry="1"/>
</listOfProducts>
<kineticLaw>
	<math xmlns="http://www.w3.org/1998/Math/MathML">
			<ci> FLUX_VALUE </ci>
	</math>
	<listOfParameters>
		<parameter id="LOWER_BOUND" value="0" name="mmol_per_gDW_per_hr"/>
		<parameter id="UPPER_BOUND" value="1000" name="mmol_per_gDW_per_hr"/>
		<parameter id="OBJECTIVE_COEFFICIENT" value="0"/>
		<parameter id="FLUX_VALUE" value="0.0" name="mmol_per_gDW_per_hr"/>
	</listOfParameters>
</kineticLaw>
</reaction>
<reaction id="R_rxn00060_c0" name="porphobilinogen_4_2_carboxyethyl_3_carboxymethylpyrrol_2_ylmethyltransferase_hydrolysing_c0" reversible="false">
<notes>
<html:p>GENE_ASSOCIATION:WP_209705839.1</html:p>
<html:p>PROTEIN_ASSOCIATION:WP_209705839.1</html:p>
</notes>
<listOfReactants>
<speciesReference species="M_cpd00001_c0" stoichiometry="1"/>
<speciesReference species="M_cpd00689_c0" stoichiometry="4"/>
</listOfReactants>
<listOfProducts>
<speciesReference species="M_cpd00013_c0" stoichiometry="4"/>
<speciesReference species="M_cpd00755_c0" stoichiometry="1"/>
</listOfProducts>
<kineticLaw>
	<math xmlns="http://www.w3.org/1998/Math/MathML">
			<ci> FLUX_VALUE </ci>
	</math>
	<listOfParameters>
		<parameter id="LOWER_BOUND" value="0" name="mmol_per_gDW_per_hr"/>
		<parameter id="UPPER_BOUND" value="1000" name="mmol_per_gDW_per_hr"/>
		<parameter id="OBJECTIVE_COEFFICIENT" value="0"/>
		<parameter id="FLUX_VALUE" value="0.0" name="mmol_per_gDW_per_hr"/>
	</listOfParameters>
</kineticLaw>
</reaction>
<reaction id="R_rxn05350_c0" name="hexanoyl_acyl_carrier_protein_malonyl_acyl_carrier_protein_C_acyltransferase_decarboxylating_c0" reversible="false">
<notes>
<html:p>GENE_ASSOCIATION:((WP_342452088.1 or WP_209704224.1) and WP_209704225.1)</html:p>
<html:p>PROTEIN_ASSOCIATION:((WP_342452088.1 or WP_209704224.1) and WP_209704225.1)</html:p>
</notes>
<listOfReactants>
<speciesReference species="M_cpd00067_c0" stoichiometry="1"/>
<speciesReference species="M_cpd11472_c0" stoichiometry="1"/>
<speciesReference species="M_cpd11492_c0" stoichiometry="1"/>
</listOfReactants>
<listOfProducts>
<speciesReference species="M_cpd00011_c0" stoichiometry="1"/>
<speciesReference species="M_cpd11490_c0" stoichiometry="1"/>
<speciesReference species="M_cpd11493_c0" stoichiometry="1"/>
</listOfProducts>
<kineticLaw>
	<math xmlns="http://www.w3.org/1998/Math/MathML">
			<ci> FLUX_VALUE </ci>
	</math>
	<listOfParameters>
		<parameter id="LOWER_BOUND" value="0" name="mmol_per_gDW_per_hr"/>
		<parameter id="UPPER_BOUND" value="1000" name="mmol_per_gDW_per_hr"/>
		<parameter id="OBJECTIVE_COEFFICIENT" value="0"/>
		<parameter id="FLUX_VALUE" value="0.0" name="mmol_per_gDW_per_hr"/>
	</listOfParameters>
</kineticLaw>
</reaction>
<reaction id="R_rxn08838_c0" name="Lysophospholipase_L2_2_acylglycerophosphoethanolamine__n_C12_0_c0" reversible="true">
<notes>
<html:p>GENE_ASSOCIATION:(WP_209705452.1 or WP_209705329.1)</html:p>
<html:p>PROTEIN_ASSOCIATION:(WP_209705452.1 or WP_209705329.1)</html:p>
</notes>
<listOfReactants>
<speciesReference species="M_cpd00001_c0" stoichiometry="1"/>
<speciesReference species="M_cpd15336_c0" stoichiometry="1"/>
</listOfReactants>
<listOfProducts>
<speciesReference species="M_cpd00067_c0" stoichiometry="1"/>
<speciesReference species="M_cpd00908_c0" stoichiometry="1"/>
<speciesReference species="M_cpd01741_c0" stoichiometry="1"/>
</listOfProducts>
<kineticLaw>
	<math xmlns="http://www.w3.org/1998/Math/MathML">
			<ci> FLUX_VALUE </ci>
	</math>
	<listOfParameters>
		<parameter id="LOWER_BOUND" value="-1000" name="mmol_per_gDW_per_hr"/>
		<parameter id="UPPER_BOUND" value="1000" name="mmol_per_gDW_per_hr"/>
		<parameter id="OBJECTIVE_COEFFICIENT" value="0"/>
		<parameter id="FLUX_VALUE" value="0.0" name="mmol_per_gDW_per_hr"/>
	</listOfParameters>
</kineticLaw>
</reaction>
<reaction id="R_rxn00780_c0" name="ATP_D_glyceraldehyde_3_phosphotransferase_c0" reversible="true">
<notes>
<html:p>GENE_ASSOCIATION:WP_209704995.1</html:p>
<html:p>PROTEIN_ASSOCIATION:WP_209704995.1</html:p>
</notes>
<listOfReactants>
<speciesReference species="M_cpd00002_c0" stoichiometry="1"/>
<speciesReference species="M_cpd00448_c0" stoichiometry="1"/>
</listOfReactants>
<listOfProducts>
<speciesReference species="M_cpd00008_c0" stoichiometry="1"/>
<speciesReference species="M_cpd00067_c0" stoichiometry="1"/>
<speciesReference species="M_cpd00102_c0" stoichiometry="1"/>
</listOfProducts>
<kineticLaw>
	<math xmlns="http://www.w3.org/1998/Math/MathML">
			<ci> FLUX_VALUE </ci>
	</math>
	<listOfParameters>
		<parameter id="LOWER_BOUND" value="-1000" name="mmol_per_gDW_per_hr"/>
		<parameter id="UPPER_BOUND" value="1000" name="mmol_per_gDW_per_hr"/>
		<parameter id="OBJECTIVE_COEFFICIENT" value="0"/>
		<parameter id="FLUX_VALUE" value="0.0" name="mmol_per_gDW_per_hr"/>
	</listOfParameters>
</kineticLaw>
</reaction>
<reaction id="R_rxn00148_c0" name="ATP_pyruvate_2_O_phosphotransferase_c0" reversible="true">
<notes>
<html:p>GENE_ASSOCIATION:WP_209704526.1</html:p>
<html:p>PROTEIN_ASSOCIATION:WP_209704526.1</html:p>
</notes>
<listOfReactants>
<speciesReference species="M_cpd00002_c0" stoichiometry="1"/>
<speciesReference species="M_cpd00020_c0" stoichiometry="1"/>
</listOfReactants>
<listOfProducts>
<speciesReference species="M_cpd00008_c0" stoichiometry="1"/>
<speciesReference species="M_cpd00061_c0" stoichiometry="1"/>
<speciesReference species="M_cpd00067_c0" stoichiometry="1"/>
</listOfProducts>
<kineticLaw>
	<math xmlns="http://www.w3.org/1998/Math/MathML">
			<ci> FLUX_VALUE </ci>
	</math>
	<listOfParameters>
		<parameter id="LOWER_BOUND" value="-1000" name="mmol_per_gDW_per_hr"/>
		<parameter id="UPPER_BOUND" value="1000" name="mmol_per_gDW_per_hr"/>
		<parameter id="OBJECTIVE_COEFFICIENT" value="0"/>
		<parameter id="FLUX_VALUE" value="0.0" name="mmol_per_gDW_per_hr"/>
	</listOfParameters>
</kineticLaw>
</reaction>
<reaction id="R_rxn01102_c0" name="ATP_R_glycerate_3_phosphotransferase_c0" reversible="true">
<notes>
<html:p>GENE_ASSOCIATION:(WP_209704995.1 or WP_209704427.1)</html:p>
<html:p>PROTEIN_ASSOCIATION:(WP_209704995.1 or WP_209704427.1)</html:p>
</notes>
<listOfReactants>
<speciesReference species="M_cpd00002_c0" stoichiometry="1"/>
<speciesReference species="M_cpd00223_c0" stoichiometry="1"/>
</listOfReactants>
<listOfProducts>
<speciesReference species="M_cpd00008_c0" stoichiometry="1"/>
<speciesReference species="M_cpd00067_c0" stoichiometry="1"/>
<speciesReference species="M_cpd00169_c0" stoichiometry="1"/>
</listOfProducts>
<kineticLaw>
	<math xmlns="http://www.w3.org/1998/Math/MathML">
			<ci> FLUX_VALUE </ci>
	</math>
	<listOfParameters>
		<parameter id="LOWER_BOUND" value="-1000" name="mmol_per_gDW_per_hr"/>
		<parameter id="UPPER_BOUND" value="1000" name="mmol_per_gDW_per_hr"/>
		<parameter id="OBJECTIVE_COEFFICIENT" value="0"/>
		<parameter id="FLUX_VALUE" value="0.0" name="mmol_per_gDW_per_hr"/>
	</listOfParameters>
</kineticLaw>
</reaction>
<reaction id="R_rxn03906_c0" name="1_hydroxy_2_naphthoate_NADH_oxygen_oxidoreductase_2_hydroxylating__decarboxylating_c0" reversible="false">
<notes>
<html:p>GENE_ASSOCIATION:WP_209705266.1</html:p>
<html:p>PROTEIN_ASSOCIATION:WP_209705266.1</html:p>
</notes>
<listOfReactants>
<speciesReference species="M_cpd00004_c0" stoichiometry="1"/>
<speciesReference species="M_cpd00007_c0" stoichiometry="1"/>
<speciesReference species="M_cpd00067_c0" stoichiometry="2"/>
<speciesReference species="M_cpd02045_c0" stoichiometry="1"/>
</listOfReactants>
<listOfProducts>
<speciesReference species="M_cpd00001_c0" stoichiometry="1"/>
<speciesReference species="M_cpd00003_c0" stoichiometry="1"/>
<speciesReference species="M_cpd00011_c0" stoichiometry="1"/>
<speciesReference species="M_cpd01932_c0" stoichiometry="1"/>
</listOfProducts>
<kineticLaw>
	<math xmlns="http://www.w3.org/1998/Math/MathML">
			<ci> FLUX_VALUE </ci>
	</math>
	<listOfParameters>
		<parameter id="LOWER_BOUND" value="0" name="mmol_per_gDW_per_hr"/>
		<parameter id="UPPER_BOUND" value="1000" name="mmol_per_gDW_per_hr"/>
		<parameter id="OBJECTIVE_COEFFICIENT" value="0"/>
		<parameter id="FLUX_VALUE" value="0.0" name="mmol_per_gDW_per_hr"/>
	</listOfParameters>
</kineticLaw>
</reaction>
<reaction id="R_rxn05358_c0" name="2_methylbutanoyl_CoA_acyl_carrier_protein_transferase_c0" reversible="true">
<notes>
<html:p>GENE_ASSOCIATION:WP_209704226.1</html:p>
<html:p>PROTEIN_ASSOCIATION:WP_209704226.1</html:p>
</notes>
<listOfReactants>
<speciesReference species="M_cpd00760_c0" stoichiometry="1"/>
<speciesReference species="M_cpd11493_c0" stoichiometry="1"/>
</listOfReactants>
<listOfProducts>
<speciesReference species="M_cpd00010_c0" stoichiometry="1"/>
<speciesReference species="M_cpd00067_c0" stoichiometry="1"/>
<speciesReference species="M_cpd11495_c0" stoichiometry="1"/>
</listOfProducts>
<kineticLaw>
	<math xmlns="http://www.w3.org/1998/Math/MathML">
			<ci> FLUX_VALUE </ci>
	</math>
	<listOfParameters>
		<parameter id="LOWER_BOUND" value="-1000" name="mmol_per_gDW_per_hr"/>
		<parameter id="UPPER_BOUND" value="1000" name="mmol_per_gDW_per_hr"/>
		<parameter id="OBJECTIVE_COEFFICIENT" value="0"/>
		<parameter id="FLUX_VALUE" value="0.0" name="mmol_per_gDW_per_hr"/>
	</listOfParameters>
</kineticLaw>
</reaction>
<reaction id="R_rxn01863_c0" name="4_aminobenzoate_NADH_oxygen_oxidoreductase_1_hydroxylating__decarboxylating_c0" reversible="true">
<notes>
<html:p>GENE_ASSOCIATION:WP_209705773.1</html:p>
<html:p>PROTEIN_ASSOCIATION:WP_209705773.1</html:p>
</notes>
<listOfReactants>
<speciesReference species="M_cpd00004_c0" stoichiometry="1"/>
<speciesReference species="M_cpd00007_c0" stoichiometry="1"/>
<speciesReference species="M_cpd00067_c0" stoichiometry="2"/>
<speciesReference species="M_cpd00443_c0" stoichiometry="1"/>
</listOfReactants>
<listOfProducts>
<speciesReference species="M_cpd00001_c0" stoichiometry="1"/>
<speciesReference species="M_cpd00003_c0" stoichiometry="1"/>
<speciesReference species="M_cpd00011_c0" stoichiometry="1"/>
<speciesReference species="M_cpd01584_c0" stoichiometry="1"/>
</listOfProducts>
<kineticLaw>
	<math xmlns="http://www.w3.org/1998/Math/MathML">
			<ci> FLUX_VALUE </ci>
	</math>
	<listOfParameters>
		<parameter id="LOWER_BOUND" value="-1000" name="mmol_per_gDW_per_hr"/>
		<parameter id="UPPER_BOUND" value="1000" name="mmol_per_gDW_per_hr"/>
		<parameter id="OBJECTIVE_COEFFICIENT" value="0"/>
		<parameter id="FLUX_VALUE" value="0.0" name="mmol_per_gDW_per_hr"/>
	</listOfParameters>
</kineticLaw>
</reaction>
<reaction id="R_rxn00100_c0" name="ATP_dephospho_CoA_3_phosphotransferase_c0" reversible="false">
<notes>
<html:p>GENE_ASSOCIATION:WP_209704462.1</html:p>
<html:p>PROTEIN_ASSOCIATION:WP_209704462.1</html:p>
</notes>
<listOfReactants>
<speciesReference species="M_cpd00002_c0" stoichiometry="1"/>
<speciesReference species="M_cpd00655_c0" stoichiometry="1"/>
</listOfReactants>
<listOfProducts>
<speciesReference species="M_cpd00008_c0" stoichiometry="1"/>
<speciesReference species="M_cpd00010_c0" stoichiometry="1"/>
<speciesReference species="M_cpd00067_c0" stoichiometry="1"/>
</listOfProducts>
<kineticLaw>
	<math xmlns="http://www.w3.org/1998/Math/MathML">
			<ci> FLUX_VALUE </ci>
	</math>
	<listOfParameters>
		<parameter id="LOWER_BOUND" value="0" name="mmol_per_gDW_per_hr"/>
		<parameter id="UPPER_BOUND" value="1000" name="mmol_per_gDW_per_hr"/>
		<parameter id="OBJECTIVE_COEFFICIENT" value="0"/>
		<parameter id="FLUX_VALUE" value="0.0" name="mmol_per_gDW_per_hr"/>
	</listOfParameters>
</kineticLaw>
</reaction>
<reaction id="R_rxn03482_c0" name="Salicin_6_phosphate_glucohydrolase_c0" reversible="false">
<notes>
<html:p>GENE_ASSOCIATION:(WP_209704372.1 or WP_209704372.1)</html:p>
<html:p>PROTEIN_ASSOCIATION:(WP_209704372.1 or WP_209704372.1)</html:p>
</notes>
<listOfReactants>
<speciesReference species="M_cpd00001_c0" stoichiometry="1"/>
<speciesReference species="M_cpd03698_c0" stoichiometry="1"/>
</listOfReactants>
<listOfProducts>
<speciesReference species="M_cpd00863_c0" stoichiometry="1"/>
<speciesReference species="M_cpd01553_c0" stoichiometry="1"/>
</listOfProducts>
<kineticLaw>
	<math xmlns="http://www.w3.org/1998/Math/MathML">
			<ci> FLUX_VALUE </ci>
	</math>
	<listOfParameters>
		<parameter id="LOWER_BOUND" value="0" name="mmol_per_gDW_per_hr"/>
		<parameter id="UPPER_BOUND" value="1000" name="mmol_per_gDW_per_hr"/>
		<parameter id="OBJECTIVE_COEFFICIENT" value="0"/>
		<parameter id="FLUX_VALUE" value="0.0" name="mmol_per_gDW_per_hr"/>
	</listOfParameters>
</kineticLaw>
</reaction>
<reaction id="R_rxn02842_c0" name="R04049_c0" reversible="true">
<notes>
<html:p>GENE_ASSOCIATION:WP_209705655.1</html:p>
<html:p>PROTEIN_ASSOCIATION:WP_209705655.1</html:p>
</notes>
<listOfReactants>
<speciesReference species="M_cpd00003_c0" stoichiometry="1"/>
<speciesReference species="M_cpd01795_c0" stoichiometry="1"/>
</listOfReactants>
<listOfProducts>
<speciesReference species="M_cpd00004_c0" stoichiometry="1"/>
<speciesReference species="M_cpd00067_c0" stoichiometry="1"/>
<speciesReference species="M_cpd02441_c0" stoichiometry="1"/>
</listOfProducts>
<kineticLaw>
	<math xmlns="http://www.w3.org/1998/Math/MathML">
			<ci> FLUX_VALUE </ci>
	</math>
	<listOfParameters>
		<parameter id="LOWER_BOUND" value="-1000" name="mmol_per_gDW_per_hr"/>
		<parameter id="UPPER_BOUND" value="1000" name="mmol_per_gDW_per_hr"/>
		<parameter id="OBJECTIVE_COEFFICIENT" value="0"/>
		<parameter id="FLUX_VALUE" value="0.0" name="mmol_per_gDW_per_hr"/>
	</listOfParameters>
</kineticLaw>
</reaction>
<reaction id="R_rxn02374_c0" name="R03314_c0" reversible="false">
<notes>
<html:p>GENE_ASSOCIATION:Unknown</html:p>
<html:p>PROTEIN_ASSOCIATION:Unknown</html:p>
</notes>
<listOfReactants>
<speciesReference species="M_cpd00858_c0" stoichiometry="1"/>
</listOfReactants>
<listOfProducts>
<speciesReference species="M_cpd00001_c0" stoichiometry="1"/>
<speciesReference species="M_cpd00067_c0" stoichiometry="1"/>
<speciesReference species="M_cpd02431_c0" stoichiometry="1"/>
</listOfProducts>
<kineticLaw>
	<math xmlns="http://www.w3.org/1998/Math/MathML">
			<ci> FLUX_VALUE </ci>
	</math>
	<listOfParameters>
		<parameter id="LOWER_BOUND" value="0" name="mmol_per_gDW_per_hr"/>
		<parameter id="UPPER_BOUND" value="1000" name="mmol_per_gDW_per_hr"/>
		<parameter id="OBJECTIVE_COEFFICIENT" value="0"/>
		<parameter id="FLUX_VALUE" value="0.0" name="mmol_per_gDW_per_hr"/>
	</listOfParameters>
</kineticLaw>
</reaction>
<reaction id="R_rxn08976_c0" name="quinone_reductase_c0" reversible="false">
<notes>
<html:p>GENE_ASSOCIATION:WP_209706321.1</html:p>
<html:p>PROTEIN_ASSOCIATION:WP_209706321.1</html:p>
</notes>
<listOfReactants>
<speciesReference species="M_cpd00004_c0" stoichiometry="1"/>
<speciesReference species="M_cpd00067_c0" stoichiometry="1"/>
<speciesReference species="M_cpd15352_c0" stoichiometry="1"/>
</listOfReactants>
<listOfProducts>
<speciesReference species="M_cpd00003_c0" stoichiometry="1"/>
<speciesReference species="M_cpd15353_c0" stoichiometry="1"/>
</listOfProducts>
<kineticLaw>
	<math xmlns="http://www.w3.org/1998/Math/MathML">
			<ci> FLUX_VALUE </ci>
	</math>
	<listOfParameters>
		<parameter id="LOWER_BOUND" value="0" name="mmol_per_gDW_per_hr"/>
		<parameter id="UPPER_BOUND" value="1000" name="mmol_per_gDW_per_hr"/>
		<parameter id="OBJECTIVE_COEFFICIENT" value="0"/>
		<parameter id="FLUX_VALUE" value="0.0" name="mmol_per_gDW_per_hr"/>
	</listOfParameters>
</kineticLaw>
</reaction>
<reaction id="R_rxn07602_c0" name="2_3_dihydroxybenzenesulfonate_2_3_dioxygenase_c0" reversible="true">
<notes>
<html:p>GENE_ASSOCIATION:WP_209706200.1</html:p>
<html:p>PROTEIN_ASSOCIATION:WP_209706200.1</html:p>
</notes>
<listOfReactants>
<speciesReference species="M_cpd00001_c0" stoichiometry="1"/>
<speciesReference species="M_cpd00007_c0" stoichiometry="1"/>
<speciesReference species="M_cpd03777_c0" stoichiometry="1"/>
</listOfReactants>
<listOfProducts>
<speciesReference species="M_cpd00067_c0" stoichiometry="2"/>
<speciesReference species="M_cpd00081_c0" stoichiometry="1"/>
<speciesReference species="M_cpd01644_c0" stoichiometry="1"/>
</listOfProducts>
<kineticLaw>
	<math xmlns="http://www.w3.org/1998/Math/MathML">
			<ci> FLUX_VALUE </ci>
	</math>
	<listOfParameters>
		<parameter id="LOWER_BOUND" value="-1000" name="mmol_per_gDW_per_hr"/>
		<parameter id="UPPER_BOUND" value="1000" name="mmol_per_gDW_per_hr"/>
		<parameter id="OBJECTIVE_COEFFICIENT" value="0"/>
		<parameter id="FLUX_VALUE" value="0.0" name="mmol_per_gDW_per_hr"/>
	</listOfParameters>
</kineticLaw>
</reaction>
<reaction id="R_rxn00781_c0" name="D_glyceraldehyde_3_phosphate_NAD_plus__oxidoreductase_phosphorylating_c0" reversible="true">
<notes>
<html:p>GENE_ASSOCIATION:WP_209706388.1</html:p>
<html:p>PROTEIN_ASSOCIATION:WP_209706388.1</html:p>
</notes>
<listOfReactants>
<speciesReference species="M_cpd00003_c0" stoichiometry="1"/>
<speciesReference species="M_cpd00009_c0" stoichiometry="1"/>
<speciesReference species="M_cpd00102_c0" stoichiometry="1"/>
</listOfReactants>
<listOfProducts>
<speciesReference species="M_cpd00004_c0" stoichiometry="1"/>
<speciesReference species="M_cpd00067_c0" stoichiometry="1"/>
<speciesReference species="M_cpd00203_c0" stoichiometry="1"/>
</listOfProducts>
<kineticLaw>
	<math xmlns="http://www.w3.org/1998/Math/MathML">
			<ci> FLUX_VALUE </ci>
	</math>
	<listOfParameters>
		<parameter id="LOWER_BOUND" value="-1000" name="mmol_per_gDW_per_hr"/>
		<parameter id="UPPER_BOUND" value="1000" name="mmol_per_gDW_per_hr"/>
		<parameter id="OBJECTIVE_COEFFICIENT" value="0"/>
		<parameter id="FLUX_VALUE" value="0.0" name="mmol_per_gDW_per_hr"/>
	</listOfParameters>
</kineticLaw>
</reaction>
<reaction id="R_rxn05319_c0" name="TRANS_RXNBWI_115401cemaizeexpOH_c0" reversible="false">
<notes>
<html:p>GENE_ASSOCIATION:Unknown</html:p>
<html:p>PROTEIN_ASSOCIATION:Unknown</html:p>
</notes>
<listOfReactants>
<speciesReference species="M_cpd00001_c0" stoichiometry="1"/>
</listOfReactants>
<listOfProducts>
<speciesReference species="M_cpd00001_e0" stoichiometry="1"/>
</listOfProducts>
<kineticLaw>
	<math xmlns="http://www.w3.org/1998/Math/MathML">
			<ci> FLUX_VALUE </ci>
	</math>
	<listOfParameters>
		<parameter id="LOWER_BOUND" value="0" name="mmol_per_gDW_per_hr"/>
		<parameter id="UPPER_BOUND" value="1000" name="mmol_per_gDW_per_hr"/>
		<parameter id="OBJECTIVE_COEFFICIENT" value="0"/>
		<parameter id="FLUX_VALUE" value="0.0" name="mmol_per_gDW_per_hr"/>
	</listOfParameters>
</kineticLaw>
</reaction>
<reaction id="R_rxn00881_c0" name="1D_myo_Inositol_1_phosphate_phosphohydrolase_c0" reversible="false">
<notes>
<html:p>GENE_ASSOCIATION:WP_209706358.1</html:p>
<html:p>PROTEIN_ASSOCIATION:WP_209706358.1</html:p>
</notes>
<listOfReactants>
<speciesReference species="M_cpd00001_c0" stoichiometry="1"/>
<speciesReference species="M_cpd00867_c0" stoichiometry="1"/>
</listOfReactants>
<listOfProducts>
<speciesReference species="M_cpd00009_c0" stoichiometry="1"/>
<speciesReference species="M_cpd00121_c0" stoichiometry="1"/>
</listOfProducts>
<kineticLaw>
	<math xmlns="http://www.w3.org/1998/Math/MathML">
			<ci> FLUX_VALUE </ci>
	</math>
	<listOfParameters>
		<parameter id="LOWER_BOUND" value="0" name="mmol_per_gDW_per_hr"/>
		<parameter id="UPPER_BOUND" value="1000" name="mmol_per_gDW_per_hr"/>
		<parameter id="OBJECTIVE_COEFFICIENT" value="0"/>
		<parameter id="FLUX_VALUE" value="0.0" name="mmol_per_gDW_per_hr"/>
	</listOfParameters>
</kineticLaw>
</reaction>
<reaction id="R_rxn05298_c0" name="Na_plus_glutamate_symport_c0" reversible="true">
<notes>
<html:p>GENE_ASSOCIATION:WP_209705349.1</html:p>
<html:p>PROTEIN_ASSOCIATION:WP_209705349.1</html:p>
</notes>
<listOfReactants>
<speciesReference species="M_cpd00023_e0" stoichiometry="1"/>
<speciesReference species="M_cpd00971_e0" stoichiometry="1"/>
</listOfReactants>
<listOfProducts>
<speciesReference species="M_cpd00023_c0" stoichiometry="1"/>
<speciesReference species="M_cpd00971_c0" stoichiometry="1"/>
</listOfProducts>
<kineticLaw>
	<math xmlns="http://www.w3.org/1998/Math/MathML">
			<ci> FLUX_VALUE </ci>
	</math>
	<listOfParameters>
		<parameter id="LOWER_BOUND" value="-1000" name="mmol_per_gDW_per_hr"/>
		<parameter id="UPPER_BOUND" value="1000" name="mmol_per_gDW_per_hr"/>
		<parameter id="OBJECTIVE_COEFFICIENT" value="0"/>
		<parameter id="FLUX_VALUE" value="0.0" name="mmol_per_gDW_per_hr"/>
	</listOfParameters>
</kineticLaw>
</reaction>
<reaction id="R_rxn05408_c0" name="2_methylpropionyl_CoA_acyl_carrier_protein_transferase_c0" reversible="true">
<notes>
<html:p>GENE_ASSOCIATION:WP_209704226.1</html:p>
<html:p>PROTEIN_ASSOCIATION:WP_209704226.1</html:p>
</notes>
<listOfReactants>
<speciesReference species="M_cpd00481_c0" stoichiometry="1"/>
<speciesReference species="M_cpd11493_c0" stoichiometry="1"/>
</listOfReactants>
<listOfProducts>
<speciesReference species="M_cpd00010_c0" stoichiometry="1"/>
<speciesReference species="M_cpd00067_c0" stoichiometry="1"/>
<speciesReference species="M_cpd11545_c0" stoichiometry="1"/>
</listOfProducts>
<kineticLaw>
	<math xmlns="http://www.w3.org/1998/Math/MathML">
			<ci> FLUX_VALUE </ci>
	</math>
	<listOfParameters>
		<parameter id="LOWER_BOUND" value="-1000" name="mmol_per_gDW_per_hr"/>
		<parameter id="UPPER_BOUND" value="1000" name="mmol_per_gDW_per_hr"/>
		<parameter id="OBJECTIVE_COEFFICIENT" value="0"/>
		<parameter id="FLUX_VALUE" value="0.0" name="mmol_per_gDW_per_hr"/>
	</listOfParameters>
</kineticLaw>
</reaction>
<reaction id="R_rxn05401_c0" name="13_methyl_3_oxo_tetra_decanoyl_ACP_NADP_plus__oxidoreductase_c0" reversible="true">
<notes>
<html:p>GENE_ASSOCIATION:(WP_209704961.1 or WP_209705675.1 or WP_209704942.1 or WP_209705553.1 or WP_209705716.1)</html:p>
<html:p>PROTEIN_ASSOCIATION:(WP_209704961.1 or WP_209705675.1 or WP_209704942.1 or WP_209705553.1 or WP_209705716.1)</html:p>
</notes>
<listOfReactants>
<speciesReference species="M_cpd00005_c0" stoichiometry="1"/>
<speciesReference species="M_cpd00067_c0" stoichiometry="1"/>
<speciesReference species="M_cpd11537_c0" stoichiometry="1"/>
</listOfReactants>
<listOfProducts>
<speciesReference species="M_cpd00006_c0" stoichiometry="1"/>
<speciesReference species="M_cpd11538_c0" stoichiometry="1"/>
</listOfProducts>
<kineticLaw>
	<math xmlns="http://www.w3.org/1998/Math/MathML">
			<ci> FLUX_VALUE </ci>
	</math>
	<listOfParameters>
		<parameter id="LOWER_BOUND" value="-1000" name="mmol_per_gDW_per_hr"/>
		<parameter id="UPPER_BOUND" value="1000" name="mmol_per_gDW_per_hr"/>
		<parameter id="OBJECTIVE_COEFFICIENT" value="0"/>
		<parameter id="FLUX_VALUE" value="0.0" name="mmol_per_gDW_per_hr"/>
	</listOfParameters>
</kineticLaw>
</reaction>
<reaction id="R_rxn02264_c0" name="Hydroxymethylbilane_hydro_lyasecyclizing_c0" reversible="true">
<notes>
<html:p>GENE_ASSOCIATION:(WP_245189920.1 or WP_209706570.1)</html:p>
<html:p>PROTEIN_ASSOCIATION:(WP_245189920.1 or WP_209706570.1)</html:p>
</notes>
<listOfReactants>
<speciesReference species="M_cpd00755_c0" stoichiometry="1"/>
</listOfReactants>
<listOfProducts>
<speciesReference species="M_cpd00001_c0" stoichiometry="1"/>
<speciesReference species="M_cpd00774_c0" stoichiometry="1"/>
</listOfProducts>
<kineticLaw>
	<math xmlns="http://www.w3.org/1998/Math/MathML">
			<ci> FLUX_VALUE </ci>
	</math>
	<listOfParameters>
		<parameter id="LOWER_BOUND" value="-1000" name="mmol_per_gDW_per_hr"/>
		<parameter id="UPPER_BOUND" value="1000" name="mmol_per_gDW_per_hr"/>
		<parameter id="OBJECTIVE_COEFFICIENT" value="0"/>
		<parameter id="FLUX_VALUE" value="0.0" name="mmol_per_gDW_per_hr"/>
	</listOfParameters>
</kineticLaw>
</reaction>
<reaction id="R_rxn01451_c0" name="S_3_Hydroxybutanoyl_CoA_NAD_plus__oxidoreductase_c0" reversible="true">
<notes>
<html:p>GENE_ASSOCIATION:((Unknown and (WP_209704093.1 or WP_209706064.1 or WP_209704377.1)) or (WP_209704377.1 or WP_209706064.1 or WP_209704093.1))</html:p>
<html:p>PROTEIN_ASSOCIATION:((Unknown and (WP_209704093.1 or WP_209706064.1 or WP_209704377.1)) or (WP_209704377.1 or WP_209706064.1 or WP_209704093.1))</html:p>
</notes>
<listOfReactants>
<speciesReference species="M_cpd00003_c0" stoichiometry="1"/>
<speciesReference species="M_cpd00842_c0" stoichiometry="1"/>
</listOfReactants>
<listOfProducts>
<speciesReference species="M_cpd00004_c0" stoichiometry="1"/>
<speciesReference species="M_cpd00067_c0" stoichiometry="1"/>
<speciesReference species="M_cpd00279_c0" stoichiometry="1"/>
</listOfProducts>
<kineticLaw>
	<math xmlns="http://www.w3.org/1998/Math/MathML">
			<ci> FLUX_VALUE </ci>
	</math>
	<listOfParameters>
		<parameter id="LOWER_BOUND" value="-1000" name="mmol_per_gDW_per_hr"/>
		<parameter id="UPPER_BOUND" value="1000" name="mmol_per_gDW_per_hr"/>
		<parameter id="OBJECTIVE_COEFFICIENT" value="0"/>
		<parameter id="FLUX_VALUE" value="0.0" name="mmol_per_gDW_per_hr"/>
	</listOfParameters>
</kineticLaw>
</reaction>
<reaction id="R_rxn02687_c0" name="R03790_c0" reversible="true">
<notes>
<html:p>GENE_ASSOCIATION:WP_209705821.1</html:p>
<html:p>PROTEIN_ASSOCIATION:WP_209705821.1</html:p>
</notes>
<listOfReactants>
<speciesReference species="M_cpd00003_c0" stoichiometry="1"/>
<speciesReference species="M_cpd01357_c0" stoichiometry="1"/>
</listOfReactants>
<listOfProducts>
<speciesReference species="M_cpd00004_c0" stoichiometry="1"/>
<speciesReference species="M_cpd00067_c0" stoichiometry="1"/>
<speciesReference species="M_cpd01447_c0" stoichiometry="1"/>
</listOfProducts>
<kineticLaw>
	<math xmlns="http://www.w3.org/1998/Math/MathML">
			<ci> FLUX_VALUE </ci>
	</math>
	<listOfParameters>
		<parameter id="LOWER_BOUND" value="-1000" name="mmol_per_gDW_per_hr"/>
		<parameter id="UPPER_BOUND" value="1000" name="mmol_per_gDW_per_hr"/>
		<parameter id="OBJECTIVE_COEFFICIENT" value="0"/>
		<parameter id="FLUX_VALUE" value="0.0" name="mmol_per_gDW_per_hr"/>
	</listOfParameters>
</kineticLaw>
</reaction>
<reaction id="R_rxn03903_c0" name="UDPMurAcoyl_L_Ala_D_gamma_Glu_L_Lys_D_Ala_D_Ala_undecaprenyl_phosphate_phospho_N_acetylmuramoyl_pentapeptide_transferase_c0" reversible="true">
<notes>
<html:p>GENE_ASSOCIATION:WP_209704565.1</html:p>
<html:p>PROTEIN_ASSOCIATION:WP_209704565.1</html:p>
</notes>
<listOfReactants>
<speciesReference species="M_cpd00286_c0" stoichiometry="1"/>
<speciesReference species="M_cpd02862_c0" stoichiometry="1"/>
</listOfReactants>
<listOfProducts>
<speciesReference species="M_cpd00091_c0" stoichiometry="1"/>
<speciesReference species="M_cpd02948_c0" stoichiometry="1"/>
</listOfProducts>
<kineticLaw>
	<math xmlns="http://www.w3.org/1998/Math/MathML">
			<ci> FLUX_VALUE </ci>
	</math>
	<listOfParameters>
		<parameter id="LOWER_BOUND" value="-1000" name="mmol_per_gDW_per_hr"/>
		<parameter id="UPPER_BOUND" value="1000" name="mmol_per_gDW_per_hr"/>
		<parameter id="OBJECTIVE_COEFFICIENT" value="0"/>
		<parameter id="FLUX_VALUE" value="0.0" name="mmol_per_gDW_per_hr"/>
	</listOfParameters>
</kineticLaw>
</reaction>
<reaction id="R_rxn00097_c0" name="ATP_AMP_phosphotransferase_c0" reversible="true">
<notes>
<html:p>GENE_ASSOCIATION:WP_209706040.1</html:p>
<html:p>PROTEIN_ASSOCIATION:WP_209706040.1</html:p>
</notes>
<listOfReactants>
<speciesReference species="M_cpd00002_c0" stoichiometry="1"/>
<speciesReference species="M_cpd00018_c0" stoichiometry="1"/>
<speciesReference species="M_cpd00067_c0" stoichiometry="1"/>
</listOfReactants>
<listOfProducts>
<speciesReference species="M_cpd00008_c0" stoichiometry="2"/>
</listOfProducts>
<kineticLaw>
	<math xmlns="http://www.w3.org/1998/Math/MathML">
			<ci> FLUX_VALUE </ci>
	</math>
	<listOfParameters>
		<parameter id="LOWER_BOUND" value="-1000" name="mmol_per_gDW_per_hr"/>
		<parameter id="UPPER_BOUND" value="1000" name="mmol_per_gDW_per_hr"/>
		<parameter id="OBJECTIVE_COEFFICIENT" value="0"/>
		<parameter id="FLUX_VALUE" value="0.0" name="mmol_per_gDW_per_hr"/>
	</listOfParameters>
</kineticLaw>
</reaction>
<reaction id="R_rxn02212_c0" name="2_Dehydro_3_deoxy_D_arabino_heptonate_7_phosphate_phosphate_lyase_cyclyzing_c0" reversible="false">
<notes>
<html:p>GENE_ASSOCIATION:WP_209704198.1</html:p>
<html:p>PROTEIN_ASSOCIATION:WP_209704198.1</html:p>
</notes>
<listOfReactants>
<speciesReference species="M_cpd02857_c0" stoichiometry="1"/>
</listOfReactants>
<listOfProducts>
<speciesReference species="M_cpd00009_c0" stoichiometry="1"/>
<speciesReference species="M_cpd00699_c0" stoichiometry="1"/>
</listOfProducts>
<kineticLaw>
	<math xmlns="http://www.w3.org/1998/Math/MathML">
			<ci> FLUX_VALUE </ci>
	</math>
	<listOfParameters>
		<parameter id="LOWER_BOUND" value="0" name="mmol_per_gDW_per_hr"/>
		<parameter id="UPPER_BOUND" value="1000" name="mmol_per_gDW_per_hr"/>
		<parameter id="OBJECTIVE_COEFFICIENT" value="0"/>
		<parameter id="FLUX_VALUE" value="0.0" name="mmol_per_gDW_per_hr"/>
	</listOfParameters>
</kineticLaw>
</reaction>
<reaction id="R_rxn07670_c0" name="hydroxycinnamoyl_CoA_anthocyanidin_3_5_diglucoside_5_O_glucoside_6_O_hydroxycinnamoyltransferase_c0" reversible="true">
<notes>
<html:p>GENE_ASSOCIATION:WP_209704629.1</html:p>
<html:p>PROTEIN_ASSOCIATION:WP_209704629.1</html:p>
</notes>
<listOfReactants>
<speciesReference species="M_cpd00192_c0" stoichiometry="1"/>
<speciesReference species="M_cpd05630_c0" stoichiometry="1"/>
</listOfReactants>
<listOfProducts>
<speciesReference species="M_cpd00010_c0" stoichiometry="1"/>
<speciesReference species="M_cpd15065_c0" stoichiometry="1"/>
</listOfProducts>
<kineticLaw>
	<math xmlns="http://www.w3.org/1998/Math/MathML">
			<ci> FLUX_VALUE </ci>
	</math>
	<listOfParameters>
		<parameter id="LOWER_BOUND" value="-1000" name="mmol_per_gDW_per_hr"/>
		<parameter id="UPPER_BOUND" value="1000" name="mmol_per_gDW_per_hr"/>
		<parameter id="OBJECTIVE_COEFFICIENT" value="0"/>
		<parameter id="FLUX_VALUE" value="0.0" name="mmol_per_gDW_per_hr"/>
	</listOfParameters>
</kineticLaw>
</reaction>
<reaction id="R_rxn10481_c0" name="Copper_transport_via_ABC_system_c0" reversible="false">
<notes>
<html:p>GENE_ASSOCIATION:(WP_245189811.1 or WP_209705663.1 or WP_209704062.1 or WP_209705078.1 or WP_342452124.1 or WP_209705664.1 or WP_209703955.1 or WP_209705405.1)</html:p>
<html:p>PROTEIN_ASSOCIATION:(WP_245189811.1 or WP_209705663.1 or WP_209704062.1 or WP_209705078.1 or WP_342452124.1 or WP_209705664.1 or WP_209703955.1 or WP_209705405.1)</html:p>
</notes>
<listOfReactants>
<speciesReference species="M_cpd00001_c0" stoichiometry="1"/>
<speciesReference species="M_cpd00002_c0" stoichiometry="1"/>
<speciesReference species="M_cpd00058_e0" stoichiometry="1"/>
</listOfReactants>
<listOfProducts>
<speciesReference species="M_cpd00008_c0" stoichiometry="1"/>
<speciesReference species="M_cpd00009_c0" stoichiometry="1"/>
<speciesReference species="M_cpd00058_c0" stoichiometry="1"/>
<speciesReference species="M_cpd00067_c0" stoichiometry="1"/>
</listOfProducts>
<kineticLaw>
	<math xmlns="http://www.w3.org/1998/Math/MathML">
			<ci> FLUX_VALUE </ci>
	</math>
	<listOfParameters>
		<parameter id="LOWER_BOUND" value="0" name="mmol_per_gDW_per_hr"/>
		<parameter id="UPPER_BOUND" value="1000" name="mmol_per_gDW_per_hr"/>
		<parameter id="OBJECTIVE_COEFFICIENT" value="0"/>
		<parameter id="FLUX_VALUE" value="0.0" name="mmol_per_gDW_per_hr"/>
	</listOfParameters>
</kineticLaw>
</reaction>
<reaction id="R_rxn00655_c0" name="N_D_1_carboxyethyl_beta_alanine_NAD_plus__oxidoreductase_beta_alanine_forming_c0" reversible="true">
<notes>
<html:p>GENE_ASSOCIATION:(WP_209703951.1 or WP_342452181.1 or WP_209704808.1)</html:p>
<html:p>PROTEIN_ASSOCIATION:(WP_209703951.1 or WP_342452181.1 or WP_209704808.1)</html:p>
</notes>
<listOfReactants>
<speciesReference species="M_cpd00001_c0" stoichiometry="1"/>
<speciesReference species="M_cpd00003_c0" stoichiometry="1"/>
<speciesReference species="M_cpd01489_c0" stoichiometry="1"/>
</listOfReactants>
<listOfProducts>
<speciesReference species="M_cpd00004_c0" stoichiometry="1"/>
<speciesReference species="M_cpd00020_c0" stoichiometry="1"/>
<speciesReference species="M_cpd00067_c0" stoichiometry="1"/>
<speciesReference species="M_cpd00085_c0" stoichiometry="1"/>
</listOfProducts>
<kineticLaw>
	<math xmlns="http://www.w3.org/1998/Math/MathML">
			<ci> FLUX_VALUE </ci>
	</math>
	<listOfParameters>
		<parameter id="LOWER_BOUND" value="-1000" name="mmol_per_gDW_per_hr"/>
		<parameter id="UPPER_BOUND" value="1000" name="mmol_per_gDW_per_hr"/>
		<parameter id="OBJECTIVE_COEFFICIENT" value="0"/>
		<parameter id="FLUX_VALUE" value="0.0" name="mmol_per_gDW_per_hr"/>
	</listOfParameters>
</kineticLaw>
</reaction>
<reaction id="R_rxn00692_c0" name="5_10_Methylenetetrahydrofolate_glycine_hydroxymethyltransferase_c0" reversible="true">
<notes>
<html:p>GENE_ASSOCIATION:WP_209705778.1</html:p>
<html:p>PROTEIN_ASSOCIATION:WP_209705778.1</html:p>
</notes>
<listOfReactants>
<speciesReference species="M_cpd00001_c0" stoichiometry="1"/>
<speciesReference species="M_cpd00033_c0" stoichiometry="1"/>
<speciesReference species="M_cpd00125_c0" stoichiometry="1"/>
</listOfReactants>
<listOfProducts>
<speciesReference species="M_cpd00054_c0" stoichiometry="1"/>
<speciesReference species="M_cpd00087_c0" stoichiometry="1"/>
</listOfProducts>
<kineticLaw>
	<math xmlns="http://www.w3.org/1998/Math/MathML">
			<ci> FLUX_VALUE </ci>
	</math>
	<listOfParameters>
		<parameter id="LOWER_BOUND" value="-1000" name="mmol_per_gDW_per_hr"/>
		<parameter id="UPPER_BOUND" value="1000" name="mmol_per_gDW_per_hr"/>
		<parameter id="OBJECTIVE_COEFFICIENT" value="0"/>
		<parameter id="FLUX_VALUE" value="0.0" name="mmol_per_gDW_per_hr"/>
	</listOfParameters>
</kineticLaw>
</reaction>
<reaction id="R_rxn01492_c0" name="ATP_D_fructose_1_phosphate_6_phosphotransferase_c0" reversible="true">
<notes>
<html:p>GENE_ASSOCIATION:((Unknown and WP_342452156.1) or WP_209705223.1)</html:p>
<html:p>PROTEIN_ASSOCIATION:((Unknown and WP_342452156.1) or WP_209705223.1)</html:p>
</notes>
<listOfReactants>
<speciesReference species="M_cpd00002_c0" stoichiometry="1"/>
<speciesReference species="M_cpd00802_c0" stoichiometry="1"/>
</listOfReactants>
<listOfProducts>
<speciesReference species="M_cpd00008_c0" stoichiometry="1"/>
<speciesReference species="M_cpd00067_c0" stoichiometry="1"/>
<speciesReference species="M_cpd00290_c0" stoichiometry="1"/>
</listOfProducts>
<kineticLaw>
	<math xmlns="http://www.w3.org/1998/Math/MathML">
			<ci> FLUX_VALUE </ci>
	</math>
	<listOfParameters>
		<parameter id="LOWER_BOUND" value="-1000" name="mmol_per_gDW_per_hr"/>
		<parameter id="UPPER_BOUND" value="1000" name="mmol_per_gDW_per_hr"/>
		<parameter id="OBJECTIVE_COEFFICIENT" value="0"/>
		<parameter id="FLUX_VALUE" value="0.0" name="mmol_per_gDW_per_hr"/>
	</listOfParameters>
</kineticLaw>
</reaction>
<reaction id="R_rxn00802_c0" name="2_Nomega_L_argininosuccinate_arginine_lyase_fumarate_forming_c0" reversible="true">
<notes>
<html:p>GENE_ASSOCIATION:WP_209704987.1</html:p>
<html:p>PROTEIN_ASSOCIATION:WP_209704987.1</html:p>
</notes>
<listOfReactants>
<speciesReference species="M_cpd02152_c0" stoichiometry="1"/>
</listOfReactants>
<listOfProducts>
<speciesReference species="M_cpd00051_c0" stoichiometry="1"/>
<speciesReference species="M_cpd00106_c0" stoichiometry="1"/>
</listOfProducts>
<kineticLaw>
	<math xmlns="http://www.w3.org/1998/Math/MathML">
			<ci> FLUX_VALUE </ci>
	</math>
	<listOfParameters>
		<parameter id="LOWER_BOUND" value="-1000" name="mmol_per_gDW_per_hr"/>
		<parameter id="UPPER_BOUND" value="1000" name="mmol_per_gDW_per_hr"/>
		<parameter id="OBJECTIVE_COEFFICIENT" value="0"/>
		<parameter id="FLUX_VALUE" value="0.0" name="mmol_per_gDW_per_hr"/>
	</listOfParameters>
</kineticLaw>
</reaction>
<reaction id="R_rxn01099_c0" name="D_Glycerate_3_phosphate_phosphohydrolase_c0" reversible="true">
<notes>
<html:p>GENE_ASSOCIATION:WP_209704929.1</html:p>
<html:p>PROTEIN_ASSOCIATION:WP_209704929.1</html:p>
</notes>
<listOfReactants>
<speciesReference species="M_cpd00001_c0" stoichiometry="1"/>
<speciesReference species="M_cpd00169_c0" stoichiometry="1"/>
</listOfReactants>
<listOfProducts>
<speciesReference species="M_cpd00009_c0" stoichiometry="1"/>
<speciesReference species="M_cpd00223_c0" stoichiometry="1"/>
</listOfProducts>
<kineticLaw>
	<math xmlns="http://www.w3.org/1998/Math/MathML">
			<ci> FLUX_VALUE </ci>
	</math>
	<listOfParameters>
		<parameter id="LOWER_BOUND" value="-1000" name="mmol_per_gDW_per_hr"/>
		<parameter id="UPPER_BOUND" value="1000" name="mmol_per_gDW_per_hr"/>
		<parameter id="OBJECTIVE_COEFFICIENT" value="0"/>
		<parameter id="FLUX_VALUE" value="0.0" name="mmol_per_gDW_per_hr"/>
	</listOfParameters>
</kineticLaw>
</reaction>
<reaction id="R_rxn02160_c0" name="L_Histidinol_phosphate_phosphohydrolase_c0" reversible="false">
<notes>
<html:p>GENE_ASSOCIATION:WP_209706392.1</html:p>
<html:p>PROTEIN_ASSOCIATION:WP_209706392.1</html:p>
</notes>
<listOfReactants>
<speciesReference species="M_cpd00001_c0" stoichiometry="1"/>
<speciesReference species="M_cpd00807_c0" stoichiometry="1"/>
</listOfReactants>
<listOfProducts>
<speciesReference species="M_cpd00009_c0" stoichiometry="1"/>
<speciesReference species="M_cpd00641_c0" stoichiometry="1"/>
</listOfProducts>
<kineticLaw>
	<math xmlns="http://www.w3.org/1998/Math/MathML">
			<ci> FLUX_VALUE </ci>
	</math>
	<listOfParameters>
		<parameter id="LOWER_BOUND" value="0" name="mmol_per_gDW_per_hr"/>
		<parameter id="UPPER_BOUND" value="1000" name="mmol_per_gDW_per_hr"/>
		<parameter id="OBJECTIVE_COEFFICIENT" value="0"/>
		<parameter id="FLUX_VALUE" value="0.0" name="mmol_per_gDW_per_hr"/>
	</listOfParameters>
</kineticLaw>
</reaction>
<reaction id="R_rxn08802_c0" name="Lysophospholipase_L1_2_acylglycerophosphotidate__n_C18_1_periplasm_c0" reversible="true">
<notes>
<html:p>GENE_ASSOCIATION:(WP_209705329.1 or WP_209705452.1)</html:p>
<html:p>PROTEIN_ASSOCIATION:(WP_209705329.1 or WP_209705452.1)</html:p>
</notes>
<listOfReactants>
<speciesReference species="M_cpd00001_c0" stoichiometry="1"/>
<speciesReference species="M_cpd15328_c0" stoichiometry="1"/>
</listOfReactants>
<listOfProducts>
<speciesReference species="M_cpd00067_c0" stoichiometry="2"/>
<speciesReference species="M_cpd00080_c0" stoichiometry="1"/>
<speciesReference species="M_cpd15269_c0" stoichiometry="1"/>
</listOfProducts>
<kineticLaw>
	<math xmlns="http://www.w3.org/1998/Math/MathML">
			<ci> FLUX_VALUE </ci>
	</math>
	<listOfParameters>
		<parameter id="LOWER_BOUND" value="-1000" name="mmol_per_gDW_per_hr"/>
		<parameter id="UPPER_BOUND" value="1000" name="mmol_per_gDW_per_hr"/>
		<parameter id="OBJECTIVE_COEFFICIENT" value="0"/>
		<parameter id="FLUX_VALUE" value="0.0" name="mmol_per_gDW_per_hr"/>
	</listOfParameters>
</kineticLaw>
</reaction>
<reaction id="R_rxn05413_c0" name="4_methyl_pentanoyl_ACP_malonyl_acyl_carrier_protein_C_acyltransferase_decarboxylating_c0" reversible="false">
<notes>
<html:p>GENE_ASSOCIATION:((WP_342452088.1 or WP_209704224.1) and WP_209704225.1)</html:p>
<html:p>PROTEIN_ASSOCIATION:((WP_342452088.1 or WP_209704224.1) and WP_209704225.1)</html:p>
</notes>
<listOfReactants>
<speciesReference species="M_cpd11492_c0" stoichiometry="1"/>
<speciesReference species="M_cpd11549_c0" stoichiometry="1"/>
</listOfReactants>
<listOfProducts>
<speciesReference species="M_cpd00011_c0" stoichiometry="1"/>
<speciesReference species="M_cpd11493_c0" stoichiometry="1"/>
<speciesReference species="M_cpd11550_c0" stoichiometry="1"/>
</listOfProducts>
<kineticLaw>
	<math xmlns="http://www.w3.org/1998/Math/MathML">
			<ci> FLUX_VALUE </ci>
	</math>
	<listOfParameters>
		<parameter id="LOWER_BOUND" value="0" name="mmol_per_gDW_per_hr"/>
		<parameter id="UPPER_BOUND" value="1000" name="mmol_per_gDW_per_hr"/>
		<parameter id="OBJECTIVE_COEFFICIENT" value="0"/>
		<parameter id="FLUX_VALUE" value="0.0" name="mmol_per_gDW_per_hr"/>
	</listOfParameters>
</kineticLaw>
</reaction>
<reaction id="R_rxn02703_c0" name="ATP_sedoheptulose_1_phosphotransferase_c0" reversible="true">
<notes>
<html:p>GENE_ASSOCIATION:(WP_245189838.1 or WP_209706100.1)</html:p>
<html:p>PROTEIN_ASSOCIATION:(WP_245189838.1 or WP_209706100.1)</html:p>
</notes>
<listOfReactants>
<speciesReference species="M_cpd00002_c0" stoichiometry="1"/>
<speciesReference species="M_cpd01407_c0" stoichiometry="1"/>
</listOfReactants>
<listOfProducts>
<speciesReference species="M_cpd00008_c0" stoichiometry="1"/>
<speciesReference species="M_cpd03722_c0" stoichiometry="1"/>
</listOfProducts>
<kineticLaw>
	<math xmlns="http://www.w3.org/1998/Math/MathML">
			<ci> FLUX_VALUE </ci>
	</math>
	<listOfParameters>
		<parameter id="LOWER_BOUND" value="-1000" name="mmol_per_gDW_per_hr"/>
		<parameter id="UPPER_BOUND" value="1000" name="mmol_per_gDW_per_hr"/>
		<parameter id="OBJECTIVE_COEFFICIENT" value="0"/>
		<parameter id="FLUX_VALUE" value="0.0" name="mmol_per_gDW_per_hr"/>
	</listOfParameters>
</kineticLaw>
</reaction>
<reaction id="R_rxn01997_c0" name="dTDPglucose_4_6_hydro_lyase_c0" reversible="false">
<notes>
<html:p>GENE_ASSOCIATION:WP_209704310.1</html:p>
<html:p>PROTEIN_ASSOCIATION:WP_209704310.1</html:p>
</notes>
<listOfReactants>
<speciesReference species="M_cpd00626_c0" stoichiometry="1"/>
</listOfReactants>
<listOfProducts>
<speciesReference species="M_cpd00001_c0" stoichiometry="1"/>
<speciesReference species="M_cpd00521_c0" stoichiometry="1"/>
</listOfProducts>
<kineticLaw>
	<math xmlns="http://www.w3.org/1998/Math/MathML">
			<ci> FLUX_VALUE </ci>
	</math>
	<listOfParameters>
		<parameter id="LOWER_BOUND" value="0" name="mmol_per_gDW_per_hr"/>
		<parameter id="UPPER_BOUND" value="1000" name="mmol_per_gDW_per_hr"/>
		<parameter id="OBJECTIVE_COEFFICIENT" value="0"/>
		<parameter id="FLUX_VALUE" value="0.0" name="mmol_per_gDW_per_hr"/>
	</listOfParameters>
</kineticLaw>
</reaction>
<reaction id="R_rxn08521_c0" name="reduced_riboflavin_NAD_plus__oxidoreductase_c0" reversible="true">
<notes>
<html:p>GENE_ASSOCIATION:WP_209705779.1</html:p>
<html:p>PROTEIN_ASSOCIATION:WP_209705779.1</html:p>
</notes>
<listOfReactants>
<speciesReference species="M_cpd00004_c0" stoichiometry="1"/>
<speciesReference species="M_cpd00067_c0" stoichiometry="2"/>
<speciesReference species="M_cpd00220_c0" stoichiometry="1"/>
</listOfReactants>
<listOfProducts>
<speciesReference species="M_cpd00003_c0" stoichiometry="1"/>
<speciesReference species="M_cpd00739_c0" stoichiometry="1"/>
</listOfProducts>
<kineticLaw>
	<math xmlns="http://www.w3.org/1998/Math/MathML">
			<ci> FLUX_VALUE </ci>
	</math>
	<listOfParameters>
		<parameter id="LOWER_BOUND" value="-1000" name="mmol_per_gDW_per_hr"/>
		<parameter id="UPPER_BOUND" value="1000" name="mmol_per_gDW_per_hr"/>
		<parameter id="OBJECTIVE_COEFFICIENT" value="0"/>
		<parameter id="FLUX_VALUE" value="0.0" name="mmol_per_gDW_per_hr"/>
	</listOfParameters>
</kineticLaw>
</reaction>
<reaction id="R_rxn08809_c0" name="Lysophospholipase_L1_2_acylglycerophosphoethanolamine__n_C18_1_periplasm_c0" reversible="true">
<notes>
<html:p>GENE_ASSOCIATION:(WP_209705329.1 or WP_209705452.1)</html:p>
<html:p>PROTEIN_ASSOCIATION:(WP_209705329.1 or WP_209705452.1)</html:p>
</notes>
<listOfReactants>
<speciesReference species="M_cpd00001_c0" stoichiometry="1"/>
<speciesReference species="M_cpd12547_c0" stoichiometry="1"/>
</listOfReactants>
<listOfProducts>
<speciesReference species="M_cpd00067_c0" stoichiometry="1"/>
<speciesReference species="M_cpd00908_c0" stoichiometry="1"/>
<speciesReference species="M_cpd15269_c0" stoichiometry="1"/>
</listOfProducts>
<kineticLaw>
	<math xmlns="http://www.w3.org/1998/Math/MathML">
			<ci> FLUX_VALUE </ci>
	</math>
	<listOfParameters>
		<parameter id="LOWER_BOUND" value="-1000" name="mmol_per_gDW_per_hr"/>
		<parameter id="UPPER_BOUND" value="1000" name="mmol_per_gDW_per_hr"/>
		<parameter id="OBJECTIVE_COEFFICIENT" value="0"/>
		<parameter id="FLUX_VALUE" value="0.0" name="mmol_per_gDW_per_hr"/>
	</listOfParameters>
</kineticLaw>
</reaction>
<reaction id="R_rxn03958_c0" name="1_Deoxy_D_xylulose_5_phosphate_isomeroreductase_c0" reversible="true">
<notes>
<html:p>GENE_ASSOCIATION:WP_209704696.1</html:p>
<html:p>PROTEIN_ASSOCIATION:WP_209704696.1</html:p>
</notes>
<listOfReactants>
<speciesReference species="M_cpd00006_c0" stoichiometry="1"/>
<speciesReference species="M_cpd08286_c0" stoichiometry="1"/>
</listOfReactants>
<listOfProducts>
<speciesReference species="M_cpd00005_c0" stoichiometry="1"/>
<speciesReference species="M_cpd00067_c0" stoichiometry="1"/>
<speciesReference species="M_cpd08289_c0" stoichiometry="1"/>
</listOfProducts>
<kineticLaw>
	<math xmlns="http://www.w3.org/1998/Math/MathML">
			<ci> FLUX_VALUE </ci>
	</math>
	<listOfParameters>
		<parameter id="LOWER_BOUND" value="-1000" name="mmol_per_gDW_per_hr"/>
		<parameter id="UPPER_BOUND" value="1000" name="mmol_per_gDW_per_hr"/>
		<parameter id="OBJECTIVE_COEFFICIENT" value="0"/>
		<parameter id="FLUX_VALUE" value="0.0" name="mmol_per_gDW_per_hr"/>
	</listOfParameters>
</kineticLaw>
</reaction>
<reaction id="R_rxn00259_c0" name="3S_citryl_CoA_oxaloacetate_lyase_acetyl_CoA_forming_c0" reversible="true">
<notes>
<html:p>GENE_ASSOCIATION:WP_209704117.1</html:p>
<html:p>PROTEIN_ASSOCIATION:WP_209704117.1</html:p>
</notes>
<listOfReactants>
<speciesReference species="M_cpd00442_c0" stoichiometry="1"/>
</listOfReactants>
<listOfProducts>
<speciesReference species="M_cpd00022_c0" stoichiometry="1"/>
<speciesReference species="M_cpd00032_c0" stoichiometry="1"/>
<speciesReference species="M_cpd00067_c0" stoichiometry="1"/>
</listOfProducts>
<kineticLaw>
	<math xmlns="http://www.w3.org/1998/Math/MathML">
			<ci> FLUX_VALUE </ci>
	</math>
	<listOfParameters>
		<parameter id="LOWER_BOUND" value="-1000" name="mmol_per_gDW_per_hr"/>
		<parameter id="UPPER_BOUND" value="1000" name="mmol_per_gDW_per_hr"/>
		<parameter id="OBJECTIVE_COEFFICIENT" value="0"/>
		<parameter id="FLUX_VALUE" value="0.0" name="mmol_per_gDW_per_hr"/>
	</listOfParameters>
</kineticLaw>
</reaction>
<reaction id="R_rxn00178_c0" name="Acetyl_CoA_acetyl_CoA_C_acetyltransferase_c0" reversible="true">
<notes>
<html:p>GENE_ASSOCIATION:((WP_209705628.1 or WP_209704976.1 or WP_209706057.1 or WP_209704946.1 or WP_209706096.1 or WP_209706063.1 or WP_209705243.1 or WP_209704376.1) or (WP_209706096.1 or WP_209706075.1 or WP_209704946.1 or WP_209704976.1 or WP_209706063.1 or WP_209705243.1 or WP_209705628.1))</html:p>
<html:p>PROTEIN_ASSOCIATION:((WP_209705628.1 or WP_209704976.1 or WP_209706057.1 or WP_209704946.1 or WP_209706096.1 or WP_209706063.1 or WP_209705243.1 or WP_209704376.1) or (WP_209706096.1 or WP_209706075.1 or WP_209704946.1 or WP_209704976.1 or WP_209706063.1 or WP_209705243.1 or WP_209705628.1))</html:p>
</notes>
<listOfReactants>
<speciesReference species="M_cpd00022_c0" stoichiometry="2"/>
</listOfReactants>
<listOfProducts>
<speciesReference species="M_cpd00010_c0" stoichiometry="1"/>
<speciesReference species="M_cpd00279_c0" stoichiometry="1"/>
</listOfProducts>
<kineticLaw>
	<math xmlns="http://www.w3.org/1998/Math/MathML">
			<ci> FLUX_VALUE </ci>
	</math>
	<listOfParameters>
		<parameter id="LOWER_BOUND" value="-1000" name="mmol_per_gDW_per_hr"/>
		<parameter id="UPPER_BOUND" value="1000" name="mmol_per_gDW_per_hr"/>
		<parameter id="OBJECTIVE_COEFFICIENT" value="0"/>
		<parameter id="FLUX_VALUE" value="0.0" name="mmol_per_gDW_per_hr"/>
	</listOfParameters>
</kineticLaw>
</reaction>
<reaction id="R_rxn01362_c0" name="Orotidine_5_phosphate_diphosphate_phospho_alpha_D_ribosyl_transferase_c0" reversible="false">
<notes>
<html:p>GENE_ASSOCIATION:(WP_209705702.1 or WP_209705851.1)</html:p>
<html:p>PROTEIN_ASSOCIATION:(WP_209705702.1 or WP_209705851.1)</html:p>
</notes>
<listOfReactants>
<speciesReference species="M_cpd00103_c0" stoichiometry="1"/>
<speciesReference species="M_cpd00247_c0" stoichiometry="1"/>
</listOfReactants>
<listOfProducts>
<speciesReference species="M_cpd00012_c0" stoichiometry="1"/>
<speciesReference species="M_cpd00067_c0" stoichiometry="1"/>
<speciesReference species="M_cpd00810_c0" stoichiometry="1"/>
</listOfProducts>
<kineticLaw>
	<math xmlns="http://www.w3.org/1998/Math/MathML">
			<ci> FLUX_VALUE </ci>
	</math>
	<listOfParameters>
		<parameter id="LOWER_BOUND" value="0" name="mmol_per_gDW_per_hr"/>
		<parameter id="UPPER_BOUND" value="1000" name="mmol_per_gDW_per_hr"/>
		<parameter id="OBJECTIVE_COEFFICIENT" value="0"/>
		<parameter id="FLUX_VALUE" value="0.0" name="mmol_per_gDW_per_hr"/>
	</listOfParameters>
</kineticLaw>
</reaction>
<reaction id="R_rxn03174_c0" name="2_Amino_4_hydroxy_6_erythro_1_2_3_trihydroxypropyl_dihydropteridine_triphosphate_hydrolase_c0" reversible="false">
<notes>
<html:p>GENE_ASSOCIATION:WP_209703967.1</html:p>
<html:p>PROTEIN_ASSOCIATION:WP_209703967.1</html:p>
</notes>
<listOfReactants>
<speciesReference species="M_cpd03666_c0" stoichiometry="1"/>
</listOfReactants>
<listOfProducts>
<speciesReference species="M_cpd00001_c0" stoichiometry="1"/>
<speciesReference species="M_cpd02978_c0" stoichiometry="1"/>
</listOfProducts>
<kineticLaw>
	<math xmlns="http://www.w3.org/1998/Math/MathML">
			<ci> FLUX_VALUE </ci>
	</math>
	<listOfParameters>
		<parameter id="LOWER_BOUND" value="0" name="mmol_per_gDW_per_hr"/>
		<parameter id="UPPER_BOUND" value="1000" name="mmol_per_gDW_per_hr"/>
		<parameter id="OBJECTIVE_COEFFICIENT" value="0"/>
		<parameter id="FLUX_VALUE" value="0.0" name="mmol_per_gDW_per_hr"/>
	</listOfParameters>
</kineticLaw>
</reaction>
<reaction id="R_rxn00549_c0" name="D_Fructose_1_6_bisphosphate_1_phosphohydrolase_c0" reversible="false">
<notes>
<html:p>GENE_ASSOCIATION:WP_209704735.1</html:p>
<html:p>PROTEIN_ASSOCIATION:WP_209704735.1</html:p>
</notes>
<listOfReactants>
<speciesReference species="M_cpd00001_c0" stoichiometry="1"/>
<speciesReference species="M_cpd00290_c0" stoichiometry="1"/>
</listOfReactants>
<listOfProducts>
<speciesReference species="M_cpd00009_c0" stoichiometry="1"/>
<speciesReference species="M_cpd00072_c0" stoichiometry="1"/>
</listOfProducts>
<kineticLaw>
	<math xmlns="http://www.w3.org/1998/Math/MathML">
			<ci> FLUX_VALUE </ci>
	</math>
	<listOfParameters>
		<parameter id="LOWER_BOUND" value="0" name="mmol_per_gDW_per_hr"/>
		<parameter id="UPPER_BOUND" value="1000" name="mmol_per_gDW_per_hr"/>
		<parameter id="OBJECTIVE_COEFFICIENT" value="0"/>
		<parameter id="FLUX_VALUE" value="0.0" name="mmol_per_gDW_per_hr"/>
	</listOfParameters>
</kineticLaw>
</reaction>
<reaction id="R_rxn02807_c0" name="2_4_dichlorophenol_NADPH_oxygen_oxidoreductase6_hydroxylating_c0" reversible="true">
<notes>
<html:p>GENE_ASSOCIATION:(WP_209705270.1 or WP_209704955.1 or WP_209706131.1)</html:p>
<html:p>PROTEIN_ASSOCIATION:(WP_209705270.1 or WP_209704955.1 or WP_209706131.1)</html:p>
</notes>
<listOfReactants>
<speciesReference species="M_cpd00005_c0" stoichiometry="1"/>
<speciesReference species="M_cpd00007_c0" stoichiometry="1"/>
<speciesReference species="M_cpd00067_c0" stoichiometry="1"/>
<speciesReference species="M_cpd01706_c0" stoichiometry="1"/>
</listOfReactants>
<listOfProducts>
<speciesReference species="M_cpd00001_c0" stoichiometry="1"/>
<speciesReference species="M_cpd00006_c0" stoichiometry="1"/>
<speciesReference species="M_cpd01878_c0" stoichiometry="1"/>
</listOfProducts>
<kineticLaw>
	<math xmlns="http://www.w3.org/1998/Math/MathML">
			<ci> FLUX_VALUE </ci>
	</math>
	<listOfParameters>
		<parameter id="LOWER_BOUND" value="-1000" name="mmol_per_gDW_per_hr"/>
		<parameter id="UPPER_BOUND" value="1000" name="mmol_per_gDW_per_hr"/>
		<parameter id="OBJECTIVE_COEFFICIENT" value="0"/>
		<parameter id="FLUX_VALUE" value="0.0" name="mmol_per_gDW_per_hr"/>
	</listOfParameters>
</kineticLaw>
</reaction>
<reaction id="R_rxn07875_c0" name="R08086_c0" reversible="true">
<notes>
<html:p>GENE_ASSOCIATION:WP_209705821.1</html:p>
<html:p>PROTEIN_ASSOCIATION:WP_209705821.1</html:p>
</notes>
<listOfReactants>
<speciesReference species="M_cpd00001_c0" stoichiometry="1"/>
<speciesReference species="M_cpd00003_c0" stoichiometry="1"/>
<speciesReference species="M_cpd01061_c0" stoichiometry="1"/>
</listOfReactants>
<listOfProducts>
<speciesReference species="M_cpd00004_c0" stoichiometry="1"/>
<speciesReference species="M_cpd00067_c0" stoichiometry="2"/>
<speciesReference species="M_cpd15165_c0" stoichiometry="1"/>
</listOfProducts>
<kineticLaw>
	<math xmlns="http://www.w3.org/1998/Math/MathML">
			<ci> FLUX_VALUE </ci>
	</math>
	<listOfParameters>
		<parameter id="LOWER_BOUND" value="-1000" name="mmol_per_gDW_per_hr"/>
		<parameter id="UPPER_BOUND" value="1000" name="mmol_per_gDW_per_hr"/>
		<parameter id="OBJECTIVE_COEFFICIENT" value="0"/>
		<parameter id="FLUX_VALUE" value="0.0" name="mmol_per_gDW_per_hr"/>
	</listOfParameters>
</kineticLaw>
</reaction>
<reaction id="R_rxn05418_c0" name="8_methyl_3_oxo_nonanoyl_ACP_NADP_plus__oxidoreductase_c0" reversible="true">
<notes>
<html:p>GENE_ASSOCIATION:(WP_209704961.1 or WP_209704942.1 or WP_209705675.1 or WP_209705716.1 or WP_209705553.1)</html:p>
<html:p>PROTEIN_ASSOCIATION:(WP_209704961.1 or WP_209704942.1 or WP_209705675.1 or WP_209705716.1 or WP_209705553.1)</html:p>
</notes>
<listOfReactants>
<speciesReference species="M_cpd00005_c0" stoichiometry="1"/>
<speciesReference species="M_cpd00067_c0" stoichiometry="1"/>
<speciesReference species="M_cpd11554_c0" stoichiometry="1"/>
</listOfReactants>
<listOfProducts>
<speciesReference species="M_cpd00006_c0" stoichiometry="1"/>
<speciesReference species="M_cpd11555_c0" stoichiometry="1"/>
</listOfProducts>
<kineticLaw>
	<math xmlns="http://www.w3.org/1998/Math/MathML">
			<ci> FLUX_VALUE </ci>
	</math>
	<listOfParameters>
		<parameter id="LOWER_BOUND" value="-1000" name="mmol_per_gDW_per_hr"/>
		<parameter id="UPPER_BOUND" value="1000" name="mmol_per_gDW_per_hr"/>
		<parameter id="OBJECTIVE_COEFFICIENT" value="0"/>
		<parameter id="FLUX_VALUE" value="0.0" name="mmol_per_gDW_per_hr"/>
	</listOfParameters>
</kineticLaw>
</reaction>
<reaction id="R_rxn00506_c0" name="Acetaldehyde_NAD_plus__oxidoreductase_c0" reversible="false">
<notes>
<html:p>GENE_ASSOCIATION:(WP_209705362.1 or WP_209705767.1 or WP_209705942.1 or WP_209704609.1 or WP_209706228.1 or WP_209705195.1 or WP_209704801.1)</html:p>
<html:p>PROTEIN_ASSOCIATION:(WP_209705362.1 or WP_209705767.1 or WP_209705942.1 or WP_209704609.1 or WP_209706228.1 or WP_209705195.1 or WP_209704801.1)</html:p>
</notes>
<listOfReactants>
<speciesReference species="M_cpd00001_c0" stoichiometry="1"/>
<speciesReference species="M_cpd00003_c0" stoichiometry="1"/>
<speciesReference species="M_cpd00071_c0" stoichiometry="1"/>
</listOfReactants>
<listOfProducts>
<speciesReference species="M_cpd00004_c0" stoichiometry="1"/>
<speciesReference species="M_cpd00029_c0" stoichiometry="1"/>
<speciesReference species="M_cpd00067_c0" stoichiometry="2"/>
</listOfProducts>
<kineticLaw>
	<math xmlns="http://www.w3.org/1998/Math/MathML">
			<ci> FLUX_VALUE </ci>
	</math>
	<listOfParameters>
		<parameter id="LOWER_BOUND" value="0" name="mmol_per_gDW_per_hr"/>
		<parameter id="UPPER_BOUND" value="1000" name="mmol_per_gDW_per_hr"/>
		<parameter id="OBJECTIVE_COEFFICIENT" value="0"/>
		<parameter id="FLUX_VALUE" value="0.0" name="mmol_per_gDW_per_hr"/>
	</listOfParameters>
</kineticLaw>
</reaction>
<reaction id="R_rxn10060_c0" name="NAD_kinase_dTTP_c0" reversible="true">
<notes>
<html:p>GENE_ASSOCIATION:WP_209704927.1</html:p>
<html:p>PROTEIN_ASSOCIATION:WP_209704927.1</html:p>
</notes>
<listOfReactants>
<speciesReference species="M_cpd00003_c0" stoichiometry="1"/>
<speciesReference species="M_cpd00357_c0" stoichiometry="1"/>
</listOfReactants>
<listOfProducts>
<speciesReference species="M_cpd00006_c0" stoichiometry="1"/>
<speciesReference species="M_cpd00067_c0" stoichiometry="1"/>
<speciesReference species="M_cpd00297_c0" stoichiometry="1"/>
</listOfProducts>
<kineticLaw>
	<math xmlns="http://www.w3.org/1998/Math/MathML">
			<ci> FLUX_VALUE </ci>
	</math>
	<listOfParameters>
		<parameter id="LOWER_BOUND" value="-1000" name="mmol_per_gDW_per_hr"/>
		<parameter id="UPPER_BOUND" value="1000" name="mmol_per_gDW_per_hr"/>
		<parameter id="OBJECTIVE_COEFFICIENT" value="0"/>
		<parameter id="FLUX_VALUE" value="0.0" name="mmol_per_gDW_per_hr"/>
	</listOfParameters>
</kineticLaw>
</reaction>
<reaction id="R_rxn02933_c0" name="2S_3S_3_hydroxy_2_methylbutanoyl_CoA_NAD_plus__oxidoreductase_c0" reversible="true">
<notes>
<html:p>GENE_ASSOCIATION:(((WP_209704377.1 or WP_209704093.1 or WP_209706064.1) and Unknown) or (WP_209706064.1 or WP_209704093.1 or WP_209704377.1))</html:p>
<html:p>PROTEIN_ASSOCIATION:(((WP_209704377.1 or WP_209704093.1 or WP_209706064.1) and Unknown) or (WP_209706064.1 or WP_209704093.1 or WP_209704377.1))</html:p>
</notes>
<listOfReactants>
<speciesReference species="M_cpd00003_c0" stoichiometry="1"/>
<speciesReference species="M_cpd02691_c0" stoichiometry="1"/>
</listOfReactants>
<listOfProducts>
<speciesReference species="M_cpd00004_c0" stoichiometry="1"/>
<speciesReference species="M_cpd00067_c0" stoichiometry="1"/>
<speciesReference species="M_cpd02124_c0" stoichiometry="1"/>
</listOfProducts>
<kineticLaw>
	<math xmlns="http://www.w3.org/1998/Math/MathML">
			<ci> FLUX_VALUE </ci>
	</math>
	<listOfParameters>
		<parameter id="LOWER_BOUND" value="-1000" name="mmol_per_gDW_per_hr"/>
		<parameter id="UPPER_BOUND" value="1000" name="mmol_per_gDW_per_hr"/>
		<parameter id="OBJECTIVE_COEFFICIENT" value="0"/>
		<parameter id="FLUX_VALUE" value="0.0" name="mmol_per_gDW_per_hr"/>
	</listOfParameters>
</kineticLaw>
</reaction>
<reaction id="R_rxn02261_c0" name="R03158_c0" reversible="true">
<notes>
<html:p>GENE_ASSOCIATION:(WP_209704836.1 or WP_209703912.1)</html:p>
<html:p>PROTEIN_ASSOCIATION:(WP_209704836.1 or WP_209703912.1)</html:p>
</notes>
<listOfReactants>
<speciesReference species="M_cpd00010_c0" stoichiometry="1"/>
<speciesReference species="M_cpd00067_c0" stoichiometry="2"/>
<speciesReference species="M_cpd00745_c0" stoichiometry="1"/>
</listOfReactants>
<listOfProducts>
<speciesReference species="M_cpd00001_c0" stoichiometry="1"/>
<speciesReference species="M_cpd03375_c0" stoichiometry="1"/>
</listOfProducts>
<kineticLaw>
	<math xmlns="http://www.w3.org/1998/Math/MathML">
			<ci> FLUX_VALUE </ci>
	</math>
	<listOfParameters>
		<parameter id="LOWER_BOUND" value="-1000" name="mmol_per_gDW_per_hr"/>
		<parameter id="UPPER_BOUND" value="1000" name="mmol_per_gDW_per_hr"/>
		<parameter id="OBJECTIVE_COEFFICIENT" value="0"/>
		<parameter id="FLUX_VALUE" value="0.0" name="mmol_per_gDW_per_hr"/>
	</listOfParameters>
</kineticLaw>
</reaction>
<reaction id="R_rxn00727_c0" name="Chorismate_pyruvate_lyase_amino_accepting_c0" reversible="false">
<notes>
<html:p>GENE_ASSOCIATION:((WP_209704533.1 and WP_209705458.1) or WP_209706572.1)</html:p>
<html:p>PROTEIN_ASSOCIATION:((WP_209704533.1 and WP_209705458.1) or WP_209706572.1)</html:p>
</notes>
<listOfReactants>
<speciesReference species="M_cpd00053_c0" stoichiometry="1"/>
<speciesReference species="M_cpd00216_c0" stoichiometry="1"/>
</listOfReactants>
<listOfProducts>
<speciesReference species="M_cpd00020_c0" stoichiometry="1"/>
<speciesReference species="M_cpd00023_c0" stoichiometry="1"/>
<speciesReference species="M_cpd00067_c0" stoichiometry="1"/>
<speciesReference species="M_cpd00093_c0" stoichiometry="1"/>
</listOfProducts>
<kineticLaw>
	<math xmlns="http://www.w3.org/1998/Math/MathML">
			<ci> FLUX_VALUE </ci>
	</math>
	<listOfParameters>
		<parameter id="LOWER_BOUND" value="0" name="mmol_per_gDW_per_hr"/>
		<parameter id="UPPER_BOUND" value="1000" name="mmol_per_gDW_per_hr"/>
		<parameter id="OBJECTIVE_COEFFICIENT" value="0"/>
		<parameter id="FLUX_VALUE" value="0.0" name="mmol_per_gDW_per_hr"/>
	</listOfParameters>
</kineticLaw>
</reaction>
<reaction id="R_rxn10307_c0" name="palmitoyl_lipoteichoic_acid_synthesis_n24__linked__N_acetylglucosamine_substituted_c0" reversible="true">
<notes>
<html:p>GENE_ASSOCIATION:WP_209707100.1</html:p>
<html:p>PROTEIN_ASSOCIATION:WP_209707100.1</html:p>
</notes>
<listOfReactants>
<speciesReference species="M_cpd00037_c0" stoichiometry="24"/>
<speciesReference species="M_cpd15746_c0" stoichiometry="1"/>
</listOfReactants>
<listOfProducts>
<speciesReference species="M_cpd00014_c0" stoichiometry="24"/>
<speciesReference species="M_cpd15764_c0" stoichiometry="1"/>
</listOfProducts>
<kineticLaw>
	<math xmlns="http://www.w3.org/1998/Math/MathML">
			<ci> FLUX_VALUE </ci>
	</math>
	<listOfParameters>
		<parameter id="LOWER_BOUND" value="-1000" name="mmol_per_gDW_per_hr"/>
		<parameter id="UPPER_BOUND" value="1000" name="mmol_per_gDW_per_hr"/>
		<parameter id="OBJECTIVE_COEFFICIENT" value="0"/>
		<parameter id="FLUX_VALUE" value="0.0" name="mmol_per_gDW_per_hr"/>
	</listOfParameters>
</kineticLaw>
</reaction>
<reaction id="R_rxn00465_c0" name="L_Citrulline_N5_carbamoyldihydrolase_c0" reversible="true">
<notes>
<html:p>GENE_ASSOCIATION:WP_209704069.1</html:p>
<html:p>PROTEIN_ASSOCIATION:WP_209704069.1</html:p>
</notes>
<listOfReactants>
<speciesReference species="M_cpd00001_c0" stoichiometry="1"/>
<speciesReference species="M_cpd00067_c0" stoichiometry="2"/>
<speciesReference species="M_cpd00274_c0" stoichiometry="1"/>
</listOfReactants>
<listOfProducts>
<speciesReference species="M_cpd00011_c0" stoichiometry="1"/>
<speciesReference species="M_cpd00013_c0" stoichiometry="1"/>
<speciesReference species="M_cpd00064_c0" stoichiometry="1"/>
</listOfProducts>
<kineticLaw>
	<math xmlns="http://www.w3.org/1998/Math/MathML">
			<ci> FLUX_VALUE </ci>
	</math>
	<listOfParameters>
		<parameter id="LOWER_BOUND" value="-1000" name="mmol_per_gDW_per_hr"/>
		<parameter id="UPPER_BOUND" value="1000" name="mmol_per_gDW_per_hr"/>
		<parameter id="OBJECTIVE_COEFFICIENT" value="0"/>
		<parameter id="FLUX_VALUE" value="0.0" name="mmol_per_gDW_per_hr"/>
	</listOfParameters>
</kineticLaw>
</reaction>
<reaction id="R_rxn12638_c0" name="methionyl_aminopeptidase_c0" reversible="false">
<notes>
<html:p>GENE_ASSOCIATION:((WP_209706041.1 or WP_209704246.1) or WP_209705987.1 or WP_209704005.1)</html:p>
<html:p>PROTEIN_ASSOCIATION:((WP_209706041.1 or WP_209704246.1) or WP_209705987.1 or WP_209704005.1)</html:p>
</notes>
<listOfReactants>
<speciesReference species="M_cpd00001_c0" stoichiometry="1"/>
<speciesReference species="M_cpd11588_c0" stoichiometry="1"/>
</listOfReactants>
<listOfProducts>
<speciesReference species="M_cpd00033_c0" stoichiometry="1"/>
<speciesReference species="M_cpd00129_c0" stoichiometry="1"/>
</listOfProducts>
<kineticLaw>
	<math xmlns="http://www.w3.org/1998/Math/MathML">
			<ci> FLUX_VALUE </ci>
	</math>
	<listOfParameters>
		<parameter id="LOWER_BOUND" value="0" name="mmol_per_gDW_per_hr"/>
		<parameter id="UPPER_BOUND" value="1000" name="mmol_per_gDW_per_hr"/>
		<parameter id="OBJECTIVE_COEFFICIENT" value="0"/>
		<parameter id="FLUX_VALUE" value="0.0" name="mmol_per_gDW_per_hr"/>
	</listOfParameters>
</kineticLaw>
</reaction>
<reaction id="R_rxn02268_c0" name="S_2_methylbutanoyl_CoA_oxygen_2_3_oxidoreductase_c0" reversible="false">
<notes>
<html:p>GENE_ASSOCIATION:(WP_209704959.1 or WP_209704831.1 or WP_209705608.1 or WP_209706071.1)</html:p>
<html:p>PROTEIN_ASSOCIATION:(WP_209704959.1 or WP_209704831.1 or WP_209705608.1 or WP_209706071.1)</html:p>
</notes>
<listOfReactants>
<speciesReference species="M_cpd00007_c0" stoichiometry="1"/>
<speciesReference species="M_cpd00760_c0" stoichiometry="2"/>
</listOfReactants>
<listOfProducts>
<speciesReference species="M_cpd00001_c0" stoichiometry="2"/>
<speciesReference species="M_cpd02125_c0" stoichiometry="2"/>
</listOfProducts>
<kineticLaw>
	<math xmlns="http://www.w3.org/1998/Math/MathML">
			<ci> FLUX_VALUE </ci>
	</math>
	<listOfParameters>
		<parameter id="LOWER_BOUND" value="0" name="mmol_per_gDW_per_hr"/>
		<parameter id="UPPER_BOUND" value="1000" name="mmol_per_gDW_per_hr"/>
		<parameter id="OBJECTIVE_COEFFICIENT" value="0"/>
		<parameter id="FLUX_VALUE" value="0.0" name="mmol_per_gDW_per_hr"/>
	</listOfParameters>
</kineticLaw>
</reaction>
<reaction id="R_rxn05127_c0" name="R07418_c0" reversible="false">
<notes>
<html:p>GENE_ASSOCIATION:WP_209705821.1</html:p>
<html:p>PROTEIN_ASSOCIATION:WP_209705821.1</html:p>
</notes>
<listOfReactants>
<speciesReference species="M_cpd00001_c0" stoichiometry="1"/>
<speciesReference species="M_cpd00006_c0" stoichiometry="1"/>
<speciesReference species="M_cpd11341_c0" stoichiometry="1"/>
</listOfReactants>
<listOfProducts>
<speciesReference species="M_cpd00005_c0" stoichiometry="1"/>
<speciesReference species="M_cpd00067_c0" stoichiometry="2"/>
<speciesReference species="M_cpd11408_c0" stoichiometry="1"/>
</listOfProducts>
<kineticLaw>
	<math xmlns="http://www.w3.org/1998/Math/MathML">
			<ci> FLUX_VALUE </ci>
	</math>
	<listOfParameters>
		<parameter id="LOWER_BOUND" value="0" name="mmol_per_gDW_per_hr"/>
		<parameter id="UPPER_BOUND" value="1000" name="mmol_per_gDW_per_hr"/>
		<parameter id="OBJECTIVE_COEFFICIENT" value="0"/>
		<parameter id="FLUX_VALUE" value="0.0" name="mmol_per_gDW_per_hr"/>
	</listOfParameters>
</kineticLaw>
</reaction>
<reaction id="R_rxn00305_c0" name="GTP_oxaloacetate_carboxy_lyase_adding_GTPphosphoenolpyruvate_forming_c0" reversible="false">
<notes>
<html:p>GENE_ASSOCIATION:(WP_209706325.1 or WP_209703937.1)</html:p>
<html:p>PROTEIN_ASSOCIATION:(WP_209706325.1 or WP_209703937.1)</html:p>
</notes>
<listOfReactants>
<speciesReference species="M_cpd00032_c0" stoichiometry="1"/>
<speciesReference species="M_cpd00038_c0" stoichiometry="1"/>
</listOfReactants>
<listOfProducts>
<speciesReference species="M_cpd00011_c0" stoichiometry="1"/>
<speciesReference species="M_cpd00031_c0" stoichiometry="1"/>
<speciesReference species="M_cpd00061_c0" stoichiometry="1"/>
</listOfProducts>
<kineticLaw>
	<math xmlns="http://www.w3.org/1998/Math/MathML">
			<ci> FLUX_VALUE </ci>
	</math>
	<listOfParameters>
		<parameter id="LOWER_BOUND" value="0" name="mmol_per_gDW_per_hr"/>
		<parameter id="UPPER_BOUND" value="1000" name="mmol_per_gDW_per_hr"/>
		<parameter id="OBJECTIVE_COEFFICIENT" value="0"/>
		<parameter id="FLUX_VALUE" value="0.0" name="mmol_per_gDW_per_hr"/>
	</listOfParameters>
</kineticLaw>
</reaction>
<reaction id="R_rxn05248_c0" name="FACOAL150anteiso_c0" reversible="false">
<notes>
<html:p>GENE_ASSOCIATION:(WP_209704805.1 or WP_209704956.1 or WP_209704975.1 or WP_209704832.1 or WP_245190353.1 or WP_342452142.1 or WP_209704583.1 or WP_209704079.1)</html:p>
<html:p>PROTEIN_ASSOCIATION:(WP_209704805.1 or WP_209704956.1 or WP_209704975.1 or WP_209704832.1 or WP_245190353.1 or WP_342452142.1 or WP_209704583.1 or WP_209704079.1)</html:p>
</notes>
<listOfReactants>
<speciesReference species="M_cpd00002_c0" stoichiometry="1"/>
<speciesReference species="M_cpd00010_c0" stoichiometry="1"/>
<speciesReference species="M_cpd11438_c0" stoichiometry="1"/>
</listOfReactants>
<listOfProducts>
<speciesReference species="M_cpd00012_c0" stoichiometry="1"/>
<speciesReference species="M_cpd00018_c0" stoichiometry="1"/>
<speciesReference species="M_cpd11439_c0" stoichiometry="1"/>
</listOfProducts>
<kineticLaw>
	<math xmlns="http://www.w3.org/1998/Math/MathML">
			<ci> FLUX_VALUE </ci>
	</math>
	<listOfParameters>
		<parameter id="LOWER_BOUND" value="0" name="mmol_per_gDW_per_hr"/>
		<parameter id="UPPER_BOUND" value="1000" name="mmol_per_gDW_per_hr"/>
		<parameter id="OBJECTIVE_COEFFICIENT" value="0"/>
		<parameter id="FLUX_VALUE" value="0.0" name="mmol_per_gDW_per_hr"/>
	</listOfParameters>
</kineticLaw>
</reaction>
<reaction id="R_rxn00612_c0" name="sn_Glycerol_3_phosphate_NADP_plus__2_oxidoreductase_c0" reversible="true">
<notes>
<html:p>GENE_ASSOCIATION:(WP_245189816.1 or WP_245189816.1)</html:p>
<html:p>PROTEIN_ASSOCIATION:(WP_245189816.1 or WP_245189816.1)</html:p>
</notes>
<listOfReactants>
<speciesReference species="M_cpd00006_c0" stoichiometry="1"/>
<speciesReference species="M_cpd00080_c0" stoichiometry="1"/>
</listOfReactants>
<listOfProducts>
<speciesReference species="M_cpd00005_c0" stoichiometry="1"/>
<speciesReference species="M_cpd00067_c0" stoichiometry="1"/>
<speciesReference species="M_cpd00095_c0" stoichiometry="1"/>
</listOfProducts>
<kineticLaw>
	<math xmlns="http://www.w3.org/1998/Math/MathML">
			<ci> FLUX_VALUE </ci>
	</math>
	<listOfParameters>
		<parameter id="LOWER_BOUND" value="-1000" name="mmol_per_gDW_per_hr"/>
		<parameter id="UPPER_BOUND" value="1000" name="mmol_per_gDW_per_hr"/>
		<parameter id="OBJECTIVE_COEFFICIENT" value="0"/>
		<parameter id="FLUX_VALUE" value="0.0" name="mmol_per_gDW_per_hr"/>
	</listOfParameters>
</kineticLaw>
</reaction>
<reaction id="R_rxn05539_c0" name="oligopeptide_transporting_ATPase_c0" reversible="false">
<notes>
<html:p>GENE_ASSOCIATION:(WP_209705517.1 or WP_209705768.1)</html:p>
<html:p>PROTEIN_ASSOCIATION:(WP_209705517.1 or WP_209705768.1)</html:p>
</notes>
<listOfReactants>
<speciesReference species="M_cpd00001_c0" stoichiometry="1"/>
<speciesReference species="M_cpd00002_c0" stoichiometry="1"/>
<speciesReference species="M_cpd01017_e0" stoichiometry="1"/>
</listOfReactants>
<listOfProducts>
<speciesReference species="M_cpd00008_c0" stoichiometry="1"/>
<speciesReference species="M_cpd00009_c0" stoichiometry="1"/>
<speciesReference species="M_cpd00067_c0" stoichiometry="1"/>
<speciesReference species="M_cpd01017_c0" stoichiometry="1"/>
</listOfProducts>
<kineticLaw>
	<math xmlns="http://www.w3.org/1998/Math/MathML">
			<ci> FLUX_VALUE </ci>
	</math>
	<listOfParameters>
		<parameter id="LOWER_BOUND" value="0" name="mmol_per_gDW_per_hr"/>
		<parameter id="UPPER_BOUND" value="1000" name="mmol_per_gDW_per_hr"/>
		<parameter id="OBJECTIVE_COEFFICIENT" value="0"/>
		<parameter id="FLUX_VALUE" value="0.0" name="mmol_per_gDW_per_hr"/>
	</listOfParameters>
</kineticLaw>
</reaction>
<reaction id="R_rxn08841_c0" name="Lysophospholipase_L2_2_acylglycerophosphoethanolamine__n_C16_0_c0" reversible="true">
<notes>
<html:p>GENE_ASSOCIATION:(WP_209705329.1 or WP_209705452.1)</html:p>
<html:p>PROTEIN_ASSOCIATION:(WP_209705329.1 or WP_209705452.1)</html:p>
</notes>
<listOfReactants>
<speciesReference species="M_cpd00001_c0" stoichiometry="1"/>
<speciesReference species="M_cpd15339_c0" stoichiometry="1"/>
</listOfReactants>
<listOfProducts>
<speciesReference species="M_cpd00067_c0" stoichiometry="1"/>
<speciesReference species="M_cpd00214_c0" stoichiometry="1"/>
<speciesReference species="M_cpd00908_c0" stoichiometry="1"/>
</listOfProducts>
<kineticLaw>
	<math xmlns="http://www.w3.org/1998/Math/MathML">
			<ci> FLUX_VALUE </ci>
	</math>
	<listOfParameters>
		<parameter id="LOWER_BOUND" value="-1000" name="mmol_per_gDW_per_hr"/>
		<parameter id="UPPER_BOUND" value="1000" name="mmol_per_gDW_per_hr"/>
		<parameter id="OBJECTIVE_COEFFICIENT" value="0"/>
		<parameter id="FLUX_VALUE" value="0.0" name="mmol_per_gDW_per_hr"/>
	</listOfParameters>
</kineticLaw>
</reaction>
<reaction id="R_rxn05461_c0" name="3_Hydroxyoctodecanoyl_ACP_NADP_plus__oxidoreductase_c0" reversible="true">
<notes>
<html:p>GENE_ASSOCIATION:(WP_209704961.1 or WP_209704942.1 or WP_209705675.1 or WP_209705716.1 or WP_209705553.1)</html:p>
<html:p>PROTEIN_ASSOCIATION:(WP_209704961.1 or WP_209704942.1 or WP_209705675.1 or WP_209705716.1 or WP_209705553.1)</html:p>
</notes>
<listOfReactants>
<speciesReference species="M_cpd00005_c0" stoichiometry="1"/>
<speciesReference species="M_cpd00067_c0" stoichiometry="1"/>
<speciesReference species="M_cpd11570_c0" stoichiometry="1"/>
</listOfReactants>
<listOfProducts>
<speciesReference species="M_cpd00006_c0" stoichiometry="1"/>
<speciesReference species="M_cpd11571_c0" stoichiometry="1"/>
</listOfProducts>
<kineticLaw>
	<math xmlns="http://www.w3.org/1998/Math/MathML">
			<ci> FLUX_VALUE </ci>
	</math>
	<listOfParameters>
		<parameter id="LOWER_BOUND" value="-1000" name="mmol_per_gDW_per_hr"/>
		<parameter id="UPPER_BOUND" value="1000" name="mmol_per_gDW_per_hr"/>
		<parameter id="OBJECTIVE_COEFFICIENT" value="0"/>
		<parameter id="FLUX_VALUE" value="0.0" name="mmol_per_gDW_per_hr"/>
	</listOfParameters>
</kineticLaw>
</reaction>
<reaction id="R_rxn07312_c0" name="R07481_c0" reversible="true">
<notes>
<html:p>GENE_ASSOCIATION:WP_209706442.1</html:p>
<html:p>PROTEIN_ASSOCIATION:WP_209706442.1</html:p>
</notes>
<listOfReactants>
<speciesReference species="M_cpd00017_c0" stoichiometry="1"/>
<speciesReference species="M_cpd01306_c0" stoichiometry="1"/>
</listOfReactants>
<listOfProducts>
<speciesReference species="M_cpd00019_c0" stoichiometry="1"/>
<speciesReference species="M_cpd00067_c0" stoichiometry="1"/>
<speciesReference species="M_cpd05727_c0" stoichiometry="1"/>
</listOfProducts>
<kineticLaw>
	<math xmlns="http://www.w3.org/1998/Math/MathML">
			<ci> FLUX_VALUE </ci>
	</math>
	<listOfParameters>
		<parameter id="LOWER_BOUND" value="-1000" name="mmol_per_gDW_per_hr"/>
		<parameter id="UPPER_BOUND" value="1000" name="mmol_per_gDW_per_hr"/>
		<parameter id="OBJECTIVE_COEFFICIENT" value="0"/>
		<parameter id="FLUX_VALUE" value="0.0" name="mmol_per_gDW_per_hr"/>
	</listOfParameters>
</kineticLaw>
</reaction>
<reaction id="R_rxn02159_c0" name="L_Histidinol_NAD_plus__oxidoreductase_c0" reversible="true">
<notes>
<html:p>GENE_ASSOCIATION:(WP_209704391.1 or WP_209704391.1)</html:p>
<html:p>PROTEIN_ASSOCIATION:(WP_209704391.1 or WP_209704391.1)</html:p>
</notes>
<listOfReactants>
<speciesReference species="M_cpd00003_c0" stoichiometry="1"/>
<speciesReference species="M_cpd00641_c0" stoichiometry="1"/>
</listOfReactants>
<listOfProducts>
<speciesReference species="M_cpd00004_c0" stoichiometry="1"/>
<speciesReference species="M_cpd00067_c0" stoichiometry="1"/>
<speciesReference species="M_cpd01324_c0" stoichiometry="1"/>
</listOfProducts>
<kineticLaw>
	<math xmlns="http://www.w3.org/1998/Math/MathML">
			<ci> FLUX_VALUE </ci>
	</math>
	<listOfParameters>
		<parameter id="LOWER_BOUND" value="-1000" name="mmol_per_gDW_per_hr"/>
		<parameter id="UPPER_BOUND" value="1000" name="mmol_per_gDW_per_hr"/>
		<parameter id="OBJECTIVE_COEFFICIENT" value="0"/>
		<parameter id="FLUX_VALUE" value="0.0" name="mmol_per_gDW_per_hr"/>
	</listOfParameters>
</kineticLaw>
</reaction>
<reaction id="R_rxn10222_c0" name="isotetradecanoyl_phosphatidate_cytidylyltransferase_c0" reversible="true">
<notes>
<html:p>GENE_ASSOCIATION:WP_209704481.1</html:p>
<html:p>PROTEIN_ASSOCIATION:WP_209704481.1</html:p>
</notes>
<listOfReactants>
<speciesReference species="M_cpd00052_c0" stoichiometry="1"/>
<speciesReference species="M_cpd15679_c0" stoichiometry="1"/>
</listOfReactants>
<listOfProducts>
<speciesReference species="M_cpd00012_c0" stoichiometry="1"/>
<speciesReference species="M_cpd00067_c0" stoichiometry="1"/>
<speciesReference species="M_cpd15685_c0" stoichiometry="1"/>
</listOfProducts>
<kineticLaw>
	<math xmlns="http://www.w3.org/1998/Math/MathML">
			<ci> FLUX_VALUE </ci>
	</math>
	<listOfParameters>
		<parameter id="LOWER_BOUND" value="-1000" name="mmol_per_gDW_per_hr"/>
		<parameter id="UPPER_BOUND" value="1000" name="mmol_per_gDW_per_hr"/>
		<parameter id="OBJECTIVE_COEFFICIENT" value="0"/>
		<parameter id="FLUX_VALUE" value="0.0" name="mmol_per_gDW_per_hr"/>
	</listOfParameters>
</kineticLaw>
</reaction>
<reaction id="R_rxn01966_c0" name="alpha_alpha_Trehalose_orthophosphate_beta_D_glucosyltransferase_c0" reversible="true">
<notes>
<html:p>GENE_ASSOCIATION:(WP_209706593.1 and WP_209706593.1)</html:p>
<html:p>PROTEIN_ASSOCIATION:(WP_209706593.1 and WP_209706593.1)</html:p>
</notes>
<listOfReactants>
<speciesReference species="M_cpd00009_c0" stoichiometry="1"/>
<speciesReference species="M_cpd00794_c0" stoichiometry="1"/>
</listOfReactants>
<listOfProducts>
<speciesReference species="M_cpd00027_c0" stoichiometry="1"/>
<speciesReference species="M_cpd00501_c0" stoichiometry="1"/>
</listOfProducts>
<kineticLaw>
	<math xmlns="http://www.w3.org/1998/Math/MathML">
			<ci> FLUX_VALUE </ci>
	</math>
	<listOfParameters>
		<parameter id="LOWER_BOUND" value="-1000" name="mmol_per_gDW_per_hr"/>
		<parameter id="UPPER_BOUND" value="1000" name="mmol_per_gDW_per_hr"/>
		<parameter id="OBJECTIVE_COEFFICIENT" value="0"/>
		<parameter id="FLUX_VALUE" value="0.0" name="mmol_per_gDW_per_hr"/>
	</listOfParameters>
</kineticLaw>
</reaction>
<reaction id="R_rxn10263_c0" name="anteisopentadecanoyl_CDPdiacylglycerol_sn_glycerol_3_phosphate_3_phosphatidyltransferase_c0" reversible="true">
<notes>
<html:p>GENE_ASSOCIATION:WP_209706458.1</html:p>
<html:p>PROTEIN_ASSOCIATION:WP_209706458.1</html:p>
</notes>
<listOfReactants>
<speciesReference species="M_cpd00080_c0" stoichiometry="1"/>
<speciesReference species="M_cpd15687_c0" stoichiometry="1"/>
</listOfReactants>
<listOfProducts>
<speciesReference species="M_cpd00046_c0" stoichiometry="1"/>
<speciesReference species="M_cpd15720_c0" stoichiometry="1"/>
</listOfProducts>
<kineticLaw>
	<math xmlns="http://www.w3.org/1998/Math/MathML">
			<ci> FLUX_VALUE </ci>
	</math>
	<listOfParameters>
		<parameter id="LOWER_BOUND" value="-1000" name="mmol_per_gDW_per_hr"/>
		<parameter id="UPPER_BOUND" value="1000" name="mmol_per_gDW_per_hr"/>
		<parameter id="OBJECTIVE_COEFFICIENT" value="0"/>
		<parameter id="FLUX_VALUE" value="0.0" name="mmol_per_gDW_per_hr"/>
	</listOfParameters>
</kineticLaw>
</reaction>
<reaction id="R_rxn05466_c0" name="TRANS_RXN_173ce_c0" reversible="true">
<notes>
<html:p>GENE_ASSOCIATION:WP_209706360.1</html:p>
<html:p>PROTEIN_ASSOCIATION:WP_209706360.1</html:p>
</notes>
<listOfReactants>
<speciesReference species="M_cpd00013_e0" stoichiometry="1"/>
</listOfReactants>
<listOfProducts>
<speciesReference species="M_cpd00013_c0" stoichiometry="1"/>
</listOfProducts>
<kineticLaw>
	<math xmlns="http://www.w3.org/1998/Math/MathML">
			<ci> FLUX_VALUE </ci>
	</math>
	<listOfParameters>
		<parameter id="LOWER_BOUND" value="-1000" name="mmol_per_gDW_per_hr"/>
		<parameter id="UPPER_BOUND" value="1000" name="mmol_per_gDW_per_hr"/>
		<parameter id="OBJECTIVE_COEFFICIENT" value="0"/>
		<parameter id="FLUX_VALUE" value="0.0" name="mmol_per_gDW_per_hr"/>
	</listOfParameters>
</kineticLaw>
</reaction>
<reaction id="R_rxn08814_c0" name="Lysophospholipase_L1_2_acylglycerophosphoglycerol__n_C16_1_periplasm_c0" reversible="true">
<notes>
<html:p>GENE_ASSOCIATION:(WP_209705329.1 or WP_209705452.1)</html:p>
<html:p>PROTEIN_ASSOCIATION:(WP_209705329.1 or WP_209705452.1)</html:p>
</notes>
<listOfReactants>
<speciesReference species="M_cpd00001_c0" stoichiometry="1"/>
<speciesReference species="M_cpd15322_c0" stoichiometry="1"/>
</listOfReactants>
<listOfProducts>
<speciesReference species="M_cpd00067_c0" stoichiometry="1"/>
<speciesReference species="M_cpd02090_c0" stoichiometry="1"/>
<speciesReference species="M_cpd15237_c0" stoichiometry="1"/>
</listOfProducts>
<kineticLaw>
	<math xmlns="http://www.w3.org/1998/Math/MathML">
			<ci> FLUX_VALUE </ci>
	</math>
	<listOfParameters>
		<parameter id="LOWER_BOUND" value="-1000" name="mmol_per_gDW_per_hr"/>
		<parameter id="UPPER_BOUND" value="1000" name="mmol_per_gDW_per_hr"/>
		<parameter id="OBJECTIVE_COEFFICIENT" value="0"/>
		<parameter id="FLUX_VALUE" value="0.0" name="mmol_per_gDW_per_hr"/>
	</listOfParameters>
</kineticLaw>
</reaction>
<reaction id="R_rxn08845_c0" name="Lysophospholipase_L2_2_acylglycerophosphoglycerol__n_C12_0_c0" reversible="true">
<notes>
<html:p>GENE_ASSOCIATION:(WP_209705452.1 or WP_209705329.1)</html:p>
<html:p>PROTEIN_ASSOCIATION:(WP_209705452.1 or WP_209705329.1)</html:p>
</notes>
<listOfReactants>
<speciesReference species="M_cpd00001_c0" stoichiometry="1"/>
<speciesReference species="M_cpd15343_c0" stoichiometry="1"/>
</listOfReactants>
<listOfProducts>
<speciesReference species="M_cpd00067_c0" stoichiometry="1"/>
<speciesReference species="M_cpd01741_c0" stoichiometry="1"/>
<speciesReference species="M_cpd02090_c0" stoichiometry="1"/>
</listOfProducts>
<kineticLaw>
	<math xmlns="http://www.w3.org/1998/Math/MathML">
			<ci> FLUX_VALUE </ci>
	</math>
	<listOfParameters>
		<parameter id="LOWER_BOUND" value="-1000" name="mmol_per_gDW_per_hr"/>
		<parameter id="UPPER_BOUND" value="1000" name="mmol_per_gDW_per_hr"/>
		<parameter id="OBJECTIVE_COEFFICIENT" value="0"/>
		<parameter id="FLUX_VALUE" value="0.0" name="mmol_per_gDW_per_hr"/>
	</listOfParameters>
</kineticLaw>
</reaction>
<reaction id="R_rxn01292_c0" name="L_Arabinose_aldose_ketose_isomerase_c0" reversible="true">
<notes>
<html:p>GENE_ASSOCIATION:(WP_209705219.1 or WP_209705935.1)</html:p>
<html:p>PROTEIN_ASSOCIATION:(WP_209705219.1 or WP_209705935.1)</html:p>
</notes>
<listOfReactants>
<speciesReference species="M_cpd00224_c0" stoichiometry="1"/>
</listOfReactants>
<listOfProducts>
<speciesReference species="M_cpd00397_c0" stoichiometry="1"/>
</listOfProducts>
<kineticLaw>
	<math xmlns="http://www.w3.org/1998/Math/MathML">
			<ci> FLUX_VALUE </ci>
	</math>
	<listOfParameters>
		<parameter id="LOWER_BOUND" value="-1000" name="mmol_per_gDW_per_hr"/>
		<parameter id="UPPER_BOUND" value="1000" name="mmol_per_gDW_per_hr"/>
		<parameter id="OBJECTIVE_COEFFICIENT" value="0"/>
		<parameter id="FLUX_VALUE" value="0.0" name="mmol_per_gDW_per_hr"/>
	</listOfParameters>
</kineticLaw>
</reaction>
<reaction id="R_rxn00300_c0" name="GTP_7_8_8_9_dihydrolase_diphosphate_forming_c0" reversible="false">
<notes>
<html:p>GENE_ASSOCIATION:WP_209705631.1</html:p>
<html:p>PROTEIN_ASSOCIATION:WP_209705631.1</html:p>
</notes>
<listOfReactants>
<speciesReference species="M_cpd00001_c0" stoichiometry="3"/>
<speciesReference species="M_cpd00038_c0" stoichiometry="1"/>
</listOfReactants>
<listOfProducts>
<speciesReference species="M_cpd00012_c0" stoichiometry="1"/>
<speciesReference species="M_cpd00047_c0" stoichiometry="1"/>
<speciesReference species="M_cpd00067_c0" stoichiometry="3"/>
<speciesReference species="M_cpd00957_c0" stoichiometry="1"/>
</listOfProducts>
<kineticLaw>
	<math xmlns="http://www.w3.org/1998/Math/MathML">
			<ci> FLUX_VALUE </ci>
	</math>
	<listOfParameters>
		<parameter id="LOWER_BOUND" value="0" name="mmol_per_gDW_per_hr"/>
		<parameter id="UPPER_BOUND" value="1000" name="mmol_per_gDW_per_hr"/>
		<parameter id="OBJECTIVE_COEFFICIENT" value="0"/>
		<parameter id="FLUX_VALUE" value="0.0" name="mmol_per_gDW_per_hr"/>
	</listOfParameters>
</kineticLaw>
</reaction>
<reaction id="R_rxn01925_c0" name="2_methylpropanoyl_CoA_enzyme_N6_dihydrolipoyllysine_S_2_methylpropanoyltransferase_c0" reversible="true">
<notes>
<html:p>GENE_ASSOCIATION:WP_209705414.1</html:p>
<html:p>PROTEIN_ASSOCIATION:WP_209705414.1</html:p>
</notes>
<listOfReactants>
<speciesReference species="M_cpd00449_c0" stoichiometry="1"/>
<speciesReference species="M_cpd00481_c0" stoichiometry="1"/>
</listOfReactants>
<listOfProducts>
<speciesReference species="M_cpd00010_c0" stoichiometry="1"/>
<speciesReference species="M_cpd02700_c0" stoichiometry="1"/>
</listOfProducts>
<kineticLaw>
	<math xmlns="http://www.w3.org/1998/Math/MathML">
			<ci> FLUX_VALUE </ci>
	</math>
	<listOfParameters>
		<parameter id="LOWER_BOUND" value="-1000" name="mmol_per_gDW_per_hr"/>
		<parameter id="UPPER_BOUND" value="1000" name="mmol_per_gDW_per_hr"/>
		<parameter id="OBJECTIVE_COEFFICIENT" value="0"/>
		<parameter id="FLUX_VALUE" value="0.0" name="mmol_per_gDW_per_hr"/>
	</listOfParameters>
</kineticLaw>
</reaction>
<reaction id="R_rxn02380_c0" name="beta_D_Glucose_6_phosphate_ketol_isomerase_c0" reversible="true">
<notes>
<html:p>GENE_ASSOCIATION:WP_342452055.1</html:p>
<html:p>PROTEIN_ASSOCIATION:WP_342452055.1</html:p>
</notes>
<listOfReactants>
<speciesReference species="M_cpd00863_c0" stoichiometry="1"/>
</listOfReactants>
<listOfProducts>
<speciesReference species="M_cpd00072_c0" stoichiometry="1"/>
</listOfProducts>
<kineticLaw>
	<math xmlns="http://www.w3.org/1998/Math/MathML">
			<ci> FLUX_VALUE </ci>
	</math>
	<listOfParameters>
		<parameter id="LOWER_BOUND" value="-1000" name="mmol_per_gDW_per_hr"/>
		<parameter id="UPPER_BOUND" value="1000" name="mmol_per_gDW_per_hr"/>
		<parameter id="OBJECTIVE_COEFFICIENT" value="0"/>
		<parameter id="FLUX_VALUE" value="0.0" name="mmol_per_gDW_per_hr"/>
	</listOfParameters>
</kineticLaw>
</reaction>
<reaction id="R_rxn08792_c0" name="lactate_oxidation_c0" reversible="false">
<notes>
<html:p>GENE_ASSOCIATION:WP_209706762.1</html:p>
<html:p>PROTEIN_ASSOCIATION:WP_209706762.1</html:p>
</notes>
<listOfReactants>
<speciesReference species="M_cpd00159_c0" stoichiometry="1"/>
<speciesReference species="M_cpd15560_c0" stoichiometry="1"/>
</listOfReactants>
<listOfProducts>
<speciesReference species="M_cpd00020_c0" stoichiometry="1"/>
<speciesReference species="M_cpd15561_c0" stoichiometry="1"/>
</listOfProducts>
<kineticLaw>
	<math xmlns="http://www.w3.org/1998/Math/MathML">
			<ci> FLUX_VALUE </ci>
	</math>
	<listOfParameters>
		<parameter id="LOWER_BOUND" value="0" name="mmol_per_gDW_per_hr"/>
		<parameter id="UPPER_BOUND" value="1000" name="mmol_per_gDW_per_hr"/>
		<parameter id="OBJECTIVE_COEFFICIENT" value="0"/>
		<parameter id="FLUX_VALUE" value="0.0" name="mmol_per_gDW_per_hr"/>
	</listOfParameters>
</kineticLaw>
</reaction>
<reaction id="R_rxn00999_c0" name="Phenylpyruvate_oxygen_oxidoreductase_hydroxylating_decarboxylating_c0" reversible="false">
<notes>
<html:p>GENE_ASSOCIATION:(WP_209705364.1 or WP_209705364.1)</html:p>
<html:p>PROTEIN_ASSOCIATION:(WP_209705364.1 or WP_209705364.1)</html:p>
</notes>
<listOfReactants>
<speciesReference species="M_cpd00007_c0" stoichiometry="1"/>
<speciesReference species="M_cpd00143_c0" stoichiometry="1"/>
</listOfReactants>
<listOfProducts>
<speciesReference species="M_cpd00011_c0" stoichiometry="1"/>
<speciesReference species="M_cpd03480_c0" stoichiometry="1"/>
</listOfProducts>
<kineticLaw>
	<math xmlns="http://www.w3.org/1998/Math/MathML">
			<ci> FLUX_VALUE </ci>
	</math>
	<listOfParameters>
		<parameter id="LOWER_BOUND" value="0" name="mmol_per_gDW_per_hr"/>
		<parameter id="UPPER_BOUND" value="1000" name="mmol_per_gDW_per_hr"/>
		<parameter id="OBJECTIVE_COEFFICIENT" value="0"/>
		<parameter id="FLUX_VALUE" value="0.0" name="mmol_per_gDW_per_hr"/>
	</listOfParameters>
</kineticLaw>
</reaction>
<reaction id="R_rxn05417_c0" name="6_methyl_heptanoyl_ACP_malonyl_acyl_carrier_protein_C_acyltransferase_decarboxylating_c0" reversible="false">
<notes>
<html:p>GENE_ASSOCIATION:(WP_209704225.1 and (WP_209704224.1 or WP_342452088.1))</html:p>
<html:p>PROTEIN_ASSOCIATION:(WP_209704225.1 and (WP_209704224.1 or WP_342452088.1))</html:p>
</notes>
<listOfReactants>
<speciesReference species="M_cpd11492_c0" stoichiometry="1"/>
<speciesReference species="M_cpd11553_c0" stoichiometry="1"/>
</listOfReactants>
<listOfProducts>
<speciesReference species="M_cpd00011_c0" stoichiometry="1"/>
<speciesReference species="M_cpd11493_c0" stoichiometry="1"/>
<speciesReference species="M_cpd11554_c0" stoichiometry="1"/>
</listOfProducts>
<kineticLaw>
	<math xmlns="http://www.w3.org/1998/Math/MathML">
			<ci> FLUX_VALUE </ci>
	</math>
	<listOfParameters>
		<parameter id="LOWER_BOUND" value="0" name="mmol_per_gDW_per_hr"/>
		<parameter id="UPPER_BOUND" value="1000" name="mmol_per_gDW_per_hr"/>
		<parameter id="OBJECTIVE_COEFFICIENT" value="0"/>
		<parameter id="FLUX_VALUE" value="0.0" name="mmol_per_gDW_per_hr"/>
	</listOfParameters>
</kineticLaw>
</reaction>
<reaction id="R_rxn08799_c0" name="Lysophospholipase_L1_2_acylglycerophosphotidate__n_C16_0_periplasm_c0" reversible="true">
<notes>
<html:p>GENE_ASSOCIATION:(WP_209705452.1 or WP_209705329.1)</html:p>
<html:p>PROTEIN_ASSOCIATION:(WP_209705452.1 or WP_209705329.1)</html:p>
</notes>
<listOfReactants>
<speciesReference species="M_cpd00001_c0" stoichiometry="1"/>
<speciesReference species="M_cpd15327_c0" stoichiometry="1"/>
</listOfReactants>
<listOfProducts>
<speciesReference species="M_cpd00067_c0" stoichiometry="2"/>
<speciesReference species="M_cpd00080_c0" stoichiometry="1"/>
<speciesReference species="M_cpd00214_c0" stoichiometry="1"/>
</listOfProducts>
<kineticLaw>
	<math xmlns="http://www.w3.org/1998/Math/MathML">
			<ci> FLUX_VALUE </ci>
	</math>
	<listOfParameters>
		<parameter id="LOWER_BOUND" value="-1000" name="mmol_per_gDW_per_hr"/>
		<parameter id="UPPER_BOUND" value="1000" name="mmol_per_gDW_per_hr"/>
		<parameter id="OBJECTIVE_COEFFICIENT" value="0"/>
		<parameter id="FLUX_VALUE" value="0.0" name="mmol_per_gDW_per_hr"/>
	</listOfParameters>
</kineticLaw>
</reaction>
<reaction id="R_rxn05049_c0" name="choloyl_CoA_hydrolase_c0" reversible="true">
<notes>
<html:p>GENE_ASSOCIATION:(WP_209703912.1 or WP_209704836.1)</html:p>
<html:p>PROTEIN_ASSOCIATION:(WP_209703912.1 or WP_209704836.1)</html:p>
</notes>
<listOfReactants>
<speciesReference species="M_cpd00001_c0" stoichiometry="1"/>
<speciesReference species="M_cpd01237_c0" stoichiometry="1"/>
</listOfReactants>
<listOfProducts>
<speciesReference species="M_cpd00010_c0" stoichiometry="1"/>
<speciesReference species="M_cpd00067_c0" stoichiometry="2"/>
<speciesReference species="M_cpd00526_c0" stoichiometry="1"/>
</listOfProducts>
<kineticLaw>
	<math xmlns="http://www.w3.org/1998/Math/MathML">
			<ci> FLUX_VALUE </ci>
	</math>
	<listOfParameters>
		<parameter id="LOWER_BOUND" value="-1000" name="mmol_per_gDW_per_hr"/>
		<parameter id="UPPER_BOUND" value="1000" name="mmol_per_gDW_per_hr"/>
		<parameter id="OBJECTIVE_COEFFICIENT" value="0"/>
		<parameter id="FLUX_VALUE" value="0.0" name="mmol_per_gDW_per_hr"/>
	</listOfParameters>
</kineticLaw>
</reaction>
<reaction id="R_rxn01157_c0" name="D_glutamate_hydro_lyase_cyclizing_5_oxo_D_proline_forming_c0" reversible="true">
<notes>
<html:p>GENE_ASSOCIATION:WP_209705706.1</html:p>
<html:p>PROTEIN_ASSOCIATION:WP_209705706.1</html:p>
</notes>
<listOfReactants>
<speciesReference species="M_cpd00186_c0" stoichiometry="1"/>
</listOfReactants>
<listOfProducts>
<speciesReference species="M_cpd00001_c0" stoichiometry="1"/>
<speciesReference species="M_cpd01512_c0" stoichiometry="1"/>
</listOfProducts>
<kineticLaw>
	<math xmlns="http://www.w3.org/1998/Math/MathML">
			<ci> FLUX_VALUE </ci>
	</math>
	<listOfParameters>
		<parameter id="LOWER_BOUND" value="-1000" name="mmol_per_gDW_per_hr"/>
		<parameter id="UPPER_BOUND" value="1000" name="mmol_per_gDW_per_hr"/>
		<parameter id="OBJECTIVE_COEFFICIENT" value="0"/>
		<parameter id="FLUX_VALUE" value="0.0" name="mmol_per_gDW_per_hr"/>
	</listOfParameters>
</kineticLaw>
</reaction>
<reaction id="R_rxn05957_c0" name="O4_succinyl_L_homoserine_hydrogen_sulfide_S_3_amino_3_carboxypropyltransferase_c0" reversible="false">
<notes>
<html:p>GENE_ASSOCIATION:(WP_209706164.1 or WP_209707023.1)</html:p>
<html:p>PROTEIN_ASSOCIATION:(WP_209706164.1 or WP_209707023.1)</html:p>
</notes>
<listOfReactants>
<speciesReference species="M_cpd00239_c0" stoichiometry="1"/>
<speciesReference species="M_cpd00822_c0" stoichiometry="1"/>
</listOfReactants>
<listOfProducts>
<speciesReference species="M_cpd00036_c0" stoichiometry="1"/>
<speciesReference species="M_cpd00135_c0" stoichiometry="1"/>
</listOfProducts>
<kineticLaw>
	<math xmlns="http://www.w3.org/1998/Math/MathML">
			<ci> FLUX_VALUE </ci>
	</math>
	<listOfParameters>
		<parameter id="LOWER_BOUND" value="0" name="mmol_per_gDW_per_hr"/>
		<parameter id="UPPER_BOUND" value="1000" name="mmol_per_gDW_per_hr"/>
		<parameter id="OBJECTIVE_COEFFICIENT" value="0"/>
		<parameter id="FLUX_VALUE" value="0.0" name="mmol_per_gDW_per_hr"/>
	</listOfParameters>
</kineticLaw>
</reaction>
<reaction id="R_rxn03419_c0" name="formamidopyrimidine_nucleoside_triphosphate_amidohydrolase_c0" reversible="true">
<notes>
<html:p>GENE_ASSOCIATION:WP_209703967.1</html:p>
<html:p>PROTEIN_ASSOCIATION:WP_209703967.1</html:p>
</notes>
<listOfReactants>
<speciesReference species="M_cpd00001_c0" stoichiometry="1"/>
[truncated: 1,058,890 more chars]
