# Supplementary material for: Potentiators empower synthetic microbiomes as silent guardians against co-contamination
Source: Nat Commun. 2025 Dec 31;17:1185. doi: 10.1038/s41467-025-67953-5 (PMC12858907; doi:10.1038/s41467-025-67953-5)
Supplement: Supplementary file 10 — Source Data [file 41467_2025_67953_MOESM10_ESM.xlsx]

## Sheet: Fig.1
Fig.1b
Degradation efficiency of TC and OTC
Time (d)	TC (mg/L)									OTC (mg/L)
Treatment	Control			Consortium TC			Consortium TC&OTC			Control			Consortium OTC			Consortium TC&OTC
0	50	50	50	50	50	50	50	50	50	25	25	25	25	25	25	25	25	25
3	47.89	48.82	44.2721	47.8483	48.5802	49.2827	48.7727	47.6446	46.0784	18.2981	18.2929	21.7997	22.1343	21.3095	21.9543	20.2119	20.2055	19.1157
6	35.89	37.4	36.2386	18.9922	25.1821	37.5058	16.5367	21.714	19.6779	17.2974	18.7677	19.3857	20.1886	20.2996	20.9781	14.0705	14.1597	14.9318
10	26.89	27.63	28.205	7.88298	12.1661	8.22086	6.39492	7.10442	11.1966	22.5076	21.5632	17.9717	29.0822	24.4641	23.0607	10.0687	8.3776	9.31332
Fig.1c
α-diversity
Sample ID	chao1	Treatment
TC1	27	TC
TC2	25	TC
TC3	26	TC
OTC1	37	OTC
OTC2	34	OTC
OTC3	36	OTC
TCs1	31	TC&OTC
TCs2	28	TC&OTC
TCs3	29	TC&OTC
Fig.1d
β-diversity
Sample ID	PCoA1	PCoA2	Treatment
TC1	-0.419121	0.0901966	TC
TC2	-0.429236	0.121063	TC
TC3	-0.428124	0.165797	TC
OTC1	0.323851	0.246519	OTC
OTC2	0.350678	0.223412	OTC
OTC3	0.38182	0.209173	OTC
TCs1	0.0812369	-0.365274	TC&OTC
TCs2	0.0646341	-0.382411	TC&OTC
TCs3	0.0742601	-0.308476	TC&OTC
Fig.1e
The relative abundance of key aromatic degradation genes at the KEGG Orthology (KO) level
ID	TC&OTC			OTC			TC
K01821	100646	84913	111518	72936	64917	37475	44257	40030	27070
K00529	98677	78996	150861	60875	59508	41317	53670	46791	34459
K04073	78222	71667	78280	4485	5213	7366	32566	28630	18889
K01666	78222	71675	78288	4485	5226	7387	32584	28681	18976
K05549	28464	26137	29866	793	2579	936	10774	9558	6367
K01617	49734	45448	48291	2590	1797	2089	22137	19495	12972
K05714	28662	26337	30176	2548	3930	5868	10811	9535	6270
K00446	27068	23131	24839	8254	8545	6380	11506	10126	6714
K05550	39734	32400	39111	5968	9551	7585	12769	11973	8154
K10217	32368	25514	27546	7573	7372	6986	14268	13219	8099
K03381	90367	81674	110499	38134	32628	17994	97082	90700	71252
K05712	125485	107809	118427	59193	58640	39641	104121	98695	76149
K01856	46165	38751	65137	34154	31392	17445	76529	73213	59934
K03464	46188	38780	65162	34189	31421	17501	76552	73270	59943
K01055	57365	42704	70420	52733	54307	40525	79698	76823	62751
K00141	4728	7265	8285	35454	30582	14131	55917	55030	46735
K10621	793	1059	1640	17483	13685	4649	785	758	733
K14581	4259	4373	7206	16571	13369	4086	403	470	388
K07104	7930	5402	10461	26844	26588	25286	3243	3011	2090
K10622	202	156	302	1028	485	724	439	384	432

## Sheet: Fig.2
Fig.2a				Fig.2b			Fig.2c
FBA	Growth Time (s)			Biomass of single strains	Reactions		Biomass of single strains	Exchange reactions
17.5905	0.008			137.823	1541		137.823	77
50.4943	0.008			177.952	1285		177.952	63
50.4943	0.008			213.991	1697		213.991	115
50.4943	0.008			189.62	1270		189.62	64
53.9922	0.007			79.8365	1202		79.8365	58
73.3996	0.005			179.283	1394		179.283	72
74.7014	0.004			159.696	1666		159.696	93
79.8365	0.054	(Outlier)		174.48	1301		174.48	61
83.1846	0.008			178.868	1321		178.868	100
88.3359	0.009			213.991	1697		213.991	115
90.6838	0.008			95.6267	1697		95.6267	50
95.6267	0.008			155.725	1456		155.725	106
106.89	0.008			165.215	1268		165.215	65
107.977	0.004			83.1846	1265		83.1846	75
117.491	0.008			119.793	1378		119.793	68
119.793	0.008			138.01	1511		138.01	96
119.793	0.008			161.415	1638		161.415	107
119.793	0.008			50.4943	1165		50.4943	68
123.027	0.008			90.6838	1198		90.6838	54
132.953	0.008			163.134	1631		163.134	108
137.823	0.008			73.3996	1247		73.3996	87
138.01	0.008			356.531	1714		356.531	130
138.01	0.008			53.9922	1230		53.9922	47
138.01	0.032	(Outlier)		179.283	1394		179.283	72
155.725	0.009			167.253	1606		167.253	92
158.922	0.011			171.831	1640		171.831	90
158.922	0.011			227.405	1452		227.405	109
159.696	0.006			164.223	1620		164.223	87
161.415	0.008			163.134	1631		163.134	108
163.134	0.008			197.758	1474		197.758	89
163.134	0.008			119.793	1378		119.793	68
163.83	0.01			189.62	1270		189.62	64
164.223	0.024	(Outlier)		74.7014	1164		74.7014	57
164.223	0.024	(Outlier)		183.086	1317		183.086	72
165.215	0.004			335.153	1579		335.153	115
166.514	0.012			164.223	1620		164.223	87
167.253	0.012			189.62	1270		189.62	64
171.831	0.008			166.514	1656		166.514	106
174.48	0.008			138.01	1511		138.01	96
174.817	0.024	(Outlier)		163.83	1579		163.83	86
177.952	0.008			177.952	1287		177.952	64
177.952	0.008			288.596	1639		288.596	121
178.868	0.005			333.978	1699		333.978	133
179.283	0.008			333.978	1699		333.978	133
179.283	0.008			174.817	1510		174.817	86
183.086	0.008			158.922	1470		158.922	84
189.62	0.008			107.977	1296		107.977	86
189.62	0.008			158.922	1470		158.922	84
189.62	0.008			333.978	1699		333.978	133
189.62	0.008			106.89	1295		106.89	90
189.62	0.008			123.027	1489		123.027	80
191.344	0.008			273.466	1603		273.466	106
197.758	0.013			303.186	1670		303.186	112
200.196	0.004			117.491	1388		117.491	86
200.709	0.008			50.4943	1165		50.4943	68
208.08	0.012			88.3359	1330		88.3359	66
211.082	0.008			219.34	1373		219.34	63
213.991	0.008			211.082	1288		211.082	83
213.991	0.008			191.344	1389		191.344	65
219.34	0.012			132.953	1535		132.953	84
227.405	0.008			200.709	1578		200.709	86
273.466	0.012			138.01	1472		138.01	96
288.596	0.008			50.4943	1165		50.4943	68
303.186	0.012			119.793	1378		119.793	68
333.978	0.012			208.08	1654		208.08	96
333.978	0.012			189.62	1270		189.62	64
333.978	0.012			17.5905	1036		17.5905	82
333.978	0.012			189.62	1270		189.62	64
335.153	0.012			200.196	1539		200.196	90
356.531	0.008			333.978	1699		333.978	133
Fig.2d					Fig.2e					Fig.2f
FBA	Abundance (TC)				FBA	Abundance (OTC)				FBA	Abundance (TC&OTC)
137.823	55132	54180	45987		179.283	14732	18566	19107		213.991	21780	19511	21513
189.62	7739	15245	30978		79.8365	8530	13313	26100		177.952	6197	3677	25077
213.991	9761	8405	5350		159.696	16357	13169	3886		174.48	14129	16351	2028
177.952	8289	6733	5485		177.952	11022	7860	5159		178.868	7855	12722	11189
165.215	5784	4096	2092		95.6267	9944	4867	5079		79.8365	2404	2687	9946
179.283	1701	1636	4166		155.725	6192	5909	4464		137.823	3258	5159	5383
83.1846	2302	2064	1399		161.415	1995	4690	3785		119.793	4190	8470	1088
53.9922	1565	1504	97		189.62	4224	3857	988		138.01	3297	3155	5092
213.991	867	938	675		90.6838	6184	448	177		50.4943	5746	3419	365
163.134	678	883	513		73.3996	232	165	6051		213.991	2884	3063	2387
74.7014	476	1108	115		356.531	1177	961	3787		165.215	3779	992	850
171.831	430	384	427		83.1846	1734	3188	577		163.134	3880	799	756
164.223	379	393	351		227.405	541	2092	809		83.1846	978	573	2474
159.696	341	374	296		137.823	970	946	937		167.253	2011	844	1059
90.6838	416	509	86		171.831	916	422	676		179.283	1871	1736	130
155.725	324	308	147		183.086	250	952	691		159.696	584	897	1326
161.415	194	186	189		164.223	794	474	618		179.283	819	1029	722
179.283	162	170	193		335.153	369	296	1192		155.725	1382	287	472
119.793	113	141	178		119.793	352	1188	281		189.62	646	452	782
166.514	122	204	103		189.62	1004	511	189		138.01	304	282	722
163.134	87	181	151		53.9922	1507	40	129		163.83	206	337	594
189.62	0	149	252		189.62	964	413	123		161.415	456	272	279
50.4943	95	192	91		164.223	708	351	412		90.6838	361	413	141
178.868	139	113	98		197.758	442	409	619		197.758	688	51	100
79.8365	101	73	104		177.952	749	409	70		163.134	510	141	128
189.62	66	77	129		288.596	61	935	76		171.831	189	150	292
138.01	57	92	66		163.134	343	229	440		119.793	365	164	0
191.344	50	70	85		333.978	72	805	52		174.817	323	29	109
219.34	53	39	85		333.978	57	788	70		95.6267	82	120	225
197.758	71	57	35		119.793	239	290	301		164.223	139	110	172
95.6267	74	39	45		158.922	238	188	404		356.531	126	105	127
200.709	18	40	87		166.514	308	363	137		50.4943	302	48	8
356.531	37	42	37		178.868	196	293	212		164.223	86	85	155
174.48	27	43	33		213.991	194	216	178		88.3359	0	19	305
164.223	44	15	36		107.977	68	145	344		74.7014	130	127	45
227.405	31	29	23		174.817	166	192	128		123.027	53	43	134
73.3996	26	17	38		333.978	18	400	38		166.514	128	51	40
158.922	31	22	24		158.922	160	111	172		227.405	88	26	40
167.253	0	75	0		163.134	150	154	135		333.978	69	42	39
123.027	19	29	23		213.991	142	151	136		335.153	28	44	54
189.62	0	59	0		106.89	92	86	246		138.01	51	28	40
163.83	19	22	15		273.466	230	67	106		183.086	43	36	15
174.817	20	22	12		165.215	168	147	87		117.491	69	7	17
50.4943	48	0	0		50.4943	138	157	87		288.596	21	29	27
17.5905	13	16	17		303.186	65	76	229		119.793	65	0	0
333.978	17	0	23		211.082	189	74	49		158.922	28	0	29
189.62	36	0	0		138.01	104	104	98		333.978	0	26	22
288.596	10	22	0		179.283	76	119	104		50.4943	0	47	0
200.196	0	0	26		167.253	93	109	96		132.953	10	16	20
333.978	0	24	0		117.491	174	85	30		208.08	44	0	0
177.952	7	9	0		174.48	74	93	55		158.922	9	18	0
132.953	0	2	13		132.953	108	19	55		73.3996	9	14	0
88.3359	5	0	5		219.34	55	63	12		303.186	0	0	19
183.086	9	0	0		138.01	27	53	37		53.9922	0	10	8
335.153	0	0	8		123.027	49	33	35		177.952	6	3	6
273.466	4	0	0		191.344	51	56	0		219.34	8	0	0
117.491	4	0	0		74.7014	20	35	24		17.5905	0	3	0
208.08	0	4	0		163.83	17	37	17		189.62	0	0	0
50.4943	0	0	3		88.3359	8	12	0		189.62	0	0	0
119.793	0	0	0		208.08	8	7	0		107.977	0	0	0
138.01	0	0	0		50.4943	0	0	0		333.978	0	0	0
333.978	0	0	0		200.709	0	0	0		106.89	0	0	0
107.977	0	0	0		138.01	0	0	0		273.466	0	0	0
158.922	0	0	0		50.4943	0	0	0		211.082	0	0	0
333.978	0	0	0		119.793	0	0	0		191.344	0	0	0
106.89	0	0	0		189.62	0	0	0		200.709	0	0	0
303.186	0	0	0		17.5905	0	0	0		189.62	0	0	0
211.082	0	0	0		189.62	0	0	0		189.62	0	0	0
138.01	0	0	0		200.196	0	0	0		200.196	0	0	0
119.793	0	0	0		333.978	0	0	0		333.978	0	0	0
Fig.2g
Strains	TC																				OTC																				TC&OTC
Top1-10	137.823	189.62	213.991	177.952	165.215	179.283	83.1846	53.9922	213.991	163.134											179.283	79.8365	159.696	177.952	95.6267	155.725	161.415	189.62	90.6838	73.3996											213.991	177.952	174.48	178.868	79.8365	137.823	119.793	138.01	50.4943
Top11-30	74.7014	171.831	164.223	159.696	90.6838	155.725	161.415	179.283	119.793	166.514	163.134	189.62	50.4943	178.868	79.8365	189.62	138.01	191.344	219.34	197.758	356.531	83.1846	227.405	137.823	171.831	183.086	164.223	335.153	119.793	189.62	53.9922	189.62	164.223	197.758	177.952	288.596	163.134	333.978	333.978	119.793	165.215	163.134	83.1846	167.253	179.283	159.696	179.283	155.725	189.62
Top31-50	95.6267	200.709	356.531	174.48	164.223	227.405	73.3996	158.922	167.253	123.027	189.62	163.83	174.817	50.4943	17.5905	333.978	189.62	288.596	200.196	333.978	158.922	166.514	178.868	213.991	107.977	174.817	333.978	158.922	163.134	213.991	106.89	273.466	165.215	50.4943	303.186	211.082	138.01	179.283	167.253	117.491	356.531	50.4943	164.223	88.3359	74.7014	123.027	166.514	227.405	333.978
Fig.2h
Strains	TC																				OTC																				TC&OTC
Top1-10	77	64	115	63	65	72	75	47	115	108											72	58	93	63	50	106	107	64	54	87											115	63	61	100	58	77	68	96	68
Top11-30	57	90	87	93	54	106	107	72	68	106	108	64	68	100	58	64	96	65	63	89	130	75	109	77	90	72	87	115	68	64	47	64	87	89	64	121	108	133	133	68	65	108	75	92	72	93	72	106	64
Top31-50	50	86	130	61	87	109	87	84	92	80	64	86	86	68	82	133	64	121	90	133	84	106	100	115	86	86	133	84	108	115	90	106	65	68	112	83	96	72	92	86	130	68	87	66	57	80	106	109	133
[truncated: 11 more columns]

## Sheet: Fig.3
Fig.3b
	TC				OTC				TCs				CK
P1	-0.019	-0.021	-0.017	-0.023	-0.015	-0.016	-0.01	-0.019	-0.007	-0.006	-0.005	-0.004	-0.014	-0.018	-0.012	-0.014
A1	-0.014	-0.01	-0.013	-0.01	-0.011	-0.013	-0.012	-0.013	-0.016	-0.014	-0.013	-0.015	-0.01	-0.011	-0.011	-0.011
B4	-0.005	-0.003	-0.006	-0.004	-0.003	-0.002	-0.003	-0.003	-0.004	-0.003	-0.004	-0.005	0.004	0.006	0.004	0.009
C2	-0.005	-0.001	0.001	0.001	-0.002	-0.001	0	0	-0.001	-0.003	-0.001	-0.002	0.001	-0.001	-0.001	-0.001
L3	0.008	-0.008	0.013	0.001	0.009	0.022	0.024	-0.005	-0.004	-0.007	-0.004	-0.004	-0.001	0.004	0.009	0.003
S4	0.004	0.009	0.006	0.011	0.008	0.019	0.01	0.013	0.004	0.004	0.003	0.007	0.013	0.003	0.012	0.013
CB	-0.033	-0.028	-0.033	-0.022	/	-0.02	-0.02	-0.02	-0.018	-0.027	-0.032	-0.025	0.006	-0.022	-0.021	-0.017
CS	-0.017	-0.024	-0.031	-0.025	-0.02	-0.014	-0.022	-0.022	-0.016	-0.017	-0.018	-0.016	-0.017	-0.013	-0.019	-0.017
PB	-0.032	-0.006	-0.026	-0.029	-0.019	-0.019	-0.021	-0.022	-0.02	-0.023	-0.021	-0.022	-0.019	-0.02	-0.02	-0.021
AC	-0.039	-0.013	-0.016	-0.017	-0.01	-0.01	-0.009	-0.01	-0.016	-0.015	-0.013	-0.015	-0.016	-0.015	-0.009	-0.009
SB	-0.014	-0.017	-0.023	-0.02	-0.014	-0.008	0.001	-0.012	-0.007	-0.01	-0.013	-0.005	-0.011	-0.009	-0.014	-0.011
PC	-0.008	-0.011	-0.008	-0.009	-0.007	-0.006	-0.005	-0.007	-0.011	-0.009	-0.006	-0.008	-0.007	-0.008	-0.008	-0.009
AB	-0.006	-0.012	-0.009	-0.011	0.003	-0.006	-0.003	0.002	-0.006	-0.006	-0.005	-0.005	-0.004	-0.003	-0.001	-0.001
AP	/	-0.01	-0.003	0	0	0.002	0.003	-0.005	-0.004	-0.003	-0.007	-0.005	-0.005	-0.001	-0.003	-0.002
AS	-0.004	-0.011	0.005	0.008	0.006	0.007	0.009	0.007	0.004	0.005	0.01	0.017	0.008	0.003	0.006	0.005
PS	0.005	0.007	0.01	0.01	0.013	0.01	0.013	0.012	0.009	0.011	0.01	0.013	0.022	0.013	0.012	0.013
ACB	-0.01	-0.009	-0.007	-0.011	-0.01	-0.015	-0.005	-0.006	-0.012	-0.017	-0.016	-0.014	-0.01	-0.008	-0.007	-0.006
APB	-0.008	-0.005	-0.007	-0.005	-0.005	-0.002	-0.003	0.005	-0.004	-0.003	-0.003	-0.004	-0.004	-0.007	-0.002	-0.003
APC	0.01	-0.002	-0.005	-0.001	-0.005	-0.006	-0.006	0.006	-0.009	-0.003	-0.013	-0.007	-0.003	0	-0.001	0.006
ACS	-0.008	0.01	-0.006	-0.006	0.005	0.003	-0.004	0.001	-0.005	0.001	-0.005	-0.007	0	0.012	0.007	-0.002
PCB	-0.005	-0.004	-0.006	-0.01	0.004	0.002	0.009	0	-0.004	-0.005	0	-0.005	0.005	0.007	0.005	0.002
PCS	-0.008	0.001	0.016	0.001	0.003	0.003	0.001	0.01	-0.008	-0.002	-0.005	-0.002	-0.002	0.007	0.002	0.004
APS	0.002	0.016	-0.001	0.003	0.005	0	0.011	0.016	0.003	0.003	-0.004	-0.007	0	0	0	0.002
ASB	0.004	-0.001	0.004	0.03	0.001	-0.002	-0.005	-0.002	0.003	-0.022	0.007	-0.003	0.035	0.005	0.002	0.008
PSB	0.015	0.021	0.027	0.024	0.032	0.028	0.024	0.031	0.025	0.023	0.025	0.019	0.026	0.032	0.026	0.021
CSB	0.029	0.025	0.034	0.025	0.024	0.028	0.025	0.028	0.024	0.03	0.028	0.031	0.04	0.036	0.05	0.03
Fig.3c
16S rRNA sequences of six keystone species
>Providencia sp. P1
TGCAAGTCGAGCGGTAACAGGGGAAGCTTGCTTCTCGCTGACGAGCGGCGGACGGGTGAGTAATGTATGGGGATCTGCCCGATAGAGGGGGATAACTACTGGAAACGGTGGCTAATACCGCATAATCTCTTAGGAGCAAAGCAGGGGACCTTCGGGCCTTGCGCTGTCGGATGAACCCATATGGGATTAGCTAGTAGGTAAGGTAATGGCTTACCTAGGCGACGATCCCTAGCTGGTCTGAGAGGATGATCAGCCACACTGGGACTGAGACACGGCCCAGACTCCTACGGGAGGCAGCAGTGGGGAATATTGCACAATGGGCGCAAGCCTGATGCAGCCATGCCGCGTGTATGAAGAAGGCCCTAGGGTTGTAAAGTACTTTCAGTCGGGAGGAAGGCG…
>Leucobacter sp. L3
TGCAAGTCGAACGCTGAAGCCTGCAGCTTGCTGCGGGTGGATGAGTGGCGAACGGGTGAGTAACACGTGAGCAACCTGCCCTTCACTCTGGGATAAGCGCTGGAAACGGTGTCTAATACTGGATATGTCCCATCACCGCATGGTGTGTGGGTGGAAAGATTTATCGGTGGAGGATGGGCTCGCGGCCTATCAGCTTGTTGGTGAGGTAATGGCTCACCAAGGCGACGACGGGTAGCCGGCCTGAGAGGGTGACCGGCCACACTGGGACTGAGACACGGCCCAGACTCCTACGGGAGGCAGCAGTGGGGAATATTGCACAATGGGCGCAAGCCTGATGCAGCAACGCCGCGTGAGGGATGACGGCCTTCGGGTTGTAAACCTCTTTTAGTAGGGAAGAAG…
>Alcaligenes sp. A1
CTTGCTCTCTTGGCGGCGAGTGGCGGACGGGTGAGTAATATATCGGAACGTGCCCAGTAGCGGGGGATAACTACTCGAAAGAGTGGCTAATACCGCATACGCCCTACGGGGGAAAGGGGGGGATCGCAAGACCTCTCACTATTGGAGCGGCCGATATCGGATTAGCTAGTTGGTGGGGTAAAGGCTCACCAAGGCAACGATCCGTAGCTGGTTTGAGAGGACGACCAGCCACACTGGGACTGAGACACGGCCCAGACTCCTACGGGAGGCAGCAGTGGGGAATTTTGGACAATGGGGGAAACCCTGATCCAGCCATCCCGCGTGTATGATGAAGGCCTTCGGGTTGTAAAGTACTTTTGGCAGAGAAGAAAAGGTATCCCCTAATACGGGATACTGCTG…
>Stenotrophomonas sp. S4
TGCAAGTCGAACGGCAGCACAAGAGAGCTTGCTCTCTGGGTGGCGAGTGGCGGACGGGTGAGGAATGCATCGGAATCTACTCTGTCGTGGGGGATAACGTAGGGAAACTTACGCTAATACCGCATACGACCTACGGGTGAAAGCAGGGGACCTTCGGGCCTTGCGCGATTGAATGAGCCGATGCCCGATTAGCTAGTTGGCGGGGTAAGAGCCCACCAAGGCGACGATCGGTAGCTGGTCTGAGAGGATGATCAGCCACACTGGAACTGAGACACGGTCCAGACTCCTACGGGAGGCAGCAGTGGGGAATATTGGACAATGGGCGCAAGCCTGATCCAGCCATACCGCGTGGGTGAAGAAGGCCTTCGGGTTGTAAAGCCCTTTTGTTGGGAAAGAAAA…
>Brevundimonas sp. B4
TGCAAGTCGAACGGACCCTTCGGGGTTAGTGGCGGACGGGTGAGTAACACGTGGGAACGTGCCTTTAGGTTCGGAATAGCTCCTGGAAACGGGTGGTAATGCCGAATGTGCCCTTCGGGGGAAAGATTTATCGCCTTTAGAGCGGCCCGCGTCTGATTAGCTAGTTGGTGAGGTAACGGCTCACCAAGGCGACGATCAGTAGCTGGTCTGAGAGGATGACCAGCCACACTGGGACTGAGACACGGCCCAGACTCCTACGGGAGGCAGCAGTGGGGAATCTTGCGCAATGGGCGAAAGCCTGACGCAGCCATGCCGCGTGAATGATGAAGGTCTTAGGATTGTAAAATTCTTTCACCGGGGACGATAATGACGGTACCCGGAGAAGAAGCCCCGGCTAAC…
>Comamonas sp. C2
TGCAGTCGAACGGTAACAGGTCTTCGGATGCTGACGAGTGGCGAACGGGTGAGTAATACATCGGAACGTGCCTAGTAGTGGGGGATAACTACTCGAAAGAGTAGCTAATACCGCATGAGATCTACGGATGAAAGCAGGGGACCTTCGGGCCTTGTGCTACTAGAGCGGCTGATGGCAGATTAGGTAGTTGGTGGGGTAAAGGCTTACCAAGCCTGCGATCTGTAGCTGGTCTGAGAGGACGACCAGCCACACTGGGACTGAGACACGGCCCAGACTCCTACGGGAGGCAGCAGTGGGGAATTTTGGACAATGGGCGAAAGCCTGATCCAGCAATGCCGCGTGCAGGATGAAGGCCCTCGGGTTGTAAACTGCTTTTGTACGGAACGAAAAGCCTGGGGC…
Fig.3d
	TC				TC-TCs				OTC				OTC-TCs
P	7.9725	7.505	7.43167	7.17417	7.6925	8.0825	8.2325	7.4	8.545	8.60583	8.6425	8.06917	8.06745	8.42834	8.20344	8.53294
A	8.19083	8.215	8.675	8.42417	7.5725	7.655	7.8575	7.835	8.55083	8.61167	9.56333	8.13	7.5235	7.67518	8.41787	7.61242
B	/	8.45667	8.925	8.27167	7.4975	8.555	7.4825	8.3	7.31333	7.37417	6.63667	6.3925	7.65426	7.52873	7.59673	/
C	8.38417	9.26417	9.09417	9.03	7.3325	7.4225	7.43	7.4675	7.63917	7.7	7.41083	7.80083	7.79025	7.76933	8.60616	8.52771
L	9.46583	9.69167	8.23917	9.595	7.805	7.4675	7.745	7.46083	9.48417	9.545	8.6975	8.13667	8.24528	8.45449	8.54863	9.2704
S	8.465	8.61	9.09417	/	8.33	8.1425	8.0825	8.2025	6.59417	6.655	6.77667	7.0575	7.39798	8.12707	7.87393	/
CB	7.48	6.415	8.10167	7.1175	8.8625	8.1575	7.9025	8.435	9.48417	9.545	8.6975	8.13667	8.24528	8.45449	8.54863	9.2704
CS	/	9.51417	8.465	9.32	8.585	8.3975	8.6375	8.315	8.02667	8.0875	9.19083	9.36167	8.03607	8.22436	8.94613	8.02038
PB	/	9.65917	10.2325	11.1525	7.7525	7.745	8.2025	7.37	7.89833	7.96	8.0025	8.1	8.03084	8.93567	8.0413	8.36034
AC	8.48083	7.87583	8.4325	7.91583	7.865	7.6175	7.6175	7.565	7.77083	7.83167	8.77083	8.21583	8.77353	8.77353	8.10929	7.80071
SB	7.56917	6.73	7.14167	7.78667	7.985	7.82	7.6625	7.4825	5.99667	6.0575	6.53917	5.73417	7.42413	6.92726	7.04755	7.85824
PC	8.70667	8.65083	8.87667	7.69	7.7225	7.8875	7.745	8.225	6.95333	7.01417	7.26417	6.37417	7.22538	7.13647	7.95761	/
AB	8.05333	7.39167	7.6825	/	8.04917	8.1875	7.9925	7.8275	7.14833	7.21	6.7825	/	7.33522	7.85824	7.59673	/
AP	8.20667	7.71417	8.045	6.8025	7.28	7.4225	7.685	7.295	6.31917	6.38083	6.21583	6.6125	6.5193	7.39275	7.28814	7.0214
AS	9.26417	9.135	7.88417	/	7.1525	7.4675	7.5125	7.2275	6.36833	6.42917	5.74	/	7.50781	8.24005	7.39798	7.83732
PS	/	7.44	7.3675	7.33833	7.775	7.745	7.205	7.52	7.35583	7.41667	8.0025	7.63	8.43357	8.1982	7.62811	7.20969
ACB	8.7125	8.765	8.57	8.5475	9.18194	8.65246	8.7709	8.94507	5.73999	5.68246	6.2421	6.41469	6.93385	6.86206	6.76336	6.93833
APB	8.885	8.42	8.6225	8.4875	8.56886	8.8127	8.8336	8.5201	6.37808	6.32055	6.46177	6.60298	6.8486	6.97423	7.01461	6.95628
APC	9.3125	9.05	9.1025	9.0275	9.03564	8.959	9.05654	9.11924	7.15216	7.06324	7.11032	7.03709	7.07742	7.06396	7.15369	7.1178
ACS	7.82	8.4425	8.63	8.795	8.55493	8.7291	8.8754	8.8127	6.21595	6.7965	6.55591	5.98059	6.89795	6.91141	6.73644	6.58389
PCB	8.8925	8.945	9.08	8.96	9.0008	8.7709	8.88934	8.9172	7.6438	7.80594	7.34568	7.14693	7.2838	7.17612	7.2838	7.719
PCS	8.99	9.11	8.885	9.0275	9.30734	9.52331	9.40488	9.41184	7.5915	7.5392	8.06222	7.5915	7.46775	7.66965	7.53505	7.58889
APS	8.9525	8.705	8.5625	8.465	8.69427	8.71517	8.7082	8.50616	6.63959	6.8645	6.66052	6.86973	6.94282	6.79476	7.00115	6.75438
ASB	8.3	8.48	8.78	7.805	8.76393	8.45043	8.6664	8.79877	5.99628	5.64585	5.69815	6.07473	6.74092	6.29227	6.52108	6.714
PSB	8.4575	8.5625	8.885	8.885	8.6455	8.63156	8.75	8.72213	7.64903	7.38752	7.60196	7.38229	7.25688	6.98769	7.21202	7.4498
CSB	8.57	8.6825	8.93	8.5925	8.84753	8.25536	8.4992	8.78483	7.10509	7.06324	7.20969	7.21492	7.20753	7.13574	7.05947	7.37353
Fig.3e
	TC			OTC			TC&OTC
A1	0	0	0	27	53	37	304	282	722
P1	139	113	98	196	293	212	7855	12722	11189
C2	55132	54180	45987	970	946	937	3258	5159	5383
L3	0	0	0	92	86	246	0	0	0
B4	8289	6733	5485	11022	7860	5159	6197	3677	25077
S4	113	141	178	239	290	301	4190	8470	1088
Fig.3f
	S4	B4	L3	C2	P1	A1
Exchange reactions	73	80	89	82	107	115
Transport reactions	66	91	94	92	116	121
Biochemical reactions	1211	1101	1072	1304	1313	1220
Reactions	1350	1272	1255	1478	1536	1456
Metabolites	1428	1324	1295	1588	1508	1520
	B4	S4	L3	C2	P1	A1
CM	190.726	135.583	127.494	178.653	334.871	186.467
MM+G	11.727	12.7754	11.662	11.6466	11.6677	7.7918
MM+A	4.3263	4.5221	3.515	4.3295	4.6491	4.3381
MM+C	11.727	12.7754	10.5449	10.846	10.4604	10.8641
Fig.3g
Strains	Total	Elements
A1 B4 C2 L3 P1 S4	35	Mn2+
		L-Isoleucine
		Cd2+
		Acetate
		Na+
		D-Glucose
		Sulfate
		H+
		L-Methionine S-oxide
		Fe3+
		H2O
		Mg
		Spermidine
		NH4+
		L-Lysine
		K+
		L-Glutamate
		Zn2+
		Hg2+
		Citrate
		L-methionine R-oxide
		ocdca
		D-Methionine
		Cl-
		Pb
		Ca2+
		Biomass
		Cu2+
		Folate
		Phosphate
		Glycolaldehyde
		CO2
		O2
		L-Methionine
		Co2+
A1 C2 L3 P1 S4	2	HYXN
		Heme
A1 B4 C2 P1 S4	1	Cbl
A1 B4 L3 P1 S4	1	Myristic acid
B4 C2 L3 P1 S4	1	PPi
A1 C2 L3 P1	10	Allantoin
		D-Serine
		L-Proline
		L-Serine
		Uracil
		D-Alanine
		Urea
		Cytosine
		Glycine
		Thiamin
A1 C2 P1 S4	18	H2S2O3
		N-Acetyl-D-glucosamine
		S-Adenosyl-4-methylthio-2-oxobutanoate
		GLUM
		Ursin
		Dulcose
		Sorbitol
		Maltose
		D-Mannitol
		Glycerol-3-phosphate
		Sucrose
		Fumarate
		TRHL
		Salicin
		Succinate
		D-Mannose
		D-Fructose
		L-Phenylalanine
A1 B4 L3 P1	2	Fe(III)dicitrate
		Choline
A1 B4 P1 S4	1	Palmitate
A1 B4 C2 L3	1	GTP
A1 B4 C2 S4	1	Menaquinone 7
A1 C2 P1	1	XAN
A1 C2 S4	1	(R)-3-Hydroxybutanoate
A1 B4 L3	22	gly-pro-L
		Gly-Gln
		met-L-ala-L
		L-alanylglycine
		ala-L-Thr-L
		Ala-Gln
		Ala-His
		gly-glu-L
		L-Leucine
		Gly-Leu
		ala-L-glu-L
		Cys-Gly
		L-Valine
		Ala-Leu
		gly-asp-L
		Gly-Cys
		CoA
		Gly-Tyr
		Gly-Phe
		Gly-Met
		gly-asn-L
		ala-L-asp-L
A1 L3 S4	1	Putrescine
B4 C2 P1	2	2-Oxoglutarate
		L-Tryptophan
C2 P1 S4	1	L-Tyrosine
L3 P1 S4	3	BET
		ARSENOBETAINE
		L-Arginine
B4 L3 S4	1	4-Hydroxybenzoate
A1 P1	1	L-Aspartate
A1 C2	2	L-Lactate
		Riboflavin
A1 B4	2	Vitamin B12r
		Vitamin B12
A1 S4	1	L-Glutamine
C2 P1	2	L-Malate
		D-Galactonate
L3 P1	3	Ornithine
		4-5-dihydroxy-2-3-pentanedione
		Glycerol
B4 P1	11	Thymidine
		Deoxyguanosine
		Deoxyadenosine
		Cytidine
		Deoxyinosine
		Adenosine
		Inosine
		Phenylpropanoate
		Uridine
		Deoxyuridine
		Deoxycytidine
P1 S4	1	Nicotinamide ribonucleotide
C2 L3	2	BIOT
		GABA
C2 S4	1	5-Methylthioadenosine
B4 S4	1	Thiamine phosphate
A1	12	L-Cysteate
		Taurine
		Morpholinopropane sulfonic acid
		methanesulfonate
		Thymidine triphosphate
		butanesulfonate
		Nicotinamide
		Ethanesulfonate
		Hexanesulfonate
		L-Histidine
		Isethionate
		Sulfoacetate
P1	11	D-Xylose
		Ferrichrome
		Xanthosine
		D-Galacturonate
		L-Asparagine
		L-Arabinose
		Glycogenminusone
		Vitamin B5
		D-Glucuronate
		L-Alanine
		D-Galactose
C2	1	Formate
L3	5	Butyro-betaine
		Thyminose
		D-Ribose
		L-Inositol
		crotonobetaine
S4	2	Cadaverine
		meso-2,6-Diaminopimelate

## Sheet: Fig.4
Fig.4a
PCA data
Sample ID	PC1	PC2	Number of strains	Color	Antibiotics	Strain combination
A_CK1	123.754	69.2176	One	Gray	No addition	A1
A_CK2	122.26	72.8996	One	Gray	No addition	A1
A_CK3	127.198	68.5433	One	Gray	No addition	A1
A_CK4	125.716	69.7206	One	Gray	No addition	A1
A_OTC1	108.302	15.7796	One	Gray	OTC	A1
A_OTC2	107.44	17.4273	One	Gray	OTC	A1
A_OTC3	108.082	19.1295	One	Gray	OTC	A1
A_OTC4	108.254	20.6448	One	Gray	OTC	A1
A_TC1	109.98	-33.9085	One	Gray	TC	A1
A_TC2	110.332	-31.9652	One	Gray	TC	A1
A_TC3	112.325	-33.761	One	Gray	TC	A1
A_TC4	113.729	-35.6938	One	Gray	TC	A1
A_TCs1	103.912	-50.9724	One	Gray	TC&OTC	A1
A_TCs2	102.25	-46.333	One	Gray	TC&OTC	A1
A_TCs3	105.81	-50.503	One	Gray	TC&OTC	A1
A_TCs4	106.207	-50.1387	One	Gray	TC&OTC	A1
B_CK1	-24.4384	66.7618	One	Tawny	No addition	B4
B_CK2	-23.2489	77.1484	One	Tawny	No addition	B4
B_CK3	-21.2041	77.1267	One	Tawny	No addition	B4
B_CK4	-20.8369	77.1431	One	Tawny	No addition	B4
B_OTC1	-43.3509	19.4112	One	Tawny	OTC	B4
B_OTC2	-39.6917	17.3688	One	Tawny	OTC	B4
B_OTC3	-43.133	25.0978	One	Tawny	OTC	B4
B_OTC4	-43.2761	21.9587	One	Tawny	OTC	B4
B_TC1	-33.3273	-38.5468	One	Tawny	TC	B4
B_TC2	-32.8254	-37.8499	One	Tawny	TC	B4
B_TC3	-33.934	-36.0687	One	Tawny	TC	B4
B_TC4	-32.1485	-40.1138	One	Tawny	TC	B4
B_TCs1	-40.8341	-51.9422	One	Tawny	TC&OTC	B4
B_TCs2	-41.7721	-53.7486	One	Tawny	TC&OTC	B4
B_TCs3	-40.3397	-53.3421	One	Tawny	TC&OTC	B4
B_TCs4	-37.4793	-54.7455	One	Tawny	TC&OTC	B4
C_CK1	116.083	65.7712	One	Gray	No addition	C2
C_CK2	118.096	70.7709	One	Gray	No addition	C2
C_CK3	121.049	69.72	One	Gray	No addition	C2
C_CK4	119.494	72.2196	One	Gray	No addition	C2
C_OTC1	66.5497	19.1386	One	Gray	OTC	C2
C_OTC2	102.035	16.7939	One	Gray	OTC	C2
C_OTC3	99.2408	19.7968	One	Gray	OTC	C2
C_OTC4	67.4269	19.2139	One	Gray	OTC	C2
C_TC1	103.716	-42.4688	One	Gray	TC	C2
C_TC2	103.981	-41.7329	One	Gray	TC	C2
C_TC3	105.009	-43.1651	One	Gray	TC	C2
C_TC4	104.718	-43.7331	One	Gray	TC	C2
C_TCs1	95.9301	-58.6783	One	Gray	TC&OTC	C2
C_TCs2	93.6034	-56.4494	One	Gray	TC&OTC	C2
C_TCs3	96.0994	-58.9295	One	Gray	TC&OTC	C2
C_TCs4	96.7545	-59.7662	One	Gray	TC&OTC	C2
L_CK1	52.359	61.5738	One	Blue	No addition	L3
L_CK2	43.1799	70.408	One	Blue	No addition	L3
L_CK3	48.4225	66.1347	One	Blue	No addition	L3
L_CK4	45.4623	71.4428	One	Blue	No addition	L3
L_OTC1	47.1458	17.5771	One	Blue	OTC	L3
L_OTC2	46.4976	17.5402	One	Blue	OTC	L3
L_OTC3	38.9828	24.6244	One	Blue	OTC	L3
L_OTC4	42.4326	20.2329	One	Blue	OTC	L3
L_TC1	53.6082	-38.2778	One	Blue	TC	L3
L_TC2	65.5907	-42.774	One	Blue	TC	L3
L_TC3	62.9565	-38.5495	One	Blue	TC	L3
L_TC4	64.2933	-40.3653	One	Blue	TC	L3
L_TCs1	54.6229	-53.6267	One	Blue	TC&OTC	L3
L_TCs2	57.2358	-57.8855	One	Blue	TC&OTC	L3
L_TCs3	57.9912	-57.7334	One	Blue	TC&OTC	L3
L_TCs4	45.9372	-55.1774	One	Blue	TC&OTC	L3
P_CK1	105.153	61.6754	One	Gray	No addition	P1
P_CK2	102.691	67.548	One	Gray	No addition	P1
P_CK3	106.494	66.1694	One	Gray	No addition	P1
P_CK4	106.822	67.8791	One	Gray	No addition	P1
P_OTC1	96.444	24.4664	One	Gray	OTC	P1
P_OTC2	97.5163	22.6467	One	Gray	OTC	P1
P_OTC3	95.8775	25.4105	One	Gray	OTC	P1
P_OTC4	96.4956	21.3115	One	Gray	OTC	P1
P_TC1	96.9573	-34.517	One	Gray	TC	P1
P_TC2	98.0083	-36.2835	One	Gray	TC	P1
P_TC3	98.3494	-38.2975	One	Gray	TC	P1
P_TC4	98.1957	-36.5571	One	Gray	TC	P1
P_TCs1	86.9996	-54.2387	One	Gray	TC&OTC	P1
P_TCs2	88.5983	-51.593	One	Gray	TC&OTC	P1
P_TCs3	88.4745	-52.3165	One	Gray	TC&OTC	P1
P_TCs4	90.8894	-55.8877	One	Gray	TC&OTC	P1
S_CK1	-39.2924	70.5906	One	Tawny	No addition	S4
S_CK2	-37.5479	76.012	One	Tawny	No addition	S4
S_CK3	-37.5345	80.6525	One	Tawny	No addition	S4
S_CK4	-35.6936	78.0259	One	Tawny	No addition	S4
S_OTC1	-52.3896	23.2497	One	Tawny	OTC	S4
S_OTC2	-53.9049	26.4782	One	Tawny	OTC	S4
S_OTC3	-53.6352	25.2094	One	Tawny	OTC	S4
S_OTC4	-53.9566	25.4498	One	Tawny	OTC	S4
S_TC1	-47.839	-44.5841	One	Tawny	TC	S4
S_TC2	-48.5017	-40.2114	One	Tawny	TC	S4
S_TC3	-49.6981	-41.3531	One	Tawny	TC	S4
S_TC4	-51.4939	-42.1791	One	Tawny	TC	S4
S_TCs1	-55.0283	-60.2265	One	Tawny	TC&OTC	S4
S_TCs2	-59.0243	-55.0988	One	Tawny	TC&OTC	S4
S_TCs3	-58.5282	-57.3915	One	Tawny	TC&OTC	S4
S_TCs4	-58.3787	-56.7031	One	Tawny	TC&OTC	S4
ACB_CK1	-31.6661	81.9633	Three	Tawny	No addition	A1C2B4
ACB_CK2	-30.8043	86.6692	Three	Tawny	No addition	A1C2B4
ACB_CK3	-30.6649	88.079	Three	Tawny	No addition	A1C2B4
ACB_CK4	-29.4493	87.2646	Three	Tawny	No addition	A1C2B4
ACB_OTC1	-48.4576	17.41	Three	Tawny	OTC	A1C2B4
ACB_OTC2	-47.709	23.6913	Three	Tawny	OTC	A1C2B4
ACB_OTC3	-43.8235	23.2974	Three	Tawny	OTC	A1C2B4
ACB_OTC4	-48.3809	22.3286	Three	Tawny	OTC	A1C2B4
ACB_TC1	-35.472	-40.0815	Three	Tawny	TC	A1C2B4
ACB_TC2	-37.357	-40.2269	Three	Tawny	TC	A1C2B4
ACB_TC3	-33.2602	-41.1374	Three	Tawny	TC	A1C2B4
ACB_TC4	-34.1946	-41.2971	Three	Tawny	TC	A1C2B4
ACB_TCs1	-44.6284	-56.9294	Three	Tawny	TC&OTC	A1C2B4
ACB_TCs2	-44.4187	-52.6253	Three	Tawny	TC&OTC	A1C2B4
ACB_TCs3	-43.4901	-54.463	Three	Tawny	TC&OTC	A1C2B4
ACB_TCs4	-43.2746	-53.9387	Three	Tawny	TC&OTC	A1C2B4
ACS_CK1	-41.2085	38.2905	Three	Tawny	No addition	A1C2S4
ACS_CK2	-34.2271	83.4225	Three	Tawny	No addition	A1C2S4
ACS_CK3	-34.9798	85.3865	Three	Tawny	No addition	A1C2S4
ACS_CK4	-33.852	86.9223	Three	Tawny	No addition	A1C2S4
ACS_OTC1	-52.4221	23.3849	Three	Tawny	OTC	A1C2S4
ACS_OTC2	-52.4528	21.209	Three	Tawny	OTC	A1C2S4
ACS_OTC3	-52.2799	21.957	Three	Tawny	OTC	A1C2S4
ACS_OTC4	-52.6191	22.2919	Three	Tawny	OTC	A1C2S4
ACS_TC1	-42.9122	-43.1824	Three	Tawny	TC	A1C2S4
ACS_TC2	-43.4032	-41.8485	Three	Tawny	TC	A1C2S4
ACS_TC3	-43.1908	-40.5309	Three	Tawny	TC	A1C2S4
ACS_TC4	-43.353	-38.4307	Three	Tawny	TC	A1C2S4
ACS_TCs1	-48.2128	-55.5248	Three	Tawny	TC&OTC	A1C2S4
ACS_TCs2	-50.0852	-52.4996	Three	Tawny	TC&OTC	A1C2S4
ACS_TCs3	-50.9144	-54.4299	Three	Tawny	TC&OTC	A1C2S4
ACS_TCs4	-47.7497	-58.2567	Three	Tawny	TC&OTC	A1C2S4
APB_CK1	-31.9119	82.8781	Three	Tawny	No addition	A1P1B4
APB_CK2	-25.8074	82.5991	Three	Tawny	No addition	A1P1B4
APB_CK3	-26.8316	86.1829	Three	Tawny	No addition	A1P1B4
APB_CK4	-29.5047	88.3898	Three	Tawny	No addition	A1P1B4
APB_OTC1	-47.6662	23.6058	Three	Tawny	OTC	A1P1B4
APB_OTC2	-46.6236	18.7561	Three	Tawny	OTC	A1P1B4
APB_OTC3	-50.6858	18.0042	Three	Tawny	OTC	A1P1B4
APB_OTC4	-47.4474	25.0154	Three	Tawny	OTC	A1P1B4
APB_TC1	-35.2778	-37.3435	Three	Tawny	TC	A1P1B4
APB_TC2	-35.6518	-40.1254	Three	Tawny	TC	A1P1B4
APB_TC3	-37.0379	-37.3897	Three	Tawny	TC	A1P1B4
APB_TC4	-39.1637	-48.1272	Three	Tawny	TC	A1P1B4
APB_TCs1	-45.6481	-51.985	Three	Tawny	TC&OTC	A1P1B4
APB_TCs2	-45.8422	-52.1322	Three	Tawny	TC&OTC	A1P1B4
APB_TCs3	-43.0257	-58.0141	Three	Tawny	TC&OTC	A1P1B4
APB_TCs4	-43.5819	-55.0269	Three	Tawny	TC&OTC	A1P1B4
APC_CK1	-1.51746	79.4551	Three	Gray	No addition	A1P1C2
APC_CK2	-2.39307	82.7031	Three	Gray	No addition	A1P1C2
APC_CK3	-3.682	82.0659	Three	Gray	No addition	A1P1C2
APC_CK4	-2.70662	83.0562	Three	Gray	No addition	A1P1C2
APC_OTC1	-15.1283	15.6049	Three	Gray	OTC	A1P1C2
APC_OTC2	-20.5224	22.1052	Three	Gray	OTC	A1P1C2
APC_OTC3	-21.9412	11.9341	Three	Gray	OTC	A1P1C2
APC_OTC4	-19.1016	20.0234	Three	Gray	OTC	A1P1C2
APC_TC1	91.551	-48.3414	Three	Gray	TC	A1P1C2
APC_TC2	90.7591	-45.9333	Three	Gray	TC	A1P1C2
APC_TC3	92.8653	-45.738	Three	Gray	TC	A1P1C2
APC_TC4	92.3733	-42.7283	Three	Gray	TC	A1P1C2
APC_TCs1	82.4849	-60.2628	Three	Gray	TC&OTC	A1P1C2
APC_TCs2	83.3432	-61.3393	Three	Gray	TC&OTC	A1P1C2
APC_TCs3	86.1676	-63.5621	Three	Gray	TC&OTC	A1P1C2
APC_TCs4	86.6182	-61.3728	Three	Gray	TC&OTC	A1P1C2
APS_CK1	-34.4062	81.1687	Three	Tawny	No addition	A1P1S4
APS_CK2	-33.1286	84.1857	Three	Tawny	No addition	A1P1S4
APS_CK3	-32.7125	83.7308	Three	Tawny	No addition	A1P1S4
APS_CK4	-32.696	84.4413	Three	Tawny	No addition	A1P1S4
APS_OTC1	-48.4504	8.0732	Three	Tawny	OTC	A1P1S4
APS_OTC2	-46.4993	19.8651	Three	Tawny	OTC	A1P1S4
APS_OTC3	-48.7555	21.2356	Three	Tawny	OTC	A1P1S4
APS_OTC4	-49.3531	26.6301	Three	Tawny	OTC	A1P1S4
APS_TC1	-37.9729	-45.3994	Three	Tawny	TC	A1P1S4
APS_TC2	-38.0508	-41.4546	Three	Tawny	TC	A1P1S4
APS_TC3	-38.2487	-40.3938	Three	Tawny	TC	A1P1S4
APS_TC4	-37.5044	-45.1709	Three	Tawny	TC	A1P1S4
APS_TCs1	-49.95	-54.1206	Three	Tawny	TC&OTC	A1P1S4
APS_TCs2	-49.0851	-53.7669	Three	Tawny	TC&OTC	A1P1S4
APS_TCs3	-49.4762	-54.6924	Three	Tawny	TC&OTC	A1P1S4
APS_TCs4	-47.8925	-51.681	Three	Tawny	TC&OTC	A1P1S4
ASB_CK1	-44.5915	80.2451	Three	Tawny	No addition	A1S4B4
ASB_CK2	-38.7573	85.798	Three	Tawny	No addition	A1S4B4
ASB_CK3	-59.264	22.9335	Three	Tawny	No addition	A1S4B4
ASB_CK4	-39.1136	83.075	Three	Tawny	No addition	A1S4B4
ASB_OTC1	-57.2108	24.4619	Three	Tawny	OTC	A1S4B4
ASB_OTC2	-61.5107	23.2297	Three	Tawny	OTC	A1S4B4
ASB_OTC3	-58.0096	21.0546	Three	Tawny	OTC	A1S4B4
ASB_OTC4	-64.0775	-53.1577	Three	Tawny	OTC	A1S4B4
ASB_TC1	-55.6171	-35.6107	Three	Tawny	TC	A1S4B4
ASB_TC2	-53.1261	-43.2253	Three	Tawny	TC	A1S4B4
ASB_TC3	-53.3282	-40.57	Three	Tawny	TC	A1S4B4
ASB_TC4	-53.3404	-39.3753	Three	Tawny	TC	A1S4B4
ASB_TCs1	-39.1904	82.0034	Three	Tawny	TC&OTC	A1S4B4
ASB_TCs2	-63.1216	-54.4206	Three	Tawny	TC&OTC	A1S4B4
ASB_TCs3	-58.3149	-52.2454	Three	Tawny	TC&OTC	A1S4B4
ASB_TCs4	-59.8969	-52.0053	Three	Tawny	TC&OTC	A1S4B4
CSB_CK1	-21.0613	62.0278	Three	Tawny	No addition	C2S4B4
CSB_CK2	-31.3917	78.7941	Three	Tawny	No addition	C2S4B4
CSB_CK3	-29.5674	80.9103	Three	Tawny	No addition	C2S4B4
CSB_CK4	-23.5023	68.8491	Three	Tawny	No addition	C2S4B4
CSB_OTC1	-48.4129	25.2049	Three	Tawny	OTC	C2S4B4
CSB_OTC2	-48.3463	25.1336	Three	Tawny	OTC	C2S4B4
CSB_OTC3	-49.352	28.3765	Three	Tawny	OTC	C2S4B4
CSB_OTC4	-48.1576	23.5294	Three	Tawny	OTC	C2S4B4
CSB_TC1	-34.8141	-32.4066	Three	Tawny	TC	C2S4B4
CSB_TC2	-40.2394	-28.6187	Three	Tawny	TC	C2S4B4
CSB_TC3	-42.1134	-31.1138	Three	Tawny	TC	C2S4B4
CSB_TC4	-36.984	-32.7436	Three	Tawny	TC	C2S4B4
CSB_TCs1	-48.3803	-40.5608	Three	Tawny	TC&OTC	C2S4B4
CSB_TCs2	-49.4346	-44.8775	Three	Tawny	TC&OTC	C2S4B4
CSB_TCs3	-44.8165	-43.7403	Three	Tawny	TC&OTC	C2S4B4
CSB_TCs4	-47.7638	-42.6581	Three	Tawny	TC&OTC	C2S4B4
PCB_CK1	-14.0154	74.1912	Three	Tawny	No addition	P1C2B4
PCB_CK2	-6.78939	73.7293	Three	Tawny	No addition	P1C2B4
PCB_CK3	-9.37258	76.5637	Three	Tawny	No addition	P1C2B4
PCB_CK4	-8.97147	78.8588	Three	Tawny	No addition	P1C2B4
PCB_OTC1	-28.9747	30.6653	Three	Tawny	OTC	P1C2B4
PCB_OTC2	-27.364	27.9651	Three	Tawny	OTC	P1C2B4
PCB_OTC3	-27.7367	29.3461	Three	Tawny	OTC	P1C2B4
PCB_OTC4	-26.1874	29.8139	Three	Tawny	OTC	P1C2B4
PCB_TC1	-12.9654	-31.6507	Three	Tawny	TC	P1C2B4
PCB_TC2	-12.0409	-30.1324	Three	Tawny	TC	P1C2B4
PCB_TC3	-10.1649	-33.3312	Three	Tawny	TC	P1C2B4
PCB_TC4	-12.4384	-28.7758	Three	Tawny	TC	P1C2B4
PCB_TCs1	-24.5341	-40.7513	Three	Tawny	TC&OTC	P1C2B4
PCB_TCs2	-20.2796	-42.5045	Three	Tawny	TC&OTC	P1C2B4
PCB_TCs3	-17.5164	-47.2621	Three	Tawny	TC&OTC	P1C2B4
PCB_TCs4	-20.0183	-46.0749	Three	Tawny	TC&OTC	P1C2B4
PCS_CK1	-24.6285	76.1219	Three	Tawny	No addition	P1C2S4
PCS_CK2	-22.2986	79.223	Three	Tawny	No addition	P1C2S4
PCS_CK3	-22.9261	81.9282	Three	Tawny	No addition	P1C2S4
PCS_CK4	-20.9138	84.9699	Three	Tawny	No addition	P1C2S4
PCS_OTC1	-41.6199	18.2088	Three	Tawny	OTC	P1C2S4
PCS_OTC2	-40.6146	18.9112	Three	Tawny	OTC	P1C2S4
PCS_OTC3	-39.5458	23.8169	Three	Tawny	OTC	P1C2S4
PCS_OTC4	-38.0329	23.6311	Three	Tawny	OTC	P1C2S4
PCS_TC1	-36.6468	-53.5896	Three	Tawny	TC	P1C2S4
PCS_TC2	-34.978	-43.6592	Three	Tawny	TC	P1C2S4
PCS_TC3	-37.9292	-41.9376	Three	Tawny	TC	P1C2S4
PCS_TC4	-35.9724	-44.1186	Three	Tawny	TC	P1C2S4
PCS_TCs1	-45.3177	-53.1132	Three	Tawny	TC&OTC	P1C2S4
PCS_TCs2	-45.0939	-52.4973	Three	Tawny	TC&OTC	P1C2S4
PCS_TCs3	-45.722	-55.3765	Three	Tawny	TC&OTC	P1C2S4
PCS_TCs4	-45.4856	-55.5659	Three	Tawny	TC&OTC	P1C2S4
PSB_CK1	-27.9234	71.5836	Three	Tawny	No addition	P1S4B4
PSB_CK2	-30.7797	79.6384	Three	Tawny	No addition	P1S4B4
PSB_CK3	-29.8698	79.7293	Three	Tawny	No addition	P1S4B4
PSB_CK4	-20.2268	73.8947	Three	Tawny	No addition	P1S4B4
PSB_OTC1	-48.1944	25.7486	Three	Tawny	OTC	P1S4B4
PSB_OTC2	-46.6901	25.3364	Three	Tawny	OTC	P1S4B4
PSB_OTC3	-46.4909	21.3355	Three	Tawny	OTC	P1S4B4
PSB_OTC4	-47.3456	28.7813	Three	Tawny	OTC	P1S4B4
PSB_TC1	-41.496	-30.7496	Three	Tawny	TC	P1S4B4
PSB_TC2	-40.0785	-25.5097	Three	Tawny	TC	P1S4B4
PSB_TC3	-40.8196	-28.5772	Three	Tawny	TC	P1S4B4
PSB_TC4	-40.8183	-27.0007	Three	Tawny	TC	P1S4B4
PSB_TCs1	-49.7471	-40.1939	Three	Tawny	TC&OTC	P1S4B4
PSB_TCs2	-51.0644	-40.0966	Three	Tawny	TC&OTC	P1S4B4
PSB_TCs3	-42.3492	-42.7907	Three	Tawny	TC&OTC	P1S4B4
PSB_TCs4	-47.5585	-43.2376	Three	Tawny	TC&OTC	P1S4B4
AB_CK1	-19.7838	79.8956	Two	Tawny	No addition	A1B4
AB_CK2	-21.0025	79.8233	Two	Tawny	No addition	A1B4
AB_CK3	-13.1031	76.0003	Two	Tawny	No addition	A1B4
AB_CK4	-14.8368	82.9957	Two	Tawny	No addition	A1B4
AB_OTC1	-34.9916	11.1354	Two	Tawny	OTC	A1B4
AB_OTC2	-41.291	10.5718	Two	Tawny	OTC	A1B4
AB_OTC3	-34.474	7.64796	Two	Tawny	OTC	A1B4
AB_OTC4	-38.7111	14.105	Two	Tawny	OTC	A1B4
AB_TC1	-18.5863	-43.3652	Two	Tawny	TC	A1B4
AB_TC2	-15.8314	-49.6472	Two	Tawny	TC	A1B4
AB_TC3	-14.8415	-43.375	Two	Tawny	TC	A1B4
AB_TC4	-16.9986	-39.074	Two	Tawny	TC	A1B4
AB_TCs1	-27.2915	-57.1467	Two	Tawny	TC&OTC	A1B4
AB_TCs2	-27.4097	-54.2173	Two	Tawny	TC&OTC	A1B4
AB_TCs3	-26.2833	-60.1758	Two	Tawny	TC&OTC	A1B4
AB_TCs4	-28.3769	-58.3229	Two	Tawny	TC&OTC	A1B4
AC_CK1	120.72	66.535	Two	Gray	No addition	A1C2
AC_CK2	123.373	70.9454	Two	Gray	No addition	A1C2
AC_CK3	123.643	73.9781	Two	Gray	No addition	A1C2
AC_CK4	121.358	73.8763	Two	Gray	No addition	A1C2
AC_OTC1	105.523	6.34682	Two	Gray	OTC	A1C2
AC_OTC2	106.158	10.5814	Two	Gray	OTC	A1C2
AC_OTC3	103.587	11.3583	Two	Gray	OTC	A1C2
AC_OTC4	105.366	8.56215	Two	Gray	OTC	A1C2
AC_TC1	111.589	-42.7153	Two	Gray	TC	A1C2
AC_TC2	106.703	-40.958	Two	Gray	TC	A1C2
AC_TC3	110.334	-41.5102	Two	Gray	TC	A1C2
AC_TC4	108.723	-40.0305	Two	Gray	TC	A1C2
AC_TCs1	99.7312	-58.9244	Two	Gray	TC&OTC	A1C2
AC_TCs2	98.1464	-60.8078	Two	Gray	TC&OTC	A1C2
AC_TCs3	97.5711	-58.5116	Two	Gray	TC&OTC	A1C2
AC_TCs4	101.014	-61.6255	Two	Gray	TC&OTC	A1C2
AP_CK1	110.288	54.604	Two	Gray	No addition	A1P1
AP_CK2	113.686	67.2743	Two	Gray	No addition	A1P1
AP_CK3	109.938	71.6182	Two	Gray	No addition	A1P1
AP_CK4	110.319	69.3368	Two	Gray	No addition	A1P1
AP_OTC1	99.7837	9.20171	Two	Gray	OTC	A1P1
AP_OTC2	100.949	6.65612	Two	Gray	OTC	A1P1
AP_OTC3	99.4413	6.72833	Two	Gray	OTC	A1P1
AP_OTC4	101.724	9.1469	Two	Gray	OTC	A1P1
AP_TC1	102.269	-40.5189	Two	Gray	TC	A1P1
AP_TC2	103.247	-36.005	Two	Gray	TC	A1P1
AP_TC3	105.197	-41.2401	Two	Gray	TC	A1P1
AP_TC4	102.989	-38.808	Two	Gray	TC	A1P1
AP_TCs1	98.1828	-60.7753	Two	Gray	TC&OTC	A1P1
AP_TCs2	94.059	-58.1174	Two	Gray	TC&OTC	A1P1
AP_TCs3	95.6928	-56.513	Two	Gray	TC&OTC	A1P1
AP_TCs4	96.7609	-60.6981	Two	Gray	TC&OTC	A1P1
AS_CK1	-33.4433	75.3895	Two	Tawny	No addition	A1S4
AS_CK2	-32.8491	79.5509	Two	Tawny	No addition	A1S4
AS_CK3	-29.5748	78.4152	Two	Tawny	No addition	A1S4
AS_CK4	-32.8298	84.2537	Two	Tawny	No addition	A1S4
AS_OTC1	-50.463	11.447	Two	Tawny	OTC	A1S4
AS_OTC2	-51.3945	12.8864	Two	Tawny	OTC	A1S4
AS_OTC3	-49.3067	11.0321	Two	Tawny	OTC	A1S4
AS_OTC4	-51.7732	14.4021	Two	Tawny	OTC	A1S4
AS_TC1	-43.171	-42.0718	Two	Tawny	TC	A1S4
AS_TC2	-45.3025	-42.2059	Two	Tawny	TC	A1S4
AS_TC3	-45.4766	-43.3603	Two	Tawny	TC	A1S4
AS_TC4	-43.2728	-46.2714	Two	Tawny	TC	A1S4
AS_TCs1	-53.1339	-59.4534	Two	Tawny	TC&OTC	A1S4
AS_TCs2	-52.3327	-55.9726	Two	Tawny	TC&OTC	A1S4
AS_TCs3	-54.778	-54.3279	Two	Tawny	TC&OTC	A1S4
AS_TCs4	-50.8833	-54.6353	Two	Tawny	TC&OTC	A1S4
CB_CK1	-19.4812	77.5217	Two	Tawny	No addition	C2B4
CB_CK2	-22.1936	76.0785	Two	Tawny	No addition	C2B4
CB_CK3	-20.3692	79.6968	Two	Tawny	No addition	C2B4
CB_CK4	-18.3493	81.2409	Two	Tawny	No addition	C2B4
CB_OTC1	-36.6841	38.3838	Two	Tawny	OTC	C2B4
CB_OTC2	-40.1566	17.9173	Two	Tawny	OTC	C2B4
CB_OTC3	-41.9259	19.7088	Two	Tawny	OTC	C2B4
CB_OTC4	-42.2526	19.4361	Two	Tawny	OTC	C2B4
CB_TC1	-30.9673	-44.689	Two	Tawny	TC	C2B4
CB_TC2	-29.7994	-39.0214	Two	Tawny	TC	C2B4
CB_TC3	-29.1947	-47.5347	Two	Tawny	TC	C2B4
CB_TC4	-28.0619	-40.2544	Two	Tawny	TC	C2B4
CB_TCs1	-33.1694	-56.9446	Two	Tawny	TC&OTC	C2B4
CB_TCs2	-31.1897	-55.1894	Two	Tawny	TC&OTC	C2B4
CB_TCs3	-28.4082	-61.8611	Two	Tawny	TC&OTC	C2B4
CB_TCs4	-28.2211	-62.9624	Two	Tawny	TC&OTC	C2B4
CS_CK1	-38.4274	70.6755	Two	Tawny	No addition	C2B4
CS_CK2	-34.5916	80.9377	Two	Tawny	No addition	C2B4
CS_CK3	-35.1271	82.5215	Two	Tawny	No addition	C2B4
CS_CK4	-35.5574	82.7698	Two	Tawny	No addition	C2B4
CS_OTC1	-54.9394	15.6368	Two	Tawny	OTC	C2S4
CS_OTC2	-52.2157	17.6687	Two	Tawny	OTC	C2S4
CS_OTC3	-54.2313	17.3893	Two	Tawny	OTC	C2S4
CS_OTC4	-53.2404	18.3629	Two	Tawny	OTC	C2S4
CS_TC1	-48.0705	-44.5589	Two	Tawny	TC	C2S4
CS_TC2	-48.8183	-46.5457	Two	Tawny	TC	C2S4
CS_TC3	-46.6892	-49.7954	Two	Tawny	TC	C2S4
CS_TC4	-49.918	-45.9187	Two	Tawny	TC	C2S4
CS_TCs1	-55.0882	-55.7701	Two	Tawny	TC&OTC	C2S4
CS_TCs2	-56.4187	-57.1557	Two	Tawny	TC&OTC	C2S4
CS_TCs3	-56.0499	-60.8362	Two	Tawny	TC&OTC	C2S4
CS_TCs4	-55.9077	-59.6784	Two	Tawny	TC&OTC	C2S4
PB_CK1	-30.6201	72.1184	Two	Tawny	No addition	P1B4
PB_CK2	-18.3389	75.8042	Two	Tawny	No addition	P1B4
PB_CK3	-14.7704	78.5568	Two	Tawny	No addition	P1B4
PB_CK4	-21.4861	82.3568	Two	Tawny	No addition	P1B4
PB_OTC1	-36.2551	7.2874	Two	Tawny	OTC	P1B4
PB_OTC2	-37.3692	4.19671	Two	Tawny	OTC	P1B4
PB_OTC3	-35.9086	19.9847	Two	Tawny	OTC	P1B4
PB_OTC4	-36.0923	17.7048	Two	Tawny	OTC	P1B4
PB_TC1	-27.7136	-36.0267	Two	Tawny	TC	P1B4
PB_TC2	-20.0854	-40.9617	Two	Tawny	TC	P1B4
PB_TC3	-24.5127	-39.4123	Two	Tawny	TC	P1B4
PB_TC4	-18.4179	-46.7913	Two	Tawny	TC	P1B4
PB_TCs1	-31.1105	-58.519	Two	Tawny	TC&OTC	P1B4
PB_TCs2	-31.6691	-56.3703	Two	Tawny	TC&OTC	P1B4
PB_TCs3	-28.2098	-57.9814	Two	Tawny	TC&OTC	P1B4
PB_TCs4	-28.0934	-63.1882	Two	Tawny	TC&OTC	P1B4
PC_CK1	113.492	57.7631	Two	Gray	No addition	P1C2
PC_CK2	104.489	69.2442	Two	Gray	No addition	P1C2
PC_CK3	110.345	71.5243	Two	Gray	No addition	P1C2
PC_CK4	105.686	73.4117	Two	Gray	No addition	P1C2
PC_OTC1	101.285	6.59828	Two	Gray	OTC	P1C2
PC_OTC2	100.338	7.7087	Two	Gray	OTC	P1C2
PC_OTC3	101.469	10.3244	Two	Gray	OTC	P1C2
PC_OTC4	98.7023	17.2287	Two	Gray	OTC	P1C2
PC_TC1	104.423	-49.5886	Two	Gray	TC	P1C2
PC_TC2	100.956	-42.4151	Two	Gray	TC	P1C2
PC_TC3	105.283	-50.2116	Two	Gray	TC	P1C2
PC_TC4	100.283	-43.6605	Two	Gray	TC	P1C2
PC_TCs1	88.6995	-61.7307	Two	Gray	TC&OTC	P1C2
PC_TCs2	91.9112	-63.6884	Two	Gray	TC&OTC	P1C2
PC_TCs3	91.1827	-61.7343	Two	Gray	TC&OTC	P1C2
PC_TCs4	91.7427	-61.7651	Two	Gray	TC&OTC	P1C2
PS_CK1	-30.1986	70.8158	Two	Tawny	No addition	P1S4
PS_CK2	-29.1802	75.0202	Two	Tawny	No addition	P1S4
PS_CK3	-31.5751	81.8404	Two	Tawny	No addition	P1S4
PS_CK4	-31.1541	82.1561	Two	Tawny	No addition	P1S4
PS_OTC1	-49.4875	16.0333	Two	Tawny	OTC	P1S4
PS_OTC2	-47.8677	11.5488	Two	Tawny	OTC	P1S4
PS_OTC3	-47.718	13.4783	Two	Tawny	OTC	P1S4
PS_OTC4	-46.6754	19.1545	Two	Tawny	OTC	P1S4
PS_TC1	-41.1238	-47.1508	Two	Tawny	TC	P1S4
PS_TC2	-43.6506	-41.2707	Two	Tawny	TC	P1S4
PS_TC3	-40.7683	-44.5249	Two	Tawny	TC	P1S4
PS_TC4	-42.0537	-36.5825	Two	Tawny	TC	P1S4
PS_TCs1	-53.9437	-55.1907	Two	Tawny	TC&OTC	P1S4
PS_TCs2	-53.4607	-56.2289	Two	Tawny	TC&OTC	P1S4
PS_TCs3	-49.9255	-62.4609	Two	Tawny	TC&OTC	P1S4
PS_TCs4	-53.3707	-54.5298	Two	Tawny	TC&OTC	P1S4
SB_CK1	-43.0275	78.3716	Two	Tawny	No addition	S4B4
SB_CK2	-43.9744	81.8486	Two	Tawny	No addition	S4B4
SB_CK3	-41.513	85.0752	Two	Tawny	No addition	S4B4
SB_CK4	-42.3858	86.5986	Two	Tawny	No addition	S4B4
SB_OTC1	-60.8495	22.3944	Two	Tawny	OTC	S4B4
SB_OTC2	-60.0857	23.7122	Two	Tawny	OTC	S4B4
SB_OTC3	-59.4896	19.7362	Two	Tawny	OTC	S4B4
SB_OTC4	-61.1417	18.0079	Two	Tawny	OTC	S4B4
SB_TC1	-55.513	-39.3027	Two	Tawny	TC	S4B4
SB_TC2	-55.3578	-41.2425	Two	Tawny	TC	S4B4
SB_TC3	-53.567	-41.7059	Two	Tawny	TC	S4B4
SB_TC4	-55.2387	-39.0178	Two	Tawny	TC	S4B4
SB_TCs1	-64.7483	-54.2824	Two	Tawny	TC&OTC	S4B4
SB_TCs2	-64.4492	-55.0589	Two	Tawny	TC&OTC	S4B4
SB_TCs3	-63.9497	-53.1855	Two	Tawny	TC&OTC	S4B4
SB_TCs4	-63.4862	-56.2692	Two	Tawny	TC&OTC	S4B4
Fig.4b
Number of upregulated metabolites
	L3	B4	S4	P1	A1	C2	A1P1	P1B4	A1S4	P1C2	P1S4	C2B4	A1B4	S4B4	C2S4	A1C2	C2S4B4	P1C2B4	A1C2S4	P1S4B4	A1P1C2	A1P1B4	A1C2B4	A1P1S4	P1C2S4	A1S4B4
TC	458	397	399	389	423	390	472	435	439	408	400	476	524	398	434	422	447	494	462	438	669	456	516	469	417	339
OTC	398	337	324	332	402	307	456	381	413	378	359	330	437	348	380	430	343	340	403	362	428	375	424	413	362	320
TCs	559	510	507	498	543	506	586	582	598	545	535	597	617	522	539	583	555	608	622	566	762	619	633	598	542	603
Fold change (log2 FC) of upregulated metabolites
TC VS CK+
	L	B	S	P	A	C	AP	PB	AS	PC	PS	CB	AB	SB	CS	AC	CSB	PCB	ACS	PSB	APC	APB	ACB	APS	PCS	ASB
1	0.1355	0.1645	0.1681	0.133	0.1516	0.1427	16.1503	15.1295	14.9522	6.1241	15.0476	15.0696	15.0778	14.969	15.1527	16.1949	15.0489	15.0061	6.0956	14.9563	4.2783	15.0184	3.1361	15.0937	15.113	15.0567
2	0.1618	0.1678	0.186	0.1359	0.1584	0.1529	12.84	7.3303	14.4224	7.7591	11.2069	11.8388	6.1259	12.4126	14.6319	4.4756	4.4205	5.9878	5.6774	3.221	15.1175	11.7962	14.5533	10.7019	11.919	12.2969
3	0.1644	0.1746	0.1906	0.1414	0.1674	0.1835	15.5939	4.3531	4.1768	4.1746	14.5434	14.5808	3.0781	14.4581	3.1618	10.716	10.6448	4.2646	6.9418	4.4814	8.1862	7.0191	11.7793	3.1494	3.2196	4.4089
4	0.1696	0.178	0.1961	0.1416	0.1917	0.1847	7.9045	10.5421	4.3807	6.0146	7.0582	7.2969	11.8119	11.6938	11.8558	12.8845	6.1354	10.4361	4.9803	10.7333	6.1623	4.2838	7.216	14.5983	9.5159	10.6091
5	0.1745	0.179	0.2024	0.1521	0.1971	0.1893	8.6376	7.067	8.4567	4.7845	3.0939	5.2784	14.5595	3.0611	5.3616	8.1059	8.7372	8.575	12.1453	6.2137	8.4593	4.7493	4.3508	11.834	7.1125	7.4991
6	0.1758	0.1903	0.2053	0.1572	0.2017	0.194	8.0336	4.4465	7.7057	3.5656	11.7726	7.0538	7.0717	7.1602	4.4225	8.0837	4.2232	7.8131	6.4633	8.0963	11.8276	10.4563	10.5511	4.3842	4.3433	8.6742
7	0.1888	0.2011	0.2155	0.1592	0.2033	0.1993	3.763	7.3408	10.3057	7.9794	4.3124	4.503	4.1469	6.9298	10.6427	4.3658	7.2151	5.9439	5.2034	4.951	4.2033	7.831	7.0011	7.0749	11.3652	4.2449
8	0.1891	0.2049	0.2165	0.1615	0.2046	0.2052	5.6479	4.1265	6.9058	7.9364	5.3532	10.7576	4.2655	4.2575	7.0856	3.7822	5.0053	7.2267	3.5966	7.1403	10.3448	4.1301	6.0284	5.6453	4.4611	6.0884
9	0.193	0.2077	0.2183	0.1619	0.2055	0.211	4.2894	5.9908	2.6943	4.909	10.4839	8.1172	6.243	10.4154	4.2261	2.3319	13.5524	7.1889	12.0035	5.0813	5.5019	6.16	4.1691	10.5958	6.6928	7.7357
10	0.2065	0.211	0.2241	0.1655	0.2066	0.2235	3.6587	4.7306	9.4349	5.3579	7.2886	7.3015	10.432	7.7987	11.234	6.1417	12.0714	4.065	8.1427	3.1187	4.0541	9.4501	9.4617	7.9579	10.6919	8.7058
11	0.208	0.2115	0.2258	0.1755	0.2392	0.2326	4.1458	7.2633	4.0374	2.955	4.6027	4.3194	7.8199	6.0929	6.0914	5.0661	10.4919	4.8434	11.0701	4.6634	9.406	9.9469	7.2157	4.21	6.2757	5.9644
12	0.2162	0.2131	0.2346	0.1758	0.2401	0.2466	11.6227	11.0979	5.8117	14.3142	4.0878	6.1709	5.9101	5.9077	7.3222	5.6857	2.9457	4.7225	8.7426	11.9999	7.7054	6.7911	6.8782	6.9527	7.0569	5.1712
13	0.2201	0.2169	0.2382	0.183	0.2498	0.254	13.1542	6.0658	7.1302	6.6718	5.9135	11.3566	7.27	7.1392	7.2775	4.3104	2.937	4.6973	12.6592	4.2117	7.0507	5.9067	6.2455	6.0504	8.2083	6.4809
14	0.2284	0.2226	0.2455	0.189	0.2709	0.2542	2.899	4.9061	3.5751	3.9275	6.7965	6.1727	4.7651	7.1482	6.0889	6.5064	12.6736	12.0494	3.2489	3.494	2.9099	7.185	6.0215	11.176	4.8351	4.9814
15	0.2323	0.2319	0.2561	0.1895	0.2715	0.2568	6.0734	6.1394	7.9741	3.8499	5.9886	6.0359	10.9994	6.6133	3.1978	8.2712	3.5209	3.1566	5.6156	3.1208	8.4426	2.0181	5.5067	7.2445	6.1472	3.8735
16	0.2339	0.2333	0.2591	0.1999	0.2755	0.2664	4.3901	2.2809	4.7326	12.8124	3.1429	3.1729	8.0459	2.8351	5.5592	8.2925	5.0432	2.1664	4.1159	2.9846	9.1763	3.1494	4.9285	6.926	5.0433	6.3755
17	0.2356	0.2347	0.2665	0.2	0.2758	0.2698	8.0228	3.9717	5.3963	8.7616	4.8551	13.6143	4.8346	10.9658	13.6522	7.0324	8.1221	3.5019	3.6744	3.4062	5.8021	7.1992	7.2147	5.2031	5.0603	12.4398
18	0.236	0.2409	0.2738	0.2022	0.2764	0.2768	5.9816	12.1222	3.1008	10.1254	7.1553	5.5174	6.0291	5.403	4.9808	4.0433	6.1302	5.0217	7.0751	2.4752	10.9056	8.0548	3.1543	3.1799	7.3052	5.5672
19	0.2454	0.2516	0.2748	0.2142	0.2898	0.2784	9.0955	5.1287	13.4531	2.8907	4.6904	7.2041	7.2055	5.9071	12.1469	4.1758	3.274	3.1249	15.4385	4.9772	4.1098	4.8364	2.8978	8.1148	3.2052	4.6958
20	0.2472	0.2519	0.2925	0.2166	0.2909	0.2798	7.3838	12.7421	7.0881	11.2431	12.0508	5.0858	5.5077	3.1057	5.1528	2.9828	4.6447	2.8441	3.3111	6.2722	4.7519	8.0765	8.1298	7.2533	13.6327	2.7138
21	0.2492	0.2531	0.3198	0.2192	0.2934	0.2844	5.0893	3.476	11.9477	3.9696	11.9351	4.7295	12.3931	13.4701	12.7804	14.664	1.9129	12.6276	3.7436	12.5657	4.5859	12.0559	11.0775	12.1126	12.8132	3.5293
22	0.2495	0.2569	0.32	0.2376	0.2954	0.298	10.9556	3.0896	6.2861	2.9405	5.0679	12.0976	3.1616	4.8012	6.4619	13.1888	12.5714	6.3101	6.6617	3.3319	4.7797	10.9691	2.0503	13.5827	8.2629	4.2817
23	0.258	0.2594	0.3229	0.2389	0.2986	0.2999	3.0053	8.7721	10.7914	8.7593	3.5922	10.553	13.5955	2.0337	3.4932	11.6424	1.9491	8.635	2.3067	8.5877	3.1738	13.52	12.0601	3.5828	12.1488	13.1681
24	0.2621	0.2604	0.3256	0.2417	0.2997	0.3053	4.0282	4.0452	3.2583	7.0544	3.425	2.0364	3.5661	7.949	3.5713	6.1181	2.8981	10.8416	3.6119	2.5	7.2371	4.6614	5.1503	4.7026	7.2127	3.7223
25	0.2626	0.2668	0.3351	0.2589	0.3063	0.3108	1.946	6.4156	3.3842	9.4332	2.7647	9.417	8.0708	3.9941	2.9404	8.2338	2.134	4.1918	2.2308	6.0509	5.4996	12.6897	9.8808	5.114	3.0032	3.293
26	0.2656	0.273	0.343	0.2604	0.3161	0.3158	5.4646	4.6683	4.9637	5.6678	10.5072	3.0124	8.116	11.9605	10.6054	2.8487	10.9256	5.0186	3.3408	2.6619	3.6449	5.0585	13.5241	5.1704	15.6057	2.6262
27	0.2676	0.2765	0.3439	0.2649	0.3241	0.316	2.8158	2.8744	7.8296	3.2311	6.3332	12.7207	10.5562	3.4935	8.7808	7.4358	1.6051	5.2261	4.5383	4.976	2.4822	5.1164	8.0587	12.742	5.1432	9.1646
28	0.2811	0.2847	0.3445	0.2678	0.3342	0.317	4.9541	3.9611	5.0189	4.3123	8.6757	6.9848	3.775	6.2954	3.4673	11.1787	3.1496	4.0459	2.3389	3.0446	12.7636	2.71	5.661	6.4167	6.461	2.552
29	0.2843	0.2851	0.3482	0.2737	0.3354	0.3173	10.3682	3.2371	1.8614	5.7216	3.1955	1.895	12.0767	4.9872	3.2604	9.1364	1.6768	3.2127	4.0099	4.1338	6.6183	2.2355	3.6605	2.9203	9.4933	4.3644
30	0.2887	0.2865	0.3483	0.2755	0.339	0.3206	2.796	2.689	2.7963	2.683	2.8471	3.5304	9.4066	12.5895	4.0482	9.8214	2.5799	7.8662	3.1917	2.3907	7.9053	11.9187	5.0711	8.108	2.9771	10.994
31	0.2999	0.2967	0.3491	0.2792	0.3436	0.333	3.9438	3.434	3.0326	3.7887	7.9634	3.4417	6.4042	3.2234	5.1565	1.9211	2.3785	3.1436	6.4866	3.2981	3.0136	1.8949	11.9332	3.4685	12.0037	1.8128
32	0.3043	0.3013	0.3496	0.2816	0.3447	0.3401	3.3065	2.4434	6.5161	3.5883	3.3905	2.9809	5.1427	3.3943	3.3042	6.0071	2.3281	2.7095	3.0042	3.86	7.2413	3.5096	2.9161	1.8232	3.4767	4.4477
33	0.3054	0.3025	0.3514	0.2904	0.3465	0.3575	13.6217	4.2652	3.3465	13.3864	4.2279	1.8782	6.6696	7.9439	4.5838	3.8127	3.6959	5.5232	2.6012	1.9763	4.0838	6.3449	6.3635	11.9592	3.2603	13.0701
34	0.3102	0.303	0.3607	0.2949	0.3476	0.3604	3.8274	3.2189	1.8956	2.6188	15.4387	15.5099	3.4529	3.9497	4.2895	6.8772	1.6851	3.8918	3.2679	5.4678	2.0998	2.8514	3.4425	11.0179	5.1603	2.0444
35	0.3191	0.3132	0.3665	0.295	0.3492	0.3676	1.9162	12.6716	8.5651	3.8212	3.9564	3.2191	5.0712	10.4202	9.3797	2.1879	2.434	1.9112	2.3067	3.9902	1.9475	3.4166	1.9065	8.7323	2.0433	2.1584
36	0.3198	0.3143	0.373	0.299	0.3509	0.3688	2.8175	5.1021	10.3841	3.3041	3.2327	6.3606	12.6976	8.598	6.7932	3.0084	5.0872	1.8509	2.0871	1.9036	12.1223	2.4712	8.6978	3.2293	1.8168	2.6839
37	0.3237	0.3152	0.3732	0.3087	0.3542	0.3714	3.6854	15.4882	3.1123	3.2962	2.5163	5.9961	6.6575	3.3643	3.8286	4.0408	2.4356	2.3939	2.2976	2.4693	5.1978	9.3391	2.894	3.4275	4.3008	7.4862
38	0.3249	0.3215	0.3823	0.3108	0.3601	0.3719	6.4718	6.6766	3.1226	3.8938	12.5927	3.3602	4.009	2.8285	12.6719	3.3514	2.0668	2.8809	2.3639	7.2693	2.7272	3.2002	3.2133	4.253	3.444	1.9566
39	0.3261	0.3215	0.3856	0.3157	0.3619	0.3796	2.6924	1.7121	3.8679	11.7379	10.9903	2.0359	2.8366	3.1526	2.9662	5.0691	2.1628	6.0188	5.1281	4.2699	4.7133	1.8139	1.8176	2.4302	8.7475	5.2665
40	0.3265	0.3335	0.4007	0.3193	0.3659	0.386	3.0978	2.8684	4.1298	3.8729	2.4366	4.2505	2.8335	6.5172	2.4982	3.9847	2.3826	2.3247	2.4673	3.746	1.8394	8.6486	3.3941	9.3458	3.3072	15.8483
41	0.3339	0.3375	0.4032	0.3211	0.3663	0.3912	7.9935	2.4429	12.4811	2.1241	5.0252	5.0873	4.6305	4.9599	15.4838	4.906	1.5158	2.8422	2.6808	6.9134	8.1222	2.0448	3.2364	15.4657	2.8406	3.9427
42	0.3348	0.3412	0.4038	0.3257	0.3691	0.3969	2.909	5.8852	3.261	2.7871	3.1767	5.7816	3.4108	2.4177	2.7673	1.9562	2.1764	2.5918	4.4502	11.0502	3.9122	3.3761	2.4578	3.2272	6.665	3.9398
43	0.3359	0.3431	0.4084	0.3351	0.3739	0.4134	16.3843	5.5938	3.7554	3.1585	1.9358	2.4325	8.696	3.2772	5.6195	3.8967	2.0162	4.6006	2.4053	4.5013	13.5582	15.4225	2.4176	5.6011	2.4483	3.6522
44	0.3365	0.3561	0.4222	0.3372	0.3744	0.414	4.2502	2.7094	4.179	2.9329	6.5423	11.0367	3.1803	4.1324	2.5824	2.5196	6.5651	3.6255	2.1653	5.3927	3.4604	3.0889	10.9816	12.6222	3.4997	2.6388
45	0.3386	0.3568	0.4254	0.3399	0.3808	0.4141	3.9405	1.6987	1.8968	4.6039	2.7641	4.3199	3.1956	1.8814	2.96	2.8743	4.372	3.2634	2.5571	2.7507	4.9882	6.5499	5.5493	2.4479	2.1757	2.8502
46	0.339	0.3583	0.4356	0.346	0.3843	0.4148	1.634	5.5189	5.4388	1.8708	5.5311	12.6174	4.2384	2.3724	4.1086	1.8772	1.4984	3.0355	2.3131	3.1225	2.7852	10.9611	15.3917	1.7048	2.4578	3.2847
47	0.3409	0.3599	0.4378	0.3598	0.3871	0.4183	2.8609	2.1121	2.0652	2.9052	4.0222	2.9334	1.6864	15.3018	1.9617	2.2717	1.6928	3.6863	2.2827	3.2393	2.7875	5.5277	3.606	3.848	1.803	2.7162
48	0.3507	0.3658	0.4403	0.3598	0.3874	0.4193	2.5525	12.2154	3.9597	7.2473	4.0325	4.0703	5.1832	5.4624	2.1513	1.9413	2.7057	1.6875	2.4236	1.9245	5.0802	4.0357	1.9355	1.7883	5.6153	2.2332
49	0.3524	0.367	0.4409	0.3632	0.3879	0.4198	2.503	2.8124	1.8273	2.7284	2.7918	5.5627	3.8594	5.4144	7.0748	6.5239	1.8272	5.0719	2.1159	2.5489	3.0162	2.7984	12.5596	4.0797	12.6395	2.6789
50	0.3527	0.3679	0.4423	0.3673	0.3926	0.4257	2.4458	7.0308	6.8755	6.2002	2.0837	1.6936	2.4178	1.6761	2.8373	5.413	1.9419	2.436	1.9559	2.4143	1.8798	1.6802	4.0491	1.947	4.1047	2.4879
51	0.3536	0.3738	0.4444	0.3716	0.3959	0.4291	7.4392	2.2559	1.6599	2.79	2.508	2.5445	12.6106	12.451	4.6008	1.726	3.4054	3.1035	2.3575	1.4974	6.3893	3.7937	6.9999	7.0351	2.8425	3.3844
52	0.354	0.3777	0.4509	0.3754	0.397	0.4342	2.0684	3.3464	2.7393	4.4111	3.251	6.5584	15.4239	1.9821	3.506	8.0448	1.5616	2.0295	1.5285	2.3726	2.8876	12.526	2.8067	2.8185	7.0687	2.245
53	0.3548	0.3832	0.4586	0.3772	0.3984	0.4399	5.3046	3.103	2.3022	1.8996	2.3735	2.5895	2.0251	3.9697	2.7603	13.6378	2.0109	1.5605	2.4994	3.4476	2.4834	2.7645	1.861	2.8035	4.0958	4.3062
54	0.3596	0.3885	0.4626	0.3796	0.4005	0.4465	2.1523	3.377	3.2769	13.2742	6.9477	2.1639	3.3161	2.3272	3.3231	2.9414	1.3889	2.9202	2.064	2.896	8.7273	2.0802	3.2603	2.5185	4.6087	2.9202
55	0.3617	0.4055	0.4639	0.3806	0.4027	0.4507	2.6945	6.5087	2.4597	2.9356	4.4901	2.7977	2.1	3.3028	4.0682	2.6982	1.7592	6.4066	2.2604	2.4076	2.0441	3.2626	1.7524	6.5324	2.474	2.3576
56	0.3624	0.4133	0.4648	0.3837	0.4031	0.4534	2.8951	4.5199	2.3972	3.3986	3.3468	3.2815	2.4826	2.7538	1.6473	4.2911	2.457	3.177	3.4963	1.497	5.4455	2.4454	1.9025	2.2672	3.3004	2.2154
57	0.3632	0.4144	0.4675	0.39	0.4054	0.4663	6.0292	2.4517	2.3256	7.6667	1.7172	6.9778	4.0548	2.0634	6.578	3.1693	1.3783	1.5068	2.0569	3.1328	6.7763	6.9571	2.4964	3.2779	3.3305	1.4985
58	0.3643	0.4149	0.47	0.3905	0.4063	0.4723	2.3055	1.8037	2.95	16.0673	3.2922	3.3387	5.5477	1.8157	2.653	3.166	2.467	3.0489	1.7699	1.514	1.9389	2.53	4.4716	2.765	3.8847	4.8317
59	0.3738	0.4169	0.4705	0.3948	0.4084	0.4795	2.0677	2.5009	2.9893	1.6515	1.686	4.5347	2.8124	2.3997	2.4431	2.7199	2.293	1.9619	1.8371	2.1049	4.2553	2.756	3.3082	2.4455	3.5927	2.3719
60	0.3739	0.4206	0.4749	0.3956	0.4126	0.4798	2.4595	5.1806	3.8396	2.7767	3.0708	1.7363	6.0801	2.9748	3.042	7.53	2.2481	2.3035	2.281	2.1005	1.8774	3.5667	3.8265	5.3783	2.1985	2.0783
61	0.3744	0.4219	0.4793	0.3969	0.4143	0.4851	1.4725	2.4102	6.3252	4.4894	3.1444	3.7774	1.6401	6.8462	3.2131	3.5775	3.696	1.444	1.6247	1.9529	1.6253	2.4724	3.2651	3.5609	3.3399	2.3297
62	0.3749	0.4239	0.4808	0.4018	0.4144	0.4931	1.9052	3.5588	2.5432	2.7468	2.6379	2.7387	1.8987	1.8682	1.7349	2.3947	3.61	1.8412	2.3272	2.712	2.6537	3.1606	2.4932	6.021	3.611	6.845
63	0.3777	0.4308	0.4829	0.4089	0.415	0.4987	1.6378	3.0068	2.4345	1.6429	1.5665	2.4127	3.2342	3.899	2.7613	16.406	1.4547	4.3511	1.6945	1.9747	2.4166	3.2892	2.6001	2.6084	3.0781	2.5495
64	0.379	0.4375	0.4864	0.4122	0.4166	0.5162	2.6409	3.749	3.8429	3.5536	2.5827	3.5412	2.5243	2.3309	2.4823	2.5274	2.4076	2.6741	3.7636	4.9657	2.879	3.3171	6.4192	3.3034	2.5478	1.7096
65	0.379	0.4476	0.4885	0.4293	0.4221	0.5195	2.7262	2.29	4.3446	2.6979	2.4726	2.9921	1.7583	4.377	3.5824	2.5673	2.2409	3.4339	2.0663	2.0793	1.7026	3.2346	3.1444	2.4933	2.512	1.5538
66	0.3795	0.4481	0.4912	0.4374	0.4379	0.5275	1.5502	2.4922	3.4295	2.5285	2.9622	2.4457	6.9947	2.4426	2.5211	1.4963	2.4602	3.1413	1.8394	2.6066	3.3643	3.5051	2.9673	2.2865	1.4957	1.49
67	0.3795	0.4484	0.4969	0.4388	0.4387	0.5401	1.4713	2.4756	2.3608	2.275	2.7589	2.592	6.6461	2.4184	2.3082	2.8703	1.647	1.9719	1.7052	4.273	3.4536	4.4438	2.919	5.1533	2.8733	2.5943
68	0.3819	0.4504	0.5049	0.441	0.4406	0.5442	2.1708	1.5445	3.1405	4.2046	5.0941	3.2416	3.3313	6.4407	1.8228	2.8288	2.4279	1.458	1.9508	1.4427	2.0643	3.7833	1.4817	3.2614	3.186	2.5322
69	0.3825	0.4513	0.5105	0.4421	0.4443	0.5529	1.4994	3.2557	1.6432	4.4174	2.4127	3.1409	1.8064	2.5484	3.2911	2.0087	3.1222	1.6433	2.1833	1.6558	2.0366	2.4636	2.2765	2.5093	5.1855	2.1346
70	0.3888	0.459	0.5124	0.4439	0.4478	0.5542	3.002	1.7678	2.2229	3.4741	2.2391	5.1193	3.3174	3.087	2.1318	3.688	2.2992	1.8844	2.4956	1.5412	3.0643	2.7046	3.6767	1.7915	2.6097	1.4848
71	0.3906	0.4595	0.5389	0.4485	0.4586	0.5548	1.5772	1.4766	2.2687	2.3941	3.1964	5.2364	2.7506	2.4373	4.5054	2.5009	1.9775	7.0512	2.2721	6.5547	1.6851	2.5183	2.0426	3.5423	6.0162	3.0848
72	0.3942	0.464	0.541	0.4505	0.4623	0.5629	6.8396	2.0689	1.4372	2.3448	2.648	1.5299	6.6497	3.4481	1.5477	1.8051	1.7306	1.5691	2.1582	1.2653	4.0774	2.5047	2.0686	3.9396	2.8373	2.639
73	0.3953	0.4658	0.5502	0.456	0.4661	0.5674	1.6048	2.3421	1.9854	2.9096	2.4193	1.6662	2.6034	5.0225	2.0638	2.5707	2.5851	1.8403	2.4871	2.1016	2.4849	2.9449	1.7745	1.7906	2.9928	1.8396
74	0.3989	0.4719	0.5542	0.4609	0.4696	0.5783	4.3186	3.0551	4.9605	3.9725	2.016	2.255	2.9845	3.1994	2.0915	1.9325	1.278	3.7288	1.5471	1.3542	1.8713	3.0196	2.6728	4.4626	2.4722	4.1184
75	0.4009	0.474	0.5543	0.4613	0.4732	0.5933	4.7535	1.5593	3.0048	2.2285	1.4617	12.059	1.5442	3.1745	5.1571	2.3779	1.7324	2.5522	2.5798	3.6691	4.5084	2.5532	2.428	2.9659	2.1416	2.3907
76	0.4027	0.4742	0.5554	0.4658	0.4766	0.5961	2.6075	2.1833	2.0096	2.5183	2.3259	2.0407	2.3287	3.6254	1.5014	1.5044	0.8903	1.9497	1.348	2.0325	3.7796	1.7597	1.4781	2.4217	3.133	1.4581
77	0.4034	0.4773	0.5557	0.4663	0.4769	0.6009	2.6578	5.9423	2.5662	1.7308	1.5044	2.063	3.522	3.8053	13.7366	4.7061	1.6984	1.4158	10.5789	2.0095	2.8028	5.0689	2.3532	3.418	2.4106	1.6418
78	0.4054	0.48	0.5583	0.4795	0.4842	0.6042	2.1727	1.4732	2.3632	1.8492	2.0229	2.4348	2.2553	1.506	1.5101	3.5197	2.1585	2.053	1.7433	2.4925	2.255	1.59	5.9268	2.0713	1.4983	2.4701
79	0.4134	0.4875	0.5665	0.4818	0.4854	0.6055	1.4827	1.4966	2.0947	1.6056	3.4082	1.5001	4.4636	2.0263	2.3859	6.0591	1.274	1.84	1.3336	1.3777	1.5336	2.4154	2.4223	3.7927	1.4317	2.7349
80	0.416	0.49	0.5761	0.4838	0.4875	0.607	1.5278	1.309	1.4406	1.4619	1.4905	2.4206	2.2926	2.3842	2.6214	1.6576	3.1369	1.3726	1.8187	3.6756	1.6783	2.0168	2.3937	2.0445	2.0786	1.4056
81	0.4237	0.4942	0.5784	0.4842	0.4908	0.609	3.1656	3.9155	2.1214	4.9814	1.3897	2.2631	2.4663	2.2958	2.2857	1.8422	2.1282	2.5984	1.4073	1.2873	5.5533	2.0341	4.3917	1.4825	4.4814	4.6747
82	0.426	0.4944	0.5799	0.4874	0.4917	0.6137	2.3746	3.4517	2.5743	1.9053	2.1393	3.0528	2.2587	2.2124	2.2159	10.2176	1.3041	1.5213	2.335	3.0924	1.7486	2.1699	5.0512	2.0479	3.4289	2.2962
83	0.4277	0.5034	0.5827	0.4875	0.492	0.6147	2.1157	1.5695	1.8818	2.6268	1.7995	2.6228	1.532	2.7075	2.6332	2.7979	1.8952	2.7584	0.9113	2.8721	15.4008	1.4437	2.1828	2.3572	2.2176	4.5605
84	0.4325	0.5054	0.5838	0.4883	0.4927	0.6169	2.1596	1.9778	1.4416	4.9169	1.5723	1.7909	3.2294	2.3189	2.8034	1.5668	1.674	1.2501	2.192	2.4089	12.5718	2.2893	2.9086	2.0205	3.9058	6.3767
85	0.4326	0.5057	0.5851	0.505	0.4935	0.6224	4.0876	2.3597	1.4735	3.8725	1.7051	7.6854	3.5098	1.4294	1.8489	2.6676	2.2988	1.8184	1.6945	4.0695	7.0097	5.8619	10.5821	2.1976	2.143	2.3908
86	0.4333	0.5084	0.5871	0.5069	0.4969	0.6226	1.5101	4.2603	1.9756	1.7346	1.4511	3.4829	2.055	4.2091	2.432	3.5706	2.0711	1.9189	1.3371	1.23	3.2715	1.9231	2.1361	2.4219	2.4091	3.6075
87	0.4398	0.5297	0.5938	0.5116	0.5037	0.6226	2.0374	2.9327	1.9619	1.5492	2.9242	4.2931	1.4558	2	1.5029	1.6062	1.6195	3.4529	1.6247	2.5854	5.1429	4.3583	1.4934	1.4902	1.5083	1.8986
88	0.4439	0.5342	0.6022	0.5202	0.5078	0.6285	2.4967	1.4342	3.3153	1.5053	4.2198	1.4954	2.3097	4.2991	1.5144	5.2863	1.1918	1.7618	1.811	1.9209	1.7497	2.1099	1.5003	2.1392	2.0604	0.9252
89	0.4531	0.5396	0.6055	0.5233	0.517	0.6346	1.3415	2.0838	5.6999	3.3353	2.9646	1.5032	3.8571	2.1363	1.7146	1.6733	1.6349	2.8689	2.1475	2.2932	2.0683	1.4824	1.4807	2.6552	2.141	2.2867
90	0.4543	0.5402	0.6114	0.531	0.5232	0.6402	1.6637	1.6058	2.0614	2.911	1.9122	1.5761	4.3206	2.9485	5.9617	4.4004	1.5457	3.7994	1.7861	1.6284	3.2893	3.7829	2.573	1.4898	1.8876	1.652
91	0.4571	0.5445	0.6174	0.5322	0.5333	0.6459	1.9291	2.5048	1.5471	1.4584	3.6729	3.7901	5.0737	1.4603	2.5265	2.6542	1.5244	1.3413	3.1646	3.1443	2.4942	3.8401	2.7255	1.5018	1.5016	1.757
92	0.4571	0.546	0.6176	0.5379	0.5345	0.6492	2.7576	1.7028	1.2078	2.8174	5.7818	2.2224	3.0356	1.6081	2.5781	1.3232	1.2402	1.4886	4.1036	2.3941	3.425	1.8023	2.4571	1.5947	1.4623	2.3537
93	0.4591	0.5465	0.6206	0.5474	0.5356	0.6512	1.8889	1.3806	2.9133	1.7192	1.2965	3.0051	1.4223	2.6676	2.0862	3.0152	3.0537	1.6304	1.2965	1.281	2.9441	1.5681	1.6515	2.4799	1.6009	1.2927
94	0.4616	0.555	0.6246	0.5661	0.5362	0.6557	1.4276	1.2596	1.332	1.5889	2.0534	2.1158	2.4098	1.4745	1.3736	10.2297	1.1852	2.5781	1.671	0.9151	6.5009	1.4437	1.4499	1.5906	3.3697	2.0183
95	0.4624	0.5564	0.6291	0.5735	0.5363	0.6651	2.0464	3.7327	2.1091	1.9342	1.411	2.2588	2.1709	2.0748	2.9812	1.8041	4.5268	2.0852	2.128	2.2686	2.4049	1.4555	8.9882	2.4452	1.4531	1.4092
96	0.468	0.5576	0.6307	0.5767	0.5456	0.6671	1.2217	2.4389	2.1853	1.4784	1.9716	1.4303	2.4501	1.3274	3.6436	4.1487	1.5651	2.3815	3.7979	1.3226	1.7524	2.0881	2.0636	3.0133	2.3411	1.3951
97	0.4717	0.5637	0.6346	0.5823	0.5516	0.6672	3.2934	2.2424	1.9824	1.7954	1.9259	1.8245	1.467	2.8661	1.596	4.5643	2.4462	0.8879	2.0027	2.2137	2.5967	2.9746	1.8723	2.3145	1.7251	1.416
98	0.4773	0.5698	0.6355	0.5842	0.552	0.6739	4.4198	1.5521	1.3934	1.303	1.6795	2.0629	2.1208	3.3314	1.4564	1.5368	0.9	2.6299	2.0666	1.4303	2.2775	1.4218	1.7773	1.4376	2.4895	1.3822
99	0.4818	0.5707	0.6396	0.5863	0.5544	0.6783	1.6869	3.8909	2.4262	1.8771	1.3545	2.0604	1.3641	1.5444	2.1106	2.2058	1.0312	1.5689	1.9345	4.2534	3.2975	2.0559	2.3867	2.7828	1.9097	1.3493
100	0.4836	0.5755	0.6411	0.5867	0.5593	0.6967	2.3721	2.334	4.1786	1.2518	2.52	1.6402	1.5774	1.3826	1.3097	2.6579	1.1926	2.1001	1.6818	1.3684	1.7286	3.3715	2.8748	2.0803	1.6501	1.2789
101	0.487	0.579	0.6429	0.5873	0.5645	0.6985	1.5257	1.3236	4.0881	1.7624	2.2321	1.3704	2.297	1.4144	1.6429	2.1303	10.6069	1.7094	1.1817	1.135	2.9622	2.3632	6.6529	2.0139	2.0894	1.5373
102	0.4898	0.5792	0.655	0.5905	0.5646	0.6988	1.7936	2.8986	1.3467	2.4185	1.5748	5.8163	2.0739	3.5135	1.3984	1.5214	1.1084	1.9817	1.1766	1.5725	2.3589	2.474	2.1134	2.5031	1.5659	1.2715
103	0.4919	0.5821	0.6554	0.592	0.567	0.7031	1.1641	2.3392	2.2034	1.9296	1.3388	1.6929	1.6032	2.526	2.529	1.1603	1.0016	1.7195	2.0766	3.0769	1.6684	2.2613	1.3767	2.9601	2.7324	1.1389
104	0.4934	0.5835	0.6597	0.5939	0.568	0.7103	2.4592	1.5481	2.3016	2.1034	1.8322	3.1679	2.2449	1.6715	2.2086	2.0435	1.2293	2.0901	1.2248	2.059	2.6275	13.9194	1.3002	1.162	3.9585	1.6075
105	0.4995	0.5856	0.6714	0.6061	0.5721	0.7165	1.8659	1.3475	2.7214	1.9322	1.7799	2.4751	1.7049	1.8163	3.7725	3.9202	1.0928	4.0255	1.5167	3.6857	2.866	3.8767	1.9109	1.3768	1.7123	2.2513
106	0.5089	0.5857	0.6771	0.6095	0.5756	0.7169	1.8007	1.7625	1.6396	2.6064	1.6796	1.3567	1.4182	2.0993	1.9917	1.9198	0.9774	2.2653	1.593	2.2536	2.2803	1.24	1.6895	3.2858	1.3925	1.6613
107	0.515	0.5866	0.6853	0.6122	0.5887	0.7177	1.5281	1.5872	1.5302	1.7861	1.5437	2.2533	1.9659	2.4188	1.7106	6.7961	1.5154	1.428	1.1924	1.3626	2.7201	3.3701	3.6947	3.7334	2.401	1.3796
108	0.5166	0.5936	0.6856	0.6212	0.5925	0.7185	2.1032	1.7529	2.2742	1.9829	1.7643	1.6713	2.1456	2.3177	2.9673	2.0457	1.7945	1.1343	1.5506	4.476	1.8996	1.676	3.3349	1.6922	1.9856	1.3856
109	0.518	0.5958	0.6997	0.6223	0.5951	0.7268	1.8195	1.5274	2.5564	1.3178	1.9268	1.7383	1.6928	2.0957	1.7807	1.8585	1.5595	1.4561	4.5591	1.6597	2.9716	1.3511	3.5496	1.595	1.3761	1.1408
110	0.5188	0.6001	0.7005	0.6225	0.6082	0.7291	1.4527	1.2507	3.7548	1.3659	1.5842	1.0944	1.9452	1.5619	1.3651	1.2612	1.0691	1.4526	1.6128	1.7275	1.3527	1.5612	13.9615	1.5672	1.7207	1.2909
111	0.5189	0.603	0.7029	0.6276	0.6088	0.7309	2.0266	2.4117	1.8922	2.4062	1.225	1.8509	2.9482	4.1522	3.3805	1.7211	1.4925	1.2763	2.0993	2.6515	3.5205	2.7298	1.5593	2.2438	1.5865	1.3238
112	0.5283	0.6041	0.703	0.6316	0.6133	0.7355	1.0029	1.744	1.5208	1.8083	3.6416	1.347	1.3702	1.4545	1.5808	1.9033	0.8572	1.1909	1.2229	1.594	3.2427	1.3405	1.8296	1.9514	1.3491	1.1792
113	0.5298	0.6097	0.7036	0.638	0.6178	0.7387	4.8919	3.6003	1.5172	2.2808	1.7431	3.8918	2.4782	1.5306	1.8628	2.2469	1.1053	1.2337	1.2064	1.2528	2.1616	1.8877	1.8251	3.0583	2.2583	1.2843
114	0.5298	0.6108	0.7149	0.6381	0.6226	0.7413	1.3572	1.8943	5.5924	1.7146	2.3959	1.5638	3.244	2.1304	3.9159	1.4178	1.2933	1.3079	1.4228	1.6222	2.4572	1.5371	2.8777	1.8363	2.2336	11.1441
115	0.5325	0.6179	0.7201	0.6469	0.6292	0.7443	1.4147	0.8882	2.0869	1.4129	1.5005	1.2149	2.24	3.7556	1.6793	2.7342	1.4644	1.6024	1.5841	1.0199	3.6069	1.8171	4.208	2.3424	2.1818	1.1721
116	0.5327	0.6187	0.7313	0.6512	0.6296	0.7514	2.4915	1.8616	3.0983	2.3753	2.2472	2.3433	2.1936	1.6924	4.1935	3.8948	0.8846	1.2931	1.3422	1.89	2.0636	1.3493	0.9185	0.9157	2.4596	1.1916
117	0.5341	0.6203	0.7346	0.6538	0.6332	0.7542	2.477	2.0916	1.3276	1.1148	0.8712	1.3641	2.3474	1.5202	2.3693	1.3529	1.0479	1.9139	1.3325	1.2171	5.9468	3.2033	2.3145	4.2587	2.0997	1.1698
118	0.5377	0.6245	0.7352	0.6542	0.6337	0.7547	2.1547	2.5776	1.435	3.5621	1.1407	1.4491	3.8707	3.1158	3.5874	1.4554	0.9933	1.1073	3.0562	1.582	2.8077	2.3073	2.0896	1.3447	2.1833	1.6292
119	0.5378	0.6317	0.741	0.6615	0.6363	0.7555	1.2867	2.1099	1.5774	1.187	2.2506	1.7531	1.9398	1.661	1.9004	2.11	1.0019	1.1008	1.2639	1.0965	4.4478	2.1355	2.1143	1.7547	1.6957	1.1732
120	0.5386	0.6379	0.7417	0.67	0.6414	0.7582	1.0399	2.138	1.6564	1.1878	1.2509	3.1863	2.6181	1.3201	1.7682	2.3794	1.1685	1.2281	2.0681	1.3443	2.2556	2.8014	5.6954	2.5993	0.918	1.3536
121	0.5403	0.6432	0.7446	0.6734	0.6418	0.7592	3.3477	1.2923	1.2883	2.3457	1.8022	1.2844	1.829	1.5722	2.2161	1.4133	1.192	1.1725	1.0882	1.6462	1.43	1.3042	1.3407	1.2658	1.596	1.4507
122	0.5408	0.6459	0.7513	0.6821	0.6463	0.7623	1.3178	2.2686	1.7064	1.3682	2.0673	0.911	2.0912	1.7662	1.3534	1.2508	0.6392	1.6052	1.1227	1.4359	3.055	2.3981	2.1839	1.2877	1.8956	1.5226
123	0.5417	0.648	0.7538	0.6883	0.65	0.766	2.5822	3.436	1.7575	1.6147	1.746	1.3339	2.0838	1.5908	2.7668	1.8852	1.8627	1.6217	1.4959	1.2183	2.0435	2.2659	1.3216	2.6063	1.7662	1.1607
124	0.5485	0.6489	0.7556	0.6917	0.6506	0.7666	1.739	1.1172	2.0108	1.1698	1.592	3.635	1.5411	0.8898	0.9129	1.9201	1.2797	1.269	1.1056	1.0579	2.5238	2.7603	1.7399	2.0994	1.3469	1.2253
125	0.5527	0.6496	0.7614	0.6995	0.6537	0.775	1.3945	1.9622	2.1091	0.8251	1.1162	1.7371	2.3289	1.735	5.7478	1.8117	1.2957	1.447	1.0691	1.5104	3.6841	1.725	1.3361	1.801	2.5513	1.6899
126	0.5599	0.6708	0.7614	0.7019	0.6542	0.7753	1.4099	1.1936	2.0076	1.3681	1.295	2.166	2.5811	1.6932	1.3125	1.0385	2.7525	1.2378	1.5137	1.2288	2.1948	2.0735	1.3257	3.2771	1.2063	1.5908
127	0.5651	0.6788	0.7634	0.7053	0.6549	0.7769	1.4495	1.2984	2.365	1.1744	2.0741	1.5123	2.759	2.7466	2.182	2.1149	1.334	1.1896	1.2334	1.1513	5.0857	2.1369	1.5067	5.1141	1.5557	1.3595
128	0.5725	0.6792	0.7635	0.7134	0.6575	0.777	1.9602	1.5826	2.1129	1.2318	1.9964	2.0988	8.9883	1.2783	2.3302	1.2416	0.5308	1.5271	2.3269	1.1425	2.2411	1.4894	2.5576	1.283	1.1765	0.7215
129	0.5761	0.6794	0.7644	0.7165	0.6639	0.7811	1.8253	1.6073	1.2867	1.7676	1.996	1.6407	2.4796	2.0718	4.2106	1.4679	2.1084	1.582	1.0853	1.1485	2.5429	1.7686	2.1377	1.49	1.5139	1.6201
130	0.5792	0.6866	0.7666	0.7166	0.6671	0.7825	0.8179	1.4824	2.5233	1.3364	1.4749	1.7126	1.3405	1.2427	1.2533	1.2397	0.6557	0.8789	1.6487	1.5757	2.1644	2.5607	2.4432	1.8361	1.8041	0.9738
131	0.5829	0.691	0.7678	0.7175	0.6678	0.7844	2.3626	1.2278	1.5323	1.2698	2.6616	1.2775	1.2667	1.6451	2.5827	4.9387	0.7748	1.0787	1.1447	1.9776	2.096	2.2566	0.7898	1.0677	2.1716	1.616
132	0.5862	0.7085	0.7715	0.719	0.6732	0.7883	1.1042	2.2162	1.9975	2.8016	2.1907	2.4929	1.516	1.188	1.145	2.5071	1.1574	1.1861	1.4113	1.1692	2.3919	0.8755	1.2772	2.0179	1.1413	1.9389
133	0.5901	0.7096	0.7727	0.7224	0.6751	0.793	1.3363	1.1098	2.4666	1.763	2.0642	1.4334	1.3386	2.0802	1.5257	1.4208	0.8655	1.4508	1.0682	1.0842	1.1277	0.7569	2.6765	1.6771	1.2589	1.1017
134	0.5901	0.7211	0.7923	0.7263	0.6808	0.7967	1.3197	2.1007	1.5708	1.9568	1.3548	2.5913	2.6561	1.2811	3.1549	4.6012	0.9898	2.8663	1.124	1.5904	1.4724	3.0766	3.7382	2.5227	4.0743	0.9335
135	0.6015	0.7225	0.7931	0.7264	0.6809	0.8002	1.0735	1.3287	1.1742	3.0999	2.5956	1.7114	1.2979	1.8801	2.0835	1.2996	1.2352	1.0815	1.0482	1.4141	3.7321	1.1936	1.2944	2.1187	2.7501	1.1966
136	0.6017	0.7232	0.8009	0.7281	0.6816	0.8027	0.998	3.0515	1.2788	1.3174	1.1612	1.836	2.1484	1.0998	1.3281	1.3486	1.4225	1.7023	1.4202	1.2037	2.3798	2.6691	2.4062	4.0471	1.7193	11.8684
137	0.6031	0.7236	0.8019	0.7291	0.6858	0.8061	3.4415	1.1948	0.8374	0.9935	1.1945	1.6546	1.6643	1.2088	1.6159	1.6484	0.9077	1.5221	1.4601	1.5964	2.1142	1.0281	1.1481	1.129	1.316	1.6983
138	0.6048	0.7284	0.8062	0.7378	0.6909	0.8064	1.0911	2.0173	1.2089	1.5267	1.6136	1.2634	1.7241	1.6312	1.2148	1.4306	1.4763	1.1103	1.0555	1.0527	1.4286	1.0606	1.1317	1.1982	1.996	4.1334
139	0.6087	0.7331	0.8064	0.741	0.6934	0.8131	1.5961	1.238	1.0858	2.1674	2.1687	1.6156	1.9164	1.0861	1.6531	1.2311	0.9912	2.0997	1.1758	1.7253	1.1379	1.9858	2.3275	1.499	1.2829	1.1228
140	0.6124	0.7336	0.8171	0.7456	0.6966	0.8148	0.9333	2.6273	1.0879	1.3304	1.1957	1.2342	3.3969	1.5669	2.2126	0.7534	1.7613	0.9716	1.5154	1.2065	2.3366	1.1061	2.268	1.6207	1.297	1.7904
141	0.6159	0.7353	0.8185	0.7564	0.6973	0.8162	4.1047	2.0517	0.6974	1.3483	1.3395	2.0723	1.3171	1.6066	1.5133	0.8464	0.8329	1.2066	1.0535	2.7749	1.4667	3.3475	1.311	1.3058	1.2164	1.2517
142	0.6176	0.7407	0.8202	0.7575	0.6976	0.8196	1.3218	0.8972	2.9877	1.2549	1.8042	1.4894	1.157	2.1569	1.6238	1.4307	1.0221	1.0347	1.2314	1.9638	2.5218	2.2224	1.4279	1.2758	1.1404	1.6695
143	0.622	0.7428	0.8217	0.7665	0.7015	0.8216	1.0119	1.4358	1.4677	1.0438	1.1518	1.7052	2.5519	2.4276	2.0651	1.3254	1.2622	0.9693	2.8047	3.2872	1.9175	1.2867	10.6716	1.7394	1.6107	2.3348
144	0.6242	0.7473	0.8294	0.7937	0.7015	0.8246	3.5934	1.935	1.7232	2.3604	1.4121	1.2972	1.5579	1.7625	2.0129	1.7557	0.9914	1.1763	1.0024	1.0421	1.5618	1.4571	1.62	1.4017	1.1801	1.0238
145	0.6254	0.7561	0.8322	0.7938	0.7097	0.8305	1.0533	1.1693	1.3473	1.5367	1.2277	1.2255	3.0979	1.1397	1.623	1.3948	1.1526	2.7668	3.4288	1.1777	1.6758	1.5931	1.253	1.564	1.2695	1.0911
146	0.6288	0.7569	0.8407	0.7961	0.7111	0.8348	1.682	1.5035	10.501	4.1821	1.1051	1.1713	1.8143	1.046	1.232	1.4105	0.8005	0.9051	0.9643	1.7008	3.4381	3.989	3.0418	1.1841	1.5701	0.6807
147	0.6337	0.7608	0.8416	0.7969	0.7121	0.8356	1.28	1.1228	1.0673	1.0693	1.0843	1.1748	2.1036	1.9293	10.7288	1.7627	1.0561	1.8721	1.7769	1.1632	1.5771	1.1087	1.1797	2.015	1.2286	1.2594
148	0.6362	0.7609	0.8417	0.7977	0.7123	0.8392	1.0807	0.9178	1.2156	3.8807	1.5462	0.6987	0.8553	1.4662	1.2663	3.0189	1.0905	0.9049	1.2791	0.9834	1.4134	1.2176	1.229	2.0464	1.0082	1.2367
149	0.6413	0.7637	0.8504	0.7988	0.7125	0.8432	1.0574	1.2387	0.9034	1.6944	1.2367	10.6779	1.2389	1.9695	1.8283	1.0171	0.8303	1.2058	2.1009	1.123	1.8382	1.3454	1.1159	2.6389	1.1784	0.943
150	0.6449	0.7651	0.8584	0.8	0.7145	0.8444	1.4615	1.5004	4.9307	0.8883	1.1266	1.0662	1.4264	10.5023	1.6374	1.3165	1.1194	1.9114	1.1542	1.2823	2.061	1.1713	1.1838	1.9929	0.9233	1.04
151	0.6464	0.7688	0.8587	0.8069	0.7196	0.8491	0.9572	1.5417	1.5056	0.973	3.2712	2.0361	1.6498	1.195	1.9434	11.7531	1.5836	0.885	1.012	1.1708	1.6415	1.5427	1.4152	1.4645	1.2029	1.3584
152	0.6489	0.7714	0.8683	0.8129	0.7231	0.8591	1.9914	0.9158	1.5591	1.2749	1.1721	1.5263	3.7529	1.0667	1.0679	3.333	1.1049	0.7825	0.9571	0.8289	1.1269	1.4239	1.2646	1.1957	1.2115	1.4353
153	0.6492	0.7733	0.8719	0.8164	0.7258	0.8608	5.2849	1.0483	1.0761	1.2679	1.1651	3.3919	1.5658	1.3467	1.1203	0.9664	1.7329	0.6226	0.6768	1.0403	1.2971	1.2505	1.2781	1.3752	3.4641	1.0438
154	0.6498	0.7753	0.8747	0.8168	0.7288	0.8745	2.1243	1.5674	0.5806	1.5278	0.9071	0.9071	10.6928	1.2255	5.6693	2.3704	0.9836	0.8028	1.0307	1.4615	0.964	2.0739	1.5901	1.9175	1.1014	1.5593
155	0.6517	0.7754	0.8758	0.8232	0.7329	0.8758	0.8533	0.938	1.1661	1.0412	0.9488	1.2307	1.1885	1.2091	3.0535	1.1524	1.2901	1.5424	1.1499	1.1714	1.9156	1.4609	1.2291	1.2521	1.6138	0.5088
156	0.6633	0.7783	0.88	0.8255	0.7344	0.8796	1.0342	1.764	0.7392	1.4576	0.7663	1.0934	1.2905	1.0724	1.3989	0.992	2.3418	1.3985	1.1411	0.9941	1.355	1.1784	1.5519	1.2326	0.7364	1.0084
157	0.6635	0.7818	0.8818	0.8359	0.7363	0.8816	1.0267	1.4117	0.8828	1.7119	1.1455	1.8901	1.181	1.1984	1.2745	1.1513	1.1128	0.8623	2.7185	1.6753	1.3517	1.2017	1.5449	1.1712	1.0871	1.2049
158	0.6637	0.7883	0.8894	0.8417	0.7371	0.8855	1.0214	1.3821	0.9151	1.5425	1.2049	1.5597	1.1053	1.1494	1.2096	1.3532	1.0784	1.4063	1.1657	1.4033	1.277	1.7792	1.1912	1.3256	1.1998	0.9204
159	0.6649	0.7933	0.8986	0.8493	0.7371	0.9028	0.8721	1.1339	2.3638	1.0168	1.0395	0.5843	1.4682	4.3461	1.4723	6.5408	1.1479	0.6632	1.2317	1.1348	1.3891	1.5616	1.081	1.0943	1.0283	1.1132
160	0.667	0.7958	0.9015	0.8548	0.739	0.9152	1.3834	1.6388	1.1923	1.1135	0.9082	1.2412	1.5693	0.8799	1.8347	1.4315	0.999	0.9755	1.0091	0.8517	1.2693	1.1529	1.8971	0.9744	2.6052	0.7328
161	0.6796	0.7987	0.9055	0.8609	0.7527	0.9169	1.1754	0.9244	1.1736	1.1034	1.217	2.5835	4.7367	0.6831	1.2472	1.1505	0.6544	1.0326	1.8132	0.8346	5.7931	1.3119	0.5922	0.902	0.9421	0.9855
162	0.6825	0.799	0.9102	0.8681	0.7556	0.9171	1.1392	0.656	2.0444	1.2392	1.9613	1.5974	1.5539	0.9084	1.1545	2.3708	0.9483	1.1331	1.168	0.5889	1.8946	1.244	0.906	3.0083	1.075	0.7926
163	0.6837	0.8005	0.9103	0.8683	0.7588	0.9216	1.2708	1.4837	1.4229	0.9085	1.0172	1.7993	1.1305	1.0942	1.1961	1.0379	1.1869	1.1207	0.9139	1.6662	2.8603	1.3855	3.0063	1.6624	1.247	0.8961
164	0.69	0.8029	0.9242	0.8852	0.7623	0.9292	0.8498	2.5208	1.1039	1.0941	1.0183	0.9799	2.049	0.9021	1.6401	1.1106	1.0215	0.9965	1.056	1.2804	2.4546	0.5869	1.4977	1.1788	1.0614	0.7443
165	0.6903	0.8167	0.9273	0.889	0.7643	0.939	1.0964	1.1734	1.0633	0.9545	0.8383	1.8732	1.1959	1.263	1.0816	1.8392	0.7581	1.2801	1.0989	2.382	1.4405	0.8972	1.6788	1.3449	0.7164	0.979
166	0.6921	0.8176	0.9292	0.8922	0.7701	0.9535	1.3817	1.0199	2.0657	1.2639	1.1081	1.4763	1.2866	1.7365	1.1862	1.2057	0.9176	0.8874	0.9835	1.5119	0.9761	1.5868	1.0785	1.2402	1.9982	0.9103
167	0.6921	0.8179	0.9367	0.8961	0.7754	0.9634	0.9857	0.9663	1.041	0.9078	1.5254	0.9251	1.2149	0.7528	0.9031	1.7001	1.1094	0.8284	0.7906	0.809	1.5493	1.068	1.7836	0.7583	1.5758	1.0962
168	0.6926	0.8223	0.9378	0.8968	0.7758	0.9636	0.7772	1.1907	1.1282	1.1952	1.8553	1.1612	1.2261	1.1283	0.94	1.4496	1.402	1.1298	1.0058	1.099	3.7027	1.1692	1.0864	1.0382	3.0104	1.0878
169	0.6928	0.8228	0.9391	0.9032	0.7804	0.9639	0.8057	1.3059	0.8981	1.0854	1.4948	1.172	1.0873	1.0356	2.0912	0.9764	0.8709	0.9691	1.0773	1.1838	7.41	5.0333	1.4337	2.0315	0.857	1.43
170	0.6966	0.845	0.9453	0.9053	0.7871	0.965	1.3838	1.8836	1.0103	2.8078	1.0264	1.0692	1.0708	0.5492	0.5786	0.9131	0.7616	1.1216	1.2695	1.0487	3.0337	1.1246	0.9222	1.5494	0.8242	0.7659
171	0.6969	0.8505	0.9667	0.9103	0.7935	0.9696	1.0547	0.5248	1.4381	3.123	1.4359	2.0227	1.89	1.9391	0.9254	1.2698	0.8757	1.2442	1.9235	0.7137	1.4805	1.5281	1.5228	1.0557	1.2256	0.9227
172	0.6994	0.8511	0.9706	0.9258	0.8021	0.9717	1.4707	0.7826	0.9122	1.0171	1.4347	0.6969	2.0039	0.9196	1.096	1.1148	1.0774	1.1632	2.0172	0.9476	3.223	1.031	0.965	1.2266	1.2384	0.8884
173	0.7107	0.8532	0.9759	0.9336	0.8096	0.9723	1.1466	1.1066	1.1922	2.2734	1.0054	1.0501	1.3508	1.7413	0.6711	2.181	0.7872	1.7925	0.7812	1.8461	1.3688	1.0722	1.4243	1.1705	1.5114	0.8
174	0.7128	0.8545	0.9827	0.9377	0.8127	0.9747	0.8913	1.0668	2.082	0.8303	1.4142	1.2257	0.8867	2.732	1.9143	1.0544	1.0234	0.7754	0.9038	0.9864	1.9099	1.2063	2.8101	4.9753	1.459	1.0385
175	0.7136	0.8601	0.9911	0.9401	0.8176	0.9835	0.9215	1.4152	4.6044	1.2223	0.957	0.9106	1.2273	1.6029	2.5028	1.0567	0.791	1.0189	0.6121	0.9541	1.8639	4.9809	1.4973	1.2386	1.0253	0.8746
176	0.7202	0.8631	0.9987	0.9416	0.8241	0.9836	0.8315	1.1411	1.0628	1.1361	1.2464	2.2214	2.173	0.8052	0.9565	1.2741	0.9149	3.8855	0.9995	0.6	1.7983	1.3407	1.3425	1.6006	0.9129	0.7495
177	0.7232	0.8635	1.0008	0.9486	0.8369	0.9904	1.7352	0.8841	1.2229	1.5153	2.7129	1.6785	1.0457	1.0008	1.516	1.1078	0.9072	1.2573	0.9312	1.3067	2.1899	2.7848	1.0499	1.2446	1.0901	1.7528
178	0.7236	0.8724	1.0077	0.9517	0.8485	0.9945	0.8807	1.0385	1.148	0.7945	1.1227	1.5509	0.9459	1.1767	1.2897	1.7574	0.9572	0.9034	0.9202	1.0909	1.4001	1.0441	1.3286	1.4246	1.3491	0.8218
179	0.7244	0.886	1.0087	0.9578	0.8527	1.0052	0.8012	0.9756	1.0704	0.9048	3.544	2.1493	1.1617	0.8865	1.8888	1.3137	1.3574	1.6142	0.9465	0.9484	1.6799	0.939	1.1557	2.1113	1.5684	0.9896
180	0.7281	0.888	1.0102	0.9591	0.8557	1.0124	1.2061	1.3647	1.0247	0.5931	0.8684	0.9749	1.323	2.256	1.0524	3.365	1.5609	1.1958	0.7926	0.9823	1.3787	1.8976	1.0488	1.087	1.323	1.65
181	0.7298	0.8906	1.0117	0.9629	0.8581	1.0129	0.898	0.9923	0.9129	1.0638	1.0472	1.1858	1.1544	1.3901	3.8168	1.4729	0.8648	0.9786	0.8649	1.4304	2.5789	1.0306	1.1609	0.8954	1.0012	1.1533
182	0.7349	0.8972	1.023	0.9642	0.8669	1.019	0.9906	1.0578	0.9829	1.0674	1.0278	1.4494	1.0644	0.8708	1.5727	1.711	0.9157	1.1175	0.9903	0.9797	1.737	1.0967	1.9876	1.1865	0.9908	0.8049
183	0.7355	0.8978	1.0261	0.9691	0.8679	1.0225	1.0321	0.9737	0.8551	1.0358	0.8748	1.1933	0.9113	1.0499	1.2319	2.4912	0.819	1.0252	0.8681	0.9428	1.6225	0.9037	1.0761	1.385	2.8299	0.7742
184	0.7449	0.9023	1.0272	0.9696	0.8703	1.0312	0.9704	1.4191	1.4221	1.0011	1.3068	1.1413	0.8765	0.9561	1.3246	1.2646	0.7914	0.9012	0.8648	0.7714	0.9197	1.8518	1.1602	1.3131	1.2057	1.7651
185	0.7487	0.9049	1.0281	0.9758	0.871	1.0477	0.8528	0.9444	1.0655	1.0266	1.5698	1.1699	1.0407	0.931	1.0812	1.03	0.8965	0.9477	1.1714	0.9997	1.4173	0.9031	2.0305	0.909	1.0379	0.9489
186	0.754	0.9063	1.0302	0.9766	0.873	1.0513	1.0609	1.0122	2.6155	0.9857	0.8658	2.4479	1.0247	1.1173	0.6974	0.914	0.8656	0.9168	0.9911	0.9375	1.3245	1.4306	1.2208	1.0415	1.1986	1.1782
187	0.755	0.9083	1.0305	0.9807	0.8853	1.0591	0.8734	1.2413	1.2161	1.1154	1.12	1.94	1.1496	1.3804	1.1208	0.8863	0.7781	0.6707	1.1858	0.8581	1.0294	1.0291	0.9046	1.0039	0.5517	0.9745
188	0.757	0.913	1.0317	0.9839	0.8913	1.066	0.9528	0.864	1.4732	1.2226	1.1383	1.0051	0.9049	0.9165	0.8331	1.0816	1.395	1.6752	0.9468	0.4659	0.8713	1.2079	1.9318	5.48	3.6403	0.7438
189	0.7616	0.914	1.0321	0.9877	0.8947	1.0755	1.5043	0.7677	1.0132	1.1475	1.1202	1.4788	1.0976	0.9505	1.0128	0.8746	1.2895	0.9345	1.0483	0.9749	1.8848	1.0223	3.7325	0.9697	1.1625	0.8804
190	0.7628	0.9152	1.033	0.9911	0.898	1.0876	1.1614	0.8585	0.9338	1.0541	1.4334	1.0236	2.144	1	1.116	0.8438	0.7076	1.3404	1.6046	0.7564	1.2228	1.0358	2.7518	1.0655	1.0447	0.9272
191	0.7647	0.9278	1.0457	0.9968	0.9088	1.09	0.9004	0.9039	1.4025	1.0959	0.9806	2.262	1.5384	0.8497	1.3109	1.4314	0.8964	0.921	0.4896	0.9543	2.8498	1.9293	1.8816	1.0198	0.8821	1.7992
192	0.7723	0.9381	1.0477	1.0079	0.9187	1.0908	0.4759	1.1456	0.8917	0.9402	1.0011	1.8631	1.8578	0.7765	1.4513	0.7967	0.8002	3.1156	0.9045	1.0856	1.3872	0.9355	1.4564	0.9609	1.1921	1.5506
193	0.7736	0.9449	1.0501	1.0111	0.9202	1.0915	0.7008	0.9674	0.7672	1.4546	1.0838	1.2579	1.5636	0.9843	0.9014	1.1836	0.7966	1.2904	1.46	0.9635	1.566	0.9607	1.1103	1.0191	1.2586	0.9574
194	0.7748	0.9452	1.0592	1.0119	0.9271	1.1025	1.5429	1.103	0.8394	0.866	1.0453	1.11	4.9486	2.0096	0.9273	0.9467	0.9066	2.0413	4.9265	0.8817	3.8178	0.8609	1.3094	1.3721	1.0127	0.8353
195	0.775	0.9527	1.0644	1.0168	0.929	1.1045	0.7208	0.7809	0.9051	0.8755	0.8479	1.156	0.9599	0.9082	1.4016	1.0932	0.7543	0.9985	0.8923	0.9553	1.8444	2.0814	1.9136	0.9032	0.8502	0.8631
196	0.7751	0.9573	1.0667	1.0203	0.9293	1.105	1.7682	1.0563	2.1068	0.7368	0.5009	0.8836	2.7538	1.3681	2.7934	0.8371	1.099	0.4632	1.698	0.7914	1.3765	1.4184	0.6975	1.0571	0.8094	0.7459
197	0.7762	0.9588	1.0678	1.0217	0.9325	1.1089	0.7974	1.1065	0.9654	0.86	0.7871	0.934	1.0991	1.9121	1.017	1.5689	1.6582	0.869	0.8247	0.8828	2.2777	1.1766	1.1809	0.9997	1.0301	1.4349
198	0.7784	0.969	1.0699	1.0233	0.9331	1.1207	0.8681	1.1325	0.7947	1.2508	0.9115	0.967	1.1815	0.9706	1.0445	1.0463	1.3259	0.8777	1.2424	1.3378	1.2117	1.4433	0.9545	1.7251	1.6688	0.7199
199	0.7837	0.9811	1.0832	1.0244	0.9335	1.1276	1.073	2.6519	0.9402	1.0897	0.8971	1.3189	1.3587	0.9478	1.7971	1.1449	0.8478	1.0272	0.8503	0.7282	4.2033	0.8213	1.0046	0.8659	1.0845	0.8274
200	0.7873	0.9916	1.0847	1.0286	0.9512	1.1387	0.9704	1.1852	1.0717	1.0915	1.1326	1.0676	1.2729	1.1467	1.0835	1.1737	2.0671	0.892	0.9114	0.5445	1.7111	1.4453	1.7005	1.1656	1.7765	0.9223
201	0.7908	0.9966	1.0926	1.0289	0.9605	1.1424	1.2454	1.0523	0.8019	1.022	0.879	1.1088	4.3688	0.9537	1.1124	1.2256	0.8115	0.9029	0.8062	0.9679	2.5026	1.5066	0.8902	0.5187	0.9804	1.4281
202	0.7913	1.0063	1.093	1.0315	0.9614	1.1584	0.9184	0.9484	0.9165	1.8411	0.8108	0.7984	2.2666	0.7924	1.0328	0.4599	0.9625	0.9477	1.4806	0.7629	1.4801	3.6938	0.9357	1.5582	0.9965	1.1225
203	0.7928	1.0079	1.0943	1.0403	0.9749	1.1735	1.0673	0.9178	1.096	0.954	0.762	0.988	1.1538	1.1813	2.7629	1.0969	1.2071	0.9871	0.8147	1.2752	1.1409	1.5602	1.9734	1.4547	1.2358	0.7252
204	0.7967	1.0154	1.0946	1.0463	0.9869	1.1736	0.9696	1.2143	1.4163	3.2895	1.5114	1.0116	1.1566	0.8332	2.7072	1.1337	0.6113	0.7646	0.8017	0.9841	1.0719	1.3462	0.7754	1.0101	0.9051	0.8518
205	0.8037	1.0156	1.0951	1.0627	0.9951	1.1778	1.7412	1.3342	0.9488	0.8778	2.3335	1.5221	11.9933	1.0581	1.0022	1.3987	1.2682	0.6828	1.538	1.1855	1.258	1.8243	2.0066	1.2785	0.8061	0.8961
206	0.8107	1.0164	1.0958	1.0684	1.0058	1.1842	1.2513	1.3287	0.9226	0.908	1.1833	0.9768	1.0341	1.2387	0.8063	0.7457	1.2365	1.2197	0.8541	0.9234	1.41	0.8569	1.6454	8.0275	0.9396	1.056
207	0.8108	1.0168	1.0964	1.075	1.0087	1.1916	0.7634	0.9002	0.9024	1.1395	0.5479	1.2703	1.017	1.0012	0.8693	0.8762	0.769	1.4278	0.9169	0.7508	1.4306	1.1388	0.9583	0.5793	0.9737	0.801
208	0.8133	1.0292	1.0993	1.0781	1.0109	1.2022	1.2158	0.745	1.3945	0.9631	1.4136	1.3597	0.8652	1.0312	0.945	1.1939	1.2599	1.6728	0.95	0.7099	1.105	1.1339	0.9802	1.0217	1.0651	0.8155
209	0.8149	1.0411	1.1094	1.0893	1.0174	1.2095	0.9163	0.8348	0.9032	1.1515	1.1775	2.2203	1.5509	1.3351	0.9684	0.8726	1.0836	1.2168	0.8238	0.9396	1.0441	1.0636	1.3633	1.2883	2.0688	0.7045
210	0.8212	1.0437	1.112	1.0976	1.0176	1.2137	0.9682	0.9743	0.8022	0.8128	1.0911	1.0149	1.3694	0.7313	2.0582	1.3236	0.7564	0.7229	0.9734	0.8042	0.9473	0.7335	1.0061	0.7639	0.9704	1.1553
211	0.8222	1.0547	1.1252	1.1028	1.0218	1.2149	0.8995	0.9241	0.7589	2.4182	0.9235	0.9307	0.7362	0.9053	0.9859	1.0133	0.836	0.9145	1.6311	0.8205	2.1072	0.8666	2.7323	1.0243	0.8595	0.7497
212	0.8228	1.0562	1.1276	1.1334	1.0263	1.2242	1.3641	1.5583	1.1328	0.7701	0.7342	0.9735	1.0809	1.1353	0.988	0.916	0.7877	0.88	1.1188	0.7708	1.948	1.3221	1.0309	0.8332	1.8719	1.1304
213	0.8247	1.0651	1.1279	1.1405	1.0297	1.2263	0.9987	1.242	1.0781	0.7909	0.891	1.1194	0.8139	1.0773	0.9091	0.8928	0.6836	1.562	1.0605	0.6871	1.3278	1.0258	1.3187	1.1409	0.8217	1.1152
214	0.8263	1.0653	1.1374	1.1591	1.0351	1.2325	0.6856	0.8124	1.2007	0.4259	0.8898	4.8066	0.7851	1.6323	1.1223	0.9373	0.733	1.7473	0.764	0.9668	1.0426	1.6248	1.0013	2.6848	1.1382	0.8609
215	0.8284	1.0702	1.1395	1.16	1.0419	1.2357	1.7069	1.9676	0.7161	0.8829	1.9647	0.7935	0.9787	2.2436	1.1149	1.26	1.1786	0.8077	0.8834	1.1782	1.2339	0.9346	1.3593	0.9889	0.7595	0.5476
216	0.8307	1.0807	1.1453	1.1633	1.0426	1.2366	1.2875	0.985	1.2758	0.7236	0.9821	0.8423	0.6335	0.968	1.3782	0.7917	1.4546	0.7601	0.6869	0.7902	1.2663	0.6182	1.0722	0.875	1.5463	0.6622
217	0.8311	1.083	1.1472	1.1672	1.0501	1.2527	1.1477	0.9813	0.8713	0.9496	3.4875	1.2374	0.9209	0.9882	0.9063	0.9318	0.7894	0.7913	0.9552	0.8171	1.1715	0.9869	0.9913	0.7975	0.985	0.9414
218	0.8317	1.0891	1.1492	1.1691	1.0517	1.2828	1.3597	0.8187	0.9967	1.4161	0.948	1.6851	0.962	1.0562	1.1996	0.87	0.9087	0.9806	0.8128	0.8725	1.2326	1.0044	1.5983	0.9373	0.8638	0.7055
219	0.8334	1.0938	1.1493	1.1733	1.0574	1.2977	0.9846	1.0761	1.2742	0.9417	1.2719	2.6746	0.9247	0.8511	0.8557	1.2624	0.7401	0.9665	0.8258	0.8501	0.9808	1.9957	2.9548	1.3849	1.6904	0.6127
220	0.8386	1.094	1.154	1.1776	1.0584	1.31	0.9365	1.1352	0.9699	0.5965	0.9749	0.7481	0.9503	1.0858	0.7657	1.2857	0.9497	0.929	1.0329	0.798	0.9228	1.3029	1.3667	0.9738	1.0146	1.1649
221	0.8412	1.1028	1.1673	1.1823	1.062	1.3139	0.7533	0.8151	0.7125	1.4275	0.7539	0.9354	3.9319	1.9304	0.8156	0.9641	1.0795	1.8945	0.7497	0.8395	1.4708	0.9133	0.9468	0.7994	0.7835	3.7083
222	0.8434	1.1135	1.1708	1.1871	1.0744	1.3199	1.4241	0.7435	0.8002	1.6606	1.1151	0.9887	1.4928	0.7935	0.7272	1.0653	0.879	0.7622	0.7142	0.5585	1.1717	0.9981	1.1036	1.3523	1.2789	0.7894
223	0.8499	1.1231	1.1847	1.1874	1.0748	1.3235	1.428	0.8004	1.039	4.7241	1.2113	0.9337	0.9897	0.927	0.9358	0.8217	0.7975	0.7861	0.8132	0.9882	1.3858	1.072	1.1227	0.888	1.0995	0.743
224	0.8572	1.1414	1.1892	1.1911	1.0823	1.3257	1.0361	1.6397	0.6879	0.861	0.7009	2.0312	0.9307	3.4474	1.1197	1.1444	0.6121	0.8328	2.3301	0.76	2.4959	1.1173	1.1741	1.3978	1.1504	0.745
225	0.8589	1.1493	1.1944	1.1912	1.0824	1.3271	0.4907	0.8008	4.0166	0.8383	0.743	0.9428	0.5518	1.0362	0.8413	0.9374	0.7221	1.3586	0.6839	1.3326	0.8547	0.8168	0.8306	1.1158	0.8019	1.3623
226	0.8644	1.1587	1.2087	1.2005	1.084	1.3321	0.8477	1.3563	1.2419	0.643	0.8426	2.6258	0.9551	0.835	1.0674	0.9637	0.6611	2.1423	0.7039	1.0466	1.7038	1.2286	0.7921	0.7515	0.8245	0.8695
227	0.8654	1.1649	1.2198	1.214	1.0844	1.3382	0.9297	0.8418	0.849	0.7755	0.7801	0.9419	1.2394	0.7405	1.0098	0.824	3.6938	1.0393	0.6699	0.8404	1.2093	0.7639	1.5485	1.0233	0.7496	0.7111
228	0.8682	1.1653	1.2214	1.2288	1.0978	1.3438	0.8547	4.6756	0.9581	0.7668	0.7149	0.8223	1.3885	0.8791	1.0482	1.002	0.6646	1.3942	1.0698	0.7743	1.5011	0.911	1.0675	0.8379	1.1586	0.682
229	0.8735	1.1658	1.2239	1.2316	1.1127	1.3457	1.3458	0.7774	0.9064	0.8434	0.8562	1.097	1.4805	0.8521	0.9749	1.065	0.6429	1.1203	1.1671	1.0259	1.0898	0.934	0.8098	0.8036	0.9958	0.7588
230	0.8768	1.1807	1.2276	1.2526	1.1225	1.3616	1.5937	0.7626	0.9034	0.8916	1.5871	0.7531	1.3825	0.6501	1.0989	0.8404	0.8242	1.2123	1.0478	1.4637	1.0871	1.1449	1.1667	0.8883	1.1279	0.7729
231	0.8803	1.182	1.2282	1.26	1.1281	1.3663	0.8753	0.5071	2.2314	0.785	1.0993	0.8682	0.8441	0.8076	0.7203	0.7518	0.6632	0.7833	0.72	0.7197	0.8501	0.9918	1.4682	0.8747	0.8361	0.6717
232	0.8829	1.1877	1.2461	1.2705	1.1413	1.3688	0.8242	1.3158	0.6979	0.7417	0.7512	0.7952	1.0469	0.8559	1.1018	0.4963	1.3123	0.9968	1.1283	0.6142	1.2611	0.9182	1.152	1.0065	0.8173	0.82
233	0.8836	1.1931	1.2467	1.2773	1.1525	1.3915	0.9087	0.8333	0.7619	0.842	0.8099	1.1057	1.3501	0.904	1.0036	1.3435	3.1409	1.0774	0.7912	1.324	2.3435	0.8081	1.1118	0.909	0.7308	0.7357
234	0.8843	1.196	1.2632	1.2904	1.1569	1.4021	1.2112	0.8186	1.032	0.7179	0.8203	1.1201	0.8768	0.8147	1.0039	2.8128	0.6569	1.3594	0.6789	0.7332	1.5043	1.343	0.7535	1.0021	0.758	0.7228
235	0.8917	1.1977	1.2652	1.303	1.161	1.4046	0.8028	1.0964	0.8763	5.9656	1.5652	0.9142	1.3885	0.7193	0.8225	1.2539	0.6481	0.7923	1	0.5991	1.9004	0.7567	1.0718	1.8831	0.8934	0.6085
236	0.8943	1.2052	1.2713	1.3283	1.1649	1.4111	1.1071	0.6338	0.7238	0.7161	0.8178	1.7099	1.784	0.7595	1.0362	0.9491	0.6272	0.542	0.8603	0.8118	1.0468	0.8769	0.9161	0.874	1.0686	0.682
237	0.8959	1.2055	1.2742	1.3368	1.1836	1.4142	0.7188	0.8619	0.8688	0.8167	0.8541	0.6881	0.8726	0.6807	0.9531	0.8224	1.2168	0.851	0.7946	1.0125	3.9692	0.9269	0.9303	0.8806	0.8529	1.1313
238	0.9006	1.2091	1.2993	1.353	1.187	1.4265	0.7706	0.8726	0.8196	0.7087	0.8117	0.8921	5.5591	0.6632	0.8884	0.7507	1.7662	0.8396	1.3956	0.8021	1.229	3.1322	0.8384	0.8083	0.9007	0.7825
239	0.9009	1.2203	1.317	1.3534	1.1882	1.4368	0.876	0.8292	0.8936	0.6961	0.7149	1.6544	1.1003	0.8719	0.8855	0.8602	0.7719	0.7379	0.7873	0.5512	1.1307	1.0179	1.9579	4.8851	0.7647	1.9061
240	0.9063	1.227	1.3184	1.3543	1.1888	1.4431	0.8309	1.5301	0.81	0.4648	1.5872	1.139	0.8319	0.9153	1.5179	1.6842	0.7293	1.4196	0.6363	0.7472	1.561	0.7806	1.0012	0.8984	2.6399	0.5652
241	0.917	1.2583	1.3191	1.3751	1.212	1.45	0.8472	0.695	0.845	0.7565	0.8469	0.8616	1.1304	0.836	2.6419	0.8425	1.1655	0.7813	0.6482	1.0714	2.0028	0.8287	4.6902	0.9441	0.8241	0.6721
242	0.9278	1.2668	1.3492	1.3844	1.2164	1.4653	0.8438	1.4596	1.346	1.4975	0.7317	0.9784	0.4487	1.551	0.9976	0.7198	0.7659	0.873	0.7796	0.6159	1.1378	1.081	0.8241	0.7928	0.8222	0.7456
243	0.9308	1.271	1.3741	1.4009	1.222	1.4871	0.8963	0.7031	0.77	1.9953	2.1588	0.9965	0.7718	0.8857	0.8953	0.7375	0.7409	1.1338	0.8645	0.755	0.9334	0.7778	0.8603	0.8044	0.8678	1.1625
244	0.9345	1.2726	1.3836	1.4064	1.2279	1.494	0.716	0.7747	0.7059	0.7027	0.8172	1.4299	0.7814	0.8366	1.323	0.7892	0.8397	0.8331	0.6725	0.7476	0.9666	1.1179	0.9991	1.2232	0.7488	0.8061
245	0.9384	1.3107	1.3903	1.444	1.2395	1.5371	0.6952	1.2144	1.0362	0.9326	0.8385	0.9317	1.1557	0.7947	0.8534	0.5988	0.5739	0.7829	0.6786	0.7841	2.1588	0.8719	1.1676	1.065	0.8929	0.7398
246	0.9389	1.3173	1.4038	1.4584	1.2478	1.5512	0.7008	1.606	1.8463	0.8903	0.8756	1.0487	0.7295	0.7318	0.8765	0.9123	1.3223	0.754	0.934	1.0696	1.0627	0.8061	1.8446	1.0959	0.5827	0.7912
247	0.9432	1.3324	1.4317	1.466	1.2482	1.5522	0.7048	0.706	0.9181	0.8718	0.6937	0.7492	4.6929	1.0065	0.8939	1.3567	0.5604	0.7232	0.7754	1.1747	1.0622	0.9818	0.9098	0.7948	0.9218	0.5886
248	0.9471	1.3366	1.4451	1.4858	1.2501	1.5743	2.7379	0.8837	0.7927	0.6899	1.3182	0.7905	0.9489	0.7365	0.7854	0.8549	0.7394	1.1541	1.4462	0.5922	1.3371	0.7193	1.0603	0.9623	0.8634	0.5975
249	0.9616	1.3391	1.4493	1.4879	1.2556	1.5758	0.7343	0.749	0.835	0.8602	0.7209	1.1027	0.802	4.4631	1.6067	0.746	0.8134	0.572	1.2235	0.7353	1.0354	1.2306	0.8535	0.7275	1.0133	0.6633
250	0.9654	1.3469	1.4657	1.4894	1.2655	1.5794	2.5851	0.6439	1.0645	0.63	1.4029	1.0224	0.8877	1.3836	0.7151	0.919	0.6816	0.7562	0.7228	0.7338	0.8292	1.2516	0.8409	2.9736	0.7442	0.5544
251	0.9671	1.3872	1.4996	1.5006	1.2662	1.5882	0.9834	0.877	0.8291	0.8241	0.7679	0.7074	0.8134	0.7311	0.8396	0.8586	0.6478	0.7556	0.7391	0.9296	1.3871	0.6719	0.7579	0.877	0.798	0.6125
252	0.9687	1.3957	1.5034	1.507	1.2796	1.5936	0.7734	0.77	1.8258	0.6072	0.8044	0.7155	0.7578	0.7628	0.7767	0.704	0.8176	0.661	5.3344	0.8015	1.8806	1.6911	0.7596	0.645	0.6379	0.5717
253	0.9783	1.4076	1.5134	1.5113	1.2808	1.642	0.7058	0.7648	0.8915	0.7486	0.7104	0.8009	1.0733	0.7721	1.6265	0.8662	0.7906	0.6055	0.7904	0.6335	1.1587	6.2589	1.614	1.0922	1.3493	0.7006
254	0.9833	1.4351	1.5377	1.5181	1.2874	1.651	0.8654	0.8022	0.7789	0.7447	0.6457	0.9354	0.9742	0.7441	0.7295	0.8948	0.7101	2.3461	0.761	0.7268	0.864	0.7867	1.4948	0.7245	0.5511	0.6043
255	0.9841	1.4631	1.5436	1.5298	1.2884	1.6606	1.0707	0.8367	0.7227	0.6749	1.1179	0.874	1.609	1.2826	0.8765	0.7316	0.6294	0.7466	1.1823	0.6258	1.2203	0.9329	0.9036	0.8281	1.0494	0.6691
256	0.9903	1.4638	1.5471	1.5603	1.2889	1.6811	0.8078	0.8709	1.0267	1.0661	0.8197	1.0653	0.9374	0.754	0.7969	0.5961	0.5343	0.7857	0.7583	0.6824	0.8603	1.3641	0.786	0.8599	0.783	0.5857
257	0.9913	1.4813	1.5482	1.5782	1.292	1.6948	1.1601	1.1147	0.9879	0.8769	0.6881	0.7718	1.2531	1.0109	0.933	0.7821	0.6252	0.684	0.7594	0.5705	1.4653	0.9144	0.7357	0.8171	0.9175	0.6487
258	0.9971	1.4907	1.564	1.5787	1.2949	1.7045	1.2263	0.926	0.5535	0.6257	0.6954	0.8818	0.9617	0.9614	1.0802	1.1127	0.6768	0.6549	1.0399	0.6855	1.2504	1.0502	1.4416	1.4036	0.7284	0.6477
259	0.9993	1.4964	1.568	1.5868	1.2999	1.7078	0.6976	0.7989	0.7625	0.689	1.0931	0.719	1.025	0.6516	0.8194	1.1264	1.0413	0.8251	1.8213	0.6028	1.2874	1.2868	0.7982	0.6922	0.5643	0.8304
260	1.0032	1.4978	1.599	1.5877	1.3452	1.7143	0.6644	0.7834	0.8012	0.6957	0.6183	0.8621	1.6411	0.8207	1.8908	0.72	0.748	0.6434	0.779	0.6433	2.9725	0.7343	1.0835	0.8105	0.6767	2.0246
261	1.0189	1.5022	1.6054	1.5964	1.3461	1.725	0.6985	1.3616	1.0157	0.7704	0.7916	0.8521	0.8901	0.6926	1.0773	1.4203	0.6434	0.5464	0.7117	0.6058	1.1504	0.8681	0.6877	0.8823	0.6607	0.5941
262	1.0276	1.5051	1.6087	1.6035	1.3816	1.7277	0.8903	0.6816	0.7861	0.7395	1.0523	0.7124	0.8447	0.7142	1.0618	0.7011	0.7568	1.1032	0.7122	0.686	4.4627	1.1475	0.9538	0.891	1.0773	0.5416
263	1.0355	1.5051	1.6331	1.6115	1.3871	1.7314	0.6287	0.7337	1.1009	1.6429	0.6673	0.8502	1.483	0.6693	0.7715	0.9312	0.4813	1.1879	0.6654	1.0645	1.2982	0.7714	0.7786	0.7076	0.7687	0.4379
264	1.0519	1.5188	1.6354	1.6181	1.4006	1.7378	0.8585	0.8468	0.7184	0.7718	0.7106	0.8954	0.8763	1.7083	0.8959	0.7111	0.602	0.7802	0.8072	0.6226	1.0568	0.831	0.9196	2.2037	0.8479	0.6166
265	1.0812	1.5236	1.6365	1.6516	1.4078	1.7419	0.6781	0.85	0.7371	1.1521	0.6319	1.0707	0.8999	0.7236	0.9306	0.713	0.6026	1.1161	0.6312	0.6748	0.9098	3.2397	1.1194	0.7978	0.7124	0.6887
266	1.0905	1.5254	1.6492	1.6643	1.4186	1.753	0.7194	0.9349	0.6523	0.6393	0.8668	0.7664	0.8498	1.1465	0.8865	0.7153	0.4163	0.7129	0.5461	0.6646	1.6463	0.6919	0.8673	0.842	1.2764	0.6167
267	1.0916	1.5309	1.6516	1.6793	1.4245	1.7767	0.5967	1.6106	0.6521	1.5938	1.0958	0.8118	1.6174	0.6293	0.7563	0.7789	0.4958	0.4422	0.62	0.4384	0.8779	0.7459	1.0879	1.1596	0.9369	0.6929
268	1.0941	1.5506	1.6683	1.6818	1.4261	1.7959	0.6504	0.753	1.4075	0.7666	0.7193	1.47	0.7802	0.615	1.5358	1.204	0.6547	0.6674	0.7419	0.8505	1.0152	1.8767	0.9252	1.5679	0.7201	0.8196
269	1.0966	1.5516	1.6786	1.6958	1.4272	1.8193	0.5949	0.7592	1.3462	0.6663	0.9497	0.7458	0.8264	0.6756	4.1979	0.7406	0.5957	0.7352	0.7868	0.6113	1.001	0.8028	1.0337	0.8283	0.6574	0.5751
270	1.0993	1.5752	1.6952	1.75	1.4393	1.8271	0.67	0.6464	3.2285	0.6696	0.6591	0.769	0.8284	0.8279	1.1506	0.9837	0.6365	1.1582	1.4667	0.6078	1.513	1.0634	1.1822	0.8288	0.7448	0.5848
271	1.1095	1.585	1.7182	1.7946	1.4482	1.841	1.7211	0.7669	0.6687	0.7408	2.1946	1.022	0.8669	0.9529	0.6937	0.7988	1.4259	0.7751	0.6368	1.4454	1.1204	0.7549	1.1959	0.6696	0.8197	0.6661
272	1.1241	1.595	1.755	1.8072	1.451	1.8643	0.6357	0.8575	0.7423	0.8394	0.7708	1.5122	1.1651	0.6149	0.8731	0.8117	0.5978	0.5471	1.0899	0.6033	1.1954	0.8473	1.0708	0.9654	0.7126	0.5314
273	1.1341	1.6014	1.789	1.8166	1.452	1.874	0.5652	0.7457	1.0145	0.9046	0.7286	0.8113	1.0911	0.9398	0.803	0.7579	0.4949	0.6044	0.954	0.4797	1.1402	0.8434	0.7044	2.0946	0.6631	0.7791
274	1.141	1.6291	1.8016	1.8214	1.4623	1.8917	0.8022	0.6604	0.6715	0.7062	0.9674	1.0786	0.8146	1.217	0.7142	0.6977	0.6576	0.9288	0.681	0.7116	1.2074	1.1322	0.6308	1.4232	0.6793	0.5429
275	1.1434	1.643	1.8259	1.8447	1.4666	1.8946	1.3355	0.7288	0.6296	0.9409	0.4892	0.9435	0.8448	0.587	0.7923	0.7038	0.6082	0.7035	3.7744	0.6442	1.0005	0.6827	0.9292	0.7735	1.1399	0.6306
276	1.1464	1.6468	1.8685	1.8524	1.4668	1.9097	0.7111	0.7549	1.2326	1.4668	0.7249	0.8492	0.8595	1.0323	0.7783	0.7197	0.7478	0.5718	1.887	0.5672	0.8526	0.5988	0.6175	1.2891	0.7568	0.7381
277	1.1516	1.6569	1.8711	1.8636	1.4861	1.9117	0.5971	1.9939	0.76	0.7701	4.0137	0.8599	0.8475	0.6063	0.789	0.6952	0.6642	0.7241	0.9619	0.5918	2.5119	0.8997	0.8076	0.7008	1.0067	0.4599
278	1.1522	1.6668	1.9125	1.8734	1.5073	1.9213	0.6621	0.8539	0.6553	0.6432	0.6107	1.1569	1.257	0.6775	1.0928	0.8905	0.439	0.6048	0.5952	0.5883	1.2319	0.9009	1.0744	1.8043	0.6537	0.4944
279	1.1563	1.6701	1.9315	1.8787	1.5085	1.9639	0.5052	0.76	0.605	0.6024	0.6067	0.7864	0.7006	0.6205	1.1941	0.7957	0.5865	0.7472	0.5829	0.5893	1.4508	1.0823	0.8544	0.7509	2.2772	0.4868
280	1.1611	1.6919	1.9322	1.8886	1.5125	2.005	0.8111	0.7658	0.8957	0.5439	0.6428	0.8703	0.8366	0.6365	1.3482	0.5779	0.7906	1.0104	0.5079	0.6117	1.2132	0.7808	0.685	0.7189	0.5627	0.4905
281	1.1666	1.7074	1.9347	1.9036	1.5202	2.0402	0.8747	0.7217	0.7418	0.6823	0.6264	0.7811	0.6826	1.3071	0.7774	0.617	0.6157	0.4981	0.5656	0.6755	0.8039	1.497	0.7639	0.6566	0.7134	0.6319
282	1.1705	1.7282	1.9625	1.9274	1.536	2.0605	1.6183	0.6063	0.6862	0.6283	0.735	0.9063	1.3731	0.7362	0.7242	0.4636	0.5747	0.6599	0.7382	0.5977	0.8555	0.8321	1.3999	0.5234	0.7201	0.463
283	1.1768	1.766	1.9905	1.9659	1.537	2.0687	0.7456	1.0114	1.0596	1.0442	0.8071	1.4505	1.1113	0.6109	1.3745	0.6409	0.6125	0.9934	0.6185	0.5851	1.961	0.7129	1.3691	0.8682	0.7056	0.6493
284	1.1838	1.8282	2.0145	1.9956	1.5472	2.074	0.6218	1.1209	0.7792	1.8869	0.7041	0.7337	3.0761	0.7216	1.3286	1.2628	0.5974	0.6257	0.6231	0.6036	0.8979	0.6955	0.6586	0.7016	0.6051	0.4674
285	1.1869	1.8318	2.0242	1.9972	1.5499	2.0968	0.6367	1.0783	0.6474	9.1919	0.6604	0.7485	0.79	2.3239	0.6654	0.6762	0.5285	0.9775	0.6085	0.7958	1.8079	1.0022	0.7997	0.6779	0.7716	0.5051
286	1.2007	1.8516	2.0436	1.9985	1.5546	2.1309	0.9397	0.671	0.7295	0.6118	0.7227	0.658	1.8621	1.1885	1.3008	0.5733	0.6423	0.7047	0.6478	0.738	1.2937	1.2689	1.0018	1.1019	0.6987	0.4426
287	1.2039	1.8639	2.0547	2.0428	1.5995	2.1335	0.7726	0.5335	1.3453	0.6177	0.739	1.0975	1.0588	0.8902	0.6623	0.8396	0.676	0.8357	0.6063	0.4775	1.4477	1.4283	1.5548	0.6128	0.6748	0.7796
288	1.2123	1.9001	2.0903	2.0488	1.635	2.144	1.0657	0.6219	0.8789	0.944	0.6824	0.85	0.9373	0.9483	1.0909	1.0749	0.6185	0.5882	0.6574	0.9125	1.2179	0.8013	1.3078	1.0055	0.6959	0.4666
289	1.2192	1.9035	2.115	2.0558	1.6546	2.1552	0.7825	0.8542	0.6704	0.5254	0.5824	0.7688	1.0363	0.6005	1.057	0.598	0.5498	0.6411	0.8424	0.6986	1.1055	0.7608	0.7067	1.0416	0.6356	0.5473
290	1.2232	1.9135	2.1255	2.0991	1.6549	2.2568	0.5909	0.9671	0.8666	0.7801	0.5987	0.8953	0.7328	0.6081	0.6415	5.6574	1.0009	1.139	0.6282	0.8757	0.8041	1.0901	0.7758	0.657	0.5183	0.4389
291	1.2277	1.9358	2.1338	2.1142	1.6899	2.2581	0.712	1.1887	0.5908	0.6872	0.6575	0.7459	0.7432	0.5848	0.8005	0.9702	0.5982	0.691	1.2307	0.9786	0.9776	0.745	0.7788	0.6986	0.6347	0.2898
292	1.23	1.9524	2.1419	2.1304	1.7108	2.2724	0.7132	0.6194	0.914	0.6505	0.6409	0.7478	0.7676	1.315	0.672	1.099	0.7216	0.6136	0.7493	0.7823	1.4407	0.6749	0.8183	0.7423	0.7975	0.4924
293	1.2337	1.9834	2.1503	2.1379	1.7379	2.2936	0.7713	0.6251	0.6469	0.4698	0.6345	1.2553	1.0509	0.8766	1.2496	5.8851	0.8435	0.6858	0.6755	0.5922	1.0089	0.6511	0.7224	4.2029	0.7082	0.4523
294	1.2431	2.0032	2.1546	2.1421	1.7406	2.3125	0.672	0.5909	0.5853	0.4483	0.7777	5.2456	0.6871	0.7047	0.8303	0.6158	0.6513	0.6035	0.5408	0.727	0.8962	0.7154	0.7718	0.6554	0.6362	0.4956
295	1.2431	2.0078	2.156	2.149	1.7626	2.3242	0.5043	0.6146	0.772	0.9643	0.5902	0.6982	0.7221	0.5898	0.5043	0.7785	0.5831	0.6536	0.6585	0.6063	0.7929	0.6147	1.0678	0.6636	0.6109	0.4015
296	1.2466	2.0232	2.1635	2.1586	1.7818	2.3542	0.8275	0.612	2.1671	0.4291	2.1265	6.3667	0.6285	0.5828	0.7424	0.617	0.5499	0.6951	0.7226	0.9958	1.5027	0.7404	0.7655	0.6416	0.639	0.5255
297	1.2631	2.0445	2.1824	2.1865	1.7922	2.3941	1.0382	0.6616	0.7909	0.6115	0.5934	0.6925	0.8237	0.4972	1.8826	0.8057	0.5317	0.6986	0.6097	0.5549	1.1766	0.8417	0.6789	0.6843	0.7489	0.3792
298	1.273	2.0488	2.1905	2.2078	1.8074	2.4017	0.5829	0.5839	0.5959	0.6173	0.6097	0.8088	1.1147	0.7143	0.6232	0.7959	0.4378	0.6271	0.6064	0.5844	0.8682	0.6665	0.6523	0.6797	0.7615	0.2761
299	1.2861	2.0749	2.204	2.2264	1.8352	2.4048	0.4512	0.6024	1.149	0.5048	2.0698	0.9805	0.8791	0.7768	0.8645	0.7287	0.7792	0.6225	1.2062	0.6034	1.0177	0.6625	0.675	0.5464	3.7116	0.5339
300	1.2892	2.0852	2.2439	2.2629	1.8352	2.4312	0.6588	0.7646	0.6429	0.6304	0.5791	0.8602	0.9842	0.6201	0.6424	0.6841	0.658	0.6819	0.6472	0.5111	0.98	0.6909	0.7542	0.8573	0.6365	0.3199
301	1.2912	2.0911	2.2686	2.265	1.84	2.4398	0.5699	1.5083	2.8455	0.5903	0.7398	0.647	0.5923	5.3593	0.6806	0.7139	0.6882	0.59	2.1065	0.5927	1.153	0.6209	0.6537	0.6154	0.574	0.2667
302	1.2921	2.1164	2.2983	2.2748	1.8468	2.4558	0.5131	0.5779	1.1595	0.7263	0.5999	0.584	0.9397	0.568	0.633	0.6743	0.5746	2.6325	0.6491	0.5017	1.3714	0.7616	1.0068	0.5497	0.8797	0.675
303	1.2987	2.1408	2.3217	2.2873	1.851	2.4588	0.6382	0.8008	0.8044	0.667	0.5648	0.6729	0.7398	0.7216	0.634	1.6762	0.4609	0.5852	0.6491	0.7875	1.2357	0.6642	0.6617	0.9861	0.5551	0.4652
304	1.3027	2.1446	2.3775	2.292	1.8634	2.4698	1.857	0.585	0.9629	0.9105	0.4601	0.6874	0.6991	0.5664	0.6452	0.4987	0.6392	0.6604	0.5887	0.8129	1.131	0.8147	0.667	0.5085	0.6064	0.4355
305	1.3312	2.1657	2.3777	2.3144	1.9007	2.4842	0.3947	0.6942	11.1422	0.5504	0.8553	1.1621	0.8048	0.666	0.627	0.6936	0.5184	0.4886	0.5084	0.8615	0.8542	0.7953	0.5122	0.7423	0.6154	0.3325
306	1.3313	2.1962	2.3844	2.3196	1.9055	2.4928	0.7593	0.777	0.7178	0.8553	0.6922	4.2062	1.1374	0.6127	0.4821	0.4648	0.5934	0.6063	0.5388	0.6818	1.2592	0.5023	0.6369	0.6819	0.8316	0.3623
307	1.3385	2.1996	2.3964	2.3394	1.9127	2.5014	0.7804	0.5677	0.6319	0.6326	0.5241	0.9253	0.7468	0.5969	0.6932	0.9194	0.4812	1.1414	0.6194	0.5728	0.5852	2.954	0.6747	0.6315	0.7278	0.3841
308	1.3423	2.2046	2.418	2.3971	1.9469	2.5407	0.7779	0.7628	0.5847	0.5917	0.4726	0.8065	0.8351	0.512	1.0823	0.9225	0.5372	1.9684	3.1856	0.6619	1.3209	0.9718	0.7522	0.6369	0.6691	0.4053
309	1.3463	2.2155	2.4211	2.4012	1.9664	2.5511	0.6933	0.6087	0.5776	0.5502	0.6783	0.7895	0.6587	0.6357	0.843	0.5047	0.8343	0.5685	0.5181	0.9723	1.6863	1.2314	0.6274	1.6517	3.8448	0.3489
310	1.3504	2.2378	2.4301	2.4673	2.0007	2.5847	0.6581	0.5801	1.0332	0.5616	0.5026	0.7609	0.6441	0.655	1.3706	1.363	0.5459	0.4636	0.5625	0.5845	1.4063	0.7275	0.6435	0.7768	0.5906	0.4339
311	1.3913	2.2544	2.4377	2.4744	2.0201	2.6165	0.5756	0.636	0.8089	0.5478	1.0539	1.0895	1.1229	1.0728	0.6214	2.8397	0.4947	0.7269	1.0534	0.6127	0.4965	1.1649	5.7067	6.5787	0.817	0.432
312	1.3937	2.2579	2.4495	2.4902	2.035	2.632	0.9598	0.4912	0.6547	1.9245	0.5503	0.5639	0.6709	0.6216	0.7245	5.4987	0.6215	0.7442	0.5718	0.4718	1.1132	1.391	0.6794	0.7357	0.6096	0.6004
313	1.394	2.2632	2.457	2.5601	2.1008	2.6396	0.5412	0.6028	0.5603	0.554	0.6262	0.8537	0.6979	0.4716	1.1573	0.5355	0.5126	0.5706	0.5549	0.4941	0.9524	0.7982	0.6295	0.5444	0.7353	0.4181
314	1.4061	2.2715	2.487	2.5939	2.1231	2.6897	2.3871	0.616	0.6062	2.6775	1.0704	0.6198	0.6422	0.6844	0.5908	0.6093	0.4726	0.5938	0.4957	0.4804	1.005	0.6326	0.6906	0.7831	0.5992	0.4328
315	1.413	2.3106	2.4943	2.5954	2.1848	2.7396	0.6573	0.5727	0.5887	1.8965	11.0716	0.6536	1.0357	2.8567	0.6001	0.7862	0.5571	0.62	0.4378	0.5938	2.0408	0.6608	0.5235	0.75	0.5612	0.3424
316	1.4257	2.346	2.5045	2.6458	2.1907	2.7566	0.6006	0.4744	0.632	0.5323	0.6889	0.6225	0.7497	0.4357	0.7433	0.4492	0.4512	0.6575	0.6028	0.5562	0.8469	0.9126	0.5423	0.5663	0.6365	0.3145
317	1.4265	2.3663	2.6163	2.6813	2.2088	2.7569	0.5362	0.7051	0.9759	0.6634	0.5183	1.054	0.7832	0.5629	1.0457	0.9038	0.6929	0.6438	0.649	1.0405	0.8234	4.1318	0.6403	0.6366	0.6275	0.4704
318	1.4439	2.3722	2.619	2.7729	2.2278	2.7598	0.5704	0.6901	0.967	0.4756	0.6529	0.5984	7.7883	0.5689	1.1762	0.5311	0.4356	0.4865	0.7269	0.4317	0.9466	0.6195	0.7077	0.6989	1.2614	0.3949
319	1.4583	2.3934	2.6317	2.7775	2.2536	2.8041	0.5851	0.4483	0.5013	0.5137	0.5491	0.678	0.8087	0.3785	0.5034	0.6681	0.6238	1.6221	0.6393	0.5936	0.9171	0.6629	0.7995	0.6051	0.5469	0.3593
320	1.4619	2.408	2.6541	2.7899	2.2805	2.8347	0.6413	0.5094	0.4498	0.4585	0.7798	0.709	0.6619	11.0236	0.482	0.5698	0.4683	0.5042	0.7105	0.3988	0.9063	0.7136	0.6232	0.5951	0.9272	0.3646
321	1.4633	2.4092	2.7266	2.806	2.2914	2.8555	1.2627	0.4472	3.8781	0.4567	0.5886	0.6572	0.7748	0.5771	0.7308	0.5812	0.4715	0.8249	0.6027	0.4993	1.1183	0.6665	0.7687	0.6419	0.7503	0.368
322	1.478	2.4095	2.8026	2.8834	2.2994	2.8646	0.8402	0.5896	0.5556	0.5364	0.5128	0.6756	0.9226	0.8023	0.6337	0.8851	0.4518	0.4744	1.0468	0.4854	1.1091	0.5898	0.6836	0.5801	0.6095	0.3522
323	1.4799	2.4376	2.807	2.8875	2.3051	2.8957	0.5475	0.5183	0.5326	0.94	1.2126	0.6088	0.6543	0.5194	0.7545	0.6299	0.3021	0.4581	0.6249	0.4625	0.8615	0.666	0.9796	0.6465	0.9374	0.3415
324	1.4959	2.4995	2.8654	2.9018	2.308	2.9133	0.6885	0.8161	0.664	0.5077	0.4986	0.6058	1.0937	0.5423	0.6339	0.4112	1.5481	0.5371	0.5817	1.2748	0.7805	0.4492	0.6273	0.6213	0.627	0.4925
325	1.5012	2.5376	2.8885	2.9203	2.3519	2.923	0.6399	0.5589	0.4724	1.1382	1.4324	0.6461	0.6106	0.6323	0.5047	0.5893	0.3741	0.5096	0.9747	0.5309	0.9886	0.5965	0.7395	0.7029	0.5253	0.1827
326	1.5258	2.54	2.8919	2.9472	2.3921	2.9312	0.7703	0.6873	0.7194	0.5293	0.5507	1.3782	0.8197	0.5348	0.5537	0.582	0.7488	0.6688	0.5401	0.3976	0.8643	0.6501	0.7542	0.5841	0.5288	0.2226
327	1.5447	2.5419	2.9061	2.9581	2.4268	3.0243	0.4319	0.6273	0.501	0.4095	0.5063	0.9092	0.6113	0.4644	1.5357	0.5173	0.3968	0.6532	0.5916	0.3964	0.9561	0.5863	0.8863	0.9042	0.4985	0.2757
328	1.5529	2.5821	2.9526	2.9982	2.4374	3.0718	0.5543	0.3806	0.5865	0.5444	0.5408	0.7239	0.6858	0.542	0.6821	0.5623	0.4583	0.4935	0.6774	0.776	1.2439	0.717	0.7433	0.4909	1.0504	0.2109
329	1.5571	2.6058	3.0083	3.0167	2.4481	3.2259	0.5152	0.8583	0.6823	0.4878	0.4835	0.5838	0.8533	0.4947	11.4093	0.7227	0.447	0.3675	0.5183	0.3887	0.9016	0.6685	0.8664	0.9017	0.4906	0.1898
330	1.563	2.6062	3.0283	3.0203	2.4544	3.3115	0.5117	1.5898	0.5047	2.4797	0.4459	0.5563	0.7816	0.4966	0.7124	0.5749	0.4563	0.5718	0.4979	0.4581	1.553	0.6256	0.7072	0.5115	0.5736	0.2731
331	1.5656	2.627	3.1537	3.0997	2.463	3.3136	0.5204	0.5684	0.5251	0.4402	0.505	0.7006	0.6251	0.4799	0.6515	0.6288	0.3489	0.5754	0.5725	0.5176	0.8293	0.7054	0.8417	0.5292	0.4529	0.2656
332	1.5723	2.6364	3.1567	3.1695	2.4637	3.364	0.3761	0.5621	0.5651	1.0208	0.4622	0.9593	0.6831	0.7938	0.6045	0.9215	0.3148	0.5299	0.5373	0.4672	0.743	1.2697	0.6127	0.904	1.8978	0.2759
333	1.5872	2.6491	3.1995	3.1936	2.4785	3.3989	0.3609	0.595	0.6807	0.4391	0.541	0.5832	0.6395	0.5625	0.8122	0.505	0.5102	0.964	6.3433	0.9529	0.9098	0.6331	0.8196	0.5913	0.5978	0.1501
334	1.6213	2.7051	3.1996	3.2778	2.4888	3.5159	0.5197	0.54	0.4223	0.4364	0.7755	0.6775	0.6893	0.4573	0.5468	0.4835	0.4369	0.4928	0.454	0.3664	0.8488	0.5809	3.5516	0.5354	0.6217	0.1848
335	1.6412	2.7176	3.2597	3.3052	2.4912	3.5434	0.5787	0.523	0.6046	0.4612	0.4848	0.6352	1.1735	0.721	0.6808	0.59	0.3468	0.5476	0.5667	0.4726	0.7526	0.7842	0.8038	0.5996	0.7377	0.273
336	1.6444	2.7394	3.3205	3.3941	2.5292	3.5545	0.5461	0.5017	0.6867	1.0787	0.4936	0.6085	0.8965	0.4466	0.5189	0.527	0.6757	0.5767	4.5026	0.3981	1.4783	0.5506	0.7257	0.4383	0.6191	0.1851
337	1.6539	2.9343	3.3393	3.4425	2.5451	3.7164	0.6675	0.5002	0.4862	0.497	0.6176	0.4709	0.7288	0.4957	0.9092	0.4084	0.2858	0.6036	0.9308	0.4569	1.2117	0.6185	0.6556	0.59	0.5294	0.1506
338	1.6567	2.9516	3.3552	3.5236	2.5599	3.7197	0.5711	1.5506	0.5705	0.4719	0.5239	0.5736	0.5937	0.4362	0.5402	0.46	0.6289	0.5	0.5232	0.4455	1.589	1.0816	0.901	0.6539	1.8163	0.1381
339	1.6569	3.003	3.4002	3.603	2.578	3.7363	0.4613	2.0887	0.8354	1.0269	0.4305	0.7232	0.8723	0.3821	0.7106	0.3675	0.4402	0.8583	0.7952	0.4282	1.7623	0.5772	0.6459	0.7059	0.6187	0.2242
340	1.6596	3.0079	3.416	3.615	2.5954	3.7386	0.5628	0.5806	0.4502	0.3959	0.5082	0.857	0.8987	0.4671	0.5794	0.8837	0.3746	2.6057	0.5792	0.4252	0.7631	0.5393	0.635	0.6688	0.5476
341	1.6637	3.1112	3.4496	3.663	2.596	3.8279	0.4614	0.4828	0.5084	1.2157	0.5442	0.4857	0.6376	0.4799	0.5853	0.5121	0.6955	0.3886	0.909	0.4331	0.8243	0.5525	0.6691	0.6747	0.5605
342	1.6965	3.1234	3.4667	3.6737	2.7178	3.8599	4.3888	0.4802	0.5549	0.816	0.4516	0.44	1.1381	0.4457	0.5961	0.3768	0.3856	0.4929	0.5026	0.4324	0.7886	0.7929	0.8097	0.5543	0.5417
343	1.7066	3.1388	3.5137	3.6799	2.7313	3.939	0.6811	0.4651	0.4781	1.2618	0.4839	1.6213	0.8018	0.4599	3.1438	0.5588	0.4149	0.7414	0.8577	0.491	1.4606	1.0923	0.7263	0.6156	1.7714
344	1.7408	3.139	3.5429	3.7852	2.83	3.9565	0.4514	0.4457	0.8171	0.5939	0.6151	0.8128	5.1907	2.5366	0.7768	13.9268	0.4382	0.5819	0.5335	0.4174	0.9643	0.4618	0.6292	0.5994	0.549
345	1.743	3.2139	3.5533	3.8296	2.844	3.9695	0.645	0.4689	0.5302	0.4344	0.491	0.5715	0.605	0.4723	0.5336	0.536	0.4613	0.4939	0.8429	0.4261	0.8154	0.5103	0.7393	1.7665	0.6033
346	1.8149	3.2337	3.5546	3.8314	2.902	3.9916	0.827	0.4926	0.3638	0.4397	0.3397	0.9387	0.823	0.5986	0.5576	0.4578	0.4271	0.6373	0.5132	0.6058	0.8017	0.6303	0.6074	0.4897	6.3078
347	1.8166	3.2557	3.7965	3.8424	2.9452	4.0166	0.5005	0.4847	0.5576	11.5852	0.3076	0.5939	0.9021	0.4213	0.6128	0.5632	0.4385	0.5057	0.5624	0.4864	0.6795	0.599	0.6787	0.5661	0.5282
348	1.837	3.2981	3.8288	3.8671	2.9457	4.0368	0.4413	0.4617	0.5249	0.4701	0.4097	0.6311	0.6518	0.9654	0.4986	0.8903	0.3977	0.6215	0.621	0.3264	1.0104	0.4561	0.5022	0.4774	3.0492
349	1.8434	3.3296	3.8397	3.9864	2.9485	4.1069	0.9426	0.4399	0.4951	0.4088	1.0816	0.6546	0.7463	0.5498	4.4401	0.6643	0.4413	0.4888	0.6892	0.4151	0.9553	0.5038	0.5827	0.5326	0.7001
350	1.8512	3.3516	3.9065	4.0901	2.9548	4.1689	0.3608	0.4649	0.5051	0.3651	0.462	1.2339	0.5795	0.3914	0.5086	0.4834	0.281	0.5349	0.5092	0.4326	1.4208	0.6127	0.7168	3.0122	0.5707
351	1.8896	3.376	4.0234	4.38	2.9965	4.2125	0.9517	0.4604	0.6759	0.4472	0.3816	0.3887	0.6701	0.3851	0.4989	0.4262	0.6185	1.0507	0.4527	0.279	2.6096	0.5063	1.2884	0.7761	0.3846
352	1.9085	3.4493	4.0521	4.3871	3.0377	4.3518	0.7543	0.4465	0.4668	0.3925	0.446	0.8722	0.5281	0.4037	0.4631	0.5248	0.4875	0.4761	0.5155	0.4281	0.974	0.6675	0.5037	0.5273	0.4816
353	1.9217	3.4603	4.0625	4.546	3.1351	4.3951	0.4761	0.4697	1.0228	0.3722	0.3961	0.5208	0.6303	1.2539	0.4939	0.542	0.7372	0.3825	0.5326	0.2818	0.9306	0.596	0.533	0.5078	0.585
354	1.9546	3.4706	4.1507	4.6795	3.1448	4.5543	0.4321	0.4519	0.6083	0.4066	5.9188	0.6336	5.5426	0.39	0.649	0.7761	0.4957	0.5639	0.4289	0.4317	0.7823	0.4731	0.549	0.3753	0.5747
355	1.9882	3.5978	4.1746	4.8684	3.1797	4.5906	0.503	0.4329	0.4939	0.4329	0.4524	0.6645	0.5924	0.4399	0.4807	0.4287	0.4498	0.4641	0.4739	0.4207	0.8489	0.648	0.6208	0.5011	0.8479
356	2.0328	3.6392	4.2133	4.9421	3.2935	4.6209	0.4321	0.4062	0.5018	0.3863	0.4858	0.5316	0.5412	0.329	0.4571	1.3718	0.3602	0.4971	0.6088	1.4338	0.7828	0.5751	0.7522	0.5129	0.4633
357	2.0493	3.6582	4.2304	5.001	3.3736	4.9017	0.4938	0.4125	0.4866	0.2898	0.3575	0.4825	0.6037	0.4544	0.5086	0.432	0.2831	1.162	0.5783	0.2977	0.756	0.413	1.5989	4.3109	0.3735
358	2.0516	3.8787	4.3833	5.2881	3.3831	4.9213	4.1222	0.4795	0.5694	0.4166	0.3391	1.3021	0.6191	0.4002	0.5094	0.4322	1.0809	0.5186	0.741	0.7813	1.2349	1.9581	0.4291	4.4677	0.5302
359	2.0541	3.9469	4.4243	5.4305	3.3917	5.2326	0.4454	0.4229	0.3754	0.3277	0.2488	0.802	0.6227	0.4231	0.7409	0.503	0.3069	0.6629	0.4865	0.2908	0.7947	0.5325	1.9433	0.5547	4.2545
360	2.0611	4.0643	4.4722	5.5328	3.3945	5.5747	0.4981	0.4324	0.43	0.3914	0.3398	0.4812	0.8305	0.3756	0.4705	0.5184	0.3353	1.3613	0.6767	0.3786	1.0807	1.7594	0.5519	0.4867	1.1537
361	2.0636	4.2052	4.9872	5.7241	3.4116	5.9063	0.4085	11.0174	0.4577	0.3473	0.3685	0.5324	0.6494	0.3741	0.4911	0.4672	0.3033	0.6173	1.2622	0.3872	1.3302	0.6364	0.8322	0.5658	1.2092
362	2.082	4.2224	5.0315	5.7331	3.576	5.9335	0.4455	0.5894	0.5324	0.2777	0.3313	0.5448	0.5792	0.2964	0.4465	0.3082	0.2207	0.4064	0.4512	0.3932	0.7134	0.4424	0.6801	0.4985	0.4627
363	2.0891	4.2456	5.0919	5.7869	3.6403	6.3853	0.4017	0.5026	0.5091	0.3562	0.4265	0.6608	0.5219	0.4085	0.5258	0.4594	0.3831	0.4492	0.4722	0.3713	0.7696	0.6657	1.1185	0.4977	0.681
364	2.1285	4.5636	5.1039	6.2189	3.6924	6.4287	0.4968	0.3388	1.6048	0.4787	0.3748	0.6635	1.3279	0.3542	0.5511	0.4432	0.2659	0.3666	0.2983	0.3176	0.8885	0.6625	0.5717	0.4367	0.4998
365	2.1382	4.9304	5.2478	6.2664	3.8134	6.9157	0.3927	0.4252	0.6907	0.3517	0.5972	0.7969	0.9996	0.3625	0.4115	0.2801	1.0698	0.487	0.4766	0.2699	1.0087	0.6251	1.1078	0.4737	0.6057
366	2.1387	4.9438	5.4977	6.569	3.8165	7.0392	0.4217	0.4342	0.5987	0.7922	0.2637	0.5475	0.5908	0.3823	0.5604	0.3832	0.3844	0.495	0.4641	0.2734	0.8996	0.5379	0.5818	0.366	0.4839
367	2.1635	4.9533	5.5501	6.7508	3.8172	7.315	0.4342	1.2204	0.7621	0.618	0.3533	1.1453	0.6078	0.3181	1.3646	0.4175	0.7118	0.3687	0.4897	0.2509	1.2694	0.488	0.6337	1.6102	0.3796
368	2.1647	5.0786	5.5598	7.1437	4.0081	7.4526	0.6023	0.3511	0.463	0.3675	0.3709	0.7425	0.5231	0.3465	0.5243	0.3291	0.4004	0.4791	0.4033	0.2679	0.8626	0.5454	0.5979	0.6141	0.4528
369	2.1689	5.0875	6.0086	7.2759	4.0288	7.9376	0.3191	0.5707	0.7768	0.3021	0.3446	0.5412	0.5307	0.2605	1.6212	0.5262	0.4218	0.455	0.5088	0.2489	1.0444	0.4684	0.6322	1.1103	0.3986
370	2.171	5.3768	6.0271	7.7467	4.0748	7.9388	0.4028	0.4581	0.9827	0.3597	0.3362	0.5689	3.6633	0.2733	0.4692	0.4471	0.3854	0.5271	0.5444	0.5111	1.6752	0.8168	0.7092	0.657	0.4034
371	2.1787	5.4379	6.124	7.7512	4.0996	8.176	0.3102	0.4877	0.4989	0.2465	0.2852	0.576	0.5933	0.332	0.6456	0.4367	0.4307	0.3966	0.4779	0.4301	0.728	0.5892	6.1356	0.4276	0.275
372	2.2156	5.6434	6.1455	7.9672	4.1901	8.2001	0.4062	0.3825	0.4522	0.4121	0.4844	0.7698	0.7312	0.8071	0.4672	0.3262	0.4209	0.3902	0.4326	0.4345	0.8284	0.5012	0.6984	0.442	0.305
373	2.2314	5.7327	6.4265	8.0253	4.1982	8.209	0.4025	0.3769	0.4105	0.4117	0.3384	0.4811	1.0776	0.3987	0.6877	0.4817	0.3751	0.4288	0.6818	0.3399	0.5447	0.58	0.5775	0.4648	0.4265
374	2.2505	5.8883	6.5862	8.8279	4.328	8.6925	0.3925	0.4905	0.4043	0.3228	0.4438	0.8114	0.6266	0.3776	5.3885	0.3774	0.298	0.7172	0.4448	0.3975	3.0985	0.4826	0.6451	1.2263	0.6964
375	2.2572	6.1296	6.757	8.8751	4.3326	9.0173	0.2964	0.2757	0.4181	0.3936	0.3002	0.463	0.5941	0.3424	0.9809	0.4765	0.3199	0.3665	0.4144	0.2959	0.7568	0.6053	0.3642	0.605	0.5482
376	2.2795	6.2123	6.9866	9.513	4.3953	9.0213	0.3559	0.3349	0.4255	0.3905	0.298	2.3439	0.4408	0.2436	0.5173	0.3702	0.2877	0.388	0.3825	0.4985	1.1547	0.4551	0.699	0.4372	0.5711
377	2.2833	6.268	7.0324	9.8143	4.3983	9.6697	0.8164	0.3118	0.4382	0.2763	0.3102	0.5022	0.5942	0.2327	0.4292	0.4863	0.345	0.3709	0.4529	0.3931	1.0326	0.4028	0.7198	0.4741	0.5369
378	2.2989	6.3728	7.2503	10.5992	4.4052	10.1478	0.434	0.4535	0.3138	0.3187	0.3033	2.6724	11.1152	0.3325	0.4693	0.3813	0.2869	0.4337	0.4596	0.4402	1.1807	0.4914	0.5813	0.3948	0.3006
379	2.3165	6.7428	7.2622	10.9215	4.4366	10.6034	0.4358	0.2762	0.3992	0.2155	0.2365	0.5074	0.6965	0.3123	0.7432	0.379	0.5056	0.3222	0.3909	0.3272	0.9599	0.5456	0.6001	0.37	0.3658
380	2.3729	6.873	7.2704	11.274	4.4374	11.0255	0.4981	0.3856	0.424	0.2717	0.3852	0.5563	0.8325	0.3098	0.4055	0.3414	0.4659	0.3848	0.4076	0.508	0.7452	0.3984	0.568	0.3796	0.3749
381	2.4123	7.1213	8.0258	11.8017	4.5742	11.4782	0.4257	0.4522	0.6843	0.6564	0.2641	0.4575	4.4751	0.2747	1.1621	0.412	0.3986	0.6721	0.4935	0.5147	0.9283	0.4861	0.6575	0.4944	0.3128
382	2.4734	8.2684	8.061	12.089	4.6035	11.5597	0.3955	0.3562	0.4476	0.3832	0.1989	0.6896	0.5361	0.2608	0.4825	0.2933	0.3652	0.3515	0.42	0.3381	0.8393	0.4443	0.626	1.2477	0.4045
383	2.4739	8.5724	8.1305	12.5891	4.7046	11.7694	0.3527	0.4109	0.4727	0.371	0.2661	0.4435	0.6265	0.3486	0.4124	0.443	0.3421	0.3022	0.6848	0.1888	1.2381	0.4855	0.5126	0.3909	0.6718
384	2.4803	8.9289	8.6985	12.8976	5.0038	11.9833	0.4123	0.2966	0.3837	0.5971	0.3205	1.5775	0.5534	0.2262	0.4647	0.3622	0.3607	0.6477	0.4215	0.35	0.7989	0.7558	0.5634	0.4111	0.3853
385	2.5187	10.5204	9.2656	13.3987	5.1223	13.071	0.33	0.2888	0.4337	0.2301	0.3302	0.3462	0.6604	0.3563	0.6272	0.8066	0.3911	0.4368	0.309	0.306	0.6983	0.413	4.3604	0.4798	10.6614
386	2.5243	10.5565	10.5153	13.4991	5.1885	13.5533	0.2612	0.2547	0.3755	0.3808	0.1723	0.3828	0.6049	0.3591	0.4335	0.6855	0.5293	0.3674	0.4225	0.3827	1.7535	0.5471	0.5003	0.4629	0.3055
387	2.5521	10.7575	10.6494	15.3238	5.2226	13.6744	0.3756	0.3743	0.3712	0.3714	0.1717	0.3371	0.8375	0.2077	0.5269	0.3906	0.3823	0.4736	0.4017	0.2064	0.5168	0.4279	0.5625	0.405	0.5791
388	2.5757	11.1697	10.7653	15.9265	5.3142	14.5752	0.3986	0.3798	0.3824	0.2922	0.2892	2.3694	0.5167	0.3537	0.6192	0.36	0.3417	0.3757	0.8915	0.3386	0.7267	0.6538	0.4809	0.4542	0.3993
389	2.6001	11.2707	11.0467	16.097	5.7328	16.0951	0.3864	0.338	0.4299	0.2332	0.2325	0.4434	0.5543	0.2136	0.3968	0.408	0.3279	0.4533	0.3528	0.1893	0.7795	0.4708	0.4837	0.6307	0.3302
390	2.612	11.6482	11.2384		5.9539	16.2829	0.3871	0.2837	0.4282	0.3142	0.2652	0.4382	0.8498	0.2547	0.6011	0.3448	0.2547	0.3355	0.4146	0.2366	0.7302	0.4731	0.7293	0.4565	0.4517
391	2.6206	11.9214	11.5633		6.0674		0.4598	0.3605	0.3762	0.3596	0.2767	0.4938	0.5828	0.2641	0.381	0.6495	0.3611	0.5112	0.3847	0.2576	1.1889	0.4945	0.4393	0.3992	0.2391
392	2.6339	12.4775	11.786		6.154		0.4146	0.3362	0.369	0.1844	0.2754	0.4251	0.9747	0.1595	0.4265	0.4135	0.2583	0.3956	0.467	0.3299	0.726	0.6406	0.5309	0.5044	0.3383
393	2.6565	12.5447	12.065		6.2889		0.5107	0.3392	0.331	0.1884	0.2612	0.3932	0.5254	0.1785	0.5955	0.32	0.3352	0.4398	0.4097	0.2413	0.6772	0.5633	0.4877	0.4373	0.3181
394	2.667	13.4339	12.6318		6.5537		0.3867	0.414	0.3348	0.2649	0.1465	0.482	0.5786	0.2436	0.2958	1.5649	0.2354	0.392	0.6423	0.2855	0.8704	0.3277	0.5026	0.5249	0.243
395	2.6703	14.4061	12.6673		7.0958		0.3591	0.3972	0.5257	0.2776	0.2845	0.6103	0.3732	0.2493	0.4059	0.2618	0.2582	0.4306	0.3542	0.2439	0.7559	0.4543	0.4752	0.3872	0.3548
396	2.6846	14.9436	13.5772		7.3121		0.3835	0.384	0.4248	0.2351	0.2463	0.4637	0.4825	0.2594	0.3976	0.3886	0.2361	0.2658	0.3509	0.2197	0.7026	0.7314	0.9784	0.4117	0.3713
397	2.7527	15.2062	14.5486		7.5331		0.4809	0.7832	0.4011	0.2226	0.2984	0.5055	0.4462	0.3379	0.446	0.396	0.1889	0.3674	0.5678	0.2371	0.6334	0.4887	0.5118	0.8724	0.3337
398	2.9091		15.093		7.7417		0.4112	0.2154	0.3511	0.1915	0.2047	0.313	0.6611	0.2605	0.287	0.2421	0.36	0.3653	0.3857	0.3779	0.8423	0.4186	0.3946	0.3659	0.261
399	2.9363		15.3793		7.8759		0.2964	0.3097	0.354	0.2784	15.0476	0.4999	0.5871		0.3839	0.3001	0.3204	0.369	0.438	0.224	0.8485	0.4386	0.8773	0.4061	0.3755
400	2.9397				7.9565		0.4089	0.3219	0.2965	0.2291	11.2069	0.513	0.5227		0.4087	0.2763	0.358	0.3198	0.4093	0.1962	0.7792	0.4965	0.5144	0.3107	0.4099
401	2.9642				8.0988		0.3845	0.3683	0.2731	0.1562	14.5434	0.4025	0.5057		0.3821	0.2796	0.2416	0.324	0.7701	0.2317	0.7443	0.3385	0.4894	0.4382	0.1616
402	3.0397				8.1409		0.3601	0.2583	0.4063	0.2714	7.0582	0.3874	0.6963		0.2721	0.4275	0.5629	0.2514	0.5503	0.3176	0.7193	0.5344	0.7476	0.2688	0.3035
403	3.1129				8.1997		0.3784	0.2195	0.2405	0.2431	3.0939	0.4071	0.5483		0.4264	0.1602	0.2529	0.3684	0.443	0.2193	0.7246	0.3926	0.3909	0.4494	0.2824
404	3.2628				8.3623		0.4207	0.3962	0.3521	0.2572	11.7726	0.3794	0.6147		0.3784	0.3815	0.384	0.4161	0.4425	0.2565	0.8005	0.4208	0.524	0.2203	0.3585
405	3.2942				8.3856		0.2757	0.2333	0.2801	0.2376	4.3124	0.4776	0.672		0.3945	0.54	0.2267	0.4187	0.4322	0.2644	0.9032	0.3105	0.5391	0.347	0.1806
406	3.3449				8.9038		0.3965	0.2401	0.5844	0.2063	5.3532	0.4075	0.751		0.2553	0.3148	0.2703	0.4139	0.3642	0.2224	0.6621	0.3723	0.7227	0.7632	0.3043
407	3.3901				9.067		0.2664	0.2529	0.3054	0.2196	10.4839	0.3193	0.4802		0.4203	0.238	0.3126	0.2882	0.412	0.1759	0.7909	0.3651	0.31	0.5235	0.2376
408	3.4215				9.2667		0.2755	0.2987	0.3003	0.2087	7.2886	0.4986	0.6637		0.5001	0.4181	0.239	0.347	0.6572	0.3046	2.0969	0.4986	0.4941	0.3239	0.2288
409	3.4424				9.8186		0.2459	0.334	0.3536		4.6027	0.4408	0.5044		0.3233	0.3011	0.233	0.3	0.3654	0.1961	0.9969	0.438	0.5554	0.3914	0.2588
410	3.4767				9.8287		0.2567	0.2934	0.3717		4.0878	0.7613	0.5493		0.3555	0.1798	0.1883	0.3428	0.5218	0.2132	0.7063	0.2206	0.4971	0.3725	0.2357
411	3.5621				10.1713		0.3301	0.2712	0.2932		5.9135	10.8468	0.7427		0.2385	0.3593	0.3435	0.2516	0.4446	0.1954	0.8187	0.4451	0.4592	0.4932	0.2088
412	3.5784				10.3475		0.3161	0.376	0.2586		6.7965	0.4454	0.4854		0.481	0.24	0.1759	0.3752	0.3002	0.2142	0.7937	0.3763	0.4278	0.3115	0.2152
413	3.5914				10.8143		0.2476	0.2959	4.6168		5.9886	0.4128	4.4483		0.4624	0.278	0.305	0.3498	0.4157	0.3259	0.649	0.2683	0.971	0.8042	0.4106
414	3.6431				10.9779		0.3941	0.1646	0.3742		3.1429	0.4048	0.5244		0.3088	0.3771	0.2771	0.4003	0.25	0.3134	0.7362	0.4153	0.4288	0.4572	0.2771
415	3.657				11.0998		0.326	0.3879	0.2073		4.8551	0.4044	0.6426		0.2846	0.2712	0.3434	0.2609	0.2383	0.2862	0.6595	0.4866	0.4062	0.5357	0.2169
416	3.69				11.7056		0.3294	0.2898	0.3301		7.1553	0.5088	0.4849		0.3207	0.2112	0.2964	0.3511	0.3658	0.242	0.8578	0.4165	0.6347	0.3007	0.246
417	3.7348				11.8594		0.3853	0.2672	0.4034		4.6904	0.4557	1.3739		0.333	0.1792	0.2454	10.6597	0.2725	0.3102	0.7317	0.3658	0.4565	0.334	0.2472
418	3.749				13.1039		0.6075	0.2867	0.4429		12.0508	0.2527	0.6518		0.3498	0.2035	0.2018	0.3432	0.3428	0.2658	0.8649	0.3697	0.4615	0.3499
419	3.9259				13.8034		0.2309	0.2805	0.2167		11.9351	0.2829	0.4971		0.3821	0.1438	0.2268	0.3477	0.3476	0.2701	0.572	0.3675	0.4396	0.675
420	4.1606				14.5686		0.2749	0.3436	0.4728		5.0679	0.8634	0.4528		0.1899	0.2416	0.2477	0.3324	0.4909	0.2773	0.7318	0.39	0.521	0.2661
421	4.2469				14.8367		0.374	0.3267	0.3872		3.5922	0.351	0.3666		0.2964	0.1847	0.181	0.3426	0.2024	0.3689	0.6798	0.3279	0.5069	0.3699
422	4.2583				16.2994		0.3311	0.19	0.427		3.425	0.4	0.5145		0.25	0.1436	0.1722	0.3657	0.3364	0.2203	0.6277	0.4594	0.4288	0.2479
423	4.2694				16.437		0.2984	0.3166	0.2903		2.7647	0.423	0.4391		0.3008		0.3549	0.4558	0.3418	0.2637	0.7841	0.4016	0.4257	0.2181
424	4.4087						0.3411	0.1664	0.2586		10.5072	1.2065	2.1749		0.2708		0.1994	0.4207	0.3113	0.2323	0.7124	0.4726	0.4077	0.2825
425	4.4769						0.4167	0.251	5.1013		6.3332	0.2356	0.4743		0.2016		0.2552	0.2964	0.3934	0.2373	0.7203	0.4329	0.4391	0.2235
426	4.5724						0.3454	0.2735	0.157		8.6757	0.4105	0.5139		0.2241		0.2161	0.2628	0.3572	0.1569	0.9979	0.4511	0.454	0.3042
427	4.6177						0.3077	0.1664	0.2806		3.1955	0.4877	0.4886		0.2713		0.2497	0.3536	0.43	0.1431	0.6546	0.2897	0.413	0.2754
428	4.7037						0.3369	0.153	0.3192		2.8471	0.3772	0.5266		0.1763		0.1962	0.2838	0.2848	0.1736	0.6199	0.3542	0.4712	0.6075
429	5.0279						11.1114	0.2021	0.2072		7.9634	0.327	0.3965		0.3596		0.1966	0.2712	0.2474	0.2832	0.8804	0.479	0.4164	0.2154
430	5.1051						0.2029	0.1452	0.266		3.3905	0.3126	1.0779		0.3244		0.1855	0.4164	0.3906	0.1876	0.7062	0.3965	1.1704	0.2434
431	5.4193						0.2149	0.2387	0.2708		4.2279	0.3495	0.4084		0.3092		0.2286	0.3948	0.381	0.2419	0.7247	0.3787	0.4969	0.3757
432	5.441						0.3926	0.2539	0.2784		15.4387	0.1795	0.4806		0.2109		0.1903	0.3322	0.3125	0.5137	1.372	0.2466	0.4022	0.3292
433	5.4553						0.5336	0.1729	0.2633		3.9564	0.3564	0.4335		0.2153		0.2715	0.3401	0.3036	0.1623	0.774	0.2237	0.4039	0.3482
434	5.4662						0.1796	0.152	0.1898		3.2327	0.3308	0.4206		0.8007		0.1899	0.3488	0.3427	0.1642	0.8046	0.3528	0.6194	0.3038
435	5.6021						0.2528	0.2967	0.2183		2.5163	0.3825	0.439				0.3368	0.2972	0.2903	0.1456	0.6683	0.2348	0.4579	0.3402
436	5.9111						0.3859		0.2518		12.5927	0.2904	0.4152				0.2452	0.2662	0.3378	0.2797	0.8676	0.4286	0.4252	0.2205
437	5.9113						0.3115		0.138		10.9903	0.4012	0.4117				0.2012	0.2484	0.5002	0.1363	0.7589	0.3152	0.4219	0.3215
438	6.4217						0.2476		0.2481		2.4366	0.3483	0.4939				0.1331	0.3513	0.3533	0.1226	0.7129	0.2589	0.3927	0.3487
439	6.7542						0.3065		0.2464		5.0252	0.3701	0.3544				0.1687	0.4685	0.2958		0.6366	0.3594	0.4232	0.2737
440	6.9447						0.2841				3.1767	0.4261	0.4484				0.2109	0.2401	0.3263		0.6378	0.2203	0.658	0.234
441	7.2784						0.1767				1.9358	0.316	0.3168				0.1475	0.257	0.284		0.7101	0.2762	0.3894	0.3022
442	7.402						0.311				6.5423	0.2408	0.4342				0.3194	0.3272	0.3788		0.6011	0.5721	0.5603	0.2383
443	7.671						0.1596				2.7641	0.3697	1.1009				0.1651	0.2088	0.4613		0.6205	0.2939	0.4626	0.3649
444	7.7035						0.2063				5.5311	0.3137	0.4245				0.1503	0.2499	0.2078		0.5852	0.3666	0.2598	0.3361
445	7.9005						0.2661				4.0222	0.2877	0.3966				0.1949	0.3118	0.3093		0.6256	0.3486	0.395	0.216
446	7.9124						0.1965				4.0325	0.1934	0.5782				0.1948	0.4325	0.2523		1.0457	0.3175	0.5969	0.2894
447	8.1768						0.1743				2.7918	0.2947	0.3728				0.1278	0.2166	0.3489		0.6106	0.3035	0.3967	0.2832
448	8.4636						0.146				2.0837	0.229	0.4218					0.4395	0.4042		0.6418	0.2337	0.3504	0.364
449	9.1587						0.1832				2.508	0.3215	0.4657					0.2727	0.2893		0.5971	0.4993	0.2904	0.3049
450	10.6823						0.2282				3.251	0.2518	1.2011					0.3491	0.2917		0.5942	0.3442	0.4218	0.2672
451	10.7598						0.1818				2.3735	0.2475	0.3897					0.3798	0.2406		0.5454	0.2881	0.2851	0.2227
452	11.2415						0.2434				6.9477	0.2031	0.6005					0.2213	0.2124		0.6452	0.195	0.283	0.4059
453	11.2442						0.1406				4.4901	0.3995	0.3972					0.3336	0.2291		0.66	0.2773	0.6412	0.4079
454	11.7002						0.1444				3.3468	0.3929	0.4081					0.2401	0.17		0.6213	0.2339	0.4383	0.279
455	13.009						0.1993				1.7172	0.3748	0.3219					0.2059	0.1571		0.6642	0.3063	0.6157	0.1488
456	14.9745						0.1952				3.2922	0.2128	0.4332					0.2178	0.243		0.7122	0.1854	0.435	0.1806
457	15.5706						0.271				1.686	0.2311	0.3651					0.1997	0.2943		0.5308		0.6344	0.2202
458	15.81						0.1774				3.0708	0.244	0.297					0.1937	0.1504		0.6074		0.3694	0.1917
459							0.3051				3.1444	0.27	0.21					0.2174	0.176		0.9515		0.3884	0.4407
460							0.1449				2.6379	0.262	0.3475					0.349	0.2516		0.7737		0.4394	0.26
461							0.2719				1.5665	0.3083	0.4094					0.2144	0.1758		0.5689		0.3854	0.4704
462							0.2035				2.5827	0.2264	0.2558					0.293	0.1315		0.6575		0.3748	0.3545
463							0.2109				2.4726	0.2266	0.3692					0.3247			1.4904		0.3623	0.2132
464							0.171				2.9622	0.2432	0.4416					0.2732			0.4182		0.2172	0.2226
465							0.1644				2.7589	0.2124	8.8868					0.2112			0.4422		0.3911	0.2125
466							0.1633				5.0941	0.3176	0.4125					0.183			0.6539		0.3587	0.1639
467							0.212				2.4127	0.2398	0.6126					0.3377			0.6347		0.4172	0.3173
468							0.1795				2.2391	0.2055	0.592					0.5259			0.8567		0.3297	0.295
469							0.1702				3.1964	0.2208	0.4136					0.3222			0.6005		0.3894	0.2068
470							0.1983				2.648	0.2079	0.3363					0.1488			1.3027		0.429
471							0.2072				2.4193	0.1874	0.2596					0.2025			0.5019		0.3942
472							0.2041				2.016	0.2448	0.3574					0.4579			1.0856		0.5395
473											1.4617	0.2006	1.4406					0.2886			0.6015		0.3403
474											2.3259	0.2391	0.3339					0.2278			0.6552		0.3135
475											1.5044	0.1867	0.3542					0.258			0.5858		10.4717
476											2.0229	0.2307	0.2986					0.2955			0.6077		0.3499
477											3.4082		0.348					0.2899			0.754		0.2563
478											1.4905		0.2804					0.1769			0.6546		0.6051
479											1.3897		0.4566					0.2369			0.9387		0.3026
480											2.1393		0.3955					0.2215			0.6279		0.319
481											1.7995		0.3308					0.2142			0.6601		0.3764
482											1.5723		0.3862					0.2266			0.6876		7.3935
483											1.7051		0.3046					0.1788			0.5862		0.3276
484											1.4511		0.3169					0.1919			0.6885		0.2712
485											2.9242		0.2985					0.2602			0.4673		0.1917
486											4.2198		0.2526					0.2353			0.7483		0.2532
487											2.9646		0.3054					0.1925			0.6286		0.2883
488											1.9122		0.5279					0.2097			0.5643		0.3466
489											3.6729		0.2201					0.2455			0.5987		0.2637
490											5.7818		0.2388					0.1287			0.7256		0.2352
491											1.2965		0.2905					0.2896			0.5985		0.4086
492											2.0534		0.2023					0.141			0.6479		0.3526
493											1.411		0.3502					0.2398			0.5908		0.2204
494											1.9716		0.3357					0.1663			0.9292		0.2652
495											1.9259		0.3432								0.589		0.4188
496											1.6795		0.3308								0.7041		0.2963
497											1.3545		0.284								0.3959		0.2254
498											2.52		0.3286								1.0172		0.3313
499											2.2321		0.2764								0.6266		0.3105
500											1.5748		0.3463								0.4653		0.3424
501											1.3388		0.3481								0.8042		3.03
502											1.8322		0.2933								0.5272		0.3308
503											1.7799		0.1594								0.6001		0.325
504											1.6796		0.2835								0.6022		0.3092
505											1.5437		0.2738								0.5522		0.2198
506											1.7643		0.5405								0.6365		0.2052
507											1.9268		0.4388								0.5374		0.3837
508											1.5842		0.2999								0.5698		0.2439
509											1.225		0.2272								0.5755		0.2742
510											3.6416		0.2109								0.4418		0.2756
511											1.7431		0.2906								0.5179		0.2791
512											2.3959		0.3156								0.5627		0.2668
513											1.5005		0.2784								0.491		0.3145
514											2.2472		0.3773								0.505		0.2563
515											0.8712		0.2479								0.5815		0.3112
516											1.1407		0.2178								0.7659		0.158
517											2.2506		0.2389								0.7436
518											1.2509		0.3357								0.5839
519											1.8022		0.3003								0.5704
520											2.0673		0.2323								0.7164
521											1.746		0.319								0.5259
522											1.592		0.2317								0.6064
523											1.1162		0.2317								0.5815
524											1.295		0.197								0.5272
525											2.0741										0.5622
526											1.9964										0.6309
527											1.996										0.5673
528											1.4749										0.6074
529											2.6616										0.6845
530											2.1907										0.546
531											2.0642										0.9106
532											1.3548										0.6585
533											2.5956										0.5239
534											1.1612										0.5116
535											1.1945										0.5151
536											1.6136										0.5495
537											2.1687										0.463
538											1.1957										0.5193
539											1.3395										0.4702
540											1.8042										0.4651
541											1.1518										0.5612
542											1.4121										0.6736
543											1.2277										0.4594
544											1.1051										2.2834
545											1.0843										0.6325
546											1.5462										3.2894
547											1.2367										0.5621
548											1.1266										0.4816
549											3.2712										0.4541
550											1.1721										1.5224
551											1.1651										0.5177
552											0.9071										0.615
553											0.9488										0.4813
554											0.7663										0.6419
555											1.1455										0.4158
556											1.2049										0.5002
557											1.0395										0.511
558											0.9082										0.5591
559											1.217										0.5582
560											1.9613										0.4763
561											1.0172										0.5631
562											1.0183										0.5004
563											0.8383										0.5692
564											1.1081										0.8399
565											1.5254										0.4854
566											1.8553										0.4506
567											1.4948										0.5165
568											1.0264										0.4973
569											1.4359										0.5243
570											1.4347										0.4288
571											1.0054										0.4945
572											1.4142										0.4246
573											0.957										0.4698
574											1.2464										0.7688
575											2.7129										0.5851
576											1.1227										0.6193
577											3.544										0.7016
578											0.8684										0.5587
579											1.0472										0.4523
580											1.0278										0.6059
581											0.8748										0.5384
582											1.3068										0.3504
583											1.5698										0.4785
584											0.8658										0.4747
585											1.12										0.5189
586											1.1383										0.6244
587											1.1202										0.5008
588											1.4334										0.4586
589											0.9806										0.5503
590											1.0011										0.4404
591											1.0838										0.7926
592											1.0453										0.4605
593											0.8479										0.4227
594											0.5009										0.4961
595											0.7871										0.4777
596											0.9115										0.4701
597											0.8971										0.4391
598											1.1326										0.5614
599											0.879										0.3067
600											0.8108										0.4186
601											0.762										0.5855
602											1.5114										0.945
603											2.3335										0.3533
604											1.1833										0.4101
605											0.5479										0.4384
606											1.4136										0.4054
607											1.1775										0.3831
608											1.0911										0.4495
609											0.9235										0.4776
610											0.7342										0.3024
611											0.891										0.5353
612											0.8898										0.4338
613											1.9647										0.5221
614											0.9821										0.4598
615											3.4875										0.5028
616											0.948										0.4533
617											1.2719										4.1077
618											0.9749										0.4551
619											0.7539										0.4545
620											1.1151										0.4444
621											1.2113										0.5109
622											0.7009										0.412
623											0.743										0.4199
624											0.8426										0.4586
625											0.7801										0.5465
626											0.7149										0.4493
627											0.8562										0.4804
628											1.5871										0.3943
629											1.0993										0.3478
630											0.7512										0.4621
631											0.8099										0.2583
632											0.8203										0.3666
633											1.5652										0.3775
634											0.8178										0.4617
635											0.8541										0.4318
636											0.8117										1.1237
637											0.7149										0.3948
638											1.5872										0.4139
639											0.8469										0.5301
640											0.7317										0.3094
641											2.1588										0.4321
642											0.8172										0.4387
643											0.8385										1.5346
644											0.8756										0.4164
645											0.6937										0.3754
646											1.3182										0.4889
647											0.7209										0.3209
648											1.4029										0.3831
649											0.7679										0.5481
650											0.8044										0.3762
651											0.7104										0.407
652											0.6457										0.2473
653											1.1179										0.4559
654											0.8197										0.427
655											0.6881										0.5328
656											0.6954										0.3642
657											1.0931										0.3897
658											0.6183										0.3759
659											0.7916										0.2763
660											1.0523										0.3795
661											0.6673										0.3723
662											0.7106										0.3747
663											0.6319										0.3067
664											0.8668										0.3654
665											1.0958										0.263
666											0.7193										0.2876
667											0.9497										0.393
668											0.6591										0.3324
669											2.1946										0.3556
670											0.7708
671											0.7286
672											0.9674
673											0.4892
674											0.7249
675											4.0137
676											0.6107
677											0.6067
678											0.6428
679											0.6264
680											0.735
681											0.8071
682											0.7041
683											0.6604
684											0.7227
685											0.739
686											0.6824
687											0.5824
688											0.5987
689											0.6575
690											0.6409
691											0.6345
692											0.7777
693											0.5902
694											2.1265
695											0.5934
696											0.6097
697											2.0698
698											0.5791
699											0.7398
700											0.5999
701											0.5648
702											0.4601
703											0.8553
704											0.6922
705											0.5241
706											0.4726
707											0.6783
708											0.5026
709											1.0539
710											0.5503
711											0.6262
712											1.0704
713											11.0716
714											0.6889
715											0.5183
716											0.6529
717											0.5491
718											0.7798
719											0.5886
720											0.5128
721											1.2126
722											0.4986
723											1.4324
724											0.5507
725											0.5063
726											0.5408
727											0.4835
728											0.4459
729											0.505
730											0.4622
731											0.541
732											0.7755
733											0.4848
734											0.4936
735											0.6176
736											0.5239
737											0.4305
738											0.5082
739											0.5442
740											0.4516
741											0.4839
742											0.6151
743											0.491
744											0.3397
745											0.3076
746											0.4097
747											1.0816
748											0.462
749											0.3816
750											0.446
751											0.3961
752											5.9188
753											0.4524
754											0.4858
755											0.3575
756											0.3391
757											0.2488
758											0.3398
759											0.3685
760											0.3313
761											0.4265
762											0.3748
763											0.5972
764											0.2637
765											0.3533
766											0.3709
767											0.3446
768											0.3362
769											0.2852
770											0.4844
771											0.3384
772											0.4438
773											0.3002
774											0.298
775											0.3102
776											0.3033
777											0.2365
778											0.3852
779											0.2641
780											0.1989
781											0.2661
782											0.3205
783											0.3302
784											0.1723
785											0.1717
786											0.2892
787											0.2325
788											0.2652
789											0.2767
790											0.2754
791											0.2612
792											0.1465
793											0.2845
794											0.2463
795											0.2984
796											0.2047
797											0.2329
798											0.1737
OTC VS CK+
	L	B	S	P	A	C	AP	PB	AS	PC	PS	CB	AB	SB	CS	AC	CSB	PCB	ACS	PSB	APC	APB	ACB	APS	PCS	ASB
1	5.7934	5.8412	5.8117	5.0383	2.9927	8.7126	3.5992	4.991	4.8014	11.5955	6.1127	6.1313	4.8978	4.8796	6.1402	4.2873	3.7918	4.8796	8.0926	5.9345	4.8156	4.894	4.956	4.9753	5.0984	6.7304
2	3.6334	2.6484	10.7961	2.9072	3.7931	2.6153	7.0755	2.9654	5.6095	3.5914	10.8074	5.1425	5.2064	5.9084	7.866	5.8938	5.0444	5.9253	4.1358	3.7218	6.0993	5.9436	5.9589	6.0279	5.8511	2.9636
3	3.4394	3.611	3.6817	5.7289	5.9082	4.2411	11.6792	2.8975	3.4372	2.954	3.8657	6.0058	9.8413	10.7517	10.8854	2.954	7.8183	2.825	8.0181	7.64	5.5325	9.7349	5.9481	5.9894	2.9497	2.3119
4	8.05	2.6882	2.8808	3.8736	10.871	3.7348	10.7322	5.3024	3.5599	2.4465	2.6366	7.8005	5.9847	5.6269	3.7308	3.7443	2.9124	2.4865	12.792	6.3057	12.4136	3.4759	9.7211	5.7647	2.5764	1.9317
5	7.766	7.5025	4.8147	2.0578	4.5829	3.0496	2.9136	3.4385	4.101	3.4336	3.3564	2.9622	5.6392	7.6202	2.9326	10.8472	6.402	4.063	2.6456	2.7526	9.7809	5.6291	5.6831	9.7463	9.673	1.7073
6	2.6648	3.6133	2.5006	3.6416	5.0056	4.0993	3.7733	7.9682	5.7758	2.013	3.3771	4.1908	11.0448	2.8353	8.1232	9.0003	3.5309	3.1681	2.829	4.0158	2.7935	2.8267	2.8644	2.866	11.7644	1.8445
7	1.8394	2.6221	3.2017	5.8854	4.3413	2.8741	3.9706	3.3509	2.7973	2.8697	7.905	2.7526	11.6356	3.5411	2.6759	11.8787	4.0685	3.301	2.5109	3.1435	3.3704	5.1548	3.5992	3.5955	3.6117	1.9905
8	2.0047	2.1512	3.768	7.991	5.4413	4.7746	4.1585	7.4118	10.6656	3.1195	3.373	4.038	2.8429	4.7593	9.7994	5.7932	9.6699	7.8397	5.3878	3.3034	4.1635	11.5753	4.0975	4.1283	2.6093	2.0905
9	3.6897	10.6873	2.1508	11.5733	2.3045	3.5438	8.5805	2.8237	3.0059	2.7545	7.5254	9.7033	4.186	7.8398	4.8607	3.4886	9.5214	6.1992	2.0992	2.1653	11.4301	4.0931	4.0856	4.1072	4.8222	1.4842
10	3.5208	3.1176	2.6882	1.9947	11.8596	1.9778	2.8811	7.5983	6.3499	3.8813	3.4848	3.6295	3.5209	2.5678	2.5819	3.5424	8.0267	3.1602	2.1743	5.594	4.8562	8.1041	7.955	4.8242	8.1252	2.0194
11	7.8997	2.7241	8.0243	2.4412	3.864	2.3474	4.4405	3.2298	9.5518	4.1521	3.4264	4.911	4.1305	2.8236	8.0614	6.68	3.5132	9.5776	2.3197	8.0952	3.4288	2.8836	4.7967	11.6458	9.7317	6.4974
12	13.1624	3.4241	3.4175	3.6188	2.383	2.6559	1.998	3.5414	5.9773	4.65	3.1533	8.1326	6.9344	2.3541	2.6802	2.2224	7.2902	3.4342	2.2866	2.0599	9.7631	4.7972	2.5441	4.8	4.8888	1.3326
13	9.8194	2.6831	2.5271	2.4121	8.7237	4.3202	2.7412	3.3999	11.4425	3.8815	2.5127	3.1768	7.6206	3.1379	3.2123	3.8021	2.0259	1.9732	5.6087	3.514	4.6324	4.0617	9.6588	3.4141	8.0969	1.5638
14	5.7332	2.0571	3.4627	4.1871	2.1357	3.7909	2.4633	11.5421	4.7412	3.7951	2.1154	2.6341	12.8789	2.8817	9.5518	8.645	2.0406	6.7612	2.1285	3.884	3.3244	3.4464	11.5612	3.699	14.8067	1.8571
15	1.8195	2.4689	2.0228	3.5726	2.0541	3.2322	3.7372	2.0421	7.5116	3.6845	3.4716	3.4556	7.8068	7.7881	3.506	2.9334	4.7759	2.8907	5.2379	3.3731	3.4243	6.8754	3.3685	6.9707	3.0014	1.6302
16	2.2044	2.8164	2.0795	2.1932	2.9974	6.2398	4.8087	2.553	2.4323	6.0676	3.0147	3.4614	9.2546	9.3758	2.0375	3.8291	2.2976	3.3883	2.6512	2.5584	5.2917	3.7678	3.1627	3.5075	4.0428	1.8419
17	2.2317	8.0858	2.5626	2.2203	8.1443	2.4348	7.1622	3.6844	6.7371	7.9484	1.9838	2.0401	2.8944	2.5948	3.6637	2.5749	7.8779	3.2097	3.5196	12.6006	7.6893	3.3457	7.8989	8.0439	3.2073	3.1043
18	3.0977	3.3665	2.2197	6.0954	2.566	3.6026	2.0954	3.5044	12.6966	2.5593	11.4158	2.3432	6.2606	1.9908	2.5157	3.3235	3.4062	2.1076	2.1642	2.4197	7.6026	3.3308	6.9435	7.5314	8.0002	4.5705
19	2.6363	2.444	12.6821	3.203	2.3297	2.5393	3.511	6.0778	2.8164	4.4989	12.6911	2.8305	7.8235	3.4006	2.5792	4.5623	3.4117	3.923	1.7514	2.9485	3.5284	3.4739	3.1668	7.9268	3.6797	1.9465
20	3.2496	12.5843	3.9262	1.9602	3.4471	13.6258	8.2652	2.8362	3.9403	13.4012	2.6431	2.4705	2.8491	2.0713	12.7884	7.2687	3.5525	3.4903	2.4874	2.2535	7.7216	3.1583	3.5986	3.3589	3.5	1.9389
21	2.3721	2.8362	3.1347	3.6372	2.6187	2.0633	2.4397	6.8481	2.8382	7.6967	5.2842	12.7231	3.2158	2.4648	2.1162	2.758	3.8625	4.4828	5.2535	4.7494	3.2037	9.1357	3.4249	9.1881	2.5335	1.6123
22	2.3825	3.8801	2.1873	3.366	2.2808	11.0283	2.3803	5.4455	1.8978	1.6296	10.2962	7.245	3.1705	2.8687	5.3275	4.3831	3.9397	5.1613	2.1509	4.1398	3.4028	7.8066	12.7068	7.0023	3.0483	1.9763
23	2.051	3.1802	2.3478	7.9534	13.9564	2.5406	2.3981	12.7578	3.101	2.2716	5.3317	1.8484	3.6583	12.6268	10.3763	7.0447	3.5285	12.5518	4.9315	3.491	3.6912	2.0513	3.0848	3.6544	2.0279	1.688
24	5.5521	3.5844	2.8035	3.0383	4.9209	2.2186	5.0284	5.3157	3.3857	3.0525	2.0936	1.948	3.325	2.3004	3.1341	2.0198	5.2035	2.7175	5.987	2.2381	8.0506	7.4514	7.4143	2.5036	7.5205	11.978
25	3.8616	2.2178	5.298	3.6513	2.4062	2.3571	6.3144	2.8278	4.1958	2.1196	3.1202	5.3865	3.4691	3.6107	2.0826	4.8717	2.5452	2.6508	3.2549	6.919	3.056	7.7343	2.4626	1.9934	12.7754	1.9976
26	2.2771	9.2138	3.1676	1.7598	3.6109	2.8736	1.8555	2.994	7.6273	3.2024	7.1493	3.2237	2.5125	2.3461	2.3896	13.8704	2.8757	4.0718	2.1948	7.8863	12.8169	1.9793	3.5761	3.0197	3.2233	1.1788
27	2.6842	5.2192	10.2231	13.414	3.8032	5.4196	13.7214	7.2853	9.0051	2.0232	5.2021	2.3105	1.9777	3.3518	3.6624	3.9319	2.0104	2.0775	1.7565	1.9467	2.5058	2.0661	1.9658	1.9142	2.5095	2.0036
28	2.0834	1.937	2.5698	2.2145	3.9616	2.4757	2.2898	3.3281	1.9443	2.5068	7.6391	2.4051	2.3823	5.85	3.6935	4.1145	2.2032	2.7969	2.348	2.8972	4.0276	2.9971	2.449	3.5438	6.187	2.1049
29	1.5554	3.7432	5.1797	2.0604	2.3462	1.7316	8.9153	5.6483	2.3256	3.9005	2.489	2.0396	4.8087	2.7252	5.3856	3.2096	12.5771	5.0498	4.0681	3.0788	1.9475	3.5887	1.8468	2.8369	3.617	2.3155
30	2.0575	2.8257	2.0285	4.1205	5.1591	1.9142	4.3108	4.2142	2.7133	2.2649	2.353	7.9483	2.8449	10.1553	1.9699	2.7107	2.7214	1.6879	2.8687	2.9506	6.2191	12.6907	1.9122	2.367	1.6424	1.6299
31	7.5145	1.7519	2.0074	3.9696	2.8868	6.7582	3.0934	3.6386	3.0607	2.3092	1.7131	2.7627	2.4341	5.2327	3.8736	4.0785	3.4044	2.2075	1.2304	5.2262	3.0397	2.4479	3.3396	1.9485	3.2562	1.233
32	1.9673	2.6865	2.0753	2.2481	2.8221	4.9379	6.167	9.3806	2.2867	1.5565	2.554	5.2259	2.7203	3.4458	2.0428	2.6469	2.3802	3.4579	6.0493	3.4525	7.0011	5.9617	2.3283	2.4394	7.247	1.4264
33	1.7692	2.0577	2.739	2.2572	2.6032	3.5704	3.2236	2.1488	2.1595	3.352	2.7151	3.6037	2.0438	5.1192	4.1848	5.0683	2.2714	1.9698	3.5361	2.7234	1.8566	2.4267	2.2567	3.2363	2.4272	1.7479
34	2.5601	2.1989	1.8898	1.792	3.1746	4.8338	2.5581	5.28	2.3472	9.9727	5.9963	2.0346	5.9676	3.7664	2.0445	2.3093	2.6962	1.9841	2.579	2.0308	1.8622	14.5853	2.0532	2.3269	1.9633	1.1482
35	4.3642	5.0171	5.9882	5.8495	2.286	2.5409	2.0463	3.8497	2.5813	4.6159	3.9642	5.3113	4.2293	4.0877	2.2846	2.4367	1.887	1.7793	1.4431	2.9882	2.3675	2.3511	1.8345	7.2212	3.6414	1.5794
36	1.6241	2.4777	6.7985	2.3606	1.8734	3.3437	2.561	2.589	1.9228	2.027	2.1014	1.9891	2.3112	1.9189	3.3358	2.4835	1.4413	2.2131	2.3666	3.3271	5.6764	1.8712	2.758	3.4413	10.0937	1.9409
37	2.8537	2.4022	2.9652	2.6999	1.9307	2.0767	2.8555	1.9341	3.1239	1.9093	1.9613	3.9028	2.3219	1.8168	2.3741	6.2327	2.5959	1.8767	2.3014	7.2204	3.3597	2.2057	2.6337	12.6831	2.0668	1.7309
38	4.648	3.7393	1.8877	2.9704	2.662	3.2896	5.2012	6.0621	1.8147	2.0274	9.2573	1.5979	3.3918	1.8833	7.1559	4.3647	1.7317	2.872	2.6001	5.0713	3.1129	5.2463	2.0253	5.0834	3.0843	1.6167
39	2.053	3.326	2.1475	2.6971	4.3085	1.7231	2.0048	3.9157	2.5982	1.8889	6.6458	2.0445	2.9564	1.9706	3.1668	6.315	2.0429	1.5688	3.327	1.7928	2.3131	1.8076	1.5684	2.5229	3.6592	1.3498
40	2.2761	2.144	3.2626	2.2969	2.3457	2.3434	6.4735	2.7247	3.8283	1.4369	2.229	4.1214	2.7938	2.4966	2.5667	3.2404	1.9326	1.7872	2.1179	3.2294	2.7984	6.0659	2.7526	3.088	5.2464	2
41	2.6551	1.9907	1.6352	2.02	6.0985	1.2719	2.552	2.3392	5.0597	2.5268	5.5117	2.398	3.3312	2.2974	2.579	2.3227	2.7503	2.7508	2.0858	7.6653	3.9768	1.7116	2.6383	2.8096	3.9536	1.3779
42	2.1535	2.9023	1.6936	1.8103	2.8613	2.1547	1.9428	2.29	1.8964	2.6476	2.2584	2.529	2.3378	1.9669	2.0849	1.7708	1.4359	1.6486	4.8565	2.0452	9.0904	2.2635	5.1486	2.4923	2.3159	1.338
43	2.2647	3.207	1.4937	1.6723	1.8735	1.5909	2.9275	2.2406	1.9366	1.5448	2.976	1.9257	5.1764	3.0444	3.4703	2.6	1.5358	2.3425	2.184	2.148	3.6287	2.7272	2.0219	2.2231	5.9054	1.4795
44	1.3888	2.7426	1.9776	1.5794	7.0077	4.1092	4.0934	1.7488	2.2684	1.4649	2.4916	1.9987	2.2261	1.9075	3.8993	2.3315	5.9444	2.5835	2.3857	3.7484	2.3323	3.5611	3.4326	6.0913	5.36	1.5086
45	5.7493	1.9055	1.9	3.1476	4.4303	1.1925	1.7214	2.1746	2.807	2.0758	8.9142	1.2972	1.8831	1.6355	2.4804	3.4368	1.3516	1.6703	2.3682	2.598	2.0303	3.3042	3.1161	2.2492	1.6809	1.2785
46	2.5736	2.8505	2.7786	1.6147	2.3381	1.4575	5.8401	1.9133	1.8719	1.7881	4.0558	2.0581	6.1072	2.4958	2.4224	2.6709	2.1254	1.7858	2.2672	2.1859	2.2785	2.3046	6.6755	2.3322	1.996	1.6675
47	2.1829	3.9076	2.1734	1.4368	1.5461	2.8792	2.6621	1.7529	1.9578	2.7566	2.2118	1.6564	2.0256	6.6747	2.0802	2.5894	1.9821	1.3729	2.0854	1.8353	2.2394	2.206	2.2387	2.0374	2.0189	1.7388
48	1.8486	2.3216	1.9044	2.8723	4.3706	7.9248	2.0105	2.9723	2.5065	2.8798	1.8729	1.5287	2.298	2.186	2.0361	2.0071	1.6904	5.2576	7.6562	2.0716	2.037	3.066	1.6813	7.0049	5.2895	1.8204
49	1.7714	6.8664	1.5372	2.7965	2.6393	1.8861	2.1745	6.8289	2.1638	2.2894	3.8429	2.1759	1.4896	1.299	2.5847	2.6302	12.3375	1.8141	1.6467	2.0233	2.6275	2.2195	10.1361	3.5925	2.0727	1.8083
50	1.5434	2.0157	1.6806	1.7675	2.5951	2.8121	3.2421	2.224	7.6492	1.4036	3.7232	2.9255	2.7614	1.6792	1.9304	2.2088	1.8088	1.6843	1.4249	2.4077	2.0447	6.9351	5.9364	2.2816	2.2132	1.5035
51	1.5935	2.0508	2.2645	2.6176	2.4177	2.1651	2.3279	2.5471	2.0219	2.5931	2.0234	1.9965	2.0972	2.4718	1.7997	2.4935	2.7383	2.676	3.0234	1.3283	5.2015	1.9963	2.6504	2.6696	2.6007	2.011
52	1.9744	1.5599	1.9307	2.2147	2.4547	1.4213	2.0333	7.5254	3.0467	3.8722	2.6938	3.4831	5.2847	2.8487	2.1695	2.8635	1.81	1.7148	1.7835	4.7727	5	2.5535	7.7176	2.3397	2.8682	1.5289
53	1.3298	4.7276	2.0107	2.4914	7.1871	1.4308	2.0803	4.3498	2.4664	2.3371	1.9354	3.3269	1.962	3.2832	1.9812	2.1315	1.6916	1.2807	1.9768	1.7079	2.6467	2.0062	8.8523	1.6868	2.0704	1.2957
54	1.5659	1.7218	1.7826	1.2561	2.6033	1.646	2.1829	2.2113	3.3555	2.1772	1.8797	1.3328	5.5298	1.8978	5.4732	2.0791	2.5079	2.1897	2.136	1.937	2.2514	2.7455	2.7732	2.2187	2.811	1.436
55	1.7089	5.2323	9.0797	1.8277	5.38	2.3455	1.9568	2.1049	5.0967	4.9615	1.9294	1.8031	3.5493	1.9415	3.3897	2.9633	2.4356	4.5146	2.5511	2.439	4.1168	2.587	2.136	2.0111	2.2237	1.8635
56	1.8964	14.2158	3.9031	1.6184	2.3051	3.8814	2.7929	2.3257	3.3117	2.5395	2.4549	9.1374	7.8016	2.0747	8.7327	4.1072	1.5257	2.8836	2.5317	4.4169	2.5248	2.1767	2.0042	2.0139	1.6107	1.0632
57	2.5534	1.3819	1.6226	1.6756	8.938	7.8564	1.8953	2.1627	1.3752	1.9794	2.0942	3.6411	2.2786	2.0897	5.9444	1.826	1.4918	2.4631	1.7024	2.4855	2.4298	2.0025	2.7733	1.9075	2.4439	1.4044
58	2.6125	1.6236	1.7535	2.0225	3.1036	1.7978	7.8704	14.4295	2.3864	3.3568	1.7463	1.9395	2.2526	1.6222	1.826	2.1959	1.663	1.436	1.5341	1.8416	2.65	3.8387	2.163	1.7317	2.0273	1.1783
59	2.5267	2.0244	1.2837	2.2966	6.1392	2.5464	2.8913	4.8797	4.8038	1.4189	4.8529	1.1864	2.5547	1.9045	13.2193	1.8768	2.6854	1.613	2.3773	2.6362	2.2248	2.5181	5.4151	10.1844	2.1198	1.2264
60	1.9698	1.8165	2.3398	9.9662	2.3005	2.3684	2.7983	2.5598	1.6748	2.7349	1.7342	1.8565	2.0244	4.7137	2.5946	2.7533	1.2906	1.7839	1.6741	1.8079	2.5146	4.9366	2.682	3.5532	6.7822	1.5182
61	1.6467	1.8005	1.2548	1.7243	10.3067	1.7657	3.8275	2.1067	4.914	10.4651	2.5809	2.2946	2.5323	1.51	6.6675	1.9335	2.3573	1.6026	2.5393	2.279	3.2623	3.1906	3.9793	2.2344	3.2571	1.3983
62	1.6146	1.9545	1.0867	2.5433	4.9014	1.3151	1.804	1.9093	6.5757	1.4096	4.8273	1.6525	1.5872	3.6263	2.1602	2.3713	3.0848	1.7	5.3183	1.6918	1.9719	1.4024	9.8492	2.5637	2.5042	1.0012
63	2.106	2.4865	1.9802	1.6429	6.2272	1.6819	6.9485	1.3426	2.6024	1.7485	2.4663	1.3635	2.0038	2.6428	2.141	1.3904	1.2435	2.3272	2.5016	4.7073	5.2431	5.1063	2.0501	2.2132	2.2129	1.0832
64	2.1451	5.1322	3.476	1.6065	2.2018	0.9839	2.7163	2.4408	2.3351	2.4895	1.9856	2.4748	5.1382	1.6589	1.702	2.5343	2.0672	2.0771	2.1914	2.3674	2.031	4.0601	2.3541	5.1194	2.6046	1.3937
65	9.9536	1.7827	0.9893	2.2173	2.2986	2.3551	2.6357	2.0485	1.9425	1.5575	1.2545	2.5545	4.9553	2.4419	1.3909	1.4782	0.9141	1.9557	3.0655	2.635	2.243	2.4915	1.9468	7.7604	2.029	1.0569
66	1.5145	1.4844	1.8052	1.7022	6.4633	2.6042	2.0959	1.6284	1.3322	2.2325	3.6785	1.83	2.2185	1.2882	2.008	1.9386	1.986	0.919	2.0024	1.5806	2.0925	2.1263	1.9532	2.7247	3.3473	2.8748
67	1.2503	2.3213	6.7433	1.2517	15.615	2.0623	1.6617	3.6004	5.2943	1.2732	1.859	1.2802	1.7927	1.7767	1.1762	2.1837	2.2706	1.1427	2.0963	2.6098	4.9344	3.221	2.4355	3.9695	2.0371	1.6661
68	1.1271	1.2523	2.3557	2.4707	2.4946	1.5042	1.7453	1.3244	2.0739	1.9689	1.5992	2.2695	3.4106	2.3439	2.7202	2.2356	1.5009	1.2226	1.4136	1.4568	6.0158	1.6413	1.7781	2.4826	2.1728	1.9148
69	1.1496	3.178	1.7411	8.3095	2.3395	1.7174	1.9751	1.7714	2.0925	1.456	1.8515	1.8587	2.0815	1.3506	1.3204	1.819	1.6947	2.3306	2.4659	1.1399	2.1779	4.8889	1.7849	3.3608	2.5925	1.1025
70	2.5498	1.24	2.2892	2.5739	1.7576	1.7683	2.1279	2.5382	1.5489	2.0386	2.1023	2.3517	4.9069	2.2266	1.8751	2.7868	1.0768	1.9602	1.9141	1.6559	3.3677	2.1788	1.5184	2.3836	1.4502	1.4408
71	2.7682	1.5027	1.4382	1.0224	2.4377	1.1997	1.7555	2.5681	1.8679	1.3472	1.2789	1.4432	1.712	1.5181	1.6157	3.0644	1.6932	1.5258	1.6751	1.2606	2.3381	2.1838	5.0833	2.4096	1.3169	1.2126
72	3.374	1.3366	2.1588	7.7461	1.6748	1.2679	3.6071	1.6894	1.2032	1.597	1.4669	1.6265	1.6539	2.1293	1.9113	3.6694	4.5717	4.5767	1.5884	1.0653	1.2242	1.6768	1.2011	3.1682	1.7273	1.3156
73	0.9763	1.8152	1.7427	1.7115	2.5004	2.3361	2.2787	2.4306	2.5501	1.1313	2.5602	1.4487	13.2458	2.8378	1.4465	2.6328	2.317	1.0257	1.6224	2.6096	2.023	5.1338	1.6876	2.4412	1.4516	1.2236
74	1.8147	1.4622	1.9139	2.2018	1.8861	1.2803	2.1314	1.7478	13.0018	2.3658	2.4886	1.5453	7.6696	1.4429	1.6624	1.6923	2.0422	1.3694	2.5666	1.7561	2.6148	2.4613	1.7891	5.1562	1.6953	1.2047
75	3.6145	1.9611	0.9649	5.3405	1.0722	2.8134	1.4202	1.1879	1.7156	1.2409	2.0209	1.3631	1.8455	2.9572	2.5079	2.7375	1.0109	1.4828	1.4354	1.7616	2.1395	1.3408	4.7779	2.2088	3.1634	1.215
76	1.3746	3.1996	3.0796	1.3116	1.4244	2.0101	2.9483	1.1242	2.9311	5.306	1.4631	1.7419	2.2038	1.4426	1.6032	2.0995	1.2251	1.9279	2.044	1.4365	1.9928	1.9752	3.0942	10.7058	1.374	1.4311
77	1.2644	1.2807	1.3101	1.2073	3.0478	3.4184	7.6217	1.4721	1.8684	2.0464	1.573	1.2796	3.0867	3.5945	1.5461	6.374	1.9318	1.0595	1.8364	2.3548	7.495	2.1329	2.3888	1.0748	1.5569	1.0763
78	0.9407	1.561	1.5233	2.1806	1.9281	2.2298	4.7027	1.5709	1.3919	1.3324	1.2832	3.0848	3.0953	1.0325	1.7635	1.6607	4.6338	1.7081	1.7667	1.1991	2.3634	3.059	1.5546	2.1381	1.7865	1.7618
79	1.0042	1.3468	11.5385	1.9217	1.7864	1.6774	2.0686	1.6519	1.6349	2.6791	2.4492	3.2406	2.0583	1.4645	2.0682	5.7592	1.5488	0.9863	1.5531	1.3653	5.4085	2.5556	7.671	2.0447	3.2967	1.1789
80	3.0241	1.0544	1.0355	1.9299	6.4336	9.8813	2.2214	1.2681	3.6218	1.5544	1.6164	1.4332	5.4242	1.6845	2.5645	1.6687	1.3778	1.5063	2.3483	2.3814	1.3709	1.9613	13.0783	1.1577	1.7666	1.0712
81	4.9356	2.1305	1.452	2.7812	2.0567	6.0451	1.1217	1.4719	1.7429	1.9308	1.3919	1.2277	1.4784	1.8068	1.7769	1.4599	2.5019	1.7853	1.4026	1.463	2.0989	1.8948	1.6956	1.9672	3.9251	0.888
82	1.3222	1.6429	1.4044	2.4502	1.9462	3.7245	1.6131	1.8224	1.6536	2.1435	7.5225	1.9928	2.4514	1.7814	2.1937	1.4198	4.5734	1.1136	1.1118	1.9347	1.6251	2.0698	1.8932	2.427	1.7043	1.7853
83	1.2259	1.3408	3.267	1.2004	1.8522	1.0644	2.2383	1.5938	1.74	1.5194	1.6311	1.3809	6.646	1.4347	7.5835	6.8928	1.2199	1.1499	1.7671	1.3666	1.6213	2.3115	2.0195	1.6979	6.9319	0.991
84	0.9938	1.4139	2.5355	1.0315	1.9071	1.2603	1.4583	2.0271	1.6886	1.4364	2.7438	1.4311	1.5936	1.2716	1.3844	2.9567	1.4156	1.8557	1.5731	1.784	2.9681	1.6858	4.9846	1.9163	1.4706	1.4535
85	1.1365	1.0862	2.1276	1.7017	3.2176	1.489	1.7359	1.2267	1.27	1.9037	2.1228	1.3214	1.8519	1.9635	2.954	1.4005	1.1855	2.0274	1.8201	2.8561	1.486	1.633	1.3925	5.164	2.5333	1.9202
86	1.1744	2.9313	1.476	3.1081	2.5385	3.0151	2.2799	2.0941	2.4505	3.1671	2.437	5.2427	2.378	2.0167	1.4479	1.1131	1.2489	1.9909	1.4117	1.2246	1.732	1.5004	1.7393	1.6718	2.4791	0.9801
87	1.0664	1.0482	1.0415	2.9338	1.4634	1.4207	2.1163	1.489	1.4972	1.9184	2.6104	2.0613	1.896	1.9699	1.209	14.1953	1.7368	1.396	1.5389	1.2376	2.3152	1.8628	2.5162	1.9561	1.6139	1.578
88	1.507	10.8337	1.8956	2.144	3.5581	1.2076	1.4942	3.1946	3.7549	1.2409	1.0732	1.7162	1.7568	12.8841	1.2628	1.715	1.0113	1.148	1.8708	1.5199	1.3988	1.6748	1.3938	1.734	1.631	1.91
89	1.3778	2.0956	5.0605	1.2205	1.3879	1.1906	1.7199	2.1349	1.3447	2.488	1.2582	1.2313	1.6719	1.8807	2.2383	2.4052	1.0632	1.5582	2.0334	1.3779	1.9838	1.6991	2.0485	1.7302	0.9763	1.0356
90	0.9294	0.9119	1.9581	2.6311	2.6462	1.7141	1.4666	2.0865	1.9754	1.592	3.1795	1.9829	1.7697	0.9777	1.4851	2.577	0.9022	1.9782	1.4847	1.6642	2.3929	1.4448	5.8072	6.746	1.542	0.7384
91	1.373	1.7196	1.1355	1.5001	3.1364	1.4211	1.252	1.36	2.8882	1.3116	11.0373	1.8292	1.0958	2.8186	1.2272	1.3687	2.2926	0.7868	1.2385	1.6213	3.4988	3.185	1.9049	1.9686	6.6934	1.0081
92	3.0904	3.0596	9.7961	0.8858	1.3343	1.1259	1.2341	1.562	1.689	1.7323	1.7512	2.4171	1.96	5.1449	1.6498	1.8927	1.5199	10.2639	1.6786	0.9473	1.764	1.4936	1.7994	1.4026	1.4921	1.7952
93	1.0456	1.4884	1.107	1.3703	0.9703	1.111	1.312	3.805	2.2916	7.2382	1.1756	2.6533	5.9381	1.448	1.2338	1.8331	1.1892	4.7529	1.0896	1.1657	2.4847	1.3516	1.0836	1.8137	1.2321	1.5138
94	1.3181	1.5995	1.5026	1.0642	1.6566	1.6636	1.4687	1.6155	1.1574	2.8824	1.5875	1.9052	1.8201	1.8396	1.1021	2.4571	0.9652	1.1553	2.5	1.7021	2.0161	1.6081	1.2595	2.2919	1.0617	0.9042
95	1.9562	1.8912	2.8209	3.2067	1.5816	1.5869	1.2465	1.9597	2.0886	0.9998	1.6588	1.6612	2.102	2.1478	2.9901	1.4405	1.0644	1.9002	1.5338	1.8422	1.2639	5.2271	2.9185	4.8517	7.7085	1.9508
96	0.937	2.4643	1.3082	1.0872	3.7159	3.4791	2.0094	4.9363	1.428	1.3678	1.4517	1.8627	1.3179	1.3091	11.0352	1.5608	1.326	1.5189	1.1404	0.9061	1.0662	2.4275	1.5395	1.3922	1.5782	0.7315
97	1.1304	5.9097	1.2618	1.4353	1.1922	1.9839	1.5777	1.021	0.9234	1.3088	1.7682	1.1092	1.0488	1.4756	2.3679	1.4428	1.5204	0.975	1.2476	1.8576	6.7529	0.9892	2.2375	1.9176	2.0513	2.3357
98	3.2539	1.5113	1.0211	2.3291	1.785	6.4583	1.5133	1.7346	1.2345	0.8792	1.6091	0.957	1.647	1.5382	2.0064	1.8158	1.8712	2.9652	1.1652	2.53	1.5237	1.6091	1.2597	1.8628	1.7211	1.1482
99	0.8325	1.6651	5.9272	1.38	1.2432	2.2437	2.1339	1.53	5.0903	3.5669	1.391	1.0198	1.9504	1.0473	1.7508	1.6332	1.3852	0.8884	1.4268	1.4078	1.6239	3.2798	1.0425	1.2101	1.2491	1.0864
100	1.2081	1.2466	4.9992	1.7893	2.9635	2.106	0.9738	1.2548	1.3146	1.0077	1.8705	1.9308	1.8816	1.0632	0.9016	3.4742	1.042	1.1788	1.5929	5.5666	1.6812	1.8072	1.5478	1.362	1.2091	1.6592
101	1.1088	2.2302	1.1404	1.3525	3.9119	2.0193	1.3661	1.2884	1.8677	1.2819	2.8868	1.2346	1.6265	2.2152	1.3066	1.2338	1.6022	1.5089	1.3003	1.6422	1.4653	2.283	2.2491	1.7143	5.2645	0.6849
102	1.644	9.8736	1.0506	1.3743	1.4012	0.9144	1.2683	1.6846	1.5726	3.4776	1.7158	1.404	2.4403	1.7048	1.8463	2.219	0.954	1.2044	1.6823	1.6896	1.8624	0.958	1.4816	13.0481	1.4107	1.3403
103	1.2636	1.0462	1.5675	1.1647	1.2601	0.9599	1.6928	6.573	2.1333	3.7817	0.9877	1.1727	2.2698	1.6956	3.6024	1.6383	0.7233	2.0597	1.4726	1.723	1.6841	1.2298	1.7724	1.4481	1.8179	0.9496
104	0.9834	1.2964	1.2482	1.5643	0.9	2.5642	2.8848	1.6591	2.1599	1.3641	1.1461	1.2209	1.7033	1.1149	1.1601	6.2568	0.9941	0.9024	1.047	0.831	1.772	2.282	5.1993	1.7098	1.7729	1.0076
105	2.3996	1.6438	1.4544	2.623	1.3818	2.1093	1.7674	1.1275	2.1778	1.1597	2.5327	0.9857	1.5078	1.3533	1.0033	2.0493	1.1722	1.6896	2.3478	1.0707	1.2468	2.4107	2.1653	1.0101	1.5153	1.1207
106	1.4607	1.4166	1.2068	1.6938	1.6708	1.1883	1.5598	1.9266	1.9913	1.5941	1.5613	1.3494	1.4589	1.8848	4.6355	15.3181	1.1169	2.671	1.5098	2.1218	2.1505	1.5253	1.5814	1.5883	2.1054	0.8245
107	1.8838	0.9158	0.8711	2.1257	2.6668	1.1551	1.5562	0.8979	1.5471	1.0247	1.2677	2.8234	3.0933	1.638	1.9452	1.2703	1.0237	1.0089	1.8471	0.8297	2.5107	1.8938	2.4722	7.5914	1.1243	0.8725
108	1.1889	1.1736	1.2323	1.1362	2.6047	0.8978	1.6783	1.8392	1.5251	1.3282	1.8935	4.4702	1.9318	5.6324	3.3024	1.4577	1.9585	1.0812	1.3463	0.9343	1.3196	1.6589	5.6945	1.2249	1.4329	1.0127
109	1.0332	0.7808	0.8448	1.257	1.3269	0.6038	1.0294	1.0486	2.8905	1.6192	2.6645	1.2483	1.621	1.9225	1.9067	1.4662	3.3243	0.774	1.0219	1.0188	1.4754	2.3519	2.0174	1.0965	4.6662	1.0261
110	4.8315	1.747	1.1524	1.4278	1.4552	1.1365	1.8503	1.0602	2.9114	1.3526	0.9084	0.9139	1.2676	1.2936	0.9263	1.2216	1.3996	4.9968	1.2168	1.1386	1.9171	2.1573	2.0929	1.4732	2.2491	2.1335
111	1.3638	1.7806	0.7984	1.3581	1.0756	1.1059	3.0014	1.2983	0.944	1.5032	1.4953	1.681	2.4265	2.585	1.0137	1.2556	1.4019	1.0366	1.1786	1.2613	1.2392	1.3747	1.8404	1.2303	0.9043	0.9713
112	1.169	2.7227	1.2714	2.7291	1.8119	1.2853	1.3342	5.1297	1.8383	6.6477	0.9207	1.0061	1.7825	0.9866	1.4814	1.5766	0.8496	1.0389	1.3369	1.1485	1.0311	0.8613	1.5835	1.459	1.0259	0.9329
113	1.0108	1.0411	2.7517	1.1789	1.2217	1.3106	1.4267	1.8014	1.2989	1.0223	1.1183	0.981	1.015	1.0425	1.2081	1.2243	0.9929	1.1153	1.2096	2.7087	2.1225	1.4729	1.298	5.8868	1.1815	0.8096
114	1.8259	1.3053	5.4444	1.6013	1.7631	1.0703	4.3107	0.9722	2.6588	1.3496	1.1905	1.0323	1.2361	1.2562	2.5387	3.3452	0.5917	1.1943	1.1436	2.4432	1.7464	0.8176	1.5441	1.1796	0.767	1.4932
115	0.8279	1.2179	1.6724	1.3091	2.2647	2.4259	1.4093	1.3202	1.4887	1.1014	4.7494	1.4098	2.4236	0.7352	1.1184	0.924	0.8241	3.4672	0.8602	1.1835	1.5682	0.9905	1.7258	5.1671	1.1402	0.8522
116	0.7145	1.3776	0.9296	1.2093	1.0312	1.2428	1.4233	1.1204	1.2601	1.1051	1.0767	0.9622	1.137	1.5397	2.172	1.0798	0.7732	1.1844	0.9962	1.1791	1.7541	1.7182	2.3353	1.254	1.113	0.8644
117	1.0937	4.6037	1.5584	2.1433	1.6081	1.0792	1.3568	1.4606	1.6903	1.4052	1.2474	5.0485	2.0062	0.9523	1.1377	0.8491	1.0833	1.2029	1.5255	1.4356	1.1444	1.7481	1.4966	1.5217	1.2538	0.9351
118	1.2431	1.0164	2.9028	0.9507	2.5563	1.0377	1.0332	12.0242	1.6938	0.9898	1.2511	1.7376	1.3778	1.4232	1.8981	1.2975	0.9895	1.7021	1.1218	1.4986	2.5936	1.5269	1.2776	2.9638	2.1191	0.9138
119	0.9483	0.8791	1.7785	1.6268	1.5405	1.2486	1.3884	1.1217	1.2579	1.0318	1.0958	1.7563	2.4698	5.8722	1.9016	1.3665	0.7897	1.1482	0.877	3.5437	1.5224	1.2344	2.3829	1.5992	1.1971	0.8857
120	1.001	0.9634	0.779	1.5823	3.6357	1.8456	2.1633	0.8712	0.97	1.8844	2.126	0.9058	1.2239	1.7243	1.4913	2.2297	1.8665	1.8392	1.1834	5.5584	1.3188	1.5097	1.5516	1.3747	1.5975	0.7595
121	1.2272	1.8436	1.0817	1.5515	1.9767	1.4276	1.4924	1.1831	1.0744	1.286	0.873	1.2152	1.4179	1.1007	1.2796	1.4444	1.1039	0.8261	0.8939	0.9439	1.2024	1.559	1.2381	1.7371	1.2635	2.17
122	0.8338	1.2031	1.1095	1.1511	2.0959	1.1745	1.2701	1.0225	1.1949	0.7848	5.0213	1.1321	0.9535	0.9087	1.0912	1.2888	1.3911	2.1444	1.0218	0.8778	1.3618	2.6341	1.3511	1.8858	2.492	1.3893
123	1.5627	1.0204	1.3486	0.9029	1.3001	2.0976	2.3946	1.3383	8.6609	0.975	1.5938	0.5769	2.5816	1.1417	1.2716	1.1848	0.7701	1.0919	1.3099	1.5948	0.8762	1.3137	2.3907	2.9266	1.7825	1.1673
124	1.2524	0.9673	1.0025	0.9921	1.5292	0.8865	0.9918	1.2646	2.2678	2.6443	2.6772	1.0538	2.1796	2.2317	1.6223	1.5418	1.4354	1.4172	1.425	4.2498	1.2747	1.0281	1.6015	2.3183	1.0249	0.7704
125	1.7324	0.9456	1.3994	1.1164	1.0104	1.0036	1.1568	1.055	0.9792	1.026	1.2579	0.826	14.1756	1.0689	1.0174	1.0186	1.7016	0.9866	1.1123	1.6965	1.8775	2.1754	1.0733	3.7056	1.8257	0.7225
126	1.2284	1.3087	0.994	2.2606	1.2357	0.8579	1.1913	1.251	1.4131	1.1866	2.7368	1.708	3.6115	1.2152	1.1788	1.0118	0.7549	0.8142	0.9901	1.2047	2.3364	1.7508	1.1348	1.2252	1.0586	1.0183
127	4.1463	1.5408	0.8421	2.2768	1.1212	1.9712	3.4082	2.1436	2.2322	0.8884	1.7618	0.6377	2.8076	6.4578	1.3306	1.5521	1.2819	0.8315	1.0509	3.4369	1.2285	1.1566	2.0733	0.7884	2.7277	0.678
128	0.8602	1.3908	1.0733	0.9305	1.7116	1.1676	0.9567	1.1764	1.0918	2.262	0.962	5.4762	1.7121	1.2274	1.3299	4.3429	0.8877	3.9382	1.1663	1.3128	1.8492	1.2493	2.3827	1.524	1.1657	1.005
129	1.2208	1.0335	0.839	1.5856	1.529	1.1271	1.6333	1.6325	1.3921	1.4859	1.4073	1.389	0.8666	1.413	1.3607	1.3715	0.8917	1.0937	1.1852	1.1911	1.9124	1.7655	0.7783	2.2459	2.5072	0.9544
130	1.0087	1.0471	1.9083	0.9237	1.3747	0.9596	1.089	1.421	1.3007	1.8123	2.2607	0.6288	1.1004	2.3973	0.7846	1.5377	1.3191	1.7793	0.9685	1.2367	0.9905	0.8096	2.2945	1.8729	1.2053	0.7124
131	1.2718	0.894	1.1083	0.825	1.1822	0.8481	3.0099	0.9833	1.8466	2.1269	1.5245	1.2939	1.2893	0.8679	1.1355	1.4288	0.9055	1.0636	0.69	0.8461	0.9287	1.0372	2.1324	1.3726	0.9327	0.8442
132	1.0625	1.0803	0.9914	1.0709	0.9579	1.0852	0.7782	1.1962	4.7165	1.2677	1.4543	1.1478	2.9222	1.0965	1.435	1.6124	0.9438	0.6531	1.3349	0.9162	1.1286	2.8138	1.8296	2.3034	1.4408	1.2729
133	1.4891	1.1338	0.945	2.2661	0.6566	0.8215	2.5395	1.1191	1.1377	1.0394	1.1872	0.788	1.7292	1.4171	1.465	1.4088	1.1752	1.2924	1.0957	1.4101	1.3707	1.5551	6.3937	1.3644	0.9521	1.4071
134	1.0074	1.4722	1.2357	0.9882	1.77	1.1397	1.6957	1.4646	1.4297	1.063	0.9189	6.6808	6.0731	2.1772	1.1937	1.0011	2.0396	0.8503	0.9028	0.9905	0.9829	0.97	1.9037	1.2373	0.7811	0.5024
135	1.0436	1.7078	1.4205	0.9954	1.4997	1.0503	1.1497	1.3317	1.3484	0.997	1.0361	0.9622	1.1768	1.4262	0.6774	7.3979	1.0795	0.5467	0.9976	1.1953	1.14	1.1041	1.0152	2.0367	1.1887	0.6508
136	1.8012	1.5499	0.9821	0.5826	1.3983	0.8354	1.4459	1.3424	1.0683	1.0893	1.1703	1.0472	1.1395	2.7051	1.9641	1.7488	0.8979	1.501	1.1375	1.0083	0.9676	1.2084	0.955	1.1151	1.0028	4.4775
137	1.7726	1.1397	4.5306	0.825	1.3822	0.8972	1.2505	1.4042	1.0894	1.4475	1.1926	1.7061	3.7206	1.4431	1.1765	1.1972	1.1647	1.1735	2.1999	1.1288	1.0962	1.3282	1.3543	1.0513	1.2972	0.7348
138	1.1894	0.7481	1.1198	1.0357	1.1664	0.8391	1.5164	0.6599	5.5361	1.0058	1.0685	1.5006	7.4013	1.0406	1.0216	1.1766	1.1648	7.0775	1.0213	1.1756	1.0471	1.0716	1.098	2.2954	1.236	0.9021
139	1.1274	0.8576	1.6991	0.904	1.6803	0.9477	1.0422	3.2686	1.0219	1.0317	1.6567	1.2584	1.2355	1.7737	1.1042	1.4112	0.4508	1.2273	0.8331	2.015	2.2571	0.9861	1.1181	1.0865	1.1217	0.7639
140	2.4875	0.7744	1.0767	0.9121	2.3288	0.4466	1.1043	1.1336	1.048	0.8517	2.6872	0.996	1.8781	1.0059	1.2578	1.1671	1.2253	0.8712	1.0429	1.4815	0.7153	1.2196	1.0951	0.9751	0.8082	0.6622
141	0.8453	0.8284	1.2433	1	0.8721	0.9223	1.5264	0.7942	2.236	0.8591	1.3248	0.787	1.2757	0.9685	1.7838	2.0672	0.9202	0.7699	7.2791	1.9543	1.8389	0.9904	2.3192	8.6971	0.9712	1.4902
142	0.8963	0.9528	0.5395	0.908	1.1412	1.3328	1.0502	0.9369	1.3308	1.1397	0.8307	0.9392	1.5706	0.6837	1.1009	1.7031	1.6002	1.255	1.2698	1.0421	2.1625	1.1604	0.985	1.1384	1.4472	0.7557
143	1.2939	0.9986	0.8029	0.8734	2.7834	0.7948	1.9539	2.7481	2.1857	2.2498	1.11	1.3395	2.0557	1.3992	0.9396	0.9682	0.8692	0.8616	1.2781	1.0703	0.8467	1.2274	1.8343	1.2443	0.7741	1.5769
144	1.3924	1.3516	0.7794	0.8248	1.0462	1.4469	1.0245	1.9339	1.2065	1.1357	1.4948	0.8923	1.1246	1.3927	4.7224	1.3299	0.9171	5.209	1.3519	1.1756	1.285	1.2213	1.0223	1.1583	0.9809	3.5177
145	1.688	1.6832	1.0072	0.7776	0.8474	0.9138	1.4551	1.7559	2.9626	0.8977	0.9918	0.7581	1.3088	1.0981	1.1555	1.4468	1.3213	1.0839	0.9296	1.9525	1.2541	1.4445	1.1343	2.4566	1.0083	0.7247
146	0.7661	0.8911	0.968	1.1549	1.0874	0.8513	1.089	1.0834	2.1795	1.0806	1.6844	0.9668	2.3357	0.9076	0.8623	1.6849	1.0436	0.824	0.8949	0.9276	2.4701	0.9187	2.2577	1.2418	1.6566	1.0098
147	1.172	0.8017	1.3938	0.906	0.9519	1.3367	0.9962	1.7215	2.3926	0.5848	0.9941	1.3246	2.3145	1.6284	8.5855	3.0036	0.6401	0.9428	1.9156	1.2909	1.1759	1.0913	1.1402	5.6694	4.64	0.6684
148	1.2655	2.5105	0.7272	1.1641	1.6588	1.6143	1.9281	1.531	0.6735	0.871	1.519	1.5812	1.2838	11.2204	2.2193	1.574	1.1614	1.2884	0.9648	1.0396	1.8009	8.5488	1.2342	0.9904	0.8732	0.7502
149	0.7101	1.4867	0.8472	0.8034	2.7936	0.855	6.6132	1.4156	1.4361	1.1028	1.7397	1.1251	0.9339	1.0527	1.0576	1.7363	0.9114	0.6899	1.2938	1.0354	1.0022	0.9598	1.2331	1.2061	0.8429	0.6816
150	0.9946	1.235	1.0496	0.4334	1.6027	0.8075	1.1245	2.3964	1.2146	1.2009	1.8733	2.5556	1.1828	0.9039	1.0219	1.1104	0.8267	0.9001	0.8131	0.8686	0.9726	12.7646	1.243	1.8074	5.4285	0.5014
151	0.8451	0.5474	0.7705	0.7909	1.8856	2.5469	0.7683	0.8183	1.1672	1.0674	1.3863	1.0277	0.9909	0.9987	4.9905	0.8788	1.0374	1.01	0.7189	0.9053	1.0128	2.2168	1.0957	0.9974	1.27	0.6759
152	0.85	1.5382	0.888	0.835	0.9151	0.8237	0.8694	1.1944	0.6677	0.8852	0.902	0.763	1.4621	1.6383	3.5167	1.3697	0.8333	0.7508	2.4908	0.9122	1.1504	1.7498	1.4447	1.6641	1.3906	0.8818
153	1.0472	1.4519	1.216	0.7727	1.1223	0.8847	1.0916	0.9182	0.8763	0.5467	1.2986	1.148	1.0301	0.6877	0.8458	1.006	1.0339	0.8563	1.2402	1.1155	2.2961	1.1475	0.8967	0.8745	0.8696	2.2881
154	0.7709	5.9397	0.8184	0.889	0.969	1.4097	1.186	1.4923	1.2975	1.3444	0.8261	0.7091	1.7915	1.1117	2.7956	1.2282	0.9468	0.8481	1.3236	0.8953	0.8738	1.3245	0.7894	1.475	1.0166	0.5947
155	1.006	1.0574	1.9866	0.8904	0.8381	7.0128	1.6974	1.4057	1.2861	1.0453	0.7579	0.9315	1.6077	0.9394	1.0086	0.9325	1.1224	0.7823	1.266	1.1566	1.3006	1.2655	2.4186	1.3094	0.5551	0.6383
156	0.7497	1.7596	1.3549	0.9032	1.3221	1.0246	1.4361	5.7881	1.662	1.155	1.7869	4.9894	1.521	1.0358	5.4367	1.0198	0.675	1.0232	1.0267	1.6619	1.3039	0.9172	1.0062	0.8936	8.4766	0.767
157	0.9446	1.7517	1.0839	1.0351	1.0546	1.7105	1.0393	0.9851	1.0502	7.3519	1.0493	0.8052	8.6996	4.749	1.1575	1.0048	0.7844	1.3719	1.2445	0.8118	0.6874	1.7294	1.6703	1.3527	0.7896	1.6915
158	1.7529	8.2279	0.9809	1.368	1.2696	0.9212	0.9944	1.0949	1.1992	0.8902	1.0706	0.7869	1.2766	0.8136	0.923	1.1424	1.5592	1.0174	0.9285	1.6421	1.4568	1.2287	1.3017	0.9847	0.7589	1.3042
159	1.0565	0.764	0.7337	0.9955	1.1722	1.1627	0.6544	1.8866	0.9076	0.8466	0.8235	0.7697	2.4967	6.2228	0.8666	0.8002	0.9491	0.8757	0.8729	1.1011	3.5528	1.6882	0.8878	0.976	1.1105	1.0286
160	0.7568	0.7996	0.9514	1.8976	1.4845	1.0488	1.1994	1.5492	5.7301	1.336	1.301	1.8651	1.0197	4.7031	2.0581	2.1179	0.7458	0.8163	2.16	0.9156	1.2943	1.3924	0.9832	1.0918	1.0699	0.4801
161	0.4896	0.7447	1.4516	1.2956	1.2046	0.803	1.2387	1.1384	1.8868	1.5573	0.5804	0.9422	1.5034	1.1158	1.1603	0.5976	0.7336	0.8344	1.0128	1.337	1.0794	2.6647	1.181	2.2758	1.3259	0.6358
162	0.7766	1.4501	0.9232	1.2789	1.0386	1.1863	1.2739	0.8169	1.8756	0.8948	0.8695	1.0054	1.8146	1.8217	1.8592	0.7062	0.7869	0.8718	2.1078	0.7862	0.9463	0.7617	2.7365	2.3862	1.1285	0.8307
163	1.0855	0.8236	0.824	2.7698	1.8039	5.574	0.8338	0.8056	0.9514	0.9133	0.8897	0.765	1.3742	0.8895	1.8152	0.9058	0.9906	0.7946	1.6278	0.9644	0.9143	0.9389	0.8858	1.2562	0.9716	0.7874
164	1.6773	0.5523	0.7642	0.9241	1.4521	0.7522	1.1568	0.7812	1.4106	1.1871	0.7918	0.8587	1.3494	1.113	1.846	1.1186	0.8213	0.7409	0.8695	0.9086	0.8993	2.2653	1.3187	1.3405	1.0258	0.5754
165	0.8413	0.8615	0.8245	0.5869	0.8582	0.5649	1.3091	0.9121	1.3601	9.1068	0.8005	0.4085	1.0922	0.815	0.8127	1.9711	1.1735	0.7664	0.7154	0.8979	0.8999	1.4059	1.0787	2.5239	0.828	0.697
166	0.8226	0.7369	0.6269	1.8934	0.9215	0.7217	0.9403	1.0912	1.4718	4.8794	1.3434	7.1707	1.2441	0.7852	0.7904	1.9289	0.6972	0.7106	0.817	1.1479	1.2175	1.1343	1.006	1.1226	0.7913	0.6532
167	0.7819	0.8401	0.7449	2.0088	0.9283	0.7689	2.2444	1.1975	0.8224	0.9182	0.772	0.7457	1.106	0.9183	2.1355	1.53	0.9519	0.417	1.3949	1.1965	1.4216	0.9855	2.4899	1.3446	0.8971	0.8367
168	1.0063	0.9359	1.6681	0.8182	0.9706	0.9425	1.8912	1.8219	1.2535	0.61	0.8974	0.7223	1.8276	0.8334	1.2167	1.078	1.2998	0.856	0.797	1.7231	1.4761	0.9364	1.9788	0.9185	1.2185	0.7305
169	0.9971	0.8237	1.6493	0.552	0.5835	0.8139	2.1215	0.8801	2.6027	0.8413	1.4056	0.7651	2.2917	0.758	0.9718	1.7126	0.8099	0.8071	1.1074	1.0113	0.9954	0.9758	1.2733	1.5374	1.6166	0.8041
170	0.7693	0.7318	0.8085	0.8632	1.3221	0.5162	0.8881	1.1968	1.0297	1.8894	0.7687	6.2374	1.0701	1.2474	2.9033	1.2414	0.9421	0.7264	0.8598	0.7746	2.6891	1.2175	1.3987	1.0726	0.9371	0.671
171	1.1032	1.0573	1.0243	0.5808	1.9187	0.7702	1.7044	0.9977	1.639	0.7675	1.1458	0.6069	1.1678	1.1593	1.0333	0.9799	0.9605	0.8258	1.1463	0.5658	1.2006	1.1885	0.8927	0.7627	0.8206	0.7636
172	1.8114	0.9514	0.8103	0.7621	0.4844	0.7133	0.9289	0.8813	1.3388	1.3469	1.2797	1.2595	1.1475	1.2737	0.5211	0.8369	0.7084	1.576	1.8327	0.751	1.1061	0.8519	0.907	1.2275	1.1845	0.4854
173	0.9942	1.5906	0.7531	0.7811	0.9356	1.0376	0.9021	1.0248	2.3668	0.7697	1.231	1.6425	1.2348	1.7741	2.6083	1.306	0.8952	0.7895	0.9384	0.7654	1.1068	0.9167	1.9582	0.8925	1.1685	0.8025
174	0.8266	0.712	1.3275	0.727	1.0286	1.0114	0.7583	0.764	0.8986	2.1087	0.9622	0.739	0.9471	1.1893	0.8289	1.0397	0.857	0.7488	0.8306	1.4191	1.0956	0.7994	0.6802	1.1526	0.7955	0.7891
175	1.6856	4.9607	0.8209	0.9468	0.8692	9.5011	0.868	0.9279	1.054	0.8783	0.7349	2.0372	1.404	1.0258	0.6665	1.3053	0.678	0.8752	0.9586	0.8056	1.2845	0.94	1.608	1.2712	0.585	0.8479
176	0.75	1.1131	1.0429	2.2121	0.8581	0.7459	0.7591	0.8316	1.191	1.0853	1.2047	0.7233	1.4728	1.2373	0.9732	1.0634	0.7756	0.7083	0.8498	0.7475	0.5491	1.0131	8.4445	2.1958	0.8805	0.6794
177	1.0929	5.2964	1.051	0.751	1.3573	0.7201	0.8867	1.9165	0.7809	1.1313	0.7552	0.9474	1.3023	1.308	1.0285	1.3338	0.7069	0.5398	0.8013	0.972	0.8049	0.8119	0.5621	0.9015	1.1302	1.2088
178	1.1016	1.3127	0.8455	1.0206	0.9155	0.9504	0.8759	0.7797	0.9929	1.2195	0.9808	0.9266	4.3177	1.1804	1.0568	1.0246	1.6143	4.4073	0.755	1.0983	1.6082	0.8128	0.9831	1.1491	0.8364	0.5778
179	1.4957	0.9625	0.7099	2.2302	0.8452	0.746	0.8398	1.3803	0.8362	0.8875	1.2056	0.8858	1.1642	0.9027	0.7746	1.2611	0.7267	0.6405	1.1136	1.4483	1.141	0.8191	1.2284	0.9943	0.7306	0.8214
180	0.576	1.1552	0.6817	6.0709	1.3428	0.7027	2.1724	0.8495	0.9937	0.9279	1.0957	2.1007	1.2962	5.2782	0.9501	0.8373	1.1488	5.0839	4.5928	0.9207	1.027	1.0783	0.9262	1.2288	1.7883	0.7672
181	0.7355	3.5304	1.1734	1.3144	2.1856	9.0207	1.162	1.7078	2.2763	0.8688	0.8181	0.9574	1.1004	0.8115	0.907	0.9047	0.8163	2.066	0.9969	0.8177	1.3906	1.0951	1.0737	0.9784	0.5664	0.422
182	0.7061	0.7481	2.2665	0.7187	0.9598	1.0879	2.3133	0.765	1.1905	0.9059	1.6595	0.7389	0.9716	0.9268	1.2079	0.878	0.9047	0.7816	0.684	0.6033	0.9235	1.1922	0.8945	1.3085	0.9144	0.7463
183	0.7165	0.7171	0.7097	0.6688	0.8802	0.6631	0.8408	1.0366	1.035	1.3756	0.822	0.8282	1.1525	8.3696	0.8801	1.1688	0.671	0.6562	0.9685	0.7592	1.1163	1.2218	1.0117	1.3021	4.6534	0.6377
184	0.8976	0.7921	0.7017	0.9951	0.8977	0.7381	1.6061	0.8155	0.7646	0.7712	0.9994	0.9248	1.2065	0.9396	0.785	1.0014	0.8372	0.8834	4.3979	0.7813	1.3931	0.9329	1.0817	1.1289	0.8227	1.2453
185	0.4724	0.6897	0.7698	0.9262	0.961	0.7558	1.0848	1.1732	1.3489	0.7593	0.7792	0.7193	1.0227	1.4712	0.8403	0.8633	0.6854	0.7953	1.8035	1.8966	0.9571	0.7345	0.9641	1.1611	0.798	0.6646
186	10.2503	0.7308	0.6863	0.871	0.9988	0.6266	0.8498	0.8217	4.6813	3.0675	0.7699	5.3736	2.5354	0.9179	0.8599	1.1867	0.7533	0.6725	5.2988	0.6328	0.9536	1.2481	1.3015	5.768	1.2933	0.5456
187	0.8146	0.9889	0.8766	4.5592	0.9456	0.4998	9.5087	0.89	1.1953	0.6074	0.7195	0.6608	1.3434	0.9057	0.8196	0.5805	0.7743	0.7362	6.1515	0.8265	0.9374	2.0226	0.9417	0.5914	0.954	0.6092
188	0.7864	0.8527	0.6988	2.1124	1.3187	1.2506	0.794	0.8094	0.803	0.8739	1.1405	0.7883	1.2336	0.992	0.8448	0.8353	1.2121	0.7145	0.4932	0.5775	1.1676	0.9235	1.0993	0.9085	1.5968	0.594
189	0.7258	0.8798	0.8106	0.8565	0.9465	0.9955	0.9317	0.8662	0.8391	1.2155	0.9212	0.7136	1.0089	0.9608	0.8609	1.9718	1.1344	0.756	0.7408	0.788	0.9822	0.5427	0.9399	2.5649	1.1796	0.7862
190	1.2173	0.6865	0.7224	1.337	0.818	0.521	1.1546	0.8487	0.823	0.5944	0.8343	0.7369	0.6335	0.7079	1.0241	1.046	0.7286	0.8896	0.8122	0.8207	1.2587	1.0582	0.9345	1.0496	0.9651	0.5963
191	0.649	1.0266	0.6896	0.9322	0.8947	0.9988	1.0255	0.8493	1.2056	0.7246	0.8455	2.2485	0.9088	0.6278	0.9305	1.3616	1.3398	0.6647	0.7461	0.3896	0.873	0.8567	0.9871	0.9505	0.7629	0.7365
192	1.2205	0.37	1.009	0.8844	0.8238	0.6677	1.1661	1.2153	0.6189	0.7741	1.0685	0.614	0.8416	1.2414	0.824	0.7784	0.6728	3.7422	1.6555	0.7694	0.8752	0.4197	1.1323	1.1828	0.8483	0.5566
193	5.2014	1.0803	0.4366	2.037	0.8511	0.5755	0.9228	1.1117	1.0599	0.665	1.0421	0.7056	1.2011	0.991	0.8076	0.9003	6.9106	0.7137	0.7681	1.1853	0.7806	0.9012	1.0953	0.7373	1.4841	1.4112
194	0.6127	0.7476	1.8372	0.9192	0.8344	5.0384	0.8353	0.9086	0.6216	1.0076	0.7331	5.2542	0.9958	0.7204	2.0874	0.9469	1.0838	3.5867	1.448	0.7526	0.7529	0.9876	4.6622	0.8843	0.8483	0.5216
195	0.7325	0.6568	12.4548	0.5637	1.1609	0.8127	1.2126	0.8109	1.7786	0.7145	0.846	0.7469	0.8325	0.8776	0.8602	1.1959	0.6083	0.5807	1.2246	0.5509	0.9414	0.832	0.9155	0.7939	0.7195	0.7134
196	0.5222	0.775	0.7387	1.2116	1.0179	0.6093	0.9633	0.796	1.1754	0.8246	0.8002	0.8831	2.625	0.8126	1.7223	1.1611	0.6124	0.712	0.7153	0.7558	1.1516	0.7189	0.5647	1.0532	0.9071	0.7117
197	1.6446	0.7419	0.7533	0.4108	0.666	0.6717	0.8759	0.519	1.1047	5.1311	0.6818	0.6465	1.0485	0.7636	0.5545	0.9097	0.496	0.648	1.3777	0.6371	1.4332	1.1823	1.1601	0.8835	0.817	0.6779
198	0.8807	0.6752	0.632	0.7409	0.8275	13.4079	0.7682	0.4128	0.7978	0.7408	1.1031	0.8202	0.8406	0.3963	0.7778	9.5428	0.7105	0.6493	1.433	0.6872	0.7324	7.1514	0.9591	1.2547	0.8219	0.6243
199	0.8255	1.0644	1.1803	0.7913	0.9577	0.7679	0.8326	0.6942	1.0179	0.4961	0.7691	1.1603	1.0385	0.833	1.0382	1.5152	0.6153	0.5053	0.6933	0.6712	1.1736	0.8964	0.8618	0.8859	0.8278	0.6528
200	0.8427	0.8716	0.6392	0.6657	1.0335	6.9941	0.9271	0.8431	0.8773	0.7343	0.7474	12.4386	0.7933	0.729	0.7422	0.9196	0.9257	0.7252	0.7894	0.6908	1.2164	0.8068	0.8878	0.7717	1.3494	0.622
201	0.8399	11.5821	0.989	0.7503	9.0681	0.6266	0.8731	0.7419	4.0153	1.0029	0.7169	0.7754	0.9204	0.7876	1.6687	1.1095	0.6561	1.0765	2.8144	0.8606	1.5204	1.02	1.0198	0.8119	1.2647	0.4816
202	1.1041	0.7704	0.8746	0.8984	0.829	0.5653	0.9033	5.8901	0.78	0.8741	1.7251	0.5606	5.4972	0.9864	0.5457	0.6359	0.7467	0.581	0.7833	0.6515	0.9962	0.843	0.7632	0.9197	0.719	0.6516
203	2.5554	0.7862	0.8386	0.465	0.7886	1.7192	1.2273	0.8286	0.8186	1.2729	1.0284	0.4948	0.9784	7.0121	1.1515	1.2081	0.6344	0.7629	0.9077	0.713	0.7191	0.7766	1.7275	0.7559	0.9285	0.5635
204	1.0803	0.8444	0.8525	0.6392	7.5414	0.8059	1.2591	1.0621	1.5448	6.0146	1.3835	1.2358	1.3309	0.716	0.7658	2.1526	0.7259	1.0642	0.6647	0.7668	0.9454	0.8339	0.7239	1.1513	0.3821	0.668
205	0.6007	0.6567	0.623	0.6822	0.8635	0.706	0.7806	0.8828	4.1687	0.7625	0.7019	0.4714	1.3693	2.8191	0.9658	0.8389	1.443	1.2262	1.0265	0.7439	14.0413	0.8247	1.4138	0.936	0.7165	0.5224
206	0.7315	2.2427	0.6094	0.6166	0.8697	0.7069	0.8469	0.7856	0.8892	0.751	0.8179	0.6422	4.5384	0.7864	0.7757	0.9544	0.5679	0.6048	1.0381	4.3165	4.4588	0.7982	0.7514	0.9317	0.9816	0.4237
207	0.6848	0.7627	0.4695	0.6511	0.8581	0.6611	0.9911	0.7789	0.9237	0.968	1.5488	0.7452	1.179	1.5321	0.8484	9.5227	0.6073	0.4233	1.365	0.5889	0.7599	0.6784	0.8169	0.7852	3.1883	0.9329
208	0.6438	0.9517	0.6769	2.7822	1.0558	0.8196	0.8147	1.0139	0.8965	0.7406	0.708	0.6326	0.8002	0.6584	1.6916	0.8386	0.6944	0.7274	0.773	1.4599	0.7507	0.7603	1.2168	1.1312	0.7285	0.9517
209	0.7774	3.8547	0.5735	0.6885	0.9306	0.7163	0.5309	0.9823	0.86	0.7106	0.8347	0.6556	0.9067	0.6101	0.8142	5.0474	0.6584	0.6044	0.6774	0.7337	0.7303	0.6629	1.1513	0.7358	0.7965	0.4766
210	0.6346	1.1719	0.6877	0.5608	0.9161	0.7748	1.0634	0.7353	1.1199	0.6275	0.6907	0.5799	1.2841	0.7407	4.4175	2.9929	0.61	0.5481	0.6682	0.7403	1.3732	0.6627	0.7945	1.1508	2.2573	0.6225
211	0.3277	1.073	0.4316	0.629	0.5257	0.5499	0.8747	1.1688	1.5204	1.7181	5.5424	1.0649	1.0576	1.5433	1.769	2.2933	0.7969	5.9467	0.9009	0.656	0.726	0.7632	0.7335	0.741	0.7109	0.5077
212	0.4587	1.6183	0.4233	0.5585	0.7049	0.6788	0.9213	0.8368	1.1386	0.6397	0.9346	0.7656	6.5195	11.0075	0.8066	0.8478	0.5999	0.6157	0.9736	0.9297	0.7996	0.6407	1.0609	1.0186	0.5477	0.682
213	0.5261	0.482	0.5887	0.8723	6.9901	0.858	0.9095	0.8414	0.5878	0.6211	0.6851	0.6487	0.8618	0.9686	1.1479	0.8216	0.5686	0.9236	0.7938	0.8957	0.9742	0.7712	1.0805	0.9675	0.7464	0.6015
214	0.6506	0.8311	0.5387	0.6028	2.3813	0.5989	0.6377	5.1463	0.8553	0.3633	0.7354	0.6352	0.9125	0.8524	0.8241	4.8744	0.6969	0.5616	0.6695	1.0839	0.5161	4.2094	0.7264	13.956	7.1183	0.6251
215	0.6566	0.815	0.308	0.7487	1.0247	1.1837	3.5433	5.1387	1.185	1.2431	0.7831	0.6068	0.9582	1.6282	0.8139	0.9291	0.5755	0.5599	0.6678	0.6806	1.0355	0.8531	0.7192	1.8478	0.7864	0.6668
216	0.605	0.7305	0.6179	0.6354	1.0587	0.5806	0.8126	0.7542	1.691	1.9141	0.6625	0.6525	0.9159	0.9541	0.6937	1.1057	0.585	0.5623	0.6858	1.1222	0.8025	1.1599	1.4346	0.7287	0.6657	0.5292
217	0.6913	0.5739	0.6098	0.5691	0.861	0.4338	4.9237	0.8028	1.0015	1.6283	0.6617	2.0196	0.806	0.6255	0.6573	0.8094	1.3771	0.6248	0.932	0.6207	1.1412	0.6472	0.7651	0.7277	0.8263	0.5482
218	0.9278	0.6944	0.6378	0.5883	1.0558	0.6379	0.722	0.6413	0.9681	1.3416	0.6685	0.7411	0.8799	0.7302	0.6726	1.048	0.7429	0.552	0.7929	0.8987	0.7543	0.6257	0.6837	1.1311	0.8683	0.5332
219	0.7346	0.6196	0.6418	0.5663	0.8035	0.4242	0.818	0.738	0.8649	0.6398	1.1114	0.7173	0.4511	0.6534	0.6926	0.8952	0.5719	0.9059	0.6022	0.5741	0.8292	0.6873	0.8335	0.7574	0.6806	0.5727
220	0.9384	0.5987	0.5639	0.8467	1.0245	0.5991	1.0993	1.6071	0.8114	3.3992	0.856	0.6705	0.9323	1.0327	0.9407	0.905	0.948	0.898	0.644	0.6442	0.7133	0.664	0.4053	0.7072	0.6772	0.5952
221	0.5731	0.4272	0.6845	0.6142	1.1983	0.5871	0.7876	0.7608	0.8177	0.7497	3.0138	3.3099	1.0685	0.7081	0.654	2.0154	1.2573	0.7567	0.6561	0.8363	0.9192	0.7772	0.809	0.8958	0.5318	0.5638
222	0.6833	0.9891	0.5704	0.579	0.8418	0.6023	1.4518	1.3904	0.835	2.511	0.6836	0.7048	0.8792	0.6605	0.7019	1.5533	0.7009	0.9482	0.773	1.1659	1.9959	11.6954	0.7495	1.1123	0.5132	0.4893
223	0.7037	0.6688	0.6646	0.8972	0.8785	1.84	1.4643	0.7523	11.1694	0.7342	0.7334	0.6163	1.216	1.0826	0.6855	0.7197	0.5856	0.5539	5.1609	0.8303	0.9345	0.9255	0.931	0.7809	0.621	0.4718
224	0.8569	0.5938	1.0318	1.667	0.7818	0.694	0.7017	0.6869	5.334	0.639	0.685	0.8745	0.7583	0.6461	6.4242	0.9317	0.588	1.8797	0.7226	0.7487	0.8152	0.6721	5.9494	0.7667	0.7433	0.3429
225	0.6866	0.5519	0.672	0.6655	0.8406	0.5839	0.7008	0.9098	0.7893	0.6802	1.5876	8.1288	1.1851	0.6193	1.0285	1.0777	0.7893	0.5523	0.7303	0.5655	0.6601	0.7343	0.8033	2.1894	0.6874	0.5642
226	0.4279	0.71	0.5552	0.3869	0.5619	0.7065	1.0253	0.8992	0.6688	1.0517	0.4779	0.7148	1.5225	0.8325	0.6355	0.417	0.6475	0.4797	0.772	0.5797	0.5093	0.5868	0.7147	0.7291	1.131	0.7408
227	0.7157	0.5019	0.5851	0.5722	0.7806	0.5864	0.7904	0.6504	0.929	0.6517	0.9956	0.5554	0.8825	0.7117	0.6538	0.8723	0.6757	1.0371	0.7279	0.7215	0.8243	1.1802	1.0231	0.8362	0.5908	0.5158
228	0.7279	1.066	0.5731	0.6445	0.681	0.6057	0.7867	0.646	0.718	0.8724	0.7441	2.0834	0.9015	0.6205	0.365	0.7109	0.5685	0.5133	0.6754	0.5994	0.7238	1.5505	0.9176	0.664	0.632	0.4811
229	0.9916	0.7623	0.646	0.5951	1.0967	0.5909	0.8859	1.0354	0.958	0.6526	0.7166	2.2275	0.8447	0.7247	0.7404	0.8764	0.5911	0.4534	0.4446	0.7316	0.9456	0.6511	0.7663	1.6384	0.7623	0.5069
230	0.8142	0.5525	0.7434	0.8178	0.6999	0.6055	1.2804	0.7407	8.9807	0.8447	0.7202	0.5702	1.0473	0.6379	0.8818	0.9845	0.5537	1.7578	0.6376	0.7406	0.8129	0.7552	0.7991	3.0512	0.68	0.5103
231	0.8136	0.384	0.5054	0.5576	0.8443	0.6219	0.8708	0.7147	1.4386	0.6484	0.7987	0.6836	0.9895	0.9684	1.5523	0.9593	0.6461	0.6749	1.1024	0.6473	1.0419	1.3625	0.6749	0.9437	0.6599	0.7582
232	0.5887	0.6513	0.621	0.5925	0.8599	0.6986	1.3514	0.6141	1.625	0.4613	0.7295	1.3001	0.894	2.0342	0.8269	2.104	0.7941	0.6134	0.7282	0.6056	0.3786	1.085	1.4017	0.809	0.7738	0.5583
233	0.5267	0.4592	0.6696	0.5174	0.9461	0.622	0.8318	0.6691	1.4884	0.7089	0.5928	1.7507	1.274	0.6096	0.6765	7.4437	0.5655	0.7007	0.8662	0.669	1.0801	0.6645	0.8002	1.0089	0.7629	0.7949
234	0.6157	0.5598	0.5748	0.484	0.7071	0.6619	0.859	1.5272	0.7075	0.7447	0.6487	1.4183	8.7153	0.6973	0.7854	0.7349	0.6624	0.5218	0.6177	0.5494	0.7867	5.9895	0.6718	0.8218	0.6677	0.6264
235	0.5767	0.5773	0.6064	0.6192	0.7159	0.6271	0.8689	0.6821	0.8887	1.2776	0.746	0.5092	0.7517	2.0001	0.7312	0.7153	0.4914	1.2264	0.6664	0.6099	0.7357	5.1046	0.8853	0.737	1.0829	0.5024
236	0.5985	0.5393	2.9218	0.5845	0.7424	0.6467	0.8413	0.7911	0.6827	0.6627	0.6286	0.6657	1.0645	0.4701	5.0805	5.6599	0.5662	0.5812	1.2535	0.6981	1.1248	0.6306	0.7605	0.8381	0.6154	0.2524
237	0.5784	0.6081	0.4805	0.6793	0.6765	0.7015	0.7715	0.7113	0.7146	0.4203	0.6761	0.6298	0.7794	0.5409	1.1233	0.9468	0.5568	0.7754	0.6244	0.5916	0.5393	0.8287	0.6368	0.8159	0.6419	0.7248
238	0.7739	0.5551	0.7444	0.5934	4.1022	2.1701	0.8015	1.1308	0.6821	0.4611	0.7147	2.3158	1.6728	0.6045	0.9669	1.1084	0.5278	0.5336	0.6884	2.6101	0.683	0.5211	0.7376	0.7013	0.5678	0.4736
239	0.4146	1.3332	1.3414	0.4837	0.9386	0.4634	0.8273	1.1014	0.6798	0.699	0.6423	0.5547	1.9791	2.2038	0.5816	0.7278	0.8076	0.5278	4.7517	0.4934	1.919	0.7611	0.6398	0.8098	3.0564	0.523
240	0.624	0.7314	0.6022	0.5657	0.7432	0.5332	0.8648	0.5987	1.7375	1.2886	0.6722	0.5681	0.9815	0.7144	1.3335	0.8088	0.5996	0.489	0.6614	0.6623	0.6601	0.6475	1.0302	0.7581	0.8919	0.5067
241	0.9349	3.9285	0.6833	0.7083	0.7746	0.4126	0.9668	0.9855	0.7828	0.7692	2.0183	0.6842	0.8672	0.5947	0.6751	0.9897	0.6167	0.8422	0.6041	0.8671	0.7247	0.8699	0.6288	0.855	0.6083	0.6359
242	0.6287	0.5003	0.6774	0.7536	0.9063	0.618	0.9168	0.7572	0.6706	0.8152	0.6184	1.8604	0.9326	1.3518	4.5896	0.6949	0.5847	0.452	0.6777	0.5911	0.9997	0.6972	0.7767	0.9901	0.6447	0.4361
243	0.5809	0.5184	0.8733	0.5917	0.6656	0.4596	0.9241	2.5534	0.3899	1.0521	4.9531	0.5486	0.9425	0.6875	0.6354	0.729	0.7813	0.5479	1.123	0.5789	4.4822	0.6283	0.7374	0.765	0.6743	0.3369
244	0.7502	0.4609	0.3644	0.4868	0.5013	0.527	0.9506	1.0376	0.7871	0.655	0.6431	0.578	0.7265	5.8437	1.0109	7.2937	0.6046	0.4835	0.5985	4.4953	0.6443	0.4807	9.8914	0.652	0.7944	0.5608
245	0.6186	0.5649	0.5066	0.6522	0.7396	0.5278	0.6881	0.8792	0.8137	0.8609	0.6176	0.6212	0.796	0.5563	1.0992	0.901	1.1067	0.5007	0.6827	0.6637	1.2346	0.9909	0.725	1.6504	0.5085	0.4599
246	0.5248	0.5571	0.4882	0.5283	0.9806	0.5224	0.4983	0.6385	0.7699	0.6556	0.5568	0.8929	0.7282	1.1163	0.4629	1.1836	0.9109	2.2725	0.7443	0.612	0.7958	0.6835	0.8612	1.064	0.9745	0.639
247	0.5494	2.4202	4.6422	0.5416	0.8386	0.6529	0.3941	6.9307	0.6417	0.6272	0.8604	1.0207	0.6789	0.4865	0.634	0.8583	0.5684	0.5335	0.5852	0.5959	0.6535	1.0761	0.8355	0.3662	0.6827	0.4437
248	1.9479	0.6025	0.5403	0.5768	1.148	0.5162	0.861	2.0654	0.9754	0.7414	0.7199	1.0564	0.9542	0.6594	0.6843	0.693	0.6255	0.5609	0.6241	0.6289	0.7552	0.9799	1.889	4.5156	0.6757	0.5983
249	0.6095	0.5218	0.3732	0.413	0.8089	0.5224	0.8957	0.6213	0.8609	0.7972	0.6794	0.573	9.3754	0.5553	4.5656	1.9272	0.5197	0.9437	0.4231	0.5298	0.7038	0.7508	0.8999	1.5193	0.5903	0.5272
250	0.5515	0.5499	0.5107	0.435	0.5448	0.5109	0.7896	0.7048	0.6176	1.8412	0.4344	0.5816	1.1502	0.598	0.7629	3.2944	0.6295	0.5562	0.6045	0.5594	0.9487	0.5906	0.6633	1.305	0.8519	0.4145
251	0.668	0.4799	0.5057	0.544	10.2559	0.5018	0.8346	0.645	0.7536	0.6306	0.6778	1.3251	0.9773	0.4246	0.6779	0.7887	0.5638	0.4851	0.3411	0.6182	5.1514	0.7248	0.6444	0.6731	0.6119	0.4715
252	0.6337	0.4991	0.5103	0.4358	1.3054	0.4648	1.3382	0.6396	0.8314	1	5.9609	0.3518	0.7539	0.5519	0.7288	1.365	0.4688	1.6918	0.7365	0.5754	0.7354	0.6532	3.9813	0.7855	0.563	0.4905
253	0.6495	0.372	0.5225	0.4732	0.8647	0.4777	0.6819	0.7801	5.1628	0.5784	0.6186	0.5989	0.7562	0.6688	6.0511	0.7055	0.5149	0.8932	0.599	0.6921	0.807	0.8013	0.6398	0.6261	1.3352	0.45
254	1.9687	0.4709	0.5001	0.9197	1.82	0.5647	0.9249	0.5528	1.305	0.9341	0.677	0.6797	0.6675	0.6774	0.5444	0.53	0.5696	0.6085	1.4874	0.9472	0.6565	0.6566	0.8654	0.4493	0.779	0.4677
255	0.6323	0.4789	0.4776	0.5677	0.9268	0.5781	0.7517	0.6301	0.6985	0.6113	0.3938	0.6299	0.8331	5.6895	0.6291	0.5869	0.8125	0.5368	0.6769	0.5107	1.1039	0.4469	0.7947	0.9042	0.4297	0.613
256	0.5678	1.7886	0.5257	0.4535	0.7845	0.51	0.8425	0.6385	0.6565	2.3546	0.6175	0.537	1.0607	0.5591	1.8278	0.7826	0.3566	0.4969	0.6516	0.9066	1.1302	0.6076	0.7087	0.9397	0.9844	0.5414
257	0.4971	0.5248	0.5089	0.5414	0.4813	0.5495	0.8068	0.8357	0.7716	0.6669	0.8473	1.4894	0.8283	1.178	0.6321	0.7036	0.5088	0.4064	0.6289	0.4674	0.6912	0.7281	0.6431	0.739	0.8787	0.4895
258	0.5141	0.4728	0.5422	0.3931	0.7913	0.4773	0.6425	0.6072	0.7803	1.9198	0.6115	0.4808	1.0058	0.6348	0.5206	0.8566	0.5299	0.3018	0.5697	0.505	1.7794	0.8169	0.7759	0.7472	0.8801	0.6071
259	0.5123	0.5059	1.633	0.5211	2.3415	0.4058	0.8385	0.7169	0.8133	0.8234	0.6192	0.5955	1.3191	0.6953	0.6146	0.8455	0.5024	0.4195	0.6558	0.6319	0.7605	1.1015	0.5383	1.5396	0.6384	0.411
260	0.7154	0.4874	0.6957	0.3437	0.5955	0.4584	1.6535	0.4413	0.8061	0.5823	0.472	0.5244	0.812	4.5113	0.5974	0.9387	0.321	0.4968	0.583	0.643	0.7759	1.6936	1.0842	2.3954	0.6557	0.437
261	0.4932	0.4892	0.3664	0.4742	0.6959	0.7271	0.6294	0.4492	0.6554	0.549	0.6686	0.5509	0.5364	0.5478	0.7013	0.8752	0.3109	0.5991	0.4459	0.5315	0.7847	0.8068	0.9828	0.5072	0.6528	0.4643
262	0.6133	0.5228	0.5792	0.5444	1.0295	0.5105	0.7353	0.7396	0.6748	0.6239	0.609	0.5204	0.706	0.3693	3.7283	10.3687	0.7125	0.4608	0.8567	0.5876	0.7975	0.6891	0.6597	4.1568	1.9962	0.3312
263	0.5907	0.9391	0.6051	0.3974	0.7739	0.6399	1.4408	0.7436	0.6198	1.4326	0.2982	0.5678	1.0342	0.6387	0.5645	2.4793	0.5062	0.4477	0.6461	0.5683	0.6749	0.6901	0.4767	0.6513	0.5882	0.8506
264	0.5627	0.5547	0.4204	0.5538	0.7432	0.468	0.6515	0.5359	0.6881	0.5001	0.9801	0.3704	1.0783	0.944	0.4109	0.7674	0.4727	0.709	0.6741	0.5368	1.4685	0.6019	0.7211	0.8194	0.7857	0.3475
265	0.691	0.5176	0.66	0.4711	0.6851	0.9266	0.7103	0.5715	0.7876	0.5056	0.7199	0.7855	0.8541	0.5282	0.5932	1.332	0.3985	0.603	0.6408	1.2972	0.5089	0.7449	0.7375	0.6221	1.24	0.3812
266	0.5247	0.4465	0.375	0.5199	0.8067	0.5105	14.7924	0.752	0.6507	0.5443	0.9442	0.4741	0.8036	0.521	1.2561	1.3445	0.4819	1.698	0.6775	0.5418	0.6758	0.6255	0.9486	0.8171	3.7209	0.472
267	4.4857	0.5954	2.7851	0.4583	0.7212	0.3589	0.7865	0.5318	0.7428	0.6381	0.7794	0.4716	0.9176	0.7171	0.6731	8.7647	0.6383	0.4535	0.4635	0.5143	0.5072	0.6033	0.4684	0.7345	0.5965	0.899
268	0.5401	0.3508	0.424	0.4394	0.6468	0.4378	0.7194	0.6234	0.7164	0.5279	2.1047	0.4166	0.6931	0.6178	0.6383	0.5578	0.4319	0.4011	0.5354	0.4734	0.8666	0.7433	0.6535	1.078	0.6849	0.3437
269	0.572	0.4179	0.9406	0.4331	0.6965	0.3167	0.7045	0.3982	0.6381	0.429	0.5635	0.5007	0.9508	4.0582	0.4634	1.2058	0.5128	0.435	0.5936	0.5398	0.9087	0.5855	0.6086	0.7421	0.6215	0.4267
270	0.6338	0.4524	0.5136	0.4134	0.8141	0.3131	1.218	5.9767	0.8382	0.652	0.8736	0.503	0.766	0.4559	0.5053	0.5232	0.5722	0.5911	1.2054	0.48	0.6349	0.6266	0.7416	0.6557	0.8012	0.4014
271	0.5291	0.5501	0.4325	0.3987	0.7645	0.5401	0.8291	0.6716	5.9997	0.5598	0.5898	0.2628	1.5218	0.5506	0.6269	0.8345	0.4525	0.478	0.5102	0.5691	2.1979	0.5564	0.6182	0.9809	0.5626	1.0234
272	0.5075	0.5765	0.4308	0.3582	1.8478	0.4072	0.8282	4.2628	1.045	0.5999	0.6756	0.535	0.623	13.0076	0.8815	1.8799	0.4914	0.4255	0.7006	5.6628	0.8096	0.5709	0.5327	0.4578	0.7668	0.5006
273	0.7379	0.5073	0.4255	0.3674	0.8123	0.4261	0.8582	0.6145	0.5852	0.6005	0.5095	0.5375	0.9691	0.5479	0.6741	0.7518	0.4632	0.3045	0.5539	0.4404	0.7111	0.7051	0.6592	0.6169	0.4952	0.4617
274	0.5199	0.3573	0.5141	0.3733	0.8057	0.3401	0.6968	2.3245	0.7385	0.5961	0.7003	0.5786	0.648	0.5448	0.5866	0.6362	0.3772	0.5162	0.6445	0.6002	0.7576	0.4588	0.5908	0.6905	0.7619	0.4616
275	0.6881	0.5632	0.6001	0.4052	0.7718	0.4285	0.7217	0.6755	1.7378	0.4293	0.5661	0.6885	0.7783	0.5218	0.5698	1.7103	0.508	0.4081	0.4507	0.4386	0.8263	0.6875	1.7248	0.7043	1.2578	0.3779
276	0.5196	0.4116	0.3415	0.4612	0.6403	0.2863	0.7472	0.6412	0.8064	2.086	0.5981	0.3452	0.7191	0.6785	0.5759	2.7318	0.3816	0.3674	0.5115	0.3639	0.4683	0.7194	0.7094	0.574	0.5353	0.4473
277	0.5048	0.6414	0.4212	0.4299	2.6504	0.6773	0.857	0.523	1.0735	0.535	0.545	0.5172	3.3569	0.5468	0.6331	0.8451	0.5731	0.3276	0.6655	0.3261	1.0937	0.5173	0.8215	0.6726	0.475	0.5823
278	0.5616	0.446	0.4499	0.4393	5.4912	0.2884	0.7865	0.5925	0.6953	0.5314	0.7729	0.4783	0.7125	0.49	1.9291	0.7154	0.6959	0.4354	0.4832	0.5177	0.6336	0.6601	0.7016	0.7349	0.7007	0.3906
279	0.5343	0.4414	0.6666	0.4368	0.3988	0.3519	0.5515	0.5244	0.598	0.5278	0.8187	0.5067	0.7955	0.5499	0.5235	0.7101	0.4821	0.4515	0.3899	0.5172	0.6453	0.5153	0.668	0.7328	0.6098	0.455
280	0.4212	0.5689	0.4802	0.4435	0.6493	0.313	1.6835	0.4693	0.6335	0.5081	0.4687	0.3224	0.6714	0.5107	0.6552	0.7241	0.4891	0.4616	0.5435	0.5397	2.2162	0.6208	0.5862	0.5957	0.8627	0.3958
281	0.8838	0.4592	0.7751	0.3683	0.7749	0.4556	0.6654	1.9528	0.7982	0.5035	0.4682	0.548	0.6585	0.733	0.3962	0.7049	0.4497	0.9022	1.2949	0.5371	0.6223	0.5285	12.1267	0.583	1.8621	0.5152
282	0.5636	0.7675	0.2907	0.2902	0.7215	0.221	0.9067	0.6047	0.6851	0.5673	0.5519	0.5752	0.7366	0.8147	0.6574	0.8472	0.387	0.4073	0.5031	2.1153	0.7337	0.5326	0.6104	0.7317	0.5641	0.2884
283	0.4698	0.405	0.6472	0.3713	0.8773	0.3629	0.5915	0.6964	0.7049	4.9903	0.5295	0.7342	0.6421	0.5589	0.4732	0.7202	0.474	0.3665	0.609	0.5077	0.707	5.0038	0.6076	0.5986	0.537	0.3677
284	0.3759	0.6483	0.9021	0.2944	1.2149	0.3239	0.8302	0.5945	0.6382	1.7186	0.533	0.4399	0.6699	0.6959	0.7403	0.762	0.3573	0.3893	0.6025	0.4378	0.6927	0.5391	0.668	0.4645	0.455	0.38
285	0.4513	0.4599	0.4995	0.287	0.6947	0.274	0.6306	3.532	0.7286	0.5891	0.3893	0.3406	0.8782	0.5421	0.5378	0.759	0.5176	0.4017	0.7162	0.4724	0.6253	0.5666	0.6658	0.6306	0.6046	0.3112
286	0.5784	0.4183	0.4238	0.8743	0.5681	0.7107	0.4652	5.7989	0.6938	0.5427	3.9376	0.4533	0.7828	0.6351	0.7709	0.7939	0.4165	0.3361	0.4746	0.6735	1.9642	0.6019	0.8761	0.6103	0.8308	0.3946
287	0.4767	0.4071	0.391	0.3393	0.5248	0.4488	0.8762	0.5604	0.7126	0.5104	0.6036	0.4783	0.6269	0.5585	0.6321	0.735	0.3958	0.3758	0.6086	0.4998	0.642	0.5699	0.6582	0.6192	0.6396	0.4806
288	0.3489	0.4598	0.3388	0.3296	0.6539	0.2815	0.6227	0.5583	0.6124	0.4956	0.6875	0.4421	1.1369	0.5299	0.5017	0.7531	0.3743	0.4389	0.7018	0.5188	0.612	0.5986	0.5746	0.7416	0.55	0.4052
289	0.4546	0.4767	0.3666	0.3418	0.4546	0.2346	0.4658	0.5895	0.939	0.4767	0.5692	0.4808	0.7914	0.5529	1.9086	0.7552	0.3971	0.3827	0.5493	0.4728	0.713	0.5137	0.5769	0.6479	0.487	0.4219
290	0.4496	0.4418	0.3813	0.3377	0.8576	0.4142	1.564	0.6673	0.7616	0.5007	0.5439	0.4489	0.6745	0.5755	0.5262	0.6957	0.3108	0.4048	0.529	0.4617	0.6119	0.527	0.5344	3.7403	0.5676	0.3148
291	0.4638	0.407	0.4226	0.2833	0.4045	0.6331	6.8889	0.5471	0.9371	0.581	0.5036	0.362	0.8304	0.4981	0.5	0.7212	0.3993	0.321	2.3465	0.5853	0.6686	0.6447	0.7284	0.5599	0.5666	0.4907
292	0.5261	0.387	0.6918	0.3694	0.3856	0.3104	0.9359	0.5398	0.69	0.6158	0.5744	0.2344	0.5641	0.4631	0.5198	0.6914	0.4585	0.3408	0.7046	0.4374	0.664	0.45	0.4237	0.606	4.4984	0.2774
293	0.47	0.8442	0.3841	0.2357	2.6185	0.2237	2.0209	0.5504	0.625	1.7249	0.9099	0.3544	1.2547	0.5993	0.5453	0.8442	0.6316	0.4239	0.4992	0.5627	3.6669	3.4677	1.3629	1.0767	0.6851	0.3618
294	0.3114	0.4254	0.4125	0.3733	0.5899	0.1981	0.69	0.5261	0.6214	0.4414	0.3853	0.4844	0.7109	0.4885	0.6084	0.654	0.2866	0.43	0.5328	0.5017	0.5547	0.6429	0.5661	0.4622	0.583	0.3702
295	0.505	0.3585	0.4396	0.4258	0.4531	0.3299	0.7396	0.557	0.8535	0.3689	0.4706	3.6626	0.6621	0.6046	0.4229	0.5374	0.4226	0.3497	0.7134	0.6163	0.6062	0.4892	0.6377	1.9382	0.5244	0.3613
296	0.499	0.4439	0.3326	0.3896	0.7342	0.2815	0.7224	0.5696	0.6316	1.8505	0.6969	0.4127	0.9312	0.4777	0.6203	2.0689	0.4742	0.4168	0.5513	0.5113	0.6128	0.606	0.6153	0.5079	0.495	0.4023
297	0.5969	0.2995	0.4179	3.7493	0.5937	0.2234	0.7527	0.6024	0.5865	1.9358	0.5886	0.4568	0.6725	0.4789	0.5979	0.5113	0.7044	0.3783	0.4647	0.3866	0.7658	0.4589	0.6183	0.7296	0.5276	0.3345
298	0.6097	0.4054	0.5138	0.1895	0.6189	0.2626	5.1786	0.7515	0.5702	0.6062	1.5046	0.2495	0.749	0.4231	0.4896	0.6546	0.2153	0.2291	0.4256	0.3874	0.4912	0.549	0.432	0.4513	0.5535	0.3772
299	0.5592	0.4358	0.355	0.299	0.5848	0.3129	0.6216	0.8593	0.444	0.545	0.4771	0.4944	0.7537	0.436	0.6767	3.9198	0.4333	0.3622	2.0474	0.4068	0.5671	0.6392	0.4982	1.9972	1.2008	0.2653
300	0.6679	0.392	0.9377	0.2415	0.4593	0.2785	0.6859	0.9435	0.5918	1.2614	0.5079	0.3616	0.7146	0.4766	8.7071	0.6686	1.1828	0.417	0.51	0.4205	0.6139	0.4812	0.7617	0.5601	0.5226	0.3165
301	1.0306	0.4386	0.3237	0.3027	1.5232	0.1485	0.6089	0.5751	0.74	0.4868	0.3844	0.2552	0.7373	0.5345	0.5333	0.796	0.3916	0.2791	0.4969	0.4964	0.649	0.6415	0.4846	0.777	0.5602	0.3277
302	0.4527	0.4667	0.3584	0.2493	0.7597	0.1773	0.5296	0.5946	0.5988	0.4896	0.5134	0.3587	0.7133	0.4688	0.5283	0.6456	0.5029	0.2741	0.6542	0.4807	1.3612	0.4977	0.6364	0.6878	0.4834	0.3372
303	0.3855	0.3337	0.6308	0.2152	0.5551	0.2671	0.8635	0.4809	0.889	0.5101	0.5334	0.3742	1.0385	0.4687	0.5836	0.6585	0.3487	0.3195	0.5779	0.492	0.7396	1.3441	0.5517	0.6664	0.5816	0.2211
304	0.4357	0.2766	0.3307	0.2944	0.3307	2.4853	0.4364	0.6035	6.6291	0.385	0.4413	0.4135	4.3775	0.4949	0.5032	0.6657	0.322	0.3272	0.4998	0.4258	0.6465	0.5409	0.6923	0.6131	0.3868	0.3243
305	0.4481	0.4073	0.2564	0.9496	0.6556	0.2181	0.6671	0.5614	0.5898	0.4293	0.4211	0.3247	0.6886	0.4424	0.9012	14.3082	0.4531	0.2731	0.5263	0.3652	0.7224	0.4024	0.6028	0.5007	0.5588	0.3082
306	0.3305	0.4046	0.3189	0.2307	1.6225	0.1873	0.7377	0.4619	0.6064	0.4816	0.5035	0.3658	1.2951	0.3303	0.516	1.3259	0.3867	0.2539	1.2518	0.3438	0.5005	0.5113	1.1865	0.7619	0.516	0.3127
307	0.3876	0.3126	0.423	0.3464	0.5748	0.1664	0.6943	0.5521	0.6533	0.5051	0.4648	0.2341	0.7117	0.6245	0.5061	0.6801	1.727	0.4217	0.4696	0.6759	0.4874	0.4265	0.5689	0.8106	0.4741	0.2808
308	0.4032	0.3814	0.3054	0.1768	0.6192		1.7677	0.5386	0.6043	0.3753	0.5644	0.3703	0.6416	0.2938	0.4497	0.9657	0.3299	0.4944	0.5009	0.5447	0.6867	0.4915	0.6656	0.4726	0.489	0.436
309	0.4671	0.3691	7.0997	0.2802	0.6799		0.7093	0.5762	0.658	0.6365	8.4923	0.3348	0.6143	0.4006	0.3816	0.6518	0.3934	0.2852	0.5906	0.7313	0.7442	0.5659	0.6102	1.001	0.5576	0.2711
310	0.5019	0.3913	0.3076	0.1528	0.6029		0.6199	0.5981	0.5961	0.6003	0.5588	0.3625	0.7064	0.4806	0.5544	0.7733	0.358	0.2916	0.4981	0.3387	1.0116	0.3666	6.5408	0.5426	0.4661	0.2848
311	0.3793	0.4394	0.3291	0.3004	0.5031		0.7361	0.508	1.839	0.474	0.553	0.3124	0.6474	0.4334	1.8318	7.0686	0.3424	0.2637	0.5658	0.4004	0.705	0.5363	0.538	0.5518	0.4893	0.3387
312	0.4178	0.2025	0.3211	0.1861	0.4904		4.6457	0.4494	0.5386	0.4525	0.4506	0.3173	1.6288	0.4067	0.6127	0.8847	0.2718	0.2627	0.4701	0.4545	0.5583	0.5385	0.5403	0.6039	0.5434	0.1734
313	0.4684	0.316	0.3371	0.2317	0.5787		0.3989	1.6928	0.5231	0.8968	0.4753	0.3176	0.4784	0.4586	0.4838	0.8001	0.2975	3.2447	0.3801	0.3462	0.8834	1.1181	0.6233	0.6229	0.4263	0.1852
314	0.4078	0.2325	0.2717	0.183	0.5773		0.4377	0.4587	0.5284	0.4254	0.4947	0.436	0.6344	0.5766	0.4555	0.7058	0.3041	0.2766	0.4664	0.5535	0.6384	0.5029	0.6243	0.6213	0.4418	0.2249
315	0.3942	0.2544	0.2902	0.1569	0.3162		0.5727	0.5091	0.9611	0.8704	0.4132	0.3216	0.6244	3.0046	0.4727	0.8803	0.3332	0.2636	0.4766	0.3133	0.5661	0.3501	0.6073	0.6784	0.5168	0.2142
316	0.4498	0.3122	0.2155	0.1966	0.5565		2.2487	0.7045	0.6756	0.4524	0.5037	0.3515	0.7531	0.442	0.4402	0.6262	0.3112	0.3314	0.5853	0.4059	0.7005	0.5662	0.6742	0.5425	0.3428	0.197
317	0.3159	0.297	0.2986	0.1796	0.4538		0.6778	2.8628	8.0783	0.5103	0.4167	0.3274	0.5788	0.3951	0.5	0.7262	0.216	0.3084	0.3595	0.4685	0.5304	0.4592	0.4763	0.6055	0.5724	0.1504
318	0.4122	0.3153	0.3595	0.1999	0.4881		0.5877	0.5194	0.5376	0.517	0.4789	1.4242	0.7209	0.2403	0.4882	2.736	0.2467	0.2856	0.5305	0.4135	0.6098	0.4513	0.5327	0.7184	0.4537	0.1091
319	0.3824	0.4186	0.2388	0.219	0.5474		0.4515	0.6263	0.7885	0.5243	0.4727	0.3342	1.3573	0.7434	0.4316	0.432	0.1924	0.3432	0.5171	1.0597	0.3619	0.4733	1.3297	0.5781	0.4857	0.1272
320	0.2563	0.3684	0.3992	0.1508	2.8608		0.622	0.4587	0.4769	0.4752	0.4082	0.5129	0.705	0.3849	0.3887	0.7092	0.2211	0.2436	0.4746	0.2343	1.7279	0.2641	0.5479	0.4498	0.3604	0.1507
321	0.3973	0.2911	0.1538	0.2743	1.9692		0.579	0.4816	0.5614	0.5461	2.0628	0.2338	0.5977	0.3789	0.5643	6.091	0.2563	0.3088	0.4442	0.3804	1.2484	0.4699	0.6702	0.5803	0.2531
322	0.2895	0.1938	0.1761	0.1609	0.5822		0.9618	0.3499	0.6952	0.4547	1.0407	0.2441	0.7483	0.6198	0.2702	0.7017	0.212	0.199	0.5414	0.3414	0.5617	0.5669	0.6966	0.5837	0.412
323	0.3247	0.2203	0.2101	0.2748	4.4355		0.578	1.0988	0.3568	0.478	0.5269	0.3196	0.6272	0.2839	1.0376	0.6307	0.3234	0.291	0.5304	0.3571	0.5925	0.4334	0.41	0.4433	0.4496
324	0.3706	0.3185	0.1701	0.1341	0.4665		0.5787	0.4351	0.6979	0.5494	0.4083	0.1977	0.6679	0.361	0.3864	0.7429	0.2305	0.2963	0.4201	0.3449	0.5262	0.5889	0.4364	0.581	0.4393
325	0.3031	0.3702		0.1443	0.5385		0.5603	0.6952	0.5139	0.3425	0.4917	0.2921	0.6255	0.3805	0.4842	1.3668	0.1994	0.2607	0.4372	0.3527	0.5237	0.5076	1.4595	0.5067	0.4174
326	0.6224	0.3054		0.1574	0.5711		0.5818	0.4515	0.5063	0.432	0.3787	0.3419	0.6071	0.2924	0.5804	1.0571	0.2834	0.2404	0.3286	0.309	0.9871	0.4612	1.3826	0.6311	0.4971
327	1.0589	0.2331		0.1604	0.5121		0.6051	0.4263	0.3827	0.4067	0.396	0.2026	0.7347	0.4188	0.3586	0.6594	0.3995	0.2449	0.2877	0.398	0.4641	1.9768	0.4996	1.1643	0.4989
328	0.2089	0.2791		0.1571	0.8951		1.1182	0.4444	0.447	0.4339	0.2827	0.2305	1.5044	0.4009	0.4535	0.5998	0.265	0.1851	0.4422	0.2468	0.5326	0.4533	0.5364	0.5577	1.0859
329	0.7255	0.2936		0.1254	0.7218		0.6094	0.6636	0.7036	0.3978	0.4394	0.2595	0.7921	7.9829	0.4868	0.8352	0.331	0.1549	0.2468	0.289	0.5726	0.4302	0.6179	0.5282	0.4405
330	0.3025	0.2901		0.1659	0.5261		0.5211	0.3453	0.6828	0.6071	0.5725	0.2101	8.802	0.3923	0.4995	0.6258	0.3021	0.1671	0.4791	0.2603	0.4475	0.4527	0.5382	0.5958	0.3728
331	0.3624	0.3067		0.1374	0.3932		0.5322	0.6043	2.2946	0.397	0.3887		0.6481	2.3767	0.4118	0.5049	0.1929	0.1406	0.4885	0.3106	0.5713	0.378	0.4751	0.6331	0.3587
332	0.3615	0.712		0.2336	0.4849		0.5284	0.4356	0.6146	0.4769	0.3832		0.5006	0.2227	0.4028	1.1815	0.168	0.2819	0.4235	0.3671	0.5532	0.4094	0.4686	0.45	0.3294
333	0.2394	0.2445			0.6376		0.9352	0.5752	0.5576	0.4045	0.6218		0.8455	0.3296	0.4536	0.6218	0.4094	0.1599	0.4284	0.4149	0.5372	0.3946	1.8809	0.6611	0.3882
334	0.3204	0.1903			0.5272		2.2135	0.5449	0.5199	0.3912	1.6506		1.0853	0.3013	0.4118	0.4607	0.2376	0.2769	0.7845	0.2156	0.8234	3.7211	0.2953	0.5026	0.465
335	0.3234	0.2362			0.5597		0.6558	0.3812	0.5721	0.4232	0.5649		0.403	0.3045	0.4498	0.6235	0.2441	0.2555	0.4221	0.3067	0.5283	0.4033	0.4843	0.4927	0.3256
336	0.3355	0.3537			0.4868		0.7904	0.4022	0.572	0.973	0.373		0.6139	0.3865	0.3988	0.6161	0.2432	0.2574	0.5145	0.3098	0.5068	0.5211	0.6915	1.4356	0.4032
337	0.2293	0.2081			0.4464		0.5201	0.4253	0.7155	0.394	0.3594		0.6586	0.4445	0.2499	0.7621	0.1895	0.1304	0.3356	0.311	0.5605	0.3269	0.4403	0.4743	0.4108
338	0.3563				0.4831		0.5258	0.4949	0.6342	0.3404	0.3435		0.5917	0.3145	0.3882	0.6193	0.2176	0.1855	0.2995	0.5249	0.5095	0.4668	0.9596	0.5234	0.3093
339	0.4061				0.4271		0.5654	0.4119	0.393	0.3351	0.3811		0.5679	0.2258	0.4486	0.5688	0.181	0.1534	0.4687	0.2712	0.4739	5.8118	0.6095	0.4321	0.3451
340	0.3335				0.4559		0.5714	0.4625	0.69	0.392	0.4038		0.5786	0.2	0.5364	0.5811	0.1891	0.2164	0.3924	0.2214	0.9165	0.3894	0.7054	0.4287	0.2545
341	0.3674				0.4768		2.895	0.4289	0.5416	0.3425	0.4527		0.4991	0.3333	0.4326	0.953	0.2108		0.4799	0.3447	0.4621	0.5125	0.4816	0.4715	0.2646
342	0.41				0.5106		0.5522	0.392	0.3787	0.4162	0.6203		0.5624	0.1786	0.3849	2.3488	0.1516		0.3769	0.193	0.5254	0.3714	0.428	0.4939	0.4026
343	0.2278				0.4552		0.5895	0.4517	0.465	0.3616	0.4598		1.0203	0.3796	0.4664	0.5614	0.2385		0.4333	0.2951	0.4694	0.44	0.9605	0.4224	0.356
344	0.3497				0.3654		0.3935	0.4076	0.4845	0.5786	0.4307		4.4346	0.2809	0.3826	0.6962			0.3757	0.182	0.3755	0.3175	6.3671	0.443	0.3657
345	0.3332				0.3584		0.5662	0.5116	0.4312	0.247	0.3454		0.4605	0.2542	0.4118	0.8141			0.3787	0.1533	0.6205	0.3274	0.4296	0.4507	0.4223
346	0.3095				0.4986		0.5384	0.5221	0.322	0.3478	0.3649		0.9945	0.2356	0.3994	0.5508			0.3753	0.1686	0.4517	0.3423	0.4884	0.4347	0.2563
347	0.3365				0.5182		0.5049	8.2771	0.549	0.3643	0.3192		0.5117	0.2666	0.5037	0.5363			0.4007	0.2312	0.4965	0.3513	0.4657	0.4744	0.3521
348	0.3042				0.4835		0.5289	0.3729	0.5955	0.3829	0.3315		0.5486	0.2445	0.2979	0.6038			0.3355	0.1878	0.5523	0.8043	0.446	0.5138	4.1914
349	0.3181				0.4286		1.6511	0.421	0.2783	0.3197	0.3135		0.5663		5.7646	0.5094			0.4454	0.1681	0.3482	0.2949	0.2505	0.3566	0.2416
350	0.1732				0.2771		1.418	0.4033	0.513	0.2379	0.2324		0.6441		0.3435	0.6973			0.5509	0.2186	0.7144	0.3574	0.4982	0.5019	0.3935
351	0.4569				0.4395		0.5057	0.964	1.7016	0.3074	0.2747		0.6653		0.4393	0.5176			0.4204	0.3586	0.4461	0.471	0.4343	0.5384	0.372
352	0.3684				0.4206		0.4809	0.8461	0.4371	0.268	0.3348		0.556		0.3875	0.5962			0.3819	0.2863	0.4975	0.3606	0.4415	0.387	0.277
353	0.2287				0.5708		0.451	0.399	0.4615	0.3007	0.2932		0.5707		0.3553	0.5931			0.2885	0.2498	0.462	0.2905	0.2637	0.461	0.3368
354	0.2403				0.4162		0.4817	0.7201	0.4803	0.2165	0.3593		0.3779		0.4036	0.5521			0.3558	0.2161	0.4076	0.2614	0.7829	0.3997	0.275
355	0.2975				0.4202		0.8773	0.2127	0.4818	0.2902	0.2955		0.5723		0.3236	0.5344			0.4008	0.4105	0.6393	0.2405	0.4508	0.4581	0.2653
356	0.3354				0.4214		0.4333	0.2993	0.4672	0.2735	0.3312		1.5378		0.3447	0.5766			0.3941	0.1599	0.4709	0.3055	0.5519	0.5522	0.1924
357	0.3443				0.3948		0.5338	0.4252	0.5087	0.3962	0.2504		0.4219		0.248	2.0524			0.4638	0.1612	0.4	0.3546	0.4594	0.511	0.5232
358	0.1679				0.7886		0.4509	0.4199	0.4809	0.2758	0.2828		0.4892		0.3956	0.6466			0.3434	0.1673	0.4286	0.4516	0.434	0.3866	1.0792
359	0.198				0.4825		0.4416	0.4147	0.361	0.3822	0.2622		0.5647		0.2719	0.675			0.266	0.1694	0.3779	0.5853	0.3279	0.3486	0.6584
360	0.1999				0.9223		0.4887	0.6009	0.4329	0.3762			0.534		0.2373	0.523			0.3	0.2132	0.3762	0.2175	0.4722	0.7355	0.2826
361	0.2				0.4913		0.4786	0.3515	0.406	0.2937			0.552		0.3231	1.1898			0.2261	0.1301	0.3848	0.248	0.9562	0.6718	0.2649
362	0.265				0.2997		0.4599	0.3215	0.3895	0.2884			0.5825		0.2122	0.404			0.3313	0.165	0.4876	0.3726	0.448	0.2578	0.3065
363	4.4151				0.9605		0.5152	0.2335	0.3822	0.1815			0.5752		0.2965	2.1081			0.4005		0.3964	0.4022	0.3971	0.4426
364	0.267				0.427		0.4339	0.3934	0.4693	0.2028			1.7041		0.3027	0.3813			0.3383		0.4077	0.3237	0.3813	0.3946
365	0.2351				0.2928		0.4948	0.2465	0.3118	0.2688			0.5021		0.2661	0.8364			0.3537		0.4105	0.2616	0.5723	0.2861
366	0.1785				0.4758		1.6529	0.3642	0.4125	0.2264			0.5004		0.2916	0.5487			0.2561		0.447	0.3109	0.3119	0.4048
367	0.2037				0.2433		0.3408	0.3769	0.3347	0.3205			0.4719		0.2814	0.5615			0.376		0.4574	0.5013	1.0326	0.3559
368	0.2843				0.4014		0.3654	0.2266	0.3456	0.2608			0.6947		0.2297	0.5108			0.2547		0.3009	0.3267	0.2495	0.3837
369	0.1775				0.3934		0.574	0.307	0.4653	0.2152			0.6275		0.3517	0.3089			0.4421		0.4208	0.2837	0.4217	0.3989
370	0.2668				0.7181		0.5067	0.234	0.7128	0.3491			0.4603		0.3622	0.4864			0.4295		0.4281	0.1842	0.3537	0.4902
371	0.188				0.3322		0.4606	0.3606	0.3912	0.1832			0.4584		0.278	0.5312			0.3578		0.291	0.317	0.4294	0.4415
372	0.252				0.8362		0.5988	0.3086	0.52	0.204			1.3559		0.2946	0.5245			0.2955		0.4252	0.2533	0.3835	0.331
373	0.3783				0.3345		0.433	0.2907	0.3786	0.1978			0.6178		0.209	0.3373			0.2404		0.3389	0.3021	3.5967	0.3856
374	0.2357				0.4567		0.3087	0.3337	0.4345	0.2705			1.4234		0.2522	0.4936			0.358		0.3453	0.2128	0.4086	0.4447
375	0.2143				0.2128		0.4207	0.2924	0.2541	0.2027			0.6182		0.2124	0.3597			0.3109		0.3045	0.1924	0.3281	0.4513
376	0.1316				0.3549		0.4629	0.1965	0.4336	0.1919			0.4483		0.2677	0.464			0.4466		0.3244		0.375	0.3327
377	0.1504				0.405		0.3698	0.5364	0.4523	0.1643			0.4718		0.3181	0.3305			0.3113		0.3555		0.3873	0.3556
378	0.2251				0.3835		0.4524	0.1991	0.3453	0.1585			0.5578		0.2117	0.5872			0.556		0.4158		0.3522	0.2934
379	0.1808				0.4878		0.3791	0.2743	0.3556				0.4246		0.2174	0.3392			0.3803		0.4425		0.3082	0.4147
380	0.1912				0.3694		0.4093	0.3279	0.2851				0.3259		0.2756	0.3347			0.3088		0.3912		0.5749	0.3383
381	0.2615				0.2784		0.3704	0.1772	0.3026				0.6759			0.3339			0.2627		0.3774		4.3494	0.4758
382	0.265				0.3131		0.2939		0.3959				0.4788			0.3402			0.2801		0.4029		0.2739	0.3223
383	0.3274				0.2258		0.3996		0.4488				0.3414			0.462			0.2432		0.3908		0.3566	0.2652
384	0.1747				0.3428		0.2951		0.5442				0.4468			0.4349			0.2964		0.3104		0.429	0.2432
385	0.3089				0.2431		0.2648		0.3771				1.2138			0.8993			0.3275		0.3658		0.3449	0.377
386	0.3715				0.4459		0.3064		0.476				0.5683			0.4114			0.4261		0.3169		0.3687	0.599
387	0.2348				0.2003		0.3669		0.3298				0.3187			0.4296			0.239		0.3396		0.2654	0.3763
388	0.1725				0.2219		0.3		0.4038				0.4107			0.2572			0.3661		0.4037		0.2958	0.3598
389	0.1422				0.7032		0.3671		0.3803				0.3834			0.5605			0.2762		0.3913		0.4044	0.3507
390	0.2003				0.3397		0.3567		0.3819				0.2628			0.4009			0.3367		0.3543		0.3662	0.2335
391	0.1448				0.3422		0.3906		0.3397				0.4198			0.3117			0.3104		0.3391		0.3268	0.2857
392	0.2629				0.2829		0.2814		0.2837				0.2994			0.4708			0.2462		0.1813		3.0999	0.1789
393	0.2167				0.2184		0.4181		0.3777				0.8565			0.4306			0.2746		0.35		0.3203	0.3182
394	0.2197				0.2643		0.3695		0.4405				0.4285			0.4361			0.1861		0.3632		0.588	0.3839
395	0.1675				0.2325		0.3843		0.2546				0.4033			0.2955			0.2363		0.3756		0.3283	0.2841
396	0.2215				0.175		0.2411		0.3679				0.5437			0.2739			0.2155		0.3027		0.2852	0.86
397	0.2083				0.2471		0.3464		0.2644				0.5255			0.3349			0.162		0.3907		0.3942	0.2567
398	0.2414				0.2037		0.3227		0.2776				0.4385			0.329			0.2819		0.2432		0.3303	0.2666
399					0.16		0.2515		0.4454				0.4101			0.4845			0.1413		0.3185		0.4102	0.405
400					0.1668		0.2422		0.331				0.4057			0.6596			0.1843		0.3243		0.235	0.216
401					0.2999		0.4987		0.2591				0.2053			0.3213			0.2146		0.3802		7.4251	0.2148
402					0.2108		0.4062		0.2882				0.3817			0.2649			0.2334		0.6863		0.3376	0.2341
403							0.1856		0.284				0.4222			0.372			0.1684		7.7503		0.2733	0.3151
404							0.3109		0.2993				0.2989			0.3725					0.369		0.2212	0.2759
405							0.3066		0.3198				0.365			0.3682					0.2341		0.2771	0.2216
406							0.3352		0.2609				0.3325			0.2956					0.2489		0.2076	0.4026
407							0.9144		0.2539				0.3518			0.4787					0.3326		0.2259	0.2682
408							0.2126		0.3085				0.3654			0.354					0.2557		0.3539	0.218
409							0.2232		0.2256				0.3459			0.3809					0.4442		0.288	0.273
410							0.2072		0.2679				0.2995			0.4221					0.3502		0.3177	0.1652
411							0.2513		0.2594				0.3359			0.213					0.3671		0.2569	0.134
412							0.6595		0.1943				0.297			0.3037					0.2287		0.1977	0.2025
413							0.2618		0.186				0.4137			0.1416					0.3298		0.2764	0.1808
414							0.1931						0.2665			0.2926					0.3997		0.2659
415							0.3						0.2883			0.1734					0.2516		0.2747
416							0.2567						0.4626			0.2755					0.2813		0.287
417							0.1761						0.3896			0.2704					0.2543		0.1634
418							0.211						0.2485			0.27					0.2701		0.2589
419							0.1962						0.2651			0.2654					0.2528		0.1959
420							0.2081						0.2618			0.1864					0.2985		0.2605
421							0.2383						0.3138			0.3129					0.2776		0.2932
422							0.1922						0.2117			0.1822					0.1758		0.3468
423							0.149						0.3061			0.163					0.2901		0.2297
424							0.1867						0.2936			0.2444					0.223		0.2345
425							0.233						0.16			0.157					0.3339
426							0.2071						0.3982			0.2511					0.2932
427							0.3523						0.3479			0.2026					0.8367
428							0.1638						0.2788			4.5322					0.1831
429							0.2737						0.2814			0.101
430							0.1936						0.1921			0.154
431							0.2861						0.2003
432							0.2163						0.2408
433							0.2566						0.4143
434							0.2338						0.1394
435							0.1601						0.2435
436							0.1604						0.2455
437							0.3303						0.1118
438							0.2266
439							0.2419
440							0.138
441							0.1394
442							0.1716
443							0.1435
444							0.2641
445							0.3134
446							0.2604
447							0.2385
448							0.1711
449							0.3098
450							0.1417
451							0.2084
452							0.2069
453							0.2061
454							0.1573
455							0.1638
456							0.1283
TCs VS CK+
	L	B	S4	P1	A	C	AP	PB	AS	PC	PS	CB	AB	SB	CS	AC	CSB	PCB	ACS	PSB	APC	APB	ACB	APS	PCS	ASB
1	0.1942	14.9068	0.2098	0.1946	16.2467	16.2444	0.1689	0.215	0.2208	0.185	0.2226	0.2175	0.2111	0.2357	0.2784	0.2301	0.1633	0.1665	0.1846	0.1601	0.246	0.2253	0.222	0.1887	0.2191	15.6088
2	0.2021	3.1634	0.2336	0.235	2.9338	16.068	0.2055	0.2208	0.2232	0.2223	0.2652	0.249	0.2471	0.2398	0.2853	0.2317	0.2026	0.1686	0.2103	0.1642	0.2486	0.2462	0.2294	0.2149	0.2255	15.3258
3	0.2148	14.353	0.2592	0.2514	5.8698	14.554	0.2057	0.2577	0.2295	0.2301	0.2805	0.2509	0.2483	0.2737	0.2972	0.2358	0.203	0.1778	0.2189	0.1663	0.2839	0.2574	0.2447	0.2343	0.232	14.8316
4	0.2226	11.5894	0.273	0.2553	8.1699	13.6067	0.2145	0.2593	0.2394	0.2517	0.2857	0.2621	0.2698	0.2847	0.3154	0.2389	0.2065	0.1796	0.2311	0.1671	0.2874	0.2862	0.2467	0.2448	0.257	13.8247
5	0.2388	5.7953	0.2906	0.2731	4.3416	13.5051	0.2307	0.2612	0.2453	0.2628	0.286	0.2658	0.276	0.2905	0.3183	0.2422	0.2099	0.1847	0.2381	0.178	0.3157	0.3134	0.2821	0.2625	0.2604	12.904
6	0.2404	4.1626	0.3068	0.2868	4.3377	13.4126	0.241	0.2698	0.2607	0.2629	0.2896	0.2669	0.2777	0.2963	0.3343	0.2538	0.2191	0.2137	0.2405	0.1839	0.3255	0.3217	0.2974	0.2629	0.2773	12.8257
7	0.2448	6.8394	0.3122	0.2874	10.1363	13.017	0.2476	0.2729	0.2838	0.2822	0.2899	0.2672	0.2784	0.3263	0.3359	0.2597	0.2299	0.2238	0.2426	0.1912	0.3258	0.3229	0.2986	0.2684	0.2843	12.808
8	0.2571	7.4709	0.3172	0.2901	3.6765	11.9534	0.2504	0.2994	0.2864	0.291	0.2911	0.2847	0.2899	0.3325	0.3396	0.2751	0.2309	0.2265	0.2433	0.1916	0.3365	0.3283	0.299	0.2712	0.2904	12.5963
9	0.2672	10.6936	0.3237	0.2938	8.8768	11.7328	0.2525	0.3087	0.2868	0.2984	0.2945	0.289	0.2926	0.3461	0.3418	0.286	0.2336	0.2365	0.2469	0.1963	0.3482	0.3388	0.2998	0.2721	0.2964	12.3945
10	0.2827	3.544	0.331	0.2949	3.5377	11.4471	0.253	0.3126	0.2929	0.3067	0.3217	0.2925	0.3011	0.3468	0.3466	0.2871	0.252	0.2366	0.2554	0.1983	0.349	0.34	0.3044	0.2761	0.3026	12.3364
11	0.2871	7.0709	0.332	0.2978	5.431	11.1105	0.2572	0.3141	0.3014	0.308	0.3218	0.2977	0.3013	0.3489	0.349	0.2876	0.2568	0.239	0.2571	0.1991	0.358	0.3413	0.3127	0.2856	0.3288	12.1878
12	0.2962	6.1602	0.3484	0.3011	11.8644	11.0013	0.2608	0.3264	0.3025	0.3087	0.3291	0.3175	0.3036	0.3538	0.3499	0.2889	0.257	0.2412	0.2584	0.2004	0.3681	0.3491	0.3128	0.2907	0.3296	12.0272
13	0.3002	2.6271	0.3508	0.302	2.3166	10.9685	0.269	0.3344	0.3047	0.336	0.3292	0.3205	0.3096	0.354	0.3505	0.2926	0.2578	0.2437	0.2631	0.2037	0.3731	0.3523	0.3164	0.2997	0.3301	11.6157
14	0.3015	13.427	0.3524	0.311	7.2661	10.4623	0.2734	0.3366	0.3114	0.3407	0.3297	0.3231	0.313	0.3556	0.3507	0.2959	0.2605	0.2442	0.264	0.2058	0.3736	0.3555	0.3185	0.3192	0.3374	11.316
15	0.3022	4.2307	0.3568	0.3197	8.1048	9.9281	0.2756	0.3369	0.3166	0.3429	0.3355	0.3245	0.3195	0.3569	0.3517	0.3012	0.2638	0.2462	0.28	0.2099	0.3744	0.36	0.3228	0.3268	0.3378	10.8448
16	0.311	5.3297	0.3579	0.3206	14.8228	9.6274	0.2782	0.3381	0.3179	0.3473	0.3491	0.328	0.3222	0.3642	0.3565	0.3023	0.267	0.2467	0.2884	0.2117	0.3747	0.3603	0.3264	0.3288	0.3501	10.8222
17	0.3132	5.829	0.358	0.3269	7.8852	8.9599	0.2804	0.3381	0.3216	0.3486	0.3527	0.3343	0.3239	0.3721	0.3589	0.3104	0.2764	0.2584	0.2913	0.2153	0.3776	0.3613	0.3282	0.331	0.3522	10.4058
18	0.3145	5.0242	0.3597	0.3277	3.7855	8.9469	0.2829	0.339	0.3344	0.3517	0.3531	0.3348	0.3247	0.3741	0.3608	0.3192	0.2773	0.2613	0.2974	0.2209	0.3783	0.3683	0.3426	0.3363	0.3564	10.275
19	0.315	3.0864	0.3606	0.3293	10.7058	8.6535	0.2845	0.3399	0.339	0.355	0.3534	0.3386	0.3266	0.3758	0.3611	0.3275	0.279	0.2633	0.2981	0.2212	0.3788	0.3685	0.3455	0.337	0.3635	10.1282
20	0.3187	2.9783	0.3628	0.331	8.402	8.6069	0.2878	0.3424	0.3433	0.3604	0.3642	0.3395	0.3284	0.3822	0.3642	0.3297	0.281	0.2647	0.3171	0.2225	0.3794	0.3694	0.3471	0.3373	0.3686	9.5856
21	0.3188	2.6555	0.3629	0.3319	4.9182	8.1947	0.2919	0.3425	0.344	0.3633	0.3648	0.3415	0.3303	0.3824	0.3645	0.3429	0.2835	0.265	0.3227	0.2456	0.3801	0.3738	0.3519	0.339	0.3694	9.2917
22	0.324	11.1944	0.3634	0.3373	4.4857	8.1554	0.2931	0.3451	0.3478	0.366	0.3729	0.3449	0.3315	0.3845	0.3664	0.3466	0.2845	0.2711	0.3244	0.2479	0.3821	0.3742	0.3537	0.3407	0.3774	9.1695
23	0.3312	2.4393	0.3651	0.3453	5.0972	8.1526	0.2985	0.348	0.3548	0.3812	0.3822	0.3479	0.3464	0.3851	0.3812	0.3568	0.2847	0.2738	0.3263	0.248	0.3941	0.3755	0.3583	0.3491	0.3778	8.9707
24	0.3321	11.8606	0.3686	0.3525	3.0372	7.883	0.3046	0.3492	0.3575	0.3819	0.3822	0.3505	0.3479	0.3882	0.3852	0.3586	0.2927	0.2759	0.3275	0.2483	0.399	0.381	0.3701	0.3508	0.3817	8.5492
25	0.3321	3.8921	0.3694	0.3572	3.8462	7.881	0.3084	0.3522	0.3576	0.3879	0.3868	0.3555	0.3479	0.3889	0.3873	0.3668	0.2934	0.2778	0.3446	0.2492	0.4022	0.3825	0.3772	0.3522	0.386	8.2911
26	0.3323	1.8505	0.3798	0.3644	8.3417	7.8328	0.3149	0.3529	0.3587	0.3893	0.3893	0.3567	0.3538	0.3903	0.3959	0.3745	0.2995	0.2795	0.3463	0.2509	0.4028	0.3858	0.3779	0.355	0.3874	8.2496
27	0.3323	3.35	0.381	0.3695	5.0004	7.7721	0.3183	0.3584	0.3613	0.3908	0.3894	0.3626	0.3597	0.3947	0.3984	0.3775	0.3002	0.2811	0.3474	0.2526	0.4041	0.3864	0.3787	0.3552	0.3891	7.834
28	0.3408	2.0199	0.3868	0.3708	2.2496	7.4506	0.3218	0.3603	0.3614	0.3959	0.3918	0.3626	0.3607	0.3994	0.4012	0.3778	0.3047	0.2831	0.3489	0.2553	0.405	0.3872	0.3815	0.3571	0.3916	7.7841
29	0.3409	2.0838	0.388	0.375	5.6917	7.3162	0.3227	0.366	0.3671	0.4001	0.3921	0.3683	0.3625	0.4077	0.4034	0.3811	0.3065	0.2878	0.3495	0.2562	0.4081	0.3891	0.3824	0.3592	0.392	7.6181
30	0.3435	10.5913	0.3985	0.3826	9.2251	7.2739	0.3251	0.3749	0.3671	0.4011	0.3957	0.3705	0.366	0.4116	0.4044	0.3827	0.3075	0.2887	0.3511	0.2601	0.4137	0.3896	0.3849	0.3596	0.3959	7.5076
31	0.3445	3.4982	0.3997	0.3827	2.6482	7.2236	0.3311	0.375	0.3672	0.4042	0.3966	0.3844	0.3712	0.4149	0.4063	0.3844	0.3078	0.2934	0.3523	0.2615	0.4171	0.3898	0.3875	0.3647	0.3976	7.2526
32	0.3466	6.1901	0.4007	0.383	7.0515	7.0235	0.3324	0.376	0.3687	0.4046	0.3974	0.3875	0.3741	0.4159	0.407	0.3897	0.3084	0.296	0.3555	0.2712	0.4179	0.3916	0.3879	0.3655	0.4106	7.2386
33	0.3474	3.3195	0.4007	0.3832	1.9762	6.8771	0.3332	0.3802	0.3696	0.4067	0.3974	0.3932	0.3772	0.4166	0.407	0.3899	0.3095	0.2974	0.3566	0.273	0.4203	0.3949	0.3886	0.3718	0.414	7.1976
34	0.3478	2.529	0.4027	0.3842	1.4092	6.4027	0.3401	0.3812	0.3713	0.4145	0.3984	0.3932	0.387	0.4188	0.4073	0.4012	0.3108	0.2986	0.3577	0.276	0.4222	0.3957	0.3896	0.3721	0.4156	6.8352
35	0.3491	3.3249	0.4072	0.3857	4.1623	6.3803	0.3467	0.3815	0.3733	0.4185	0.4005	0.396	0.3893	0.4191	0.4139	0.4085	0.3119	0.2987	0.3622	0.2803	0.4226	0.3994	0.391	0.3782	0.4195	6.6318
36	0.3535	4.8805	0.4081	0.4049	7.5067	6.3639	0.3512	0.3827	0.3756	0.4209	0.401	0.3991	0.3898	0.4205	0.4192	0.4107	0.3134	0.3023	0.3628	0.2934	0.424	0.4021	0.3943	0.3844	0.4228	6.6229
37	0.3541	8.2036	0.4114	0.4078	2.0106	6.0435	0.3598	0.3884	0.3852	0.4226	0.4026	0.4028	0.395	0.423	0.4194	0.412	0.3281	0.3027	0.3629	0.302	0.424	0.407	0.3959	0.3866	0.4238	6.6172
38	0.355	8.5145	0.414	0.4082	8.106	6.0187	0.363	0.3886	0.388	0.4231	0.4256	0.4044	0.3953	0.4282	0.4264	0.4185	0.329	0.3049	0.3632	0.3048	0.4266	0.4076	0.3994	0.3881	0.429	6.4445
39	0.3559	3.0643	0.4148	0.4128	3.9706	5.8953	0.3647	0.3887	0.3928	0.4266	0.4289	0.4056	0.3971	0.4289	0.427	0.4212	0.3292	0.3051	0.3651	0.309	0.4268	0.4084	0.4046	0.3916	0.4296	6.4073
40	0.3574	3.3266	0.4158	0.4202	6.1422	5.85	0.3659	0.3914	0.3996	0.4269	0.4299	0.4097	0.4014	0.4293	0.4283	0.4282	0.3342	0.3052	0.3658	0.3126	0.4283	0.4084	0.4072	0.3916	0.4304	6.2594
41	0.3576	2.6387	0.416	0.4214	3.0589	5.6695	0.3686	0.3915	0.4019	0.4276	0.4374	0.4109	0.4055	0.4339	0.4299	0.4367	0.3345	0.307	0.3658	0.3199	0.4291	0.4085	0.4097	0.395	0.4315	6.2276
42	0.3595	3.1672	0.4213	0.4222	11.6614	5.5739	0.3792	0.3918	0.4142	0.4341	0.4396	0.413	0.4067	0.4358	0.4314	0.4367	0.3356	0.307	0.3677	0.3211	0.4302	0.4096	0.4105	0.3993	0.4318	6.2259
43	0.3615	2.4599	0.4214	0.4227	2.8715	5.5368	0.3844	0.392	0.4143	0.435	0.4412	0.4131	0.4121	0.4444	0.4346	0.4417	0.3405	0.3089	0.3691	0.3225	0.4314	0.4108	0.4118	0.4004	0.4322	6.0814
44	0.3622	2.6014	0.4217	0.4262	2.8587	5.13	0.3868	0.4065	0.4165	0.4416	0.4443	0.4161	0.4148	0.4446	0.439	0.445	0.3412	0.3097	0.3765	0.3247	0.4318	0.4165	0.415	0.4016	0.4339	5.9498
45	0.3633	8.0042	0.4279	0.4265	4.0547	5.0886	0.3869	0.4071	0.4198	0.4465	0.4468	0.4199	0.4159	0.4498	0.4427	0.4458	0.3444	0.3184	0.3795	0.3406	0.4325	0.4193	0.4198	0.4044	0.4385	5.781
46	0.3644	3.0788	0.429	0.4286	3.5654	4.8811	0.3887	0.4224	0.4205	0.4466	0.4525	0.4202	0.4166	0.4534	0.4429	0.4462	0.3453	0.319	0.3823	0.3449	0.4369	0.4213	0.42	0.4077	0.4463	5.7446
47	0.3671	2.7351	0.4374	0.4289	13.1686	4.8098	0.4016	0.4257	0.4226	0.4502	0.4526	0.4222	0.4189	0.4555	0.4476	0.4526	0.3454	0.3211	0.3831	0.345	0.439	0.4215	0.4212	0.4133	0.449	5.4678
48	0.3727	6.4126	0.4382	0.4356	2.8028	4.7746	0.4062	0.4258	0.4273	0.4529	0.4559	0.4228	0.4203	0.4609	0.4503	0.4547	0.3467	0.3218	0.386	0.3476	0.4393	0.4224	0.4213	0.414	0.4516	5.4109
49	0.3747	2.383	0.4469	0.4447	2.5927	4.6865	0.4141	0.4389	0.4299	0.4543	0.4562	0.4242	0.4204	0.4609	0.4519	0.4585	0.3471	0.327	0.3864	0.3494	0.4397	0.423	0.4223	0.4144	0.4545	5.3637
50	0.3749	12.424	0.4469	0.4471	4.4587	4.657	0.4161	0.44	0.4302	0.4551	0.459	0.4257	0.4211	0.4634	0.453	0.4596	0.3478	0.328	0.3891	0.3501	0.4405	0.4232	0.4243	0.4193	0.457	5.2855
51	0.3787	2.761	0.4488	0.4503	2.2466	4.5967	0.4215	0.441	0.435	0.4577	0.4624	0.4307	0.4318	0.4657	0.4533	0.4625	0.3505	0.3284	0.3908	0.3506	0.4424	0.4235	0.4248	0.421	0.4594	5.2788
52	0.3809	3.5255	0.4544	0.4513	8.5758	4.5409	0.4287	0.4434	0.4374	0.4598	0.4634	0.4348	0.4337	0.4664	0.4547	0.4648	0.3612	0.3344	0.3923	0.3604	0.4437	0.428	0.4263	0.4233	0.4599	5.1922
53	0.3818	2.6117	0.4589	0.452	7.7159	4.355	0.4297	0.4446	0.4399	0.4626	0.4642	0.4368	0.434	0.4705	0.455	0.4661	0.3647	0.3375	0.3976	0.3619	0.444	0.4316	0.427	0.4257	0.4628	5.1249
54	0.3819	12.3883	0.4609	0.4613	4.3898	4.312	0.439	0.4451	0.4413	0.4657	0.466	0.4371	0.4359	0.4709	0.4557	0.4671	0.3701	0.3377	0.3997	0.3632	0.4455	0.4324	0.4281	0.428	0.4695	4.972
55	0.3876	12.4658	0.4636	0.4661	9.8193	4.2156	0.4402	0.4489	0.4426	0.4706	0.4679	0.4382	0.436	0.4715	0.4561	0.4688	0.3724	0.3379	0.401	0.3687	0.448	0.435	0.4293	0.4299	0.4702	4.939
56	0.3879	2.3076	0.4637	0.4721	1.895	4.1243	0.4431	0.4498	0.4452	0.478	0.4699	0.4442	0.4364	0.4715	0.4577	0.4691	0.3728	0.3395	0.4032	0.3725	0.449	0.4366	0.4311	0.4368	0.4735	4.9314
57	0.3908	2.1369	0.4679	0.474	2.0238	4.1101	0.4442	0.4503	0.4478	0.4807	0.4727	0.4462	0.4408	0.4728	0.4579	0.4748	0.3766	0.3396	0.404	0.3741	0.4509	0.4376	0.4322	0.4379	0.4775	4.8597
58	0.3929	4.8403	0.4695	0.4754	1.9433	4.0474	0.4476	0.4518	0.4483	0.485	0.4742	0.4487	0.4409	0.4876	0.4695	0.4819	0.3769	0.3415	0.4059	0.3782	0.4521	0.4376	0.433	0.4458	0.4793	4.8529
59	0.3955	2.2759	0.4744	0.4756	3.7821	4.0169	0.4517	0.4521	0.453	0.4867	0.4755	0.4492	0.4455	0.4887	0.4747	0.4864	0.3805	0.3416	0.4145	0.3798	0.4539	0.4402	0.4347	0.4459	0.4805	4.7831
60	0.3969	5.3613	0.4746	0.4779	5.1042	3.9976	0.4604	0.4524	0.4559	0.4875	0.4813	0.4516	0.4465	0.4915	0.4762	0.4906	0.3821	0.3465	0.4153	0.3806	0.4546	0.4472	0.4369	0.446	0.4836	4.7416
61	0.3989	3.8889	0.4798	0.4876	11.1345	3.9182	0.461	0.4524	0.4559	0.4888	0.4882	0.4516	0.4468	0.4953	0.4768	0.4911	0.3856	0.3477	0.4188	0.3966	0.4563	0.4485	0.4387	0.4479	0.4884	4.715
62	0.4089	15.1656	0.4799	0.4893	2.3169	3.9053	0.4613	0.4558	0.4578	0.489	0.4947	0.4524	0.4485	0.5005	0.4794	0.4963	0.39	0.348	0.4197	0.4016	0.4581	0.4489	0.444	0.4482	0.4925	4.7136
63	0.4124	1.6423	0.488	0.4903	10.5363	3.843	0.4621	0.4603	0.4614	0.4921	0.4988	0.4554	0.4502	0.5021	0.48	0.5017	0.3906	0.3498	0.42	0.4025	0.4583	0.4503	0.4458	0.4493	0.4973	4.5718
64	0.4132	2.4175	0.4908	0.4913	3.3373	3.8405	0.4622	0.4631	0.4624	0.5002	0.5012	0.4597	0.4511	0.5039	0.4843	0.5033	0.3939	0.3499	0.4224	0.4028	0.46	0.4517	0.4465	0.452	0.4982	4.4174
65	0.4223	2.7966	0.4918	0.4928	3.315	3.8157	0.4667	0.464	0.4631	0.5045	0.5025	0.4717	0.4519	0.5059	0.4943	0.5074	0.3953	0.3501	0.4248	0.4029	0.4612	0.4529	0.4533	0.4532	0.4989	4.2773
66	0.4241	3.2141	0.5098	0.4935	1.8245	3.8037	0.4674	0.4696	0.4639	0.5052	0.5038	0.4721	0.4546	0.5091	0.4984	0.5084	0.3957	0.3518	0.4266	0.4085	0.4625	0.4568	0.4606	0.4577	0.503	4.2427
67	0.4261	1.8716	0.5104	0.4947	7.2395	3.7889	0.4691	0.4718	0.4643	0.5079	0.5067	0.4743	0.4548	0.5137	0.5023	0.5091	0.398	0.3536	0.4272	0.4104	0.4629	0.4619	0.4615	0.4588	0.5059	4.2349
68	0.4286	2.0336	0.5142	0.5006	5.9533	3.7884	0.4704	0.4721	0.4644	0.5082	0.513	0.4812	0.4577	0.5144	0.5039	0.5096	0.4021	0.3596	0.4284	0.411	0.4648	0.4667	0.4615	0.4596	0.5099	4.1596
69	0.43	1.892	0.5216	0.5008	2.2026	3.7329	0.4727	0.4729	0.4674	0.5118	0.5158	0.4816	0.461	0.515	0.504	0.5098	0.4035	0.3614	0.429	0.4114	0.465	0.4713	0.466	0.4611	0.5135	4.1474
70	0.4315	3.3457	0.5219	0.5028	2.8645	3.706	0.4741	0.4742	0.4797	0.5145	0.5163	0.4821	0.4652	0.5154	0.505	0.5099	0.4081	0.3627	0.4303	0.4157	0.4659	0.4715	0.4688	0.4631	0.5175	4.0979
71	0.4318	2.9019	0.5223	0.5032	2.446	3.7055	0.4765	0.4751	0.4812	0.5204	0.5171	0.4825	0.4686	0.5188	0.5123	0.512	0.4105	0.3633	0.4308	0.4185	0.467	0.4728	0.4704	0.4699	0.5179	4.0503
72	0.4319	4.9964	0.5229	0.5044	3.8153	3.7029	0.4769	0.4752	0.4816	0.5204	0.5179	0.4835	0.4701	0.5208	0.5124	0.5151	0.4116	0.3674	0.4319	0.4209	0.4678	0.4733	0.4705	0.471	0.5183	4.038
73	0.4328	3.4384	0.5266	0.5053	3.6708	3.6863	0.4793	0.4756	0.4824	0.5207	0.5198	0.4847	0.4701	0.5233	0.5141	0.5213	0.4123	0.3696	0.4367	0.4219	0.4692	0.4753	0.4719	0.4714	0.521	4.0027
74	0.4344	3.7205	0.5329	0.5169	3.658	3.671	0.4798	0.4765	0.4883	0.5223	0.5262	0.4878	0.4703	0.5299	0.5156	0.523	0.4131	0.3696	0.4368	0.4235	0.471	0.476	0.4728	0.4739	0.5232	3.986
75	0.4358	5.5651	0.5398	0.5186	3.2243	3.5243	0.4805	0.4783	0.4937	0.5224	0.5287	0.4883	0.4728	0.5301	0.5256	0.5248	0.4183	0.3716	0.4368	0.4237	0.4714	0.4791	0.4728	0.4755	0.5233	3.9606
76	0.4361	1.6975	0.54	0.5189	7.9063	3.511	0.4834	0.4792	0.4942	0.5257	0.5294	0.4933	0.4749	0.5304	0.5275	0.5252	0.4189	0.3764	0.4371	0.425	0.4723	0.4808	0.4732	0.478	0.5239	3.8504
77	0.4386	1.9904	0.5408	0.5208	1.8839	3.455	0.4845	0.486	0.4982	0.5266	0.5306	0.4954	0.4759	0.5309	0.53	0.5343	0.4231	0.3817	0.4376	0.4258	0.4731	0.4867	0.474	0.4793	0.5255	3.8428
78	0.4389	2.6201	0.5413	0.5211	2.2407	3.4497	0.486	0.4876	0.4995	0.533	0.5329	0.4992	0.4793	0.5314	0.5312	0.5378	0.425	0.3817	0.4411	0.4321	0.4752	0.4879	0.4745	0.4794	0.5283	3.8219
79	0.4401	2.4367	0.5415	0.5228	2.8193	3.4467	0.4877	0.4877	0.4996	0.5368	0.5357	0.5028	0.4806	0.5338	0.532	0.5425	0.4262	0.3897	0.4456	0.4339	0.4778	0.4917	0.4789	0.4795	0.5313	3.8114
80	0.4491	2.3014	0.5432	0.5243	3.2761	3.4195	0.4879	0.49	0.4997	0.5434	0.537	0.5034	0.4812	0.5373	0.5355	0.5472	0.4294	0.3911	0.4478	0.4343	0.4782	0.4933	0.4789	0.4829	0.5327	3.6589
81	0.4496	2.0767	0.545	0.5273	4.0348	3.3628	0.4884	0.4952	0.5014	0.5468	0.5426	0.5042	0.4865	0.539	0.5383	0.5504	0.4313	0.3971	0.4489	0.4396	0.4797	0.4939	0.4809	0.4832	0.5346	3.6158
82	0.4505	2.3677	0.5451	0.528	2.3712	3.3499	0.4885	0.4953	0.5031	0.5492	0.5453	0.5044	0.4879	0.542	0.5412	0.5513	0.4355	0.3999	0.4504	0.4399	0.4805	0.5042	0.4838	0.4857	0.5369	3.589
83	0.4532	5.0613	0.5466	0.5283	2.3925	3.2532	0.4902	0.4981	0.504	0.5583	0.5477	0.505	0.4904	0.5439	0.5417	0.5552	0.436	0.4017	0.4515	0.4446	0.4823	0.5046	0.4855	0.4901	0.537	3.5671
84	0.4536	1.4931	0.5492	0.5289	4.3793	3.2447	0.4923	0.5031	0.5044	0.5591	0.5482	0.5054	0.4933	0.5446	0.5422	0.5564	0.4363	0.4018	0.4524	0.4492	0.4823	0.508	0.4869	0.4903	0.5389	3.4832
85	0.4586	2.3736	0.5505	0.5359	9.0235	3.2053	0.4949	0.5035	0.5064	0.5593	0.5494	0.5086	0.4939	0.5488	0.5475	0.5626	0.439	0.402	0.4537	0.4495	0.4868	0.5096	0.4891	0.4942	0.5399	3.477
86	0.4644	2.4885	0.5535	0.5362	4.0804	3.1176	0.4964	0.5037	0.5123	0.561	0.5527	0.51	0.495	0.5517	0.5485	0.5647	0.4392	0.4094	0.4545	0.452	0.4872	0.5134	0.4916	0.4949	0.5408	3.4688
87	0.4665	2.1418	0.5572	0.5375	2.2319	3.1156	0.4988	0.5046	0.5129	0.5615	0.5554	0.5102	0.497	0.5526	0.5502	0.5653	0.441	0.4125	0.4597	0.4571	0.4923	0.5145	0.4934	0.4952	0.5419	3.4495
88	0.4672	3.558	0.5577	0.5384	4.2239	3.0962	0.5012	0.508	0.516	0.5631	0.5573	0.5134	0.5004	0.5532	0.5507	0.5708	0.4434	0.4133	0.4599	0.4572	0.4931	0.5164	0.4949	0.4968	0.5437	3.4336
89	0.4674	1.4594	0.5617	0.5445	1.6913	2.9937	0.5038	0.509	0.5183	0.5637	0.5577	0.5152	0.5019	0.5558	0.5575	0.5735	0.4473	0.4181	0.461	0.4638	0.4944	0.5165	0.4959	0.5022	0.5449	3.4331
90	0.4694	4.7437	0.5728	0.5477	2.121	2.9855	0.5044	0.5099	0.5184	0.5655	0.5589	0.5167	0.5045	0.5562	0.562	0.5763	0.4476	0.4211	0.4634	0.4643	0.4969	0.5176	0.4966	0.5047	0.5453	3.4028
91	0.4702	2.351	0.5742	0.548	6.5371	2.9646	0.5046	0.5111	0.5198	0.5704	0.5599	0.517	0.5066	0.5612	0.5631	0.5776	0.45	0.4213	0.4655	0.465	0.4975	0.5187	0.5032	0.5068	0.5464	3.3923
92	0.4704	2.2048	0.576	0.5497	1.5089	2.8827	0.5106	0.5113	0.5203	0.5708	0.5637	0.5222	0.5092	0.5622	0.5723	0.5793	0.4501	0.4219	0.4657	0.4672	0.5009	0.5209	0.5049	0.511	0.5466	3.3531
93	0.4706	2.9837	0.5762	0.551	3.1269	2.8711	0.5119	0.5115	0.5209	0.5709	0.5647	0.5228	0.5139	0.5655	0.5767	0.5836	0.4521	0.4226	0.467	0.4728	0.5028	0.5209	0.5055	0.5134	0.5499	3.3478
94	0.4709	2.1899	0.5795	0.5515	3.9638	2.8664	0.5126	0.5182	0.5232	0.5752	0.5659	0.5245	0.5151	0.5678	0.5785	0.5851	0.4528	0.4252	0.4706	0.4733	0.5041	0.5217	0.5057	0.5142	0.5501	3.2993
95	0.4802	6.6609	0.5828	0.557	3.8307	2.8548	0.5178	0.5227	0.5232	0.5753	0.5693	0.5251	0.5174	0.5712	0.5785	0.5853	0.4561	0.4262	0.471	0.4771	0.5052	0.524	0.5058	0.5189	0.5511	3.2957
96	0.4802	2.365	0.5844	0.5653	2.2626	2.8452	0.523	0.5268	0.5238	0.5755	0.5708	0.5289	0.5208	0.5746	0.592	0.5887	0.4573	0.4284	0.4717	0.4799	0.5066	0.5246	0.5097	0.5226	0.5521	3.2897
97	0.4822	2.5505	0.5854	0.5682	2.4339	2.8445	0.5307	0.5283	0.5276	0.5759	0.5719	0.5308	0.5214	0.5763	0.5939	0.5903	0.4601	0.4331	0.4728	0.4853	0.5077	0.5264	0.5112	0.526	0.5528	3.2842
98	0.4824	2.208	0.5856	0.5708	5.9921	2.8437	0.5323	0.5286	0.5283	0.5762	0.5744	0.5314	0.529	0.5775	0.5954	0.5907	0.4614	0.4349	0.4747	0.4855	0.5079	0.5265	0.5141	0.5277	0.5554	3.2602
99	0.4832	1.8695	0.5877	0.5747	6.1814	2.7962	0.5354	0.5297	0.5334	0.5767	0.5762	0.5352	0.5292	0.5803	0.598	0.5938	0.4635	0.4351	0.4761	0.4919	0.5104	0.5295	0.5152	0.5301	0.5555	3.2559
100	0.484	1.4438	0.5917	0.5757	1.484	2.7864	0.5363	0.5357	0.5359	0.5776	0.5792	0.5391	0.5323	0.5833	0.6037	0.5958	0.4661	0.4354	0.4774	0.4927	0.5104	0.5316	0.5199	0.5322	0.5577	3.2213
101	0.5012	2.5429	0.5927	0.5781	3.9238	2.7812	0.537	0.5361	0.5382	0.5778	0.5793	0.5426	0.5366	0.584	0.6068	0.598	0.4687	0.4354	0.4788	0.4927	0.5126	0.5327	0.5231	0.5349	0.5578	3.1887
102	0.5049	1.4732	0.593	0.5842	1.5029	2.7443	0.5381	0.5381	0.5466	0.579	0.587	0.546	0.5376	0.5874	0.609	0.5987	0.4715	0.4396	0.4798	0.4951	0.5154	0.5367	0.5235	0.5349	0.5638	3.1801
103	0.5076	3.8464	0.593	0.5859	2.5115	2.6578	0.5381	0.5394	0.5484	0.5822	0.5872	0.549	0.5381	0.5888	0.6118	0.6007	0.472	0.4402	0.4861	0.5012	0.5176	0.5376	0.524	0.5386	0.5645	3.1398
104	0.5092	1.9841	0.5948	0.5938	1.8	2.6069	0.543	0.5499	0.5528	0.5854	0.588	0.5527	0.5382	0.59	0.613	0.6023	0.4724	0.4422	0.4892	0.5012	0.5195	0.5386	0.528	0.5397	0.5686	3.1247
105	0.51	2.1332	0.5955	0.5968	1.779	2.6012	0.5443	0.5549	0.5532	0.5887	0.5941	0.5535	0.5463	0.5908	0.6154	0.6049	0.4743	0.4424	0.4956	0.5016	0.5196	0.5405	0.5288	0.5406	0.5717	3.0967
106	0.5104	3.0291	0.5962	0.5971	13.6927	2.5822	0.5463	0.5553	0.5539	0.5989	0.5945	0.5652	0.5479	0.5928	0.6169	0.6055	0.4778	0.4424	0.4972	0.5023	0.5237	0.5423	0.5384	0.5444	0.5729	3.0356
107	0.5113	9.6565	0.6002	0.6066	1.5025	2.5672	0.5554	0.558	0.5543	0.6042	0.596	0.5685	0.5481	0.5974	0.6218	0.608	0.479	0.4437	0.4983	0.5045	0.5256	0.5436	0.54	0.5462	0.5732	2.9995
108	0.5113	1.9266	0.602	0.6071	1.7201	2.5531	0.5583	0.5627	0.5551	0.6046	0.5983	0.5736	0.55	0.5976	0.6242	0.6111	0.4886	0.4481	0.4988	0.5074	0.5266	0.5454	0.541	0.5465	0.5758	2.9268
109	0.5171	1.3452	0.6043	0.6125	13.606	2.5448	0.5631	0.563	0.5558	0.6061	0.6043	0.576	0.559	0.5992	0.6257	0.6176	0.4905	0.4484	0.502	0.5107	0.5298	0.5463	0.5413	0.5468	0.576	2.8596
110	0.5172	3.0961	0.6059	0.6145	3.3419	2.5151	0.5645	0.5654	0.5569	0.6118	0.605	0.5775	0.5614	0.6015	0.6292	0.6186	0.4914	0.4491	0.5037	0.5116	0.5309	0.5499	0.5462	0.5472	0.5807	2.788
111	0.5195	2.0573	0.6059	0.6146	2.3035	2.5076	0.5716	0.5663	0.5575	0.6124	0.605	0.5784	0.5615	0.603	0.6305	0.6198	0.4954	0.4519	0.5048	0.5195	0.5322	0.5503	0.5472	0.5518	0.5809	2.7641
112	0.5211	3.2667	0.6107	0.615	2.4521	2.4946	0.5764	0.5671	0.5581	0.6139	0.6098	0.5801	0.5657	0.6079	0.6308	0.6212	0.5014	0.4535	0.5058	0.5222	0.5326	0.5512	0.5477	0.5536	0.5822	2.7602
113	0.5241	3.6491	0.6111	0.6154	2.6323	2.472	0.5771	0.5688	0.5608	0.6174	0.6114	0.587	0.5664	0.6134	0.6326	0.6248	0.5018	0.4544	0.5074	0.5224	0.5346	0.5519	0.5484	0.5566	0.5825	2.704
114	0.5241	1.926	0.6116	0.6163	2.4901	2.4682	0.5838	0.5693	0.5636	0.6225	0.6117	0.5883	0.5672	0.6137	0.634	0.6248	0.5045	0.4546	0.5114	0.5245	0.5374	0.5576	0.5491	0.559	0.5863	2.6915
115	0.5261	2.7837	0.6145	0.6197	7.9987	2.4603	0.5854	0.5743	0.5644	0.6259	0.6118	0.5969	0.5685	0.6144	0.6342	0.6279	0.5058	0.4563	0.5161	0.5262	0.5377	0.5584	0.5525	0.559	0.5889	2.6824
116	0.5312	2.0187	0.6163	0.6239	2.3754	2.4586	0.5861	0.5807	0.5658	0.6262	0.6127	0.5979	0.5698	0.6164	0.6371	0.6281	0.5084	0.4614	0.5168	0.5271	0.5385	0.5601	0.5561	0.5595	0.5903	2.6758
117	0.5352	2.2408	0.6181	0.6297	2.5252	2.4499	0.5884	0.5863	0.5677	0.6271	0.6142	0.598	0.5749	0.6167	0.6375	0.6338	0.5085	0.4615	0.5193	0.5275	0.5398	0.562	0.5568	0.5599	0.5957	2.6728
118	0.5364	2.0499	0.6204	0.6338	1.6447	2.444	0.5887	0.5885	0.5707	0.6274	0.6162	0.5983	0.5769	0.617	0.6377	0.6345	0.5096	0.4634	0.5229	0.5277	0.54	0.5635	0.5578	0.5634	0.5976	2.6499
119	0.5373	6.7741	0.6211	0.635	1.7648	2.4377	0.5925	0.5906	0.5725	0.632	0.6219	0.6068	0.5785	0.6179	0.6399	0.6374	0.5101	0.4661	0.5309	0.5309	0.5405	0.5684	0.5582	0.5651	0.5981	2.6322
120	0.5413	5.6744	0.6282	0.642	2.9938	2.4222	0.5988	0.5944	0.5733	0.6354	0.622	0.607	0.5818	0.6263	0.6399	0.6413	0.5142	0.4674	0.5328	0.5313	0.5421	0.5692	0.5594	0.5687	0.6005	2.6302
121	0.5423	5.1863	0.6286	0.6477	2.4183	2.4198	0.6025	0.5973	0.5743	0.6361	0.624	0.6083	0.5876	0.6423	0.6399	0.6424	0.5169	0.469	0.5345	0.5316	0.5429	0.5704	0.5598	0.5691	0.6026	2.6216
122	0.5439	2.5754	0.6353	0.6488	2.8333	2.4106	0.6079	0.5977	0.5768	0.6367	0.6347	0.6115	0.5891	0.6475	0.6412	0.6466	0.5242	0.471	0.5346	0.5353	0.5431	0.5733	0.5612	0.5718	0.6032	2.6094
123	0.5464	1.6326	0.6354	0.6542	1.9002	2.4082	0.6092	0.5992	0.5805	0.6383	0.636	0.612	0.5892	0.6488	0.6418	0.6533	0.5243	0.4729	0.5358	0.536	0.5433	0.576	0.5669	0.5719	0.6071	2.5704
124	0.5472	1.4085	0.6357	0.6582	2.6787	2.3807	0.6098	0.6003	0.583	0.639	0.6382	0.6151	0.5893	0.6494	0.6439	0.6569	0.5256	0.4732	0.5376	0.5386	0.5444	0.5787	0.5669	0.5725	0.6082	2.5643
125	0.5496	2.7422	0.6369	0.6609	1.2887	2.3759	0.6109	0.6019	0.5855	0.6396	0.64	0.6173	0.5894	0.6505	0.6457	0.6583	0.5298	0.4752	0.5379	0.5388	0.5512	0.5791	0.5678	0.5733	0.6087	2.5634
126	0.5514	3.063	0.6386	0.6611	4.8735	2.3502	0.6138	0.6053	0.5869	0.6415	0.6428	0.6207	0.5905	0.6513	0.6479	0.6611	0.53	0.4752	0.5405	0.5398	0.5593	0.5803	0.5679	0.5742	0.618	2.553
127	0.5515	3.2677	0.6403	0.6617	2.1877	2.3463	0.6194	0.6065	0.5879	0.643	0.6441	0.6212	0.5942	0.6518	0.6481	0.6622	0.5305	0.4776	0.5409	0.5404	0.5606	0.5804	0.5685	0.5748	0.6193	2.5509
128	0.5516	2.5684	0.6436	0.6622	2.7608	2.3092	0.622	0.6073	0.5889	0.6451	0.6461	0.6221	0.5975	0.6523	0.6508	0.6639	0.5358	0.4789	0.5415	0.5427	0.5608	0.5823	0.5705	0.5763	0.6195	2.5346
129	0.5522	4.134	0.6447	0.6695	1.6847	2.2947	0.6258	0.6077	0.5912	0.6487	0.6466	0.625	0.6014	0.6541	0.6523	0.6654	0.5364	0.4795	0.5453	0.5431	0.5613	0.5834	0.5713	0.5851	0.622	2.5244
130	0.5524	8.7694	0.6528	0.6722	4.2086	2.2875	0.6269	0.6092	0.5928	0.6504	0.6488	0.6297	0.6034	0.6568	0.6532	0.6749	0.5387	0.4868	0.5472	0.5476	0.5622	0.5841	0.5742	0.5925	0.6229	2.5213
131	0.5597	1.4845	0.6544	0.6734	16.3491	2.2858	0.6281	0.6132	0.5935	0.6505	0.6499	0.6305	0.6042	0.661	0.6576	0.6765	0.5394	0.4929	0.548	0.5495	0.5622	0.5856	0.5761	0.593	0.6255	2.5182
132	0.5597	1.4835	0.6547	0.6762	1.519	2.2646	0.6294	0.62	0.5959	0.6512	0.6504	0.6315	0.6061	0.6619	0.6605	0.677	0.5413	0.4939	0.5489	0.5502	0.563	0.5865	0.5766	0.5937	0.6336	2.4921
133	0.5658	1.7817	0.6589	0.6829	2.5566	2.2523	0.6318	0.6208	0.5999	0.6566	0.6507	0.6363	0.6074	0.6624	0.6606	0.6779	0.5423	0.4958	0.55	0.5513	0.5646	0.5891	0.5769	0.5952	0.6358	2.4904
134	0.5665	1.2617	0.6602	0.6848	2.4946	2.2434	0.6326	0.6219	0.6012	0.6594	0.6508	0.6364	0.6152	0.667	0.6621	0.6816	0.5427	0.4969	0.5507	0.5531	0.5647	0.5916	0.5778	0.5958	0.6417	2.4801
135	0.5684	1.5057	0.6613	0.6958	3.8437	2.1872	0.6331	0.622	0.6042	0.6648	0.6578	0.6366	0.6177	0.6692	0.6622	0.6829	0.5434	0.4975	0.5517	0.5546	0.5648	0.5923	0.5788	0.6019	0.6534	2.473
136	0.5704	2.3158	0.6756	0.6963	3.2072	2.1729	0.6373	0.6257	0.6044	0.6685	0.6596	0.6377	0.6219	0.6697	0.6644	0.6856	0.5449	0.4991	0.5538	0.557	0.5678	0.5966	0.5809	0.6024	0.6541	2.4408
137	0.5725	1.349	0.6766	0.6967	2.0382	2.1701	0.6402	0.6259	0.6063	0.6688	0.6601	0.6407	0.6234	0.6716	0.6716	0.6857	0.5452	0.5005	0.554	0.5588	0.5697	0.5975	0.5813	0.6027	0.6547	2.3817
138	0.5768	1.9611	0.6827	0.697	1.727	2.1621	0.6434	0.6299	0.6088	0.6688	0.6615	0.6411	0.6236	0.6754	0.6727	0.6873	0.5453	0.503	0.5577	0.5608	0.5709	0.5982	0.585	0.6054	0.6556	2.3688
139	0.578	1.7569	0.6832	0.7013	1.7901	2.1583	0.6437	0.6356	0.612	0.676	0.6627	0.6412	0.6244	0.6796	0.6738	0.6878	0.5459	0.5045	0.5578	0.5608	0.5716	0.5998	0.5855	0.606	0.6573	2.3303
140	0.5784	2.454	0.692	0.7044	2.4298	2.1297	0.6441	0.6366	0.6157	0.6784	0.6643	0.6422	0.6254	0.6801	0.6765	0.6888	0.5466	0.5071	0.5582	0.5618	0.5758	0.6055	0.5881	0.6094	0.6577	2.3245
141	0.579	1.9554	0.6928	0.7053	2.5801	2.1072	0.6461	0.6369	0.6159	0.6832	0.6656	0.6423	0.63	0.6802	0.6788	0.6965	0.5474	0.5077	0.5617	0.5665	0.5778	0.6105	0.5901	0.6094	0.6587	2.3144
142	0.5808	1.3012	0.694	0.7075	1.7542	2.1049	0.6472	0.6381	0.6173	0.6846	0.6741	0.6432	0.6314	0.6819	0.6825	0.6996	0.5487	0.5078	0.5636	0.5678	0.5809	0.6107	0.5978	0.6108	0.664	2.3103
143	0.5871	1.6093	0.6996	0.7113	1.8416	2.0889	0.651	0.6383	0.621	0.6867	0.6749	0.6439	0.6323	0.6842	0.6835	0.7019	0.5532	0.509	0.5639	0.5692	0.5819	0.6113	0.6008	0.6115	0.6648	2.2793
144	0.5911	2.1435	0.7024	0.7145	2.1851	2.0853	0.6519	0.6397	0.6211	0.6916	0.6805	0.6467	0.6339	0.6887	0.6841	0.7059	0.5542	0.5106	0.5658	0.5702	0.582	0.6119	0.601	0.6171	0.6671	2.2597
145	0.5929	2.3332	0.7122	0.7182	10.1658	2.0612	0.6555	0.641	0.6213	0.6944	0.6833	0.6472	0.6353	0.689	0.6853	0.7061	0.5559	0.5119	0.5662	0.5715	0.5835	0.6165	0.6011	0.618	0.6683	2.2536
146	0.593	2.4974	0.7139	0.7253	1.7805	2.0487	0.6575	0.6414	0.6227	0.695	0.6867	0.6493	0.6386	0.6928	0.6872	0.7079	0.5564	0.5129	0.5698	0.5724	0.5845	0.6232	0.6019	0.6194	0.6695	2.2211
147	0.5934	2.4127	0.7146	0.7298	2.4224	2.0357	0.6578	0.6441	0.6249	0.6953	0.687	0.6501	0.6393	0.696	0.6903	0.7094	0.5599	0.5173	0.5701	0.5733	0.5859	0.6237	0.6039	0.6196	0.6703	2.196
148	0.5938	1.7456	0.7164	0.7352	2.1442	2.0005	0.6578	0.65	0.6289	0.6953	0.6893	0.6549	0.6396	0.6964	0.6916	0.71	0.5608	0.5181	0.5772	0.5741	0.5862	0.6242	0.6041	0.6197	0.6708	2.1937
149	0.6042	1.3379	0.719	0.7372	2.6758	2	0.6583	0.6527	0.6296	0.6962	0.6902	0.6551	0.6397	0.6965	0.6937	0.7109	0.562	0.5185	0.5793	0.5742	0.5874	0.6244	0.6068	0.6204	0.672	2.1856
150	0.6052	2.1427	0.7201	0.7386	2.239	1.9955	0.6638	0.6542	0.6314	0.6975	0.6905	0.6568	0.6409	0.7004	0.6938	0.7135	0.563	0.5197	0.5795	0.5755	0.5891	0.6247	0.6096	0.6314	0.6753	2.1607
151	0.6066	1.7036	0.7276	0.7464	6.4165	1.991	0.6692	0.6575	0.6341	0.702	0.6947	0.6601	0.6435	0.7033	0.6941	0.7146	0.5664	0.5198	0.5807	0.5779	0.591	0.6265	0.6101	0.6315	0.6815	2.1591
152	0.6067	1.3033	0.7283	0.7565	1.478	1.9709	0.6705	0.6622	0.6343	0.7022	0.695	0.6614	0.6439	0.7083	0.696	0.7146	0.5675	0.5207	0.5819	0.5784	0.5939	0.6299	0.6113	0.6335	0.6844	2.1501
153	0.611	1.6409	0.7294	0.7592	1.5367	1.9444	0.6709	0.6631	0.6392	0.7058	0.6963	0.6615	0.6458	0.714	0.6975	0.7156	0.571	0.5209	0.5825	0.5788	0.5953	0.6327	0.6113	0.641	0.6871	2.1216
154	0.6153	1.4596	0.7389	0.7628	1.8526	1.9406	0.6714	0.6665	0.6404	0.7071	0.6976	0.6615	0.6462	0.7252	0.7058	0.7162	0.5737	0.5235	0.5831	0.5795	0.5956	0.6346	0.6134	0.6429	0.691	2.121
155	0.6199	1.579	0.7407	0.765	2.4364	1.9365	0.6761	0.6668	0.6405	0.7073	0.6994	0.6672	0.6466	0.7257	0.7079	0.7164	0.5755	0.5245	0.5836	0.5805	0.5981	0.6376	0.6161	0.6433	0.6968	2.1107
156	0.6216	2.1056	0.7438	0.7731	1.5117	1.9317	0.6761	0.6709	0.6407	0.7074	0.7003	0.6697	0.6469	0.7352	0.7087	0.7261	0.5763	0.5267	0.5847	0.5807	0.5983	0.6387	0.6162	0.6474	0.6976	2.1104
157	0.6233	1.4085	0.7455	0.7756	1.6165	1.9056	0.6766	0.6719	0.6465	0.7076	0.7035	0.6703	0.6485	0.7361	0.7103	0.7292	0.5799	0.53	0.5888	0.5837	0.5984	0.6388	0.6179	0.6483	0.698	2.102
158	0.6257	1.4099	0.7502	0.778	2.1074	1.898	0.6784	0.676	0.6476	0.7136	0.7063	0.6742	0.6515	0.7384	0.7125	0.736	0.5799	0.5303	0.589	0.5843	0.6008	0.6391	0.6189	0.6504	0.6982	2.0997
159	0.6295	1.2611	0.7516	0.7888	1.7462	1.8936	0.679	0.6766	0.6487	0.7153	0.7071	0.6862	0.654	0.7416	0.713	0.7366	0.5826	0.5322	0.5895	0.5851	0.6008	0.6394	0.6192	0.6517	0.7045	2.0933
160	0.6308	1.5379	0.752	0.7922	2.182	1.8918	0.6802	0.6794	0.6498	0.7172	0.7078	0.6868	0.6541	0.744	0.731	0.7382	0.5833	0.5368	0.5916	0.5882	0.6022	0.6395	0.6194	0.6565	0.7055	2.0739
161	0.6311	2.0194	0.7579	0.7938	1.5924	1.8781	0.6814	0.6843	0.652	0.7222	0.7148	0.6895	0.6604	0.7456	0.7334	0.7394	0.5845	0.5417	0.5927	0.5896	0.6035	0.6463	0.6262	0.6573	0.7083	2.0739
162	0.6318	1.2336	0.7582	0.7942	2.96	1.8672	0.6842	0.6856	0.6521	0.7236	0.7178	0.6908	0.6636	0.7502	0.7344	0.7403	0.5911	0.5431	0.5932	0.5925	0.6036	0.6468	0.628	0.6587	0.7087	2.0578
163	0.6323	3.1152	0.7681	0.797	1.6894	1.8478	0.6862	0.6887	0.6533	0.7263	0.7201	0.6913	0.6663	0.7511	0.7379	0.7441	0.5913	0.5445	0.5961	0.5928	0.6045	0.6483	0.6286	0.6693	0.709	2.0423
164	0.6358	1.2587	0.7691	0.8013	2.7238	1.8393	0.6892	0.6905	0.6539	0.7306	0.7214	0.6937	0.6665	0.7515	0.7425	0.7453	0.5939	0.5446	0.5961	0.5929	0.605	0.6485	0.6318	0.6704	0.7124	2.0291
165	0.6372	1.1715	0.7744	0.8118	4.565	1.8219	0.6894	0.6916	0.6539	0.733	0.7274	0.6992	0.6701	0.7524	0.7428	0.7467	0.5979	0.5454	0.5962	0.5942	0.6057	0.6489	0.6324	0.6765	0.721	1.9978
166	0.6395	1.6376	0.7781	0.8141	1.3382	1.8058	0.6896	0.6927	0.657	0.7344	0.7297	0.7063	0.6744	0.7543	0.7429	0.7557	0.5984	0.5479	0.6003	0.5995	0.6059	0.6489	0.6349	0.6767	0.7236	1.9944
167	0.6417	1.7397	0.7791	0.8196	2.0227	1.8007	0.691	0.6941	0.659	0.7403	0.7368	0.7072	0.6761	0.7562	0.7471	0.7562	0.6024	0.5496	0.6014	0.6014	0.6062	0.6493	0.635	0.678	0.7245	1.9872
168	0.6419	1.4568	0.7833	0.8232	1.3775	1.7868	0.6942	0.6974	0.6604	0.7416	0.7371	0.7106	0.6859	0.7565	0.7499	0.76	0.6027	0.5526	0.6025	0.6043	0.6075	0.651	0.6361	0.6823	0.7286	1.9775
169	0.6446	1.2924	0.7854	0.8299	1.2852	1.7649	0.6948	0.6998	0.6613	0.7424	0.7386	0.7174	0.6864	0.7595	0.7603	0.7617	0.6032	0.555	0.603	0.6076	0.6085	0.6527	0.639	0.6832	0.7305	1.9717
170	0.6485	1.7965	0.7876	0.8306	0.9627	1.761	0.6963	0.7008	0.6623	0.7548	0.7416	0.7218	0.687	0.7595	0.7604	0.7621	0.6032	0.5556	0.6032	0.6119	0.6087	0.6528	0.6391	0.6846	0.7308	1.9689
171	0.6528	2.0254	0.7895	0.8313	1.3547	1.7604	0.6964	0.7015	0.673	0.7587	0.7444	0.7226	0.6878	0.7702	0.7619	0.764	0.6033	0.5571	0.604	0.6169	0.6097	0.6548	0.6409	0.6865	0.7308	1.9467
172	0.6539	1.6552	0.7912	0.8339	1.0132	1.7401	0.6972	0.7065	0.676	0.7607	0.7466	0.7232	0.6888	0.7815	0.767	0.7648	0.6048	0.558	0.6132	0.6172	0.614	0.6591	0.6452	0.6875	0.733	1.9348
173	0.6562	1.6263	0.7935	0.8352	2.0491	1.7292	0.6984	0.708	0.6761	0.7623	0.7482	0.7239	0.6907	0.7837	0.7692	0.7697	0.6074	0.5592	0.6149	0.6177	0.6146	0.6621	0.6487	0.6906	0.7331	1.9241
174	0.6591	1.9941	0.7943	0.8365	1.7283	1.6936	0.6985	0.708	0.6762	0.7627	0.751	0.7243	0.693	0.7865	0.7763	0.7714	0.6099	0.5625	0.6172	0.618	0.6178	0.6637	0.6499	0.6952	0.7394	1.923
175	0.6602	1.6004	0.7957	0.8383	6.0217	1.6886	0.6995	0.7122	0.6789	0.7643	0.7512	0.7244	0.6937	0.7872	0.7789	0.7737	0.6135	0.5646	0.6191	0.6182	0.6178	0.6641	0.6503	0.6965	0.7404	1.917
176	0.6617	1.3774	0.7963	0.8387	1.2712	1.6843	0.7028	0.7128	0.6797	0.7645	0.7518	0.7252	0.6942	0.7953	0.779	0.7742	0.6137	0.5664	0.6198	0.6226	0.6211	0.67	0.6523	0.699	0.7461	1.8982
177	0.6624	1.1836	0.7986	0.8399	0.9087	1.6842	0.7046	0.7135	0.6834	0.7668	0.757	0.7255	0.6948	0.7965	0.7828	0.7768	0.6137	0.5703	0.6208	0.6256	0.6232	0.6711	0.6529	0.7	0.7469	1.8732
178	0.667	1.4432	0.8009	0.8411	1.3389	1.6836	0.7128	0.7147	0.6835	0.7686	0.7594	0.7299	0.697	0.7986	0.7893	0.7817	0.6142	0.572	0.6209	0.6278	0.6236	0.6711	0.6533	0.7003	0.7509	1.8645
179	0.6675	0.8669	0.8048	0.8442	1.4655	1.676	0.7135	0.7162	0.6859	0.7712	0.7603	0.7328	0.698	0.7989	0.7923	0.783	0.6145	0.5729	0.6214	0.6356	0.6257	0.672	0.6546	0.7026	0.7516	1.8466
180	0.6681	1.1679	0.8166	0.8442	3.1371	1.6681	0.7158	0.7176	0.686	0.7763	0.7708	0.7331	0.6983	0.8058	0.7929	0.7832	0.6145	0.5734	0.6225	0.6392	0.6274	0.6727	0.6577	0.7074	0.7598	1.845
181	0.6701	1.4182	0.8181	0.8487	3.8842	1.6663	0.7213	0.7239	0.6877	0.7808	0.7756	0.7349	0.699	0.806	0.8029	0.7885	0.6157	0.5773	0.6225	0.6452	0.6282	0.6752	0.6591	0.7077	0.7711	1.8271
182	0.6791	10.4409	0.8196	0.8513	2.7248	1.6649	0.7215	0.7246	0.692	0.7843	0.7765	0.736	0.7053	0.81	0.8035	0.7903	0.6163	0.5776	0.627	0.6537	0.6296	0.6759	0.6638	0.7095	0.7728	1.8176
183	0.6796	1.8506	0.8218	0.8514	1.3915	1.6647	0.7223	0.7254	0.6926	0.7908	0.778	0.7377	0.7079	0.8171	0.8042	0.7903	0.6169	0.5865	0.6279	0.6552	0.6302	0.6842	0.6673	0.7107	0.7791	1.8174
184	0.684	1.5465	0.8247	0.8546	1.805	1.654	0.7227	0.7267	0.6932	0.7976	0.7781	0.7466	0.7111	0.8205	0.8042	0.7934	0.6193	0.5886	0.6314	0.6579	0.6321	0.6851	0.6706	0.7111	0.7796	1.8089
185	0.6912	0.9794	0.8293	0.857	1.2365	1.6511	0.7276	0.73	0.6984	0.7977	0.7807	0.7517	0.7112	0.8237	0.8059	0.797	0.6218	0.5927	0.6323	0.6597	0.6338	0.6937	0.6712	0.7125	0.7828	1.7891
186	0.6948	1.0424	0.8387	0.8643	2.2928	1.6375	0.7295	0.7306	0.7014	0.7981	0.7812	0.7543	0.7114	0.8246	0.8145	0.798	0.623	0.5929	0.6367	0.6632	0.6362	0.6943	0.6715	0.7147	0.7847	1.7844
187	0.6965	2.2168	0.844	0.8662	1.7539	1.6367	0.7303	0.7343	0.7021	0.7984	0.7877	0.7554	0.7132	0.8313	0.8148	0.7999	0.623	0.5938	0.6383	0.6652	0.638	0.6945	0.6718	0.7148	0.785	1.7835
188	0.6995	1.0796	0.848	0.8769	2.5426	1.6254	0.7316	0.7392	0.7026	0.7986	0.7898	0.7555	0.7177	0.8325	0.8153	0.8004	0.6248	0.5971	0.6392	0.6657	0.6384	0.6957	0.674	0.7161	0.7899	1.7799
189	0.7024	1.1573	0.8504	0.8773	1.815	1.6216	0.7321	0.7426	0.7107	0.8	0.7942	0.7589	0.7237	0.8326	0.827	0.8011	0.6252	0.5979	0.6394	0.6668	0.6397	0.6969	0.6786	0.7165	0.7928	1.7606
190	0.7051	1.1471	0.8535	0.8847	1.2193	1.6189	0.734	0.7449	0.7123	0.8003	0.8043	0.7622	0.724	0.8366	0.8282	0.8019	0.6269	0.5984	0.6415	0.6687	0.6411	0.6971	0.6817	0.7172	0.7947	1.7566
191	0.7063	1.498	0.8554	0.8869	1.3019	1.6018	0.734	0.7466	0.7144	0.8013	0.8073	0.7667	0.7255	0.8418	0.8284	0.8026	0.6312	0.6	0.6427	0.669	0.6424	0.6995	0.6827	0.7211	0.8037	1.7363
192	0.7089	1.1793	0.8607	0.8885	2.4566	1.5654	0.738	0.7489	0.7146	0.8019	0.8077	0.7667	0.7271	0.8437	0.8317	0.8026	0.632	0.6015	0.645	0.6734	0.6432	0.7002	0.6836	0.722	0.8057	1.7237
193	0.7127	1.101	0.8631	0.8887	1.7176	1.5651	0.7397	0.7489	0.7169	0.8045	0.8108	0.7668	0.7283	0.8457	0.834	0.8034	0.6342	0.6024	0.6477	0.6761	0.6433	0.7016	0.6884	0.7221	0.8061	1.7229
194	0.7132	4.8883	0.864	0.8891	1.986	1.5484	0.74	0.7497	0.717	0.8108	0.8124	0.7672	0.7285	0.847	0.8388	0.8111	0.6347	0.6044	0.6498	0.6769	0.6435	0.7032	0.6894	0.7224	0.8101	1.7206
195	0.7137	1.1932	0.8656	0.8981	1.2124	1.5473	0.7404	0.7498	0.7194	0.8114	0.8133	0.7686	0.7319	0.8522	0.8416	0.8128	0.6398	0.6091	0.651	0.6813	0.6435	0.7045	0.6916	0.7266	0.8103	1.7053
196	0.7157	1.0103	0.8781	0.9036	0.6144	1.536	0.7406	0.7499	0.7201	0.8128	0.8149	0.7707	0.7347	0.8532	0.8425	0.8185	0.6491	0.6146	0.6532	0.686	0.6475	0.7049	0.6948	0.7282	0.8144	1.7004
197	0.7228	1.9397	0.8838	0.9061	1.8934	1.5348	0.7415	0.7501	0.7228	0.8187	0.817	0.7755	0.7356	0.8592	0.8426	0.819	0.6493	0.6153	0.6536	0.6861	0.6479	0.7057	0.6954	0.7308	0.8167	1.699
198	0.7237	1.5685	0.8905	0.9087	1.2146	1.519	0.747	0.7534	0.7257	0.8194	0.8182	0.7794	0.7371	0.8593	0.8457	0.8226	0.6521	0.6179	0.655	0.6895	0.648	0.706	0.6959	0.7342	0.8168	1.6872
199	0.7238	1.2464	0.8908	0.9089	1.7527	1.5139	0.747	0.7561	0.7259	0.8248	0.8239	0.7801	0.7386	0.8673	0.8482	0.8231	0.6535	0.6199	0.6556	0.6902	0.6496	0.707	0.6963	0.7347	0.8191	1.6689
200	0.725	0.9825	0.8917	0.9089	1.8083	1.499	0.7474	0.7578	0.7273	0.8282	0.8315	0.7823	0.7394	0.8681	0.8513	0.8268	0.6536	0.6206	0.6588	0.6912	0.6512	0.7074	0.6965	0.7374	0.8192	1.6556
201	0.7266	0.9393	0.9021	0.9098	1.239	1.4957	0.7485	0.7616	0.732	0.829	0.8345	0.7832	0.7404	0.8749	0.8514	0.8286	0.6547	0.6247	0.666	0.6915	0.6519	0.7107	0.6982	0.7381	0.821	1.6516
202	0.7307	1.1894	0.9026	0.9108	1.2758	1.4869	0.7487	0.7634	0.7328	0.8315	0.8372	0.7837	0.7424	0.8776	0.855	0.829	0.668	0.6281	0.6713	0.6922	0.655	0.7126	0.6997	0.7388	0.8222	1.6372
203	0.7321	2.8896	0.9072	0.9159	1.3284	1.4727	0.7498	0.7648	0.7385	0.8332	0.8387	0.7843	0.7454	0.8799	0.855	0.8329	0.6699	0.6283	0.6744	0.6974	0.6596	0.7127	0.6998	0.7407	0.8259	1.6341
204	0.7339	1.1636	0.9125	0.9181	6.2669	1.4666	0.753	0.7665	0.7412	0.8366	0.8387	0.7908	0.7541	0.8806	0.8586	0.8367	0.6825	0.6293	0.6756	0.7015	0.6608	0.7154	0.7007	0.7504	0.826	1.618
205	0.7354	0.8523	0.9144	0.921	1.766	1.4516	0.7536	0.7699	0.7417	0.8373	0.84	0.7958	0.758	0.8811	0.8596	0.84	0.6892	0.6329	0.676	0.7074	0.6633	0.7191	0.703	0.7523	0.8315	1.611
206	0.737	0.8671	0.9214	0.9211	1.4143	1.4377	0.7576	0.7709	0.7424	0.8376	0.84	0.7969	0.7585	0.8844	0.8646	0.8417	0.6901	0.6348	0.6771	0.7094	0.6657	0.7228	0.7047	0.7529	0.8442	1.6072
207	0.738	1.1245	0.9227	0.9264	1.9254	1.4301	0.7599	0.771	0.743	0.8377	0.8434	0.8001	0.7605	0.8877	0.8647	0.8426	0.6916	0.6354	0.6803	0.7121	0.667	0.7244	0.7083	0.753	0.8458	1.6039
208	0.7399	1.0033	0.9302	0.9275	2.2687	1.4272	0.7615	0.7736	0.7435	0.8392	0.8447	0.8012	0.7645	0.8913	0.8649	0.8442	0.6946	0.6377	0.683	0.7139	0.6683	0.7244	0.7108	0.7542	0.8462	1.6005
209	0.7421	1.0117	0.9308	0.9354	1.4092	1.4201	0.7638	0.7745	0.7444	0.8515	0.8516	0.8047	0.7658	0.8984	0.867	0.8456	0.697	0.6417	0.6834	0.7159	0.6715	0.7266	0.7164	0.7552	0.8503	1.5978
210	0.7453	1.1366	0.9325	0.9475	2.2517	1.4132	0.7687	0.7752	0.7464	0.8593	0.8569	0.8051	0.7715	0.8992	0.8704	0.8464	0.697	0.6466	0.6839	0.7175	0.6733	0.7323	0.724	0.7671	0.854	1.5917
211	0.7522	1.6338	0.9332	0.9513	1.1419	1.4064	0.7748	0.7778	0.7481	0.8636	0.8575	0.809	0.7723	0.906	0.8709	0.8479	0.7015	0.6489	0.6849	0.7197	0.6749	0.7326	0.7268	0.7671	0.8546	1.5893
212	0.7532	1.2934	0.9401	0.9583	1.1183	1.3952	0.7872	0.7816	0.751	0.8642	0.8589	0.81	0.7733	0.9061	0.875	0.8486	0.7031	0.6492	0.685	0.7246	0.6758	0.7339	0.7309	0.7721	0.8579	1.5838
213	0.758	0.9584	0.9427	0.9617	1.0693	1.388	0.7936	0.786	0.753	0.8659	0.8598	0.8109	0.7735	0.9129	0.8763	0.8497	0.7071	0.6515	0.6866	0.7246	0.676	0.7362	0.7332	0.774	0.8594	1.5797
214	0.7597	0.9928	0.9491	0.962	1.0627	1.3879	0.794	0.7872	0.7558	0.8678	0.8761	0.812	0.7752	0.9131	0.8871	0.8536	0.709	0.6534	0.6868	0.7252	0.676	0.7371	0.737	0.7755	0.8596	1.5652
215	0.766	0.8627	0.9502	0.9627	1.0788	1.3832	0.7985	0.7884	0.7624	0.8789	0.8814	0.8172	0.7804	0.9135	0.8984	0.8587	0.7103	0.6566	0.6878	0.7256	0.6764	0.7412	0.7387	0.7803	0.8608	1.5531
216	0.7665	0.9861	0.9542	0.9628	1.1537	1.3772	0.7999	0.7895	0.7629	0.8832	0.8829	0.8176	0.7813	0.9159	0.8984	0.8603	0.7127	0.661	0.6901	0.7258	0.6778	0.7416	0.7392	0.781	0.8751	1.5408
217	0.7708	1.6651	0.9564	0.9701	1.5555	1.3724	0.8052	0.792	0.7745	0.8917	0.8843	0.8221	0.7818	0.9171	0.8989	0.8626	0.713	0.6621	0.6913	0.7338	0.6783	0.7534	0.7503	0.7818	0.8789	1.5302
218	0.7708	1.1403	0.9633	0.9723	1.4702	1.3723	0.8055	0.7965	0.7772	0.8918	0.8868	0.8236	0.7858	0.924	0.9017	0.8637	0.7134	0.6628	0.6917	0.739	0.6799	0.7538	0.7507	0.7823	0.8824	1.529
219	0.7725	1.0931	0.9641	0.9725	11.8022	1.3646	0.8082	0.7988	0.7812	0.8937	0.8893	0.8241	0.7994	0.9261	0.906	0.8675	0.7138	0.6655	0.6932	0.7423	0.6814	0.7621	0.7555	0.7862	0.8834	1.5172
220	0.7768	0.9422	0.969	0.9744	1.5211	1.3613	0.8118	0.8076	0.7824	0.8946	0.8935	0.8334	0.7999	0.9262	0.9061	0.8681	0.7142	0.6659	0.6935	0.7457	0.683	0.7648	0.7559	0.7904	0.8838	1.5132
221	0.7797	1.2882	0.9702	0.9759	1.3307	1.361	0.8135	0.809	0.7839	0.9038	0.9009	0.8337	0.8003	0.9345	0.9071	0.8714	0.7144	0.6669	0.6941	0.749	0.6836	0.7734	0.7569	0.7918	0.8865	1.5039
222	0.7871	0.9517	0.9803	0.9765	1.1417	1.355	0.814	0.8109	0.7846	0.9108	0.9104	0.8367	0.8089	0.937	0.9206	0.8769	0.7148	0.667	0.6943	0.7509	0.6854	0.7755	0.7582	0.7954	0.8892	1.4996
223	0.7887	0.9947	0.9825	0.9766	1.3242	1.3548	0.8149	0.8116	0.7851	0.9141	0.9219	0.8429	0.8097	0.9379	0.9265	0.8846	0.7265	0.6677	0.6967	0.7518	0.686	0.7783	0.7622	0.7991	0.9009	1.477
224	0.7907	1.1214	0.9854	0.9784	1.3354	1.3354	0.8177	0.8183	0.7851	0.9142	0.9273	0.8434	0.81	0.9458	0.9353	0.8848	0.7289	0.6681	0.6979	0.7557	0.6864	0.7794	0.7669	0.8004	0.9053	1.4763
225	0.7911	0.8336	0.9856	0.9789	1.5053	1.3115	0.8219	0.8223	0.7906	0.9197	0.93	0.8473	0.8114	0.9499	0.9368	0.8872	0.7312	0.669	0.698	0.7561	0.6886	0.7822	0.7671	0.8028	0.91	1.4749
226	0.7939	1.347	0.9873	0.9806	1.8317	1.3082	0.8229	0.8242	0.7922	0.922	0.9392	0.8499	0.8154	0.9513	0.9473	0.8899	0.7317	0.6691	0.6997	0.7595	0.6896	0.7832	0.7695	0.8059	0.9119	1.4742
227	0.7964	1.0172	0.9876	0.9876	1.1022	1.3021	0.8275	0.8254	0.7965	0.9224	0.9417	0.8516	0.8155	0.9516	0.9501	0.891	0.7338	0.6733	0.7007	0.7598	0.6962	0.7836	0.7708	0.8088	0.9125	1.4688
228	0.7967	1.1269	0.9881	0.9972	0.9788	1.3008	0.8289	0.8266	0.7981	0.9296	0.9458	0.8528	0.8155	0.9531	0.954	0.8912	0.7353	0.6775	0.704	0.7652	0.6984	0.7852	0.7727	0.8118	0.916	1.4664
229	0.7973	0.939	0.9887	0.9985	0.8618	1.2933	0.8303	0.828	0.803	0.9362	0.9465	0.8572	0.8199	0.9615	0.954	0.8917	0.7356	0.6837	0.7065	0.7673	0.6986	0.7896	0.7728	0.8126	0.9195	1.4619
230	0.8	0.8997	0.9895	1.0174	1.6281	1.2918	0.8313	0.8306	0.8041	0.9384	0.9541	0.8574	0.8202	0.963	0.9561	0.8951	0.7363	0.6838	0.7095	0.768	0.7041	0.791	0.773	0.8169	0.9196	1.4491
231	0.8044	1.8201	0.9912	1.0179	0.9779	1.2863	0.8338	0.8358	0.805	0.9409	0.9559	0.8599	0.823	0.9636	0.9563	0.8954	0.738	0.6873	0.7104	0.7682	0.7052	0.7933	0.7762	0.8194	0.9249	1.4474
232	0.8056	2.1107	0.9956	1.022	0.9464	1.2846	0.836	0.8366	0.8107	0.948	0.9627	0.8644	0.824	0.9822	0.9616	0.8957	0.7411	0.6908	0.7136	0.7706	0.7073	0.7967	0.7766	0.8224	0.9303	1.4407
233	0.8076	0.6013	0.9964	1.0221	1.5337	1.2652	0.8393	0.8371	0.811	0.9528	0.9627	0.8697	0.825	0.9833	0.9655	0.8985	0.7418	0.6909	0.7145	0.7715	0.7077	0.7981	0.7774	0.8253	0.9372	1.4314
234	0.8087	1.5126	0.9982	1.0313	0.9677	1.2624	0.842	0.8395	0.8128	0.9613	0.9632	0.874	0.8318	0.9968	0.9699	0.8991	0.7454	0.696	0.7155	0.7729	0.708	0.7995	0.7789	0.8303	0.9397	1.4211
235	0.8103	0.8727	1.0006	1.0354	1.6893	1.2618	0.8465	0.845	0.8129	0.9639	0.972	0.8785	0.8322	0.9978	0.9708	0.9011	0.7457	0.71	0.7162	0.7733	0.7088	0.8015	0.7797	0.8304	0.9406	1.3997
236	0.8123	0.829	1.007	1.0375	1.6395	1.2542	0.8494	0.8495	0.8145	0.9735	0.9735	0.8801	0.835	0.998	0.9745	0.9021	0.7511	0.7145	0.7194	0.7822	0.7088	0.8034	0.782	0.8315	0.9414	1.3986
237	0.813	1.0413	1.0071	1.0404	1.0796	1.2421	0.8515	0.8497	0.8155	0.9799	0.9804	0.881	0.8354	0.9991	0.9752	0.9093	0.7544	0.7171	0.721	0.7914	0.7093	0.822	0.7841	0.8443	0.9425	1.3976
238	0.8156	1.0827	1.0187	1.0416	1.2851	1.242	0.852	0.8502	0.8219	0.9827	0.9804	0.8842	0.8356	1.0034	0.9897	0.9115	0.7577	0.719	0.724	0.7916	0.7093	0.8266	0.7858	0.8479	0.953	1.3702
239	0.8209	2.7348	1.0194	1.0643	1.2506	1.2415	0.8558	0.8541	0.824	0.9881	0.9819	0.8843	0.8363	1.0095	0.991	0.9257	0.7588	0.7196	0.7265	0.7932	0.7096	0.8268	0.7864	0.8526	0.9543	1.3684
240	0.8289	0.656	1.0231	1.0676	0.9132	1.2407	0.8571	0.8543	0.829	0.9887	0.9909	0.8852	0.8388	1.0096	0.9922	0.9352	0.7591	0.7217	0.7322	0.7944	0.7159	0.8273	0.7888	0.8596	0.9627	1.3567
241	0.8344	0.8713	1.0253	1.0691	1.1269	1.2401	0.8577	0.8569	0.8301	0.992	1.0044	0.8872	0.8434	1.0144	1.0034	0.9382	0.7653	0.7228	0.7334	0.7948	0.7168	0.8302	0.7946	0.8621	0.965	1.3565
242	0.8372	0.7624	1.0255	1.0762	0.9465	1.2373	0.8586	0.8598	0.8302	0.9928	1.006	0.8874	0.8442	1.0162	1.0039	0.9416	0.7714	0.7234	0.7351	0.7955	0.7173	0.8306	0.7963	0.8686	0.968	1.3556
243	0.8408	0.9504	1.0264	1.0808	1.5097	1.2363	0.8597	0.8598	0.8358	0.9956	1.007	0.8884	0.8448	1.022	1.0062	0.9435	0.7718	0.7242	0.7394	0.796	0.7174	0.8373	0.8044	0.8725	0.9698	1.3286
244	0.8431	1.2452	1.0271	1.084	1.0131	1.2279	0.8635	0.8663	0.8374	0.9959	1.0097	0.8913	0.8512	1.0271	1.0154	0.9436	0.7745	0.7311	0.7542	0.7965	0.7184	0.8384	0.8065	0.8815	0.975	1.3256
245	0.8476	0.9969	1.0312	1.0978	1.3151	1.2239	0.8642	0.8671	0.8398	1.0034	1.01	0.8937	0.8523	1.0321	1.019	0.9479	0.7752	0.7323	0.7545	0.7984	0.719	0.8388	0.8114	0.888	0.9756	1.316
246	0.8497	1.6154	1.0313	1.1024	1.1084	1.2181	0.8713	0.8697	0.842	1.0039	1.0118	0.8978	0.8533	1.0331	1.0235	0.9512	0.7768	0.7326	0.7563	0.7991	0.721	0.8417	0.8163	0.8888	0.9796	1.3106
247	0.85	0.4816	1.0347	1.1056	0.6968	1.2156	0.8737	0.8707	0.8429	1.004	1.0223	0.898	0.8543	1.0392	1.0256	0.9519	0.7779	0.7337	0.7563	0.8004	0.7223	0.8474	0.8178	0.8907	0.9823	1.3073
248	0.8525	0.8987	1.0351	1.11	2.0791	1.2093	0.8783	0.8726	0.845	1.0074	1.0225	0.9001	0.8597	1.0432	1.0258	0.9557	0.7808	0.7337	0.7573	0.8028	0.7257	0.8478	0.8242	0.8936	0.983	1.3029
249	0.8542	1.0149	1.0437	1.1203	1.299	1.2048	0.8786	0.8731	0.8469	1.0077	1.0237	0.9032	0.8608	1.0451	1.0278	0.9558	0.7848	0.7342	0.7615	0.804	0.7332	0.8482	0.8279	0.8945	0.986	1.2843
250	0.8553	1.4335	1.049	1.1245	0.9191	1.2005	0.8795	0.8753	0.8483	1.0087	1.0278	0.9034	0.8644	1.0478	1.0298	0.956	0.7852	0.7369	0.7659	0.805	0.7358	0.8501	0.8307	0.8952	0.9875	1.282
251	0.8613	0.8119	1.0506	1.1247	1.085	1.1919	0.8819	0.8761	0.8486	1.0088	1.0334	0.904	0.8658	1.0507	1.0339	0.9625	0.7918	0.7381	0.7701	0.805	0.736	0.8506	0.8308	0.8953	0.9892	1.2777
252	0.8628	1.6697	1.0571	1.1395	1.212	1.1908	0.885	0.8774	0.8587	1.018	1.0344	0.9047	0.8694	1.0527	1.0402	0.9636	0.7918	0.7392	0.7703	0.8072	0.74	0.8593	0.8334	0.899	0.9912	1.2756
253	0.8642	1.0359	1.0593	1.1427	1.1329	1.1866	0.8871	0.8794	0.861	1.0217	1.0372	0.9059	0.8707	1.0567	1.0433	0.9679	0.7932	0.7424	0.7709	0.8083	0.7418	0.8621	0.8371	0.8999	0.9954	1.2721
254	0.8697	0.7671	1.0614	1.1473	0.935	1.1845	0.8881	0.8822	0.8677	1.0238	1.041	0.9091	0.8784	1.0752	1.0478	0.9736	0.795	0.7425	0.772	0.8092	0.7469	0.8691	0.839	0.9013	1	1.2691
255	0.8697	0.7788	1.0639	1.1503	1.2664	1.1842	0.8926	0.8929	0.8681	1.026	1.0421	0.9175	0.8808	1.0795	1.0515	0.9758	0.7952	0.744	0.7721	0.8164	0.7512	0.8732	0.8411	0.9096	1.0009	1.2543
256	0.8731	1.0789	1.0659	1.1536	0.8757	1.1648	0.8936	0.9047	0.8703	1.0285	1.0451	0.922	0.8841	1.0806	1.0559	0.9758	0.7971	0.7454	0.7741	0.8183	0.7524	0.874	0.8438	0.9098	1.0121	1.2511
257	0.8741	0.8705	1.068	1.1553	1.6683	1.1614	0.8946	0.9047	0.8703	1.0343	1.0498	0.9254	0.887	1.0809	1.0574	0.9903	0.7971	0.7543	0.7753	0.8218	0.754	0.8757	0.8473	0.9105	1.0137	1.2442
258	0.8753	2.6561	1.075	1.1556	0.8003	1.1466	0.8954	0.9082	0.8731	1.0344	1.0556	0.9255	0.8894	1.0879	1.0577	0.9952	0.8015	0.7549	0.7804	0.822	0.7544	0.8923	0.8487	0.9197	1.0154	1.2381
259	0.8783	0.8918	1.0837	1.1712	1.1476	1.1441	0.8962	0.9101	0.8792	1.0389	1.0611	0.9275	0.8916	1.0972	1.0619	0.9989	0.8025	0.7575	0.7822	0.8276	0.7553	0.8938	0.8619	0.9216	1.0181	1.236
260	0.8799	0.6818	1.0843	1.1721	1.0306	1.1299	0.9009	0.9123	0.8809	1.0398	1.0635	0.9281	0.8929	1.1	1.0633	1.0054	0.8062	0.7586	0.7823	0.828	0.7554	0.8946	0.8638	0.9217	1.0217	1.2355
261	0.8809	0.8089	1.0844	1.1731	0.4949	1.1264	0.9028	0.9163	0.881	1.0487	1.0676	0.9313	0.8954	1.1026	1.0665	1.0057	0.8062	0.7596	0.7824	0.8387	0.7568	0.8969	0.8656	0.9248	1.0272	1.235
262	0.8828	0.7743	1.0893	1.1765	1.2684	1.1219	0.9064	0.9165	0.8864	1.0583	1.0695	0.9362	0.8975	1.1061	1.0702	1.0228	0.8079	0.7627	0.7861	0.8425	0.7577	0.8978	0.8674	0.9249	1.0302	1.2349
263	0.8831	0.813	1.0902	1.1812	0.8839	1.1143	0.9091	0.9173	0.8911	1.0694	1.0739	0.9377	0.9046	1.1101	1.0758	1.0338	0.8137	0.7667	0.789	0.843	0.7641	0.8996	0.8709	0.9279	1.0311	1.2345
264	0.8848	0.7674	1.095	1.1923	1.1483	1.1092	0.9111	0.9194	0.8935	1.0695	1.0758	0.9378	0.908	1.1181	1.077	1.0369	0.8148	0.7672	0.7891	0.8498	0.7647	0.9005	0.8713	0.9294	1.0328	1.2323
265	0.8858	0.7449	1.1025	1.1957	0.9662	1.1067	0.9113	0.9207	0.8942	1.0698	1.0775	0.9378	0.9143	1.1245	1.0833	1.0435	0.8158	0.7678	0.7906	0.8555	0.7648	0.9057	0.8733	0.9351	1.0328	1.2304
266	0.887	0.9016	1.104	1.1984	0.9474	1.1044	0.9116	0.9248	0.8979	1.0788	1.0782	0.9392	0.9171	1.1254	1.086	1.0439	0.8164	0.775	0.7935	0.8556	0.7685	0.9062	0.8734	0.9374	1.0391	1.2286
267	0.8877	1.4386	1.1057	1.1992	0.9188	1.1027	0.9196	0.932	0.8994	1.079	1.0864	0.9402	0.9222	1.1274	1.0893	1.0491	0.8189	0.7768	0.7957	0.8576	0.7689	0.9115	0.8777	0.9577	1.0526	1.223
268	0.8931	1.1009	1.1114	1.2135	1.0325	1.0962	0.9212	0.9332	0.9047	1.0818	1.089	0.9439	0.9276	1.13	1.0945	1.0568	0.8202	0.7777	0.7964	0.8612	0.7717	0.9143	0.8785	0.9586	1.0577	1.2206
269	0.8961	1.0369	1.115	1.2147	1.5617	1.0875	0.9237	0.9517	0.9138	1.0838	1.0897	0.9447	0.9318	1.1402	1.097	1.0571	0.8338	0.7782	0.7971	0.8637	0.772	0.9186	0.8786	0.9625	1.0596	1.1986
270	0.8991	1.0385	1.1185	1.2233	1.2648	1.0815	0.9337	0.9622	0.9146	1.0841	1.1113	0.9597	0.9374	1.1428	1.1034	1.058	0.8362	0.7802	0.7988	0.8742	0.7772	0.9222	0.8786	0.9669	1.0676	1.1943
271	0.8997	1.5721	1.1233	1.2275	0.7864	1.0756	0.9374	0.9721	0.9178	1.0929	1.1115	0.9624	0.9519	1.1461	1.108	1.0714	0.8376	0.7808	0.8022	0.877	0.7788	0.9326	0.8809	0.9672	1.0692	1.1825
272	0.9047	1.0273	1.1244	1.2285	1.2397	1.0741	0.9378	0.976	0.9192	1.1026	1.1116	0.966	0.9533	1.1619	1.1107	1.0728	0.8384	0.7836	0.8028	0.8795	0.7828	0.9358	0.8871	0.971	1.0699	1.1802
273	0.9093	1.2054	1.1277	1.2309	1.278	1.0734	0.9394	0.981	0.9327	1.107	1.1149	0.9729	0.9648	1.163	1.1141	1.0765	0.8385	0.7894	0.8065	0.8865	0.7845	0.9367	0.8888	0.9729	1.0718	1.176
274	0.9126	0.7994	1.1317	1.2376	1.1594	1.0721	0.9422	0.9824	0.9356	1.1148	1.1166	0.9755	0.9662	1.1649	1.1172	1.0801	0.8391	0.7923	0.8068	0.8884	0.7857	0.9423	0.8906	0.9736	1.0767	1.1708
275	0.9136	1.0128	1.1427	1.2399	1.1846	1.0712	0.9439	0.9834	0.9421	1.1161	1.1185	0.9848	0.9681	1.1679	1.1207	1.082	0.8447	0.7949	0.8127	0.8884	0.7881	0.9427	0.893	0.9744	1.0769	1.1656
276	0.9192	0.9358	1.1595	1.2427	0.7176	1.058	0.9443	0.9872	0.9476	1.1275	1.1199	0.9858	0.974	1.1819	1.1217	1.0826	0.8498	0.7973	0.813	0.8884	0.7896	0.9442	0.8932	0.9768	1.0842	1.1642
277	0.9202	0.6837	1.1613	1.2439	0.9787	1.0576	0.9464	0.9917	0.9533	1.132	1.1259	0.9865	0.9798	1.186	1.1233	1.0831	0.8499	0.7994	0.8181	0.8885	0.7906	0.9489	0.9079	0.977	1.0871	1.1584
278	0.9224	0.9564	1.1637	1.2505	1.0918	1.0488	0.952	0.9934	0.9541	1.1342	1.1269	1.0047	0.9817	1.1867	1.1324	1.0835	0.8551	0.8066	0.8277	0.892	0.7968	0.9501	0.908	0.9868	1.1004	1.1525
279	0.9242	0.9741	1.1669	1.2805	1.116	1.041	0.9581	0.9988	0.9552	1.1353	1.128	1.0202	0.983	1.1892	1.1387	1.0892	0.8558	0.8067	0.8286	0.8968	0.7972	0.9507	0.9096	0.989	1.1054	1.1501
280	0.9268	0.8838	1.1744	1.2936	1.2553	1.0397	0.9595	1.0011	0.9568	1.1593	1.1448	1.022	0.9831	1.1911	1.1474	1.1033	0.8572	0.8094	0.833	0.9052	0.7996	0.9527	0.9125	0.9911	1.1072	1.1481
281	0.9282	1.0959	1.1763	1.2939	0.9942	1.0363	0.9692	1.0025	0.9608	1.1624	1.149	1.0246	0.9889	1.1929	1.1597	1.1055	0.8592	0.8108	0.8345	0.9077	0.8097	0.9527	0.916	0.9968	1.1082	1.1475
282	0.9326	1.4397	1.1861	1.3047	0.8474	1.0306	0.9736	1.0037	0.9616	1.1671	1.1548	1.0249	0.9926	1.1948	1.1634	1.111	0.86	0.8169	0.8359	0.9086	0.8099	0.9571	0.9164	1.0006	1.1099	1.143
283	0.9339	1.3246	1.1908	1.3114	0.9661	1.0239	0.9745	1.0106	0.9622	1.1739	1.1556	1.0281	0.998	1.1993	1.1681	1.1121	0.8643	0.8226	0.8427	0.9178	0.811	0.9614	0.9238	1.003	1.116	1.1308
284	0.9372	0.8293	1.1933	1.318	1.9137	1.0212	0.9761	1.0117	0.9726	1.186	1.162	1.0318	1	1.1998	1.1689	1.1138	0.869	0.824	0.8436	0.9179	0.8136	0.965	0.9271	1.0064	1.1171	1.1226
285	0.9426	0.9042	1.2011	1.3306	0.9715	1.0195	0.9765	1.0123	0.9751	1.1882	1.1633	1.0329	1.0002	1.2026	1.1725	1.1273	0.8794	0.825	0.8451	0.9226	0.8152	0.9671	0.9295	1.0104	1.127	1.1164
286	0.9433	0.8647	1.2063	1.3313	1.1498	1.0113	0.9783	1.0234	0.9754	1.1891	1.166	1.0382	1.0016	1.205	1.1844	1.1281	0.8807	0.8284	0.8506	0.9228	0.8169	0.9693	0.9311	1.0175	1.1377	1.1153
287	0.9503	0.7974	1.2202	1.332	1.022	1.0093	0.9815	1.0309	0.9826	1.1892	1.168	1.0396	1.0034	1.2105	1.1859	1.1297	0.8808	0.8374	0.8513	0.9303	0.818	0.971	0.935	1.0189	1.1405	1.1138
288	0.9509	0.8839	1.2339	1.3544	9.1624	1.0067	0.9833	1.0352	0.9858	1.197	1.1689	1.0405	1.0072	1.2222	1.186	1.1327	0.8834	0.8414	0.8544	0.9323	0.8216	0.9718	0.9486	1.0214	1.1417	1.11
289	0.9556	1.0416	1.2348	1.3555	0.8341	0.9982	0.9878	1.0398	0.9878	1.2009	1.1787	1.0433	1.0083	1.228	1.1902	1.1348	0.8835	0.8426	0.8631	0.9334	0.822	0.9775	0.9565	1.0227	1.1425	1.1062
290	0.9578	4.0681	1.2359	1.3564	1.1224	0.9949	0.9922	1.0401	0.9901	1.2033	1.179	1.0485	1.0088	1.2339	1.1918	1.1367	0.8892	0.8429	0.8634	0.9367	0.8237	0.9843	0.959	1.0266	1.1538	1.1021
291	0.9705	0.7696	1.2377	1.3671	0.8805	0.9878	0.9924	1.0439	0.9905	1.2036	1.1793	1.0507	1.0092	1.2378	1.2011	1.1369	0.8919	0.8438	0.8651	0.9376	0.8238	0.9846	0.96	1.0335	1.1598	1.1013
292	0.971	0.7734	1.2403	1.4007	1.0312	0.9861	0.9997	1.0489	0.9973	1.2038	1.1973	1.0536	1.0118	1.244	1.2304	1.1401	0.8941	0.8477	0.8705	0.9383	0.824	0.9863	0.9685	1.0359	1.1612	1.0993
293	0.974	0.7544	1.248	1.4307	1.1655	0.9805	1	1.0492	0.9977	1.2123	1.199	1.0546	1.0132	1.2507	1.2312	1.1445	0.8969	0.8536	0.8732	0.9398	0.8242	0.9887	0.9706	1.0379	1.1699	1.0924
294	0.9765	0.6366	1.2526	1.4385	0.8452	0.9796	1.011	1.0585	0.998	1.2136	1.2037	1.0586	1.0135	1.2573	1.2406	1.1593	0.9014	0.8582	0.8748	0.9449	0.8249	0.9966	0.972	1.0393	1.1786	1.0823
295	0.9766	0.7866	1.2814	1.4415	0.55	0.9751	1.015	1.0594	0.9994	1.2177	1.2058	1.0741	1.0183	1.2716	1.2574	1.161	0.9033	0.8583	0.8751	0.9466	0.8262	1.0003	0.9727	1.0421	1.1816	1.0823
296	0.9789	1.0417	1.287	1.444	1.4979	0.971	1.0197	1.062	1.0021	1.2204	1.2132	1.0755	1.024	1.2857	1.2593	1.1641	0.9079	0.8606	0.8753	0.9469	0.8281	1.0048	0.9739	1.0448	1.1862	1.0759
297	0.986	1.5317	1.289	1.4443	0.8243	0.9671	1.0206	1.07	1.0056	1.2244	1.2179	1.0779	1.0254	1.3085	1.2613	1.1692	0.9083	0.8668	0.8766	0.9527	0.8289	1.0076	0.9743	1.0454	1.1953	1.0754
298	0.9882	5.8118	1.3148	1.4484	1.008	0.9596	1.0209	1.0735	1.0075	1.2248	1.2348	1.0789	1.0302	1.317	1.2733	1.1758	0.9083	0.8668	0.8802	0.9671	0.8294	1.0088	0.9791	1.0652	1.1972	1.0733
299	0.9916	0.7485	1.3199	1.4623	0.8174	0.9554	1.0216	1.0743	1.0079	1.2298	1.2407	1.0805	1.0361	1.32	1.2745	1.1822	0.9103	0.8671	0.8843	0.9826	0.8312	1.0117	0.9819	1.066	1.2009	1.073
300	0.9949	0.7563	1.3203	1.4669	1.3085	0.955	1.0223	1.0748	1.0096	1.2308	1.241	1.0919	1.0385	1.3259	1.2783	1.1926	0.9115	0.8701	0.8863	0.9827	0.8313	1.0145	0.9849	1.0664	1.2092	1.072
301	0.9991	1.462	1.334	1.4677	0.9127	0.9537	1.0242	1.0755	1.0103	1.233	1.2498	1.0948	1.0395	1.3262	1.2875	1.1941	0.9169	0.8789	0.8885	0.9832	0.8328	1.0149	0.9863	1.0672	1.2283	1.0715
302	1.0064	0.7233	1.3415	1.4802	1.4536	0.9537	1.0315	1.0877	1.0131	1.2347	1.255	1.0963	1.0445	1.3401	1.3038	1.2024	0.9205	0.8851	0.8956	0.9868	0.8333	1.016	0.9886	1.0788	1.2286	1.0659
303	1.0146	1.3042	1.3443	1.4929	0.9101	0.9518	1.0363	1.0897	1.0144	1.248	1.2619	1.1034	1.0454	1.3583	1.3051	1.209	0.9243	0.8861	0.901	0.9931	0.8337	1.0187	0.9889	1.083	1.2328	1.0576
304	1.0148	0.7984	1.3607	1.4975	1.2467	0.9442	1.0424	1.0921	1.0239	1.2539	1.2737	1.1046	1.047	1.3949	1.3074	1.2157	0.93	0.8862	0.901	0.994	0.8341	1.0217	0.9908	1.0927	1.2405	1.0566
305	1.0204	0.486	1.3668	1.5259	1.028	0.9441	1.049	1.1044	1.0287	1.257	1.3013	1.1054	1.0503	1.4041	1.3183	1.2174	0.9303	0.8864	0.9018	0.9953	0.835	1.0238	0.9973	1.0969	1.2506	1.0554
306	1.0353	0.5199	1.3722	1.5286	0.8588	0.9434	1.0511	1.1069	1.0314	1.2646	1.3152	1.1135	1.0505	1.4131	1.3224	1.2181	0.9363	0.8909	0.9019	1.0028	0.8387	1.0301	0.9982	1.0977	1.2597	1.0549
307	1.0421	2.0438	1.3793	1.5437	2.1463	0.9433	1.0519	1.1084	1.0377	1.2663	1.3158	1.1239	1.0511	1.4159	1.3226	1.2191	0.9414	0.8915	0.9084	1.0058	0.8402	1.0349	1.0064	1.1021	1.263	1.0524
308	1.0423	0.7053	1.385	1.5499	0.9623	0.9411	1.0544	1.1084	1.0412	1.2701	1.3215	1.1262	1.0518	1.4177	1.3272	1.2221	0.943	0.8941	0.91	1.0064	0.8419	1.0354	1.0079	1.1029	1.2675	1.042
309	1.0439	0.9014	1.3873	1.5569	1.0475	0.9404	1.0556	1.1105	1.0416	1.2758	1.3216	1.1321	1.0538	1.4219	1.3374	1.2244	0.9436	0.8952	0.9148	1.0064	0.8445	1.0454	1.0081	1.1044	1.2759	1.042
310	1.0501	0.8522	1.3881	1.562	0.5289	0.9379	1.0559	1.1122	1.0484	1.2804	1.3454	1.1353	1.0576	1.4227	1.372	1.2255	0.9476	0.8993	0.9148	1.0089	0.8471	1.0455	1.014	1.1067	1.2782	1.0415
311	1.052	0.873	1.4308	1.5734	0.9811	0.9267	1.058	1.1258	1.0494	1.2812	1.3502	1.1358	1.0595	1.4242	1.3931	1.233	0.9561	0.8995	0.9176	1.0113	0.8475	1.0476	1.0145	1.1146	1.2809	1.0411
312	1.0581	0.9731	1.4358	1.5829	1.4488	0.926	1.0581	1.1278	1.0727	1.2813	1.3689	1.1435	1.0607	1.4301	1.3977	1.2366	0.9628	0.9001	0.9234	1.0178	0.8506	1.0536	1.0193	1.1179	1.2922	1.0374
313	1.0618	0.8828	1.4418	1.5928	6.6279	0.9239	1.0593	1.1299	1.0767	1.2823	1.3717	1.1478	1.0626	1.4324	1.4058	1.2403	0.9651	0.9029	0.9248	1.0199	0.851	1.0538	1.0194	1.1181	1.3009	1.0372
314	1.0639	0.9332	1.4452	1.5945	0.714	0.9223	1.0652	1.1308	1.0813	1.2859	1.3867	1.1489	1.0684	1.4351	1.4201	1.2409	0.9692	0.9094	0.9261	1.0246	0.8528	1.0562	1.0253	1.1193	1.3012	1.0356
[truncated: 1,142 more rows]

## Sheet: Fig.5
Fig.5a
Single strains and communities without strain B4
	C2	P1	A1	B4	L3	S4	A1C2	P1L3	P1C2	P1S4	A1P1	A1S4	C2S4	L3S4	A1L3	C2L3	P1C2S4	A1P1C2	P1L3S4	A1P1L3	A1P1S4	P1C2L3	C2L3S4	A1C2S4	A1L3S4	A1C2L3	A1P1C2S4	P1C2L3S4	A1P1C2L3	A1P1L3S4	A1C2L3S4	A1P1C2L3S4
C=4	9.94221	9.00757	8.76574	8.65264	7.02992	11.3052	9.96323	11.4244	11.4244	11.4244	11.4244	11.3052	11.3052	11.3052	10.8452	10.8236	11.4244	11.4244	11.4244	11.4244	11.4244	11.4244	11.3052	11.3052	11.3052	10.8511	11.4244	11.4244	11.4244	11.4244	11.3052	11.4244
C=2	11.6466	11.6677	9.73971	11.727	11.662	12.7754	11.6677	11.6677	11.6677	12.7754	11.6677	12.7754	12.7754	12.7754	11.6677	11.662	12.7754	11.6677	12.7754	11.6677	12.7754	11.6677	12.7754	12.7754	12.7754	11.6677	12.7754	12.7754	11.6677	12.7754	12.7754	12.7754
C=1	11.6466	11.6677	7.79177	11.727	7.02992	12.7754	11.6677	11.6677	11.6677	12.7754	11.6677	12.7754	12.7754	11.3052	11.6677	10.8236	12.7754	11.6677	12.7754	11.6677	12.7754	11.6677	12.7754	12.7754	12.7754	11.6677	12.7754	12.7754	11.6677	12.7754	12.7754	12.7754
Communities with strain B4
	P1B4	C2B4	L3B4	B4S4	A1B4	P1C2B4	P1L3B4	P1B4S4	C2L3B4	C2B4S4	L3B4S4	A1C2B4	A1P1B4	A1L3B4	A1B4S4	P1C2L3B4	P1L3B4S4	P1C2B4S4	A1C2L3B4	C2L3B4S4	A1P1L3B4	A1P1C2B4	A1C2B4S4	A1P1B4S4	A1L3B4S4	P1C2L3B4S4	A1P1C2L3B4	A1C2L3B4S4	A1P1L3B4S4	A1P1C2B4S4	A1P1C2L3B4S4
C=4	242.629	226.249	212.693	211.781	180.409	313.948	308.153	290.269	288.048	285.38	269.025	268.785	254.608	252.949	219.536	377.908	356.883	356.365	342.528	339.71	329.719	320.66	309.404	293.748	292.218	415.628	393.693	386.517	367.548	360.107	421.813
C=2	242.088	225.927	212.693	211.363	180.398	313.796	307.911	289.98	288.022	285.869	268.96	268.372	254.232	252.93	219.532	378.015	356.808	356.026	342.328	340.202	329.339	320.301	309.037	293.51	292.216	415.743	393.693	386.462	367.456	359.749	421.813
C=1	242.088	225.81	212.693	211.363	180.398	314.527	308.476	290.709	288.654	287.378	269.387	268.83	254.921	252.968	219.54	379.01	357.668	356.738	342.81	341.692	330.027	321.019	309.525	293.986	292.223	417.147	395.098	387.205	367.773	360.466	423.219
Fig.5b
Growth time
	A1								P1								C2								L3								B4								S4
C=1	0.07	0.068	0.07	0.07	0.07	0.07	0.07	0.07	0.074	0.075	0.075	0.075	0.08	0.08	0.08	0.084	0.06	0.062	0.065	0.065	0.066	0.067	0.068	0.07	0.064	0.064	0.068	0.069	0.07	0.07	0.07	0.071	0.061	0.062	0.067	0.068	0.069	0.069	0.07	0.071	0.064	0.066	0.069	0.07	0.07	0.071	0.071	0.072
C=4	0.064	0.067	0.068	0.068	0.068	0.068	0.068	0.069	0.071	0.072	0.072	0.072	0.072	0.072	0.073	0.076	0.064	0.064	0.067	0.068	0.068	0.068	0.069	0.084	0.064	0.065	0.066	0.066	0.068	0.068	0.068	0.069	0.07	0.07	0.07	0.073	0.075	0.075	0.075	0.08	0.066	0.068	0.068	0.068	0.068	0.068	0.068	0.069
Optimal biomass
	A1	P1	C2	L3	B4	S4
Biomass	174.969	295.724	174.531	123.343	200.928	132.811
Fig.5c
C=1								C=4
Secretion	Compounds	Formula	ModelSEED ID	Absorption	Category			Secretion	Compounds	Formula	ModelSEED ID	Absorption	Category
A1	L-Lysine	C6H15N2O2	cpd00039	P1, L3	Amino Acids and Derivatives			A1	Glycine	C2H5NO2	cpd00033	P1, C2, L3	Amino Acids and Derivatives
	Glycine	C2H5NO2	cpd00033	P1, C2	Amino Acids and Derivatives				L-Lysine	C6H15N2O2	cpd00039	P1, L3	Amino Acids and Derivatives
	Hypoxanthine	C5H4N4O	cpd00226	C2	Nucleosides/Nucleotides and Derivatives				Hypoxanthine	C5H4N4O	cpd00226	C2	Nucleosides/Nucleotides and Derivatives
	D-Mannose	C6H12O6	cpd00138	S4	Saccharides and Derivatives				D-Mannose	C6H12O6	cpd00138	S4	Saccharides and Derivatives
	Octadecanoic acid	C18H35O2	cpd01080	P1	Organic Acids				Succinate	C4H4O4	cpd00036	C2, S4	Organic Acids
	Acetate	C2H3O2	cpd00029	C2, S4	Organic Acids				L-Lactate	C3H5O3	cpd00159	C2	Organic Acids
	Succinate	C4H4O4	cpd00036	C2, S4	Organic Acids			B4	L-Glutamate	C5H8NO4	cpd00023	A1, P1, L3	Amino Acids and Derivatives
	L-Lactate	C3H5O3	cpd00159	C2	Organic Acids				L-Lysine	C6H15N2O2	cpd00039	L3, P1	Amino Acids and Derivatives
B4	L-Glutamate	C5H8NO4	cpd00023	A1, P1, L3	Amino Acids and Derivatives				Inosine	C10H12N4O5	cpd00246	P1	Nucleosides/Nucleotides and Derivatives
	L-Lysine	C6H15N2O2	cpd00039	P1, L3	Amino Acids and Derivatives				Cytidine	C9H13N3O5	cpd00367	P1	Nucleosides/Nucleotides and Derivatives
	Cytidine	C9H13N3O5	cpd00367	P1	Nucleosides/Nucleotides and Derivatives				2-Oxoglutarate	C5H4O5	cpd00024	C2, P1	Organic Acids
	Inosine	C10H12N4O5	cpd00246	P1	Nucleosides/Nucleotides and Derivatives				Myristic acid	C14H27O2	cpd03847	A1, P1	Organic Acids
	Acetate	C2H3O2	cpd00029	C2, S4	Organic Acids			C2	L-Glutamate	C5H8NO4	cpd00023	A1, P1, L3	Amino Acids and Derivatives
	2-Oxoglutarate	C5H4O5	cpd00024	P1, C2	Organic Acids				L-Tryptophan	C11H12N2O2	cpd00065	P1	Amino Acids and Derivatives
C2	L-Proline	C5H9NO2	cpd00129	A1, P1	Amino Acids and Derivatives				L-Phenylalanine	C9H11NO2	cpd00066	A1, P1	Amino Acids and Derivatives
	L-Tryptophan	C11H12N2O2	cpd00065	P1	Amino Acids and Derivatives				L-Tyrosine	C9H11NO3	cpd00069	P1	Amino Acids and Derivatives
	L-Tyrosine	C9H11NO3	cpd00069	P1	Amino Acids and Derivatives				L-Proline	C5H9NO2	cpd00129	A1, P1	Amino Acids and Derivatives
	L-Phenylalanine	C9H11NO2	cpd00066	A1, P1	Amino Acids and Derivatives				Xanthine	C5H4N4O2	cpd00309	A1, P1	Nucleosides/Nucleotides and Derivatives
	L-Glutamate	C5H8NO4	cpd00023	A1, P1, L3	Amino Acids and Derivatives				D-Mannose	C6H12O6	cpd00138	S4	Saccharides and Derivatives
	Uracil	C4H4N2O2	cpd00092	A1	Nucleosides/Nucleotides and Derivatives				D-Glucosamine	C6H14NO5	cpd00276	A1, S4	Saccharides and Derivatives
	Xanthine	C5H4N4O2	cpd00309	A1, P1	Nucleosides/Nucleotides and Derivatives				Thiamin	C12H17N4OS	cpd00305	A1	Vitamins
	D-Mannose	C6H12O6	cpd00138	S4	Saccharides and Derivatives				Urea	CH4N2O	cpd00073	L3	Organic Acids
	D-Glucosamine	C6H14NO5	cpd00276	A1, P1	Saccharides and Derivatives				(R)-3-Hydroxybutanoate	C4H7O3	cpd00797	A1, S4	Organic Acids
	Thiamin	C12H17N4OS	cpd00305	A1, P1	Vitamins			L3	L-Arginine	C6H15N4O2	cpd00051	P1	Amino Acids and Derivatives
	Fumarate	C4H2O4	cpd00106	A1	Organic Acids				L-Serine	C3H7NO3	cpd00054	A1, P1, C2	Amino Acids and Derivatives
	(R)-3-Hydroxybutanoate	C4H7O3	cpd00797	A1	Organic Acids				D-Alanine	C3H7NO2	cpd00117	A1, C2	Amino Acids and Derivatives
L3	Glycine	C2H5NO2	cpd00033	P1, C2	Amino Acids and Derivatives				L-Proline	C5H9NO2	cpd00129	A1, P1	Amino Acids and Derivatives
	L-Arginine	C6H15N4O2	cpd00051	P1	Amino Acids and Derivatives				Glycerol	C3H8O3	cpd00100	P1	Saccharides and Derivatives
	D-Alanine	C3H7NO2	cpd00117	A1, C2	Amino Acids and Derivatives			P1	D-Alanine	C3H7NO2	cpd00117	A1, C2	Amino Acids and Derivatives
	L-Proline	C5H9NO2	cpd00129	A1, P1	Amino Acids and Derivatives				D-Serine	C3H7NO3	cpd00550	C2	Amino Acids and Derivatives
	L-Serine	C3H7NO3	cpd00054	A1, P1, C2	Amino Acids and Derivatives				Ornithine	C5H13N2O2	cpd00064	L3	Nucleosides/Nucleotides and Derivatives
	Cytosine	C4H5N3O	cpd00307	C2	Nucleosides/Nucleotides and Derivatives				Uracil	C4H4N2O2	cpd00092	A1	Nucleosides/Nucleotides and Derivatives
	Glycerol	C3H8O3	cpd00100	A1, P1	Saccharides and Derivatives				Adenosine	C10H13N5O4	cpd00182	B4	Nucleosides/Nucleotides and Derivatives
P1	D-Serine	C3H7NO3	cpd00550	C2	Amino Acids and Derivatives				Hypoxanthine	C5H4N4O	cpd00226	C2	Nucleosides/Nucleotides and Derivatives
	D-Alanine	C3H7NO2	cpd00117	A1, C2	Amino Acids and Derivatives				Uridine	C9H12N2O6	cpd00249	B4	Nucleosides/Nucleotides and Derivatives
	Uracil	C4H4N2O2	cpd00092	A1	Nucleosides/Nucleotides and Derivatives				D-Fructose	C6H12O6	cpd00082	A1, C2	Saccharides and Derivatives
	Hypoxanthine	C5H4N4O	cpd00226	C2	Nucleosides/Nucleotides and Derivatives				D-Mannose	C6H12O6	cpd00138	S4	Saccharides and Derivatives
	Ornithine	C5H13N2O2	cpd00064	L3	Nucleosides/Nucleotides and Derivatives				D-Glucosamine	C6H14NO5	cpd00276	A1, S4	Saccharides and Derivatives
	Uridine	C9H12N2O6	cpd00249	B4	Nucleosides/Nucleotides and Derivatives				Succinate	C4H4O4	cpd00036	C2, S4	Organic Acids
	Adenosine	C10H13N5O4	cpd00182	B4	Nucleosides/Nucleotides and Derivatives			S4	L-Glutamate	C5H8NO4	cpd00023	A1, P1	Amino Acids and Derivatives
	D-Mannose	C6H12O6	cpd00138	S4	Saccharides and Derivatives				N-Acetyl-D-glucosamine	C8H15NO6	cpd00122	P1	Saccharides and Derivatives
	D-Fructose	C6H12O6	cpd00082	A1, C2	Saccharides and Derivatives				Nicotinamide ribonucleotide	C11H14N2O8P	cpd00355	P1	Vitamins
	Glycerol-3-phosphate	C3H7O6P	cpd00080	A1	Organic Acids				D-Trehalose	C12H22O11	cpd00794	P1	Saccharides and Derivatives
	Fumarate	C4H2O4	cpd00106	A1	Organic Acids				Octadecanoic acid	C18H35O2	cpd01080	A1, P1	Organic Acids
	Acetate	C2H3O2	cpd00029	C2, S4	Organic Acids				Myristic acid	C14H27O2	cpd03847	A1, P1	Organic Acids
	Succinate	C4H4O4	cpd00036	C2, S4	Organic Acids
S4	D-Glucosamine	C6H14NO5	cpd00276	A1, P1	Amino Acids and Derivatives			Substances with a light blue background represent metabolites unique to the C=4 condition.
	L-Glutamate	C5H8NO4	cpd00023	A1, P1	Amino Acids and Derivatives
	N-Acetyl-D-glucosamine	C8H15NO6	cpd00122	P1	Saccharides and Derivatives
	D-Trehalose	C12H22O11	cpd00794	P1	Saccharides and Derivatives
	Palmitate	C16H31O2	cpd00214	A1	Organic Acids
	(R)-3-Hydroxybutanoate	C4H7O3	cpd00797	A1	Organic Acids
	Myristic acid	C14H27O2	cpd03847	A1, P1	Organic Acids
	Fumarate	C4H2O4	cpd00106	A1	Organic Acids
Substances with a light red background represent metabolites unique to the C=1 condition.

## Sheet: Fig.6
Fig.6a
OD600 under tetracyclines (TC and OTC)
Time (min)	Com				Com+AA				Com+Vit				Com+OA				Com+All
0	0.12	0.124	0.122	0.118	0.116	0.118	0.119	0.119	0.122	0.122	0.119	0.138	0.125	0.127	0.127	0.128	0.124	0.127	0.127	0.128
15	0.121	0.126	0.123	0.12	0.118	0.12	0.121	0.121	0.124	0.124	0.121	0.14	0.126	0.128	0.127	0.129	0.124	0.127	0.127	0.128
30	0.124	0.129	0.126	0.123	0.121	0.123	0.124	0.124	0.127	0.127	0.123	0.143	0.127	0.129	0.13	0.133	0.13	0.131	0.129	0.13
45	0.128	0.132	0.129	0.126	0.124	0.126	0.127	0.127	0.13	0.13	0.127	0.145	0.125	0.139	0.148	0.152	0.15	0.149	0.146	0.145
60	0.129	0.133	0.13	0.127	0.125	0.127	0.128	0.128	0.134	0.133	0.129	0.149	0.128	0.152	0.162	0.167	0.168	0.166	0.162	0.161
75	0.132	0.135	0.133	0.129	0.128	0.129	0.13	0.13	0.138	0.136	0.133	0.151	0.13	0.164	0.174	0.178	0.184	0.181	0.176	0.174
90	0.135	0.138	0.136	0.133	0.131	0.132	0.133	0.133	0.142	0.139	0.137	0.155	0.13	0.177	0.185	0.192	0.194	0.194	0.191	0.186
105	0.139	0.141	0.139	0.136	0.135	0.135	0.136	0.135	0.145	0.141	0.14	0.159	0.132	0.188	0.193	0.2	0.2	0.203	0.203	0.195
120	0.143	0.145	0.143	0.141	0.138	0.138	0.14	0.14	0.148	0.146	0.142	0.162	0.133	0.197	0.203	0.21	0.212	0.213	0.208	0.206
135	0.148	0.149	0.148	0.146	0.143	0.142	0.144	0.144	0.151	0.148	0.146	0.167	0.136	0.2	0.212	0.218	0.222	0.222	0.222	0.209
150	0.153	0.154	0.152	0.15	0.148	0.146	0.148	0.147	0.153	0.152	0.15	0.167	0.138	0.212	0.223	0.231	0.227	0.234	0.229	0.219
165	0.159	0.158	0.156	0.155	0.153	0.15	0.153	0.152	0.153	0.155	0.155	0.177	0.144	0.223	0.23	0.237	0.243	0.239	0.234	0.227
180	0.164	0.163	0.161	0.161	0.158	0.154	0.159	0.157	0.162	0.16	0.16	0.18	0.149	0.228	0.239	0.247	0.245	0.241	0.24	0.235
195	0.169	0.169	0.166	0.166	0.163	0.161	0.164	0.162	0.164	0.166	0.166	0.189	0.159	0.242	0.248	0.258	0.254	0.252	0.251	0.247
210	0.175	0.178	0.175	0.173	0.17	0.168	0.169	0.168	0.17	0.174	0.172	0.192	0.168	0.25	0.26	0.265	0.265	0.261	0.254	0.254
225	0.184	0.184	0.182	0.178	0.175	0.175	0.176	0.174	0.176	0.18	0.177	0.2	0.179	0.259	0.271	0.269	0.279	0.272	0.268	0.268
240	0.191	0.184	0.19	0.18	0.179	0.181	0.179	0.182	0.182	0.185	0.182	0.21	0.193	0.272	0.275	0.28	0.286	0.281	0.275	0.272
255	0.193	0.187	0.192	0.191	0.183	0.184	0.179	0.188	0.188	0.193	0.194	0.217	0.194	0.272	0.283	0.293	0.287	0.291	0.273	0.273
270	0.207	0.192	0.193	0.187	0.189	0.189	0.186	0.194	0.194	0.201	0.197	0.228	0.193	0.281	0.292	0.293	0.285	0.294	0.292	0.277
285	0.209	0.196	0.196	0.191	0.2	0.194	0.195	0.198	0.205	0.219	0.208	0.238	0.196	0.293	0.299	0.313	0.292	0.297	0.294	0.286
300	0.217	0.2	0.2	0.204	0.211	0.201	0.207	0.204	0.211	0.235	0.216	0.257	0.203	0.304	0.317	0.309	0.295	0.299	0.303	0.294
315	0.234	0.208	0.205	0.218	0.223	0.211	0.216	0.213	0.214	0.24	0.217	0.267	0.203	0.311	0.334	0.325	0.311	0.297	0.31	0.296
330	0.255	0.226	0.216	0.243	0.236	0.232	0.246	0.233	0.215	0.282	0.217	0.277	0.207	0.322	0.328	0.313	0.313	0.3	0.305	0.314
345	0.27	0.26	0.246	0.273	0.292	0.262	0.272	0.284	0.217	0.295	0.226	0.311	0.222	0.329	0.34	0.346	0.322	0.311	0.339	0.322
360	0.284	0.292	0.286	0.305	0.321	0.286	0.308	0.314	0.228	0.317	0.239	0.27	0.236	0.376	0.334	0.354	0.329	0.316	0.32	0.339
375	0.301	0.3	0.298	0.336	0.329	0.293	0.32	0.316	0.248	0.341	0.251	0.289	0.225	0.34	0.317	0.378	0.333	0.313	0.329	0.354
390	0.29	0.31	0.316	0.338	0.329	0.298	0.343	0.324	0.259	0.277	0.251	0.302	0.216	0.339	0.316	0.354	0.354	0.326	0.34	0.343
405	0.294	0.316	0.322	0.338	0.338	0.312	0.341	0.334	0.259	0.289	0.28	0.317	0.216	0.352	0.35	0.36	0.375	0.373	0.348	0.365
420	0.295	0.321	0.327	0.332	0.346	0.318	0.349	0.345	0.28	0.292	0.273	0.363	0.24	0.365	0.322	0.364	0.354	0.354	0.376	0.36
435	0.293	0.323	0.331	0.338	0.344	0.32	0.358	0.354	0.276	0.312	0.277	0.312	0.247	0.348	0.36	0.384	0.356	0.371	0.342	0.377
450	0.291	0.317	0.326	0.331	0.344	0.323	0.37	0.35	0.281	0.323	0.276	0.341	0.241	0.357	0.384	0.386	0.372	0.385	0.36	0.363
465	0.29	0.318	0.328	0.328	0.337	0.322	0.362	0.349	0.287	0.313	0.289	0.361	0.243	0.372	0.379	0.414	0.42	0.384	0.38	0.392
480	0.293	0.315	0.321	0.32	0.338	0.323	0.353	0.349	0.295	0.338	0.31	0.346	0.245	0.371	0.375	0.429	0.389	0.422	0.376	0.375
495	0.29	0.313	0.32	0.32	0.34	0.32	0.348	0.345	0.295	0.335	0.328	0.402	0.294	0.384	0.395	0.406	0.376	0.374	0.413	0.418
510	0.293	0.312	0.314	0.321	0.33	0.315	0.342	0.343	0.319	0.364	0.307	0.353	0.276	0.393	0.422	0.389	0.395	0.45	0.384	0.434
525	0.291	0.312	0.316	0.318	0.326	0.313	0.334	0.351	0.309	0.349	0.322	0.402	0.246	0.374	0.43	0.398	0.398	0.469	0.429	0.45
540	0.293	0.308	0.322	0.319	0.322	0.308	0.329	0.329	0.314	0.373	0.321	0.374	0.272	0.395	0.37	0.415	0.423	0.47	0.394	0.405
555	0.298	0.307	0.316	0.32	0.322	0.311	0.321	0.32	0.319	0.363	0.323	0.382	0.278	0.387	0.369	0.394	0.45	0.407	0.386	0.428
570	0.297	0.306	0.317	0.325	0.324	0.316	0.317	0.326	0.323	0.382	0.33	0.415	0.279	0.38	0.388	0.393	0.466	0.449	0.451	0.425
585	0.302	0.306	0.317	0.312	0.328	0.327	0.321	0.321	0.332	0.367	0.34	0.385	0.287	0.384	0.44	0.42	0.429	0.452	0.466	0.384
600	0.297	0.307	0.321	0.312	0.322	0.317	0.327	0.314	0.334	0.411	0.362	0.412	0.278	0.391	0.405	0.401	0.446	0.419	0.401	0.453
615	0.298	0.31	0.323	0.316	0.323	0.32	0.321	0.325	0.34	0.376	0.347	0.408	0.286	0.396	0.459	0.408	0.46	0.405	0.432	0.459
630	0.299	0.31	0.328	0.316	0.324	0.335	0.32	0.321	0.341	0.39	0.365	0.439	0.298	0.402	0.448	0.384	0.454	0.405	0.479	0.422
645	0.301	0.314	0.324	0.313	0.321	0.326	0.319	0.313	0.342	0.405	0.36	0.406	0.314	0.423	0.398	0.382	0.426	0.472	0.457	0.433
660	0.302	0.315	0.332	0.315	0.322	0.319	0.323	0.312	0.345	0.395	0.367	0.434	0.344	0.447	0.438	0.413	0.429	0.466	0.428	0.427
675	0.302	0.319	0.332	0.309	0.324	0.317	0.321	0.316	0.345	0.423	0.367	0.409	0.313	0.433	0.424	0.353	0.431	0.463	0.447	0.456
690	0.301	0.32	0.337	0.308	0.323	0.321	0.319	0.324	0.35	0.413	0.369	0.422	0.321	0.449	0.426	0.358	0.444	0.453	0.443	0.477
705	0.304	0.321	0.337	0.311	0.318	0.318	0.318	0.324	0.354	0.428	0.384	0.441	0.337	0.435	0.418	0.379	0.481	0.446	0.467	0.423
720	0.303	0.321	0.335	0.313	0.316	0.319	0.322	0.323	0.362	0.418	0.371	0.428	0.322	0.446	0.425	0.393	0.477	0.46	0.456	0.473
735	0.302	0.322	0.335	0.317	0.318	0.321	0.326	0.327	0.365	0.432	0.381	0.44	0.322	0.427	0.414	0.408	0.476	0.507	0.468	0.48
750	0.302	0.323	0.338	0.319	0.318	0.322	0.328	0.332	0.367	0.423	0.391	0.432	0.348	0.462	0.448	0.395	0.445	0.493	0.517	0.465
765	0.311	0.324	0.343	0.32	0.324	0.327	0.329	0.332	0.371	0.428	0.382	0.447	0.351	0.496	0.443	0.4	0.47	0.508	0.506	0.472
780	0.319	0.324	0.338	0.323	0.328	0.331	0.331	0.328	0.379	0.424	0.39	0.437	0.335	0.484	0.443	0.403	0.464	0.477	0.451	0.431
795	0.317	0.325	0.338	0.325	0.329	0.331	0.333	0.33	0.381	0.427	0.4	0.445	0.344	0.464	0.455	0.416	0.471	0.502	0.43	0.471
810	0.319	0.323	0.34	0.322	0.33	0.333	0.336	0.33	0.384	0.427	0.403	0.448	0.343	0.458	0.449	0.41	0.48	0.502	0.481	0.456
825	0.315	0.322	0.341	0.327	0.334	0.333	0.339	0.334	0.388	0.426	0.408	0.443	0.369	0.473	0.443	0.403	0.481	0.501	0.47	0.458
840	0.328	0.321	0.341	0.33	0.336	0.331	0.342	0.338	0.39	0.428	0.413	0.443	0.356	0.457	0.462	0.415	0.476	0.517	0.467	0.473
855	0.324	0.322	0.338	0.33	0.337	0.333	0.344	0.338	0.394	0.43	0.414	0.455	0.383	0.471	0.449	0.433	0.496	0.532	0.476	0.46
870	0.324	0.325	0.339	0.332	0.34	0.335	0.341	0.342	0.397	0.433	0.421	0.448	0.36	0.48	0.45	0.435	0.491	0.534	0.503	0.447
885	0.321	0.325	0.341	0.334	0.34	0.337	0.344	0.345	0.402	0.433	0.423	0.459	0.369	0.483	0.46	0.435	0.496	0.546	0.47	0.464
900	0.334	0.323	0.342	0.338	0.34	0.338	0.347	0.346	0.406	0.436	0.424	0.46	0.376	0.473	0.463	0.459	0.519	0.536	0.494	0.48
915	0.333	0.325	0.339	0.337	0.341	0.338	0.348	0.345	0.409	0.436	0.43	0.459	0.372	0.48	0.474	0.444	0.499	0.541	0.478	0.454
930	0.333	0.329	0.34	0.337	0.341	0.341	0.353	0.349	0.415	0.438	0.432	0.468	0.374	0.476	0.482	0.449	0.52	0.549	0.505	0.477
945	0.333	0.33	0.342	0.336	0.342	0.343	0.355	0.351	0.418	0.439	0.44	0.462	0.379	0.477	0.485	0.449	0.522	0.506	0.506	0.482
960	0.347	0.33	0.34	0.338	0.341	0.345	0.357	0.351	0.423	0.441	0.444	0.469	0.383	0.484	0.491	0.45	0.526	0.517	0.499	0.485
975	0.342	0.328	0.341	0.337	0.344	0.345	0.359	0.352	0.426	0.442	0.448	0.469	0.388	0.498	0.492	0.458	0.523	0.517	0.525	0.492
990	0.351	0.335	0.347	0.34	0.344	0.346	0.359	0.351	0.429	0.443	0.45	0.48	0.392	0.499	0.508	0.458	0.523	0.503	0.507	0.501
1005	0.346	0.333	0.347	0.343	0.346	0.349	0.358	0.352	0.433	0.447	0.46	0.476	0.397	0.51	0.499	0.464	0.536	0.523	0.531	0.494
1020	0.352	0.335	0.349	0.343	0.348	0.352	0.359	0.354	0.432	0.447	0.456	0.486	0.401	0.467	0.507	0.466	0.502	0.535	0.518	0.518
1035	0.349	0.34	0.352	0.345	0.349	0.352	0.36	0.352	0.437	0.45	0.461	0.486	0.404	0.478	0.512	0.47	0.495	0.536	0.532	0.513
1050	0.349	0.344	0.355	0.344	0.35	0.352	0.36	0.354	0.439	0.45	0.464	0.49	0.405	0.478	0.52	0.48	0.469	0.536	0.522	0.524
1065	0.354	0.347	0.353	0.35	0.352	0.354	0.361	0.357	0.441	0.455	0.468	0.49	0.413	0.486	0.527	0.49	0.505	0.56	0.535	0.533
1080	0.364	0.337	0.362	0.349	0.353	0.354	0.362	0.355	0.445	0.453	0.472	0.49	0.419	0.499	0.527	0.489	0.483	0.545	0.537	0.529
1095	0.362	0.35	0.363	0.35	0.354	0.355	0.366	0.356	0.45	0.46	0.475	0.491	0.422	0.494	0.538	0.495	0.502	0.539	0.553	0.537
1110	0.363	0.349	0.363	0.346	0.356	0.351	0.365	0.36	0.451	0.46	0.477	0.5	0.424	0.502	0.538	0.507	0.499	0.55	0.532	0.541
1125	0.364	0.353	0.366	0.355	0.355	0.356	0.366	0.357	0.455	0.464	0.481	0.502	0.43	0.506	0.543	0.511	0.497	0.558	0.548	0.523
1140	0.369	0.357	0.364	0.363	0.361	0.355	0.369	0.358	0.463	0.466	0.479	0.502	0.432	0.509	0.548	0.509	0.508	0.547	0.53	0.534
1155	0.364	0.351	0.368	0.367	0.359	0.361	0.377	0.357	0.464	0.465	0.485	0.506	0.436	0.513	0.55	0.484	0.501	0.553	0.54	0.542
1170	0.377	0.352	0.377	0.363	0.354	0.357	0.375	0.364	0.467	0.472	0.485	0.509	0.443	0.519	0.553	0.494	0.516	0.561	0.552	0.548
1185	0.38	0.345	0.374	0.37	0.368	0.361	0.368	0.361	0.466	0.472	0.49	0.506	0.438	0.523	0.563	0.495	0.532	0.571	0.541	0.542
1200	0.384	0.357	0.38	0.362	0.368	0.363	0.374	0.366	0.465	0.478	0.491	0.508	0.443	0.525	0.564	0.5	0.527	0.571	0.542	0.551
1215	0.375	0.362	0.378	0.367	0.367	0.368	0.373	0.365	0.476	0.478	0.492	0.517	0.447	0.539	0.564	0.504	0.521	0.565	0.544	0.566
1230	0.38	0.358	0.382	0.373	0.368	0.369	0.381	0.369	0.476	0.48	0.499	0.521	0.45	0.532	0.574	0.507	0.526	0.567	0.545	0.54
1245	0.386	0.36	0.383	0.38	0.37	0.37	0.375	0.375	0.473	0.482	0.498	0.515	0.458	0.537	0.58	0.512	0.525	0.571	0.529	0.538
1260	0.385	0.369	0.387	0.371	0.376	0.375	0.383	0.374	0.472	0.49	0.498	0.515	0.466	0.547	0.576	0.526	0.534	0.575	0.537	0.541
1275	0.389	0.369	0.388	0.388	0.364	0.367	0.387	0.381	0.484	0.493	0.502	0.524	0.456	0.549	0.568	0.518	0.536	0.578	0.539	0.544
1290	0.395	0.369	0.389	0.383	0.388	0.384	0.388	0.375	0.484	0.494	0.512	0.527	0.464	0.548	0.573	0.524	0.542	0.583	0.538	0.549
1305	0.403	0.371	0.387	0.379	0.383	0.377	0.388	0.379	0.479	0.498	0.506	0.532	0.459	0.545	0.568	0.53	0.545	0.588	0.537	0.55
1320	0.403	0.365	0.39	0.384	0.383	0.379	0.392	0.386	0.494	0.498	0.507	0.534	0.457	0.55	0.579	0.536	0.553	0.583	0.542	0.557
1335	0.4	0.369	0.392	0.387	0.375	0.385	0.393	0.381	0.487	0.496	0.515	0.533	0.459	0.557	0.586	0.538	0.539	0.576	0.549	0.564
1350	0.402	0.395	0.435	0.432	0.438	0.431	0.447	0.431	0.541	0.545	0.555	0.534	0.489	0.57	0.598	0.545	0.537	0.584	0.556	0.571
1365	0.411	0.424	0.458	0.463	0.465	0.46	0.472	0.476	0.577	0.562	0.592	0.542	0.525	0.578	0.601	0.551	0.547	0.58	0.557	0.567
1380	0.417	0.447	0.486	0.482	0.487	0.477	0.497	0.483	0.602	0.592	0.609	0.549	0.555	0.588	0.606	0.563	0.554	0.583	0.561	0.571
1395	0.423	0.47	0.49	0.491	0.495	0.484	0.5	0.491	0.606	0.603	0.622	0.551	0.57	0.6	0.617	0.573	0.564	0.587	0.569	0.582
1410	0.427	0.475	0.493	0.498	0.493	0.49	0.495	0.491	0.611	0.615	0.626	0.551	0.585	0.571	0.632	0.582	0.569	0.594	0.566	0.589
1425	0.429	0.479	0.497	0.499	0.494	0.498	0.513	0.499	0.617	0.616	0.628	0.551	0.59	0.58	0.642	0.59	0.575	0.6	0.568	0.594
1440	0.43	0.477	0.505	0.508	0.501	0.503	0.51	0.506	0.619	0.614	0.629	0.551	0.594	0.586	0.641	0.593	0.573	0.539	0.575	0.589
1455	0.432	0.483	0.499	0.503	0.504	0.515	0.502	0.501	0.619	0.611	0.629	0.548	0.596	0.589	0.649	0.6	0.58	0.547	0.578	0.536
1470	0.436	0.473	0.502	0.505	0.496	0.495	0.519	0.509	0.609	0.603	0.631	0.545	0.591	0.594	0.644	0.611	0.585	0.554	0.571	0.541
1485	0.436	0.474	0.496	0.521	0.494	0.495	0.51	0.502	0.609	0.606	0.632	0.55	0.586	0.594	0.64	0.616	0.572	0.558	0.575	0.549
1500	0.434	0.478	0.492	0.52	0.506	0.508	0.513	0.505	0.61	0.605	0.633	0.544	0.582	0.595	0.647	0.614	0.573	0.562	0.579	0.544
1515	0.434	0.47	0.494	0.526	0.506	0.507	0.521	0.501	0.604	0.594	0.637	0.554	0.576	0.597	0.648	0.62	0.574	0.558	0.573	0.548
1530	0.444	0.463	0.493	0.522	0.501	0.516	0.499	0.508	0.598	0.6	0.633	0.55	0.577	0.6	0.651	0.62	0.575	0.565	0.58	0.552
1545	0.442	0.458	0.499	0.522	0.501	0.498	0.496	0.502	0.605	0.597	0.636	0.547	0.578	0.595	0.656	0.615	0.581	0.57	0.58	0.558
1560	0.445	0.456	0.494	0.513	0.509	0.509	0.497	0.488	0.604	0.595	0.634	0.551	0.568	0.597	0.66	0.616	0.587	0.567	0.58	0.558
1575	0.446	0.446	0.494	0.515	0.506	0.51	0.501	0.501	0.605	0.59	0.628	0.55	0.559	0.596	0.666	0.623	0.589	0.569	0.583	0.559
1590	0.444	0.44	0.492	0.51	0.504	0.517	0.505	0.496	0.604	0.589	0.618	0.551	0.546	0.602	0.666	0.618	0.595	0.576	0.588	0.561
1605	0.442	0.437	0.501	0.519	0.506	0.504	0.505	0.499	0.607	0.59	0.619	0.554	0.538	0.612	0.666	0.624	0.592	0.568	0.59	0.561
1620	0.444	0.437	0.495	0.527	0.507	0.498	0.502	0.492	0.612	0.59	0.62	0.553	0.538	0.619	0.673	0.629	0.595	0.572	0.589	0.557
1635	0.455	0.437	0.5	0.527	0.507	0.513	0.515	0.507	0.613	0.593	0.616	0.555	0.54	0.623	0.677	0.636	0.592	0.569	0.595	0.561
1650	0.449	0.438	0.494	0.527	0.506	0.518	0.524	0.519	0.615	0.595	0.614	0.557	0.542	0.627	0.67	0.64	0.595	0.563	0.596	0.563
1665	0.457	0.436	0.503	0.536	0.508	0.521	0.521	0.517	0.613	0.597	0.609	0.556	0.537	0.626	0.675	0.64	0.595	0.56	0.598	0.568
1680	0.463	0.435	0.507	0.534	0.514	0.517	0.531	0.527	0.613	0.593	0.604	0.559	0.541	0.627	0.681	0.645	0.6	0.565	0.584	0.57
1695	0.449	0.434	0.505	0.537	0.517	0.517	0.523	0.523	0.614	0.592	0.599	0.557	0.54	0.626	0.678	0.649	0.602	0.569	0.571	0.572
1710	0.444	0.435	0.502	0.537	0.525	0.528	0.526	0.53	0.618	0.599	0.601	0.559	0.534	0.627	0.678	0.656	0.602	0.575	0.575	0.575
1725	0.452	0.435	0.51	0.535	0.517	0.528	0.51	0.528	0.619	0.603	0.598	0.564	0.542	0.626	0.685	0.652	0.607	0.582	0.576	0.577
1740	0.461	0.428	0.513	0.534	0.518	0.501	0.515	0.53	0.622	0.601	0.594	0.566	0.549	0.625	0.693	0.474	0.603	0.565	0.578	0.577
1755	0.465	0.426	0.527	0.537	0.524	0.506	0.521	0.528	0.623	0.6	0.594	0.563	0.56	0.634	0.694	0.474	0.611	0.57	0.59	0.586
1770	0.466	0.432	0.516	0.536	0.529	0.51	0.525	0.519	0.625	0.6	0.595	0.563	0.565	0.643	0.679	0.482	0.612	0.577	0.592	0.587
1785	0.467	0.428	0.511	0.534	0.512	0.501	0.515	0.53	0.619	0.603	0.593	0.565	0.566	0.649	0.682	0.485	0.589	0.582	0.597	0.592
1800	0.464	0.433	0.51	0.53	0.499	0.508	0.52	0.531	0.617	0.6	0.596	0.565	0.568	0.656	0.683	0.491	0.593	0.583	0.595	0.596
OD600 under biocides (DTAC and DBAC)
Time (min)	Com				Com+AA				Com+Vit				Com+OA				Com+All
0	0.119	0.12	0.126	0.127	0.116	0.119	0.119	0.117	0.124	0.123	0.124	0.123	0.122	0.123	0.122	0.124	0.141	0.142	0.141	0.143
15	0.121	0.122	0.128	0.129	0.118	0.122	0.122	0.119	0.125	0.125	0.126	0.123	0.122	0.123	0.122	0.123	0.142	0.143	0.143	0.144
30	0.124	0.124	0.131	0.131	0.12	0.126	0.131	0.129	0.134	0.133	0.132	0.127	0.124	0.125	0.122	0.124	0.145	0.147	0.152	0.153
45	0.141	0.14	0.135	0.133	0.121	0.143	0.147	0.146	0.148	0.149	0.146	0.14	0.136	0.137	0.133	0.124	0.145	0.162	0.17	0.169
60	0.158	0.156	0.15	0.135	0.124	0.16	0.162	0.163	0.162	0.165	0.159	0.153	0.149	0.15	0.145	0.124	0.149	0.175	0.185	0.182
75	0.173	0.17	0.164	0.138	0.126	0.174	0.177	0.175	0.175	0.18	0.173	0.167	0.16	0.159	0.156	0.125	0.15	0.186	0.197	0.197
90	0.187	0.184	0.177	0.141	0.128	0.188	0.189	0.189	0.187	0.193	0.185	0.179	0.17	0.169	0.164	0.124	0.147	0.195	0.21	0.209
105	0.2	0.197	0.187	0.144	0.131	0.2	0.201	0.201	0.2	0.206	0.198	0.191	0.181	0.174	0.176	0.123	0.147	0.204	0.218	0.217
120	0.21	0.209	0.198	0.148	0.134	0.213	0.215	0.21	0.21	0.215	0.207	0.201	0.184	0.184	0.177	0.13	0.141	0.214	0.224	0.224
135	0.223	0.22	0.21	0.153	0.139	0.224	0.225	0.225	0.215	0.221	0.218	0.212	0.196	0.189	0.191	0.131	0.148	0.218	0.232	0.226
150	0.231	0.231	0.22	0.157	0.143	0.237	0.234	0.237	0.219	0.229	0.224	0.22	0.205	0.199	0.195	0.134	0.148	0.221	0.234	0.235
165	0.236	0.238	0.227	0.161	0.147	0.245	0.242	0.236	0.222	0.232	0.233	0.23	0.213	0.215	0.202	0.14	0.15	0.225	0.244	0.238
180	0.246	0.249	0.232	0.165	0.152	0.255	0.249	0.241	0.233	0.236	0.24	0.228	0.217	0.224	0.209	0.144	0.146	0.237	0.246	0.244
195	0.257	0.251	0.243	0.17	0.157	0.265	0.261	0.254	0.237	0.242	0.241	0.237	0.232	0.228	0.221	0.147	0.15	0.238	0.249	0.238
210	0.262	0.264	0.253	0.175	0.161	0.274	0.264	0.266	0.248	0.251	0.245	0.244	0.233	0.235	0.231	0.152	0.157	0.253	0.257	0.244
225	0.27	0.27	0.259	0.178	0.163	0.284	0.275	0.266	0.254	0.253	0.249	0.246	0.244	0.244	0.236	0.161	0.159	0.258	0.266	0.255
240	0.278	0.281	0.266	0.183	0.165	0.289	0.28	0.267	0.27	0.261	0.259	0.254	0.253	0.247	0.246	0.168	0.168	0.262	0.277	0.253
255	0.289	0.288	0.276	0.188	0.168	0.324	0.281	0.275	0.265	0.279	0.264	0.272	0.253	0.251	0.248	0.177	0.174	0.276	0.268	0.264
270	0.291	0.283	0.295	0.205	0.185	0.397	0.3	0.295	0.266	0.276	0.265	0.28	0.267	0.266	0.259	0.177	0.182	0.283	0.278	0.281
285	0.307	0.287	0.314	0.227	0.212	0.366	0.323	0.312	0.273	0.281	0.284	0.278	0.257	0.273	0.261	0.183	0.181	0.288	0.284	0.292
300	0.307	0.296	0.317	0.199	0.213	0.337	0.337	0.32	0.283	0.288	0.286	0.27	0.271	0.279	0.266	0.184	0.185	0.298	0.288	0.301
315	0.32	0.291	0.301	0.212	0.211	0.359	0.32	0.316	0.288	0.287	0.278	0.28	0.276	0.284	0.272	0.186	0.195	0.294	0.29	0.299
330	0.308	0.304	0.313	0.218	0.211	0.376	0.33	0.317	0.298	0.287	0.285	0.298	0.275	0.288	0.273	0.183	0.191	0.297	0.305	0.297
345	0.313	0.333	0.313	0.222	0.205	0.352	0.317	0.327	0.316	0.291	0.293	0.303	0.264	0.288	0.277	0.192	0.193	0.297	0.311	0.302
360	0.328	0.342	0.332	0.227	0.207	0.369	0.326	0.314	0.331	0.295	0.296	0.296	0.27	0.288	0.279	0.19	0.195	0.298	0.309	0.308
375	0.336	0.346	0.365	0.237	0.234	0.402	0.372	0.331	0.323	0.298	0.304	0.311	0.278	0.295	0.281	0.19	0.194	0.312	0.319	0.319
390	0.357	0.354	0.339	0.256	0.22	0.397	0.4	0.341	0.318	0.299	0.303	0.303	0.279	0.276	0.287	0.193	0.198	0.305	0.316	0.311
405	0.352	0.393	0.337	0.244	0.231	0.407	0.357	0.335	0.329	0.297	0.307	0.305	0.28	0.283	0.294	0.188	0.199	0.311	0.299	0.3
420	0.344	0.362	0.341	0.237	0.236	0.409	0.372	0.343	0.333	0.305	0.313	0.314	0.287	0.288	0.303	0.199	0.205	0.323	0.297	0.31
435	0.342	0.363	0.346	0.24	0.232	0.408	0.404	0.353	0.331	0.313	0.309	0.311	0.291	0.303	0.301	0.213	0.214	0.31	0.304	0.317
450	0.348	0.374	0.347	0.244	0.233	0.398	0.397	0.357	0.344	0.323	0.301	0.311	0.299	0.301	0.304	0.208	0.21	0.312	0.305	0.327
465	0.351	0.377	0.361	0.251	0.24	0.397	0.393	0.369	0.338	0.329	0.31	0.318	0.311	0.304	0.297	0.209	0.215	0.319	0.313	0.33
480	0.34	0.383	0.342	0.25	0.242	0.398	0.376	0.378	0.323	0.335	0.319	0.324	0.299	0.304	0.272	0.21	0.215	0.33	0.313	0.331
495	0.351	0.353	0.344	0.245	0.234	0.397	0.366	0.382	0.339	0.337	0.325	0.324	0.309	0.314	0.287	0.221	0.218	0.329	0.32	0.301
510	0.366	0.331	0.352	0.244	0.232	0.378	0.37	0.368	0.307	0.337	0.297	0.313	0.313	0.331	0.294	0.223	0.217	0.344	0.33	0.306
525	0.344	0.334	0.35	0.241	0.234	0.368	0.38	0.364	0.316	0.338	0.285	0.314	0.302	0.353	0.323	0.219	0.223	0.343	0.335	0.308
540	0.337	0.327	0.325	0.238	0.236	0.365	0.375	0.363	0.32	0.343	0.293	0.32	0.318	0.331	0.329	0.231	0.224	0.345	0.334	0.329
555	0.335	0.331	0.33	0.236	0.234	0.366	0.358	0.368	0.32	0.339	0.301	0.319	0.312	0.348	0.344	0.224	0.233	0.352	0.329	0.325
570	0.335	0.333	0.334	0.234	0.231	0.369	0.351	0.341	0.314	0.322	0.308	0.33	0.321	0.349	0.348	0.237	0.237	0.359	0.338	0.343
585	0.336	0.335	0.333	0.234	0.23	0.374	0.345	0.328	0.315	0.324	0.313	0.339	0.327	0.359	0.352	0.245	0.236	0.352	0.336	0.352
600	0.319	0.341	0.337	0.232	0.232	0.379	0.329	0.331	0.316	0.329	0.32	0.337	0.329	0.343	0.349	0.245	0.233	0.366	0.34	0.346
615	0.323	0.347	0.337	0.232	0.229	0.381	0.333	0.334	0.323	0.328	0.326	0.339	0.311	0.345	0.347	0.253	0.233	0.368	0.336	0.356
630	0.315	0.328	0.335	0.235	0.224	0.383	0.336	0.337	0.327	0.328	0.323	0.322	0.326	0.342	0.336	0.245	0.247	0.379	0.348	0.371
645	0.318	0.331	0.333	0.235	0.222	0.387	0.338	0.34	0.331	0.325	0.323	0.321	0.321	0.354	0.325	0.257	0.241	0.364	0.345	0.383
660	0.326	0.335	0.329	0.238	0.225	0.391	0.33	0.344	0.339	0.332	0.328	0.329	0.327	0.364	0.347	0.255	0.242	0.373	0.331	0.371
675	0.309	0.337	0.306	0.241	0.227	0.366	0.332	0.348	0.332	0.315	0.333	0.333	0.335	0.353	0.333	0.258	0.239	0.382	0.327	0.385
690	0.309	0.332	0.308	0.236	0.235	0.367	0.343	0.329	0.328	0.317	0.332	0.301	0.343	0.355	0.341	0.251	0.251	0.366	0.328	0.397
705	0.306	0.333	0.313	0.242	0.237	0.367	0.347	0.331	0.332	0.322	0.335	0.304	0.334	0.366	0.351	0.261	0.255	0.366	0.331	0.394
720	0.303	0.332	0.322	0.245	0.233	0.369	0.347	0.334	0.336	0.323	0.339	0.302	0.34	0.381	0.356	0.261	0.244	0.384	0.317	0.393
735	0.305	0.335	0.322	0.24	0.23	0.37	0.349	0.337	0.334	0.327	0.342	0.312	0.338	0.362	0.339	0.261	0.248	0.384	0.342	0.39
750	0.308	0.341	0.325	0.246	0.23	0.372	0.35	0.34	0.342	0.336	0.346	0.316	0.343	0.377	0.328	0.266	0.253	0.394	0.333	0.39
765	0.307	0.343	0.32	0.242	0.236	0.376	0.307	0.344	0.344	0.339	0.302	0.317	0.344	0.392	0.341	0.272	0.25	0.399	0.335	0.403
780	0.312	0.345	0.321	0.243	0.239	0.377	0.307	0.347	0.345	0.34	0.305	0.323	0.361	0.362	0.334	0.272	0.246	0.409	0.351	0.419
795	0.313	0.347	0.326	0.245	0.238	0.375	0.311	0.349	0.349	0.342	0.307	0.326	0.358	0.369	0.336	0.267	0.259	0.407	0.359	0.426
810	0.327	0.352	0.319	0.247	0.242	0.379	0.313	0.351	0.351	0.35	0.313	0.324	0.365	0.37	0.337	0.268	0.257	0.389	0.342	0.426
825	0.33	0.359	0.319	0.245	0.224	0.382	0.314	0.353	0.357	0.352	0.319	0.335	0.356	0.366	0.344	0.274	0.265	0.391	0.362	0.432
840	0.325	0.36	0.322	0.244	0.234	0.386	0.318	0.353	0.341	0.342	0.319	0.334	0.371	0.382	0.347	0.28	0.273	0.392	0.372	0.435
855	0.331	0.342	0.326	0.248	0.238	0.389	0.32	0.356	0.338	0.339	0.329	0.34	0.373	0.374	0.35	0.281	0.27	0.398	0.368	0.415
870	0.337	0.335	0.33	0.251	0.239	0.335	0.321	0.359	0.339	0.35	0.322	0.331	0.367	0.381	0.353	0.284	0.267	0.409	0.373	0.421
885	0.345	0.336	0.339	0.254	0.228	0.329	0.324	0.363	0.349	0.357	0.327	0.336	0.378	0.385	0.368	0.287	0.268	0.401	0.374	0.425
900	0.316	0.339	0.335	0.255	0.232	0.333	0.335	0.365	0.354	0.349	0.334	0.333	0.372	0.39	0.369	0.286	0.272	0.401	0.377	0.428
915	0.323	0.331	0.337	0.25	0.235	0.333	0.325	0.369	0.352	0.361	0.337	0.343	0.381	0.393	0.371	0.288	0.275	0.404	0.384	0.433
930	0.306	0.329	0.34	0.257	0.234	0.341	0.321	0.372	0.35	0.359	0.341	0.343	0.36	0.397	0.381	0.284	0.273	0.406	0.357	0.437
945	0.308	0.33	0.338	0.259	0.237	0.346	0.331	0.375	0.359	0.366	0.345	0.35	0.361	0.363	0.378	0.278	0.275	0.407	0.359	0.439
960	0.308	0.335	0.343	0.26	0.243	0.341	0.312	0.378	0.359	0.353	0.346	0.351	0.365	0.377	0.379	0.281	0.275	0.416	0.358	0.443
975	0.316	0.336	0.349	0.256	0.24	0.341	0.316	0.382	0.364	0.368	0.344	0.356	0.371	0.38	0.383	0.288	0.275	0.421	0.366	0.446
990	0.321	0.34	0.347	0.255	0.24	0.353	0.318	0.387	0.363	0.364	0.351	0.354	0.372	0.38	0.382	0.289	0.274	0.428	0.372	0.389
1005	0.326	0.337	0.349	0.259	0.243	0.33	0.324	0.386	0.37	0.372	0.351	0.359	0.382	0.38	0.377	0.284	0.277	0.434	0.376	0.394
1020	0.33	0.338	0.358	0.263	0.235	0.355	0.325	0.387	0.311	0.377	0.353	0.368	0.375	0.385	0.356	0.296	0.275	0.433	0.381	0.407
1035	0.333	0.341	0.338	0.262	0.237	0.348	0.32	0.396	0.323	0.366	0.362	0.368	0.379	0.386	0.372	0.28	0.278	0.437	0.385	0.406
1050	0.327	0.344	0.341	0.263	0.239	0.359	0.326	0.399	0.322	0.37	0.362	0.349	0.353	0.388	0.366	0.276	0.278	0.441	0.389	0.403
1065	0.333	0.347	0.339	0.261	0.24	0.37	0.327	0.321	0.316	0.383	0.363	0.357	0.368	0.394	0.362	0.283	0.28	0.444	0.396	0.408
1080	0.34	0.347	0.345	0.265	0.239	0.361	0.321	0.33	0.313	0.382	0.363	0.353	0.371	0.358	0.366	0.293	0.282	0.453	0.394	0.42
1095	0.347	0.356	0.332	0.266	0.245	0.344	0.321	0.34	0.327	0.383	0.366	0.36	0.376	0.365	0.364	0.283	0.283	0.458	0.393	0.424
1110	0.349	0.344	0.348	0.26	0.254	0.37	0.329	0.34	0.332	0.388	0.312	0.359	0.381	0.36	0.341	0.274	0.286	0.462	0.4	0.435
1125	0.351	0.334	0.351	0.267	0.252	0.361	0.333	0.343	0.338	0.399	0.327	0.342	0.386	0.376	0.348	0.284	0.288	0.465	0.405	0.429
1140	0.347	0.345	0.338	0.262	0.244	0.368	0.336	0.345	0.34	0.387	0.338	0.342	0.386	0.376	0.343	0.278	0.29	0.466	0.409	0.401
1155	0.34	0.35	0.337	0.263	0.254	0.37	0.335	0.347	0.342	0.398	0.32	0.35	0.391	0.308	0.359	0.292	0.292	0.47	0.412	0.401
1170	0.34	0.349	0.337	0.273	0.255	0.387	0.34	0.346	0.34	0.404	0.332	0.35	0.397	0.302	0.347	0.281	0.294	0.472	0.415	0.406
1185	0.326	0.356	0.336	0.259	0.256	0.374	0.343	0.338	0.346	0.352	0.341	0.353	0.39	0.327	0.338	0.294	0.297	0.477	0.418	0.417
1200	0.323	0.354	0.342	0.26	0.257	0.38	0.343	0.357	0.345	0.35	0.33	0.356	0.392	0.329	0.295	0.293	0.302	0.482	0.422	0.422
1215	0.331	0.354	0.342	0.254	0.269	0.371	0.35	0.354	0.348	0.348	0.333	0.337	0.391	0.321	0.33	0.291	0.305	0.487	0.425	0.419
1230	0.325	0.359	0.345	0.27	0.262	0.381	0.346	0.354	0.355	0.344	0.337	0.335	0.369	0.328	0.308	0.292	0.308	0.429	0.426	0.414
1245	0.339	0.364	0.344	0.259	0.259	0.379	0.346	0.357	0.358	0.359	0.327	0.336	0.374	0.324	0.305	0.289	0.312	0.429	0.428	0.418
1260	0.341	0.366	0.341	0.261	0.269	0.377	0.323	0.36	0.361	0.364	0.334	0.34	0.388	0.345	0.3	0.28	0.314	0.432	0.359	0.419
1275	0.348	0.369	0.351	0.264	0.267	0.384	0.355	0.358	0.361	0.339	0.336	0.342	0.391	0.341	0.327	0.285	0.318	0.434	0.361	0.42
1290	0.344	0.371	0.345	0.255	0.261	0.379	0.35	0.36	0.363	0.347	0.339	0.35	0.381	0.32	0.305	0.315	0.322	0.434	0.363	0.425
1305	0.35	0.372	0.347	0.267	0.27	0.332	0.356	0.351	0.363	0.35	0.342	0.362	0.378	0.31	0.34	0.31	0.325	0.436	0.367	0.425
1320	0.353	0.378	0.344	0.257	0.266	0.338	0.357	0.364	0.37	0.35	0.352	0.36	0.376	0.324	0.311	0.285	0.327	0.436	0.366	0.43
1335	0.362	0.377	0.351	0.259	0.248	0.342	0.37	0.37	0.366	0.349	0.342	0.306	0.401	0.325	0.32	0.28	0.329	0.44	0.369	0.432
1350	0.378	0.318	0.321	0.307	0.287	0.351	0.367	0.373	0.371	0.353	0.354	0.314	0.388	0.337	0.325	0.333	0.368	0.444	0.379	0.424
1365	0.392	0.336	0.333	0.34	0.314	0.346	0.367	0.327	0.37	0.368	0.36	0.331	0.385	0.297	0.32	0.369	0.397	0.455	0.387	0.429
1380	0.401	0.35	0.361	0.363	0.329	0.348	0.38	0.326	0.376	0.371	0.316	0.343	0.407	0.302	0.325	0.396	0.413	0.463	0.396	0.435
1395	0.411	0.344	0.363	0.374	0.344	0.356	0.399	0.35	0.381	0.356	0.325	0.352	0.407	0.305	0.352	0.438	0.428	0.476	0.403	0.402
1410	0.419	0.363	0.374	0.37	0.353	0.362	0.395	0.335	0.387	0.363	0.334	0.375	0.401	0.322	0.359	0.418	0.433	0.479	0.409	0.416
1425	0.418	0.338	0.378	0.369	0.356	0.363	0.399	0.347	0.393	0.365	0.333	0.368	0.4	0.33	0.36	0.413	0.437	0.484	0.415	0.427
1440	0.422	0.332	0.379	0.362	0.358	0.365	0.4	0.344	0.396	0.391	0.333	0.367	0.418	0.34	0.358	0.399	0.433	0.491	0.423	0.435
1455	0.432	0.338	0.386	0.359	0.356	0.366	0.401	0.353	0.39	0.415	0.338	0.375	0.41	0.334	0.375	0.405	0.435	0.486	0.429	0.431
1470	0.425	0.34	0.384	0.357	0.353	0.374	0.401	0.354	0.395	0.406	0.347	0.379	0.41	0.332	0.341	0.399	0.438	0.493	0.421	0.433
1485	0.432	0.347	0.389	0.358	0.363	0.385	0.404	0.347	0.385	0.405	0.348	0.384	0.404	0.351	0.344	0.384	0.438	0.499	0.424	0.435
1500	0.43	0.342	0.397	0.353	0.355	0.376	0.408	0.36	0.384	0.406	0.355	0.387	0.404	0.338	0.34	0.387	0.439	0.497	0.428	0.433
1515	0.439	0.353	0.394	0.348	0.35	0.385	0.405	0.346	0.396	0.42	0.356	0.391	0.42	0.338	0.341	0.384	0.444	0.5	0.419	0.434
1530	0.433	0.346	0.403	0.348	0.343	0.39	0.413	0.355	0.394	0.411	0.364	0.389	0.413	0.343	0.353	0.383	0.443	0.501	0.425	0.437
1545	0.397	0.351	0.395	0.354	0.339	0.39	0.409	0.355	0.335	0.414	0.334	0.4	0.424	0.337	0.351	0.385	0.44	0.506	0.419	0.441
1560	0.403	0.343	0.398	0.352	0.327	0.39	0.284	0.355	0.336	0.408	0.341	0.393	0.413	0.366	0.347	0.389	0.444	0.512	0.425	0.444
1575	0.384	0.344	0.39	0.346	0.325	0.28	0.285	0.291	0.337	0.41	0.352	0.392	0.423	0.364	0.361	0.389	0.44	0.51	0.426	0.443
1590	0.392	0.357	0.393	0.349	0.312	0.282	0.281	0.295	0.326	0.42	0.349	0.393	0.42	0.364	0.349	0.384	0.43	0.512	0.43	0.444
1605	0.4	0.352	0.377	0.352	0.314	0.277	0.28	0.294	0.331	0.411	0.355	0.406	0.415	0.358	0.347	0.393	0.424	0.516	0.429	0.445
1620	0.396	0.352	0.381	0.352	0.307	0.29	0.284	0.292	0.332	0.415	0.36	0.41	0.418	0.373	0.358	0.375	0.423	0.524	0.429	0.448
1635	0.392	0.347	0.371	0.352	0.3	0.288	0.285	0.291	0.336	0.414	0.359	0.418	0.425	0.362	0.338	0.376	0.422	0.528	0.43	0.451
1650	0.395	0.342	0.376	0.353	0.296	0.284	0.289	0.298	0.336	0.419	0.368	0.437	0.419	0.354	0.342	0.385	0.419	0.532	0.435	0.445
1665	0.407	0.355	0.373	0.345	0.298	0.302	0.288	0.299	0.345	0.427	0.378	0.425	0.428	0.337	0.353	0.392	0.417	0.53	0.438	0.451
1680	0.408	0.355	0.377	0.354	0.299	0.299	0.288	0.308	0.329	0.426	0.382	0.419	0.448	0.362	0.369	0.396	0.413	0.535	0.44	0.457
1695	0.41	0.358	0.382	0.349	0.291	0.298	0.3	0.324	0.335	0.435	0.404	0.403	0.438	0.365	0.367	0.396	0.412	0.535	0.448	0.463
1710	0.413	0.355	0.386	0.356	0.284	0.301	0.297	0.305	0.347	0.421	0.387	0.363	0.436	0.355	0.368	0.391	0.41	0.53	0.442	0.46
1725	0.413	0.342	0.368	0.348	0.286	0.304	0.295	0.297	0.357	0.421	0.366	0.365	0.426	0.345	0.367	0.392	0.411	0.528	0.442	0.461
1740	0.416	0.353	0.377	0.35	0.283	0.304	0.294	0.3	0.362	0.418	0.364	0.369	0.432	0.351	0.374	0.397	0.41	0.531	0.443	0.467
1755	0.419	0.359	0.381	0.352	0.282	0.305	0.29	0.313	0.366	0.422	0.374	0.38	0.431	0.352	0.379	0.391	0.412	0.532	0.449	0.468
1770	0.421	0.339	0.373	0.351	0.283	0.293	0.295	0.27	0.378	0.423	0.373	0.383	0.434	0.359	0.387	0.394	0.409	0.539	0.454	0.468
1785	0.425	0.346	0.374	0.34	0.283	0.297	0.301	0.266	0.38	0.426	0.379	0.392	0.348	0.363	0.391	0.384	0.41	0.544	0.459	0.467
1800	0.416	0.348	0.378	0.342	0.281	0.303	0.311	0.266	0.38	0.429	0.388	0.397	0.379	0.348	0.386	0.386	0.411	0.546	0.462	0.473
OD600 under herbicides (BO and QC)
Time (min)	Com				Com+AA				Com+Vit				Com+OA				Com+All
0	0.123	0.124	0.124	0.123	0.121	0.122	0.123	0.128	0.123	0.123	0.123	0.122	0.133	0.137	0.133	0.134	0.127	0.127	0.129	0.132
15	0.126	0.128	0.127	0.127	0.124	0.126	0.126	0.131	0.13	0.13	0.13	0.129	0.132	0.135	0.133	0.132	0.127	0.127	0.127	0.131
30	0.137	0.137	0.135	0.132	0.131	0.132	0.13	0.134	0.137	0.141	0.146	0.146	0.14	0.138	0.139	0.136	0.132	0.133	0.134	0.134
45	0.155	0.151	0.15	0.146	0.145	0.147	0.147	0.135	0.143	0.16	0.167	0.167	0.152	0.156	0.149	0.146	0.144	0.15	0.148	0.135
60	0.173	0.167	0.166	0.161	0.159	0.162	0.163	0.138	0.148	0.177	0.186	0.186	0.165	0.172	0.166	0.155	0.159	0.163	0.164	0.137
75	0.19	0.183	0.18	0.176	0.173	0.178	0.179	0.143	0.154	0.193	0.204	0.204	0.172	0.182	0.17	0.168	0.171	0.177	0.173	0.14
90	0.209	0.2	0.196	0.192	0.19	0.194	0.195	0.148	0.161	0.211	0.219	0.22	0.186	0.189	0.183	0.177	0.185	0.182	0.184	0.141
105	0.22	0.215	0.211	0.204	0.202	0.208	0.208	0.154	0.167	0.225	0.233	0.235	0.191	0.202	0.198	0.19	0.187	0.198	0.191	0.143
120	0.233	0.224	0.223	0.217	0.214	0.22	0.22	0.16	0.172	0.241	0.247	0.252	0.202	0.206	0.205	0.195	0.203	0.208	0.201	0.149
135	0.243	0.239	0.232	0.23	0.223	0.228	0.232	0.167	0.178	0.255	0.256	0.265	0.216	0.213	0.216	0.209	0.205	0.215	0.216	0.147
150	0.258	0.253	0.242	0.241	0.234	0.239	0.241	0.176	0.184	0.264	0.274	0.279	0.23	0.231	0.235	0.226	0.216	0.221	0.228	0.155
165	0.266	0.261	0.251	0.248	0.247	0.25	0.252	0.182	0.19	0.274	0.284	0.289	0.251	0.251	0.247	0.236	0.229	0.227	0.239	0.155
180	0.273	0.275	0.263	0.261	0.259	0.266	0.258	0.193	0.197	0.291	0.299	0.301	0.266	0.266	0.271	0.257	0.234	0.243	0.251	0.172
195	0.277	0.291	0.271	0.272	0.269	0.277	0.269	0.203	0.207	0.306	0.309	0.32	0.276	0.283	0.283	0.277	0.248	0.256	0.263	0.181
210	0.3	0.317	0.284	0.291	0.28	0.287	0.28	0.216	0.218	0.328	0.323	0.335	0.285	0.308	0.303	0.291	0.265	0.265	0.27	0.191
225	0.323	0.357	0.313	0.343	0.301	0.32	0.301	0.242	0.243	0.341	0.341	0.352	0.31	0.301	0.308	0.301	0.285	0.279	0.281	0.199
240	0.356	0.368	0.337	0.362	0.34	0.356	0.412	0.277	0.254	0.37	0.369	0.384	0.319	0.331	0.31	0.325	0.301	0.292	0.301	0.207
255	0.363	0.378	0.383	0.39	0.394	0.37	0.42	0.274	0.273	0.412	0.399	0.411	0.327	0.339	0.356	0.34	0.305	0.305	0.319	0.222
270	0.383	0.394	0.399	0.39	0.397	0.363	0.44	0.279	0.292	0.439	0.415	0.461	0.313	0.341	0.317	0.343	0.334	0.33	0.327	0.229
285	0.38	0.41	0.41	0.401	0.409	0.411	0.421	0.299	0.317	0.462	0.427	0.498	0.313	0.349	0.347	0.33	0.329	0.339	0.348	0.235
300	0.385	0.425	0.407	0.391	0.434	0.408	0.414	0.301	0.34	0.475	0.428	0.494	0.331	0.356	0.331	0.344	0.359	0.348	0.359	0.237
315	0.388	0.428	0.401	0.406	0.457	0.398	0.431	0.319	0.355	0.491	0.456	0.477	0.343	0.367	0.342	0.355	0.352	0.353	0.366	0.274
330	0.4	0.423	0.421	0.416	0.448	0.425	0.448	0.31	0.358	0.507	0.463	0.472	0.359	0.389	0.346	0.383	0.382	0.379	0.375	0.26
345	0.407	0.451	0.411	0.412	0.422	0.429	0.451	0.317	0.356	0.533	0.469	0.488	0.34	0.383	0.36	0.358	0.398	0.392	0.393	0.282
360	0.412	0.463	0.418	0.413	0.439	0.444	0.466	0.321	0.354	0.531	0.489	0.476	0.331	0.342	0.385	0.355	0.388	0.388	0.386	0.287
375	0.424	0.45	0.42	0.419	0.43	0.439	0.464	0.314	0.348	0.532	0.488	0.499	0.353	0.371	0.371	0.348	0.439	0.381	0.398	0.269
390	0.43	0.466	0.425	0.423	0.454	0.45	0.445	0.319	0.359	0.532	0.489	0.497	0.342	0.403	0.415	0.36	0.404	0.401	0.4	0.296
405	0.439	0.475	0.429	0.407	0.448	0.451	0.448	0.329	0.362	0.531	0.502	0.513	0.372	0.413	0.428	0.365	0.403	0.405	0.397	0.276
420	0.424	0.464	0.438	0.407	0.455	0.439	0.456	0.341	0.371	0.52	0.508	0.506	0.378	0.382	0.403	0.391	0.414	0.395	0.368	0.278
435	0.432	0.459	0.438	0.448	0.464	0.442	0.46	0.341	0.372	0.524	0.512	0.511	0.377	0.396	0.376	0.357	0.408	0.389	0.405	0.294
450	0.431	0.475	0.425	0.425	0.464	0.457	0.453	0.35	0.368	0.514	0.515	0.514	0.364	0.419	0.432	0.39	0.413	0.374	0.374	0.343
465	0.445	0.489	0.422	0.424	0.443	0.454	0.437	0.352	0.375	0.526	0.525	0.522	0.371	0.4	0.411	0.364	0.419	0.412	0.405	0.373
480	0.434	0.471	0.427	0.426	0.444	0.442	0.443	0.358	0.37	0.521	0.517	0.501	0.388	0.4	0.378	0.372	0.42	0.449	0.392	0.316
495	0.423	0.471	0.411	0.433	0.452	0.444	0.424	0.358	0.369	0.509	0.525	0.491	0.387	0.381	0.414	0.383	0.422	0.41	0.479	0.339
510	0.428	0.465	0.409	0.424	0.456	0.433	0.427	0.354	0.378	0.508	0.521	0.486	0.379	0.395	0.391	0.366	0.423	0.41	0.444	0.336
525	0.435	0.464	0.412	0.427	0.458	0.44	0.428	0.356	0.378	0.508	0.531	0.486	0.396	0.416	0.389	0.4	0.424	0.394	0.468	0.327
540	0.431	0.466	0.419	0.434	0.456	0.446	0.429	0.357	0.378	0.508	0.531	0.493	0.41	0.41	0.449	0.378	0.419	0.401	0.417	0.318
555	0.427	0.448	0.428	0.429	0.463	0.448	0.422	0.36	0.38	0.509	0.537	0.5	0.406	0.398	0.405	0.392	0.447	0.401	0.452	0.356
570	0.433	0.45	0.42	0.425	0.465	0.448	0.428	0.36	0.384	0.513	0.522	0.504	0.422	0.397	0.403	0.419	0.425	0.404	0.451	0.378
585	0.437	0.45	0.428	0.43	0.459	0.454	0.432	0.361	0.386	0.519	0.518	0.513	0.417	0.409	0.4	0.44	0.468	0.432	0.453	0.368
600	0.443	0.452	0.431	0.434	0.461	0.463	0.437	0.363	0.386	0.516	0.519	0.521	0.444	0.428	0.371	0.413	0.464	0.428	0.441	0.345
615	0.454	0.446	0.433	0.437	0.467	0.46	0.442	0.368	0.388	0.521	0.53	0.527	0.432	0.456	0.373	0.43	0.456	0.435	0.477	0.361
630	0.467	0.434	0.432	0.438	0.469	0.447	0.449	0.367	0.391	0.528	0.535	0.532	0.455	0.407	0.376	0.447	0.465	0.468	0.484	0.368
645	0.47	0.432	0.436	0.433	0.473	0.446	0.454	0.367	0.391	0.528	0.541	0.535	0.438	0.415	0.401	0.439	0.457	0.45	0.479	0.384
660	0.459	0.436	0.426	0.437	0.478	0.445	0.455	0.371	0.396	0.535	0.545	0.538	0.44	0.434	0.408	0.462	0.488	0.473	0.467	0.383
675	0.452	0.421	0.429	0.444	0.479	0.451	0.46	0.37	0.397	0.536	0.547	0.546	0.476	0.43	0.42	0.446	0.468	0.464	0.467	0.387
690	0.441	0.424	0.431	0.45	0.484	0.456	0.464	0.369	0.401	0.539	0.549	0.553	0.455	0.453	0.429	0.426	0.461	0.48	0.467	0.382
705	0.443	0.426	0.436	0.455	0.49	0.457	0.464	0.371	0.403	0.543	0.55	0.558	0.47	0.439	0.433	0.448	0.45	0.464	0.481	0.381
720	0.442	0.426	0.441	0.454	0.479	0.459	0.461	0.37	0.407	0.543	0.556	0.561	0.473	0.456	0.455	0.441	0.477	0.486	0.466	0.389
735	0.439	0.429	0.444	0.454	0.479	0.461	0.466	0.37	0.415	0.548	0.559	0.555	0.484	0.447	0.433	0.444	0.46	0.457	0.487	0.424
750	0.442	0.43	0.448	0.456	0.483	0.463	0.47	0.368	0.425	0.555	0.567	0.559	0.488	0.476	0.452	0.438	0.498	0.473	0.498	0.397
765	0.445	0.419	0.45	0.439	0.485	0.463	0.471	0.37	0.423	0.559	0.531	0.564	0.483	0.468	0.449	0.447	0.473	0.488	0.496	0.424
780	0.449	0.422	0.452	0.441	0.485	0.459	0.448	0.372	0.424	0.561	0.537	0.57	0.481	0.485	0.467	0.455	0.517	0.487	0.486	0.411
795	0.454	0.422	0.438	0.445	0.485	0.465	0.433	0.374	0.429	0.563	0.542	0.575	0.478	0.478	0.458	0.461	0.49	0.501	0.505	0.41
810	0.457	0.424	0.442	0.449	0.492	0.47	0.435	0.375	0.422	0.567	0.545	0.577	0.52	0.493	0.463	0.454	0.518	0.505	0.516	0.39
825	0.46	0.424	0.447	0.453	0.494	0.475	0.436	0.374	0.428	0.551	0.55	0.582	0.507	0.469	0.468	0.472	0.502	0.509	0.512	0.406
840	0.463	0.425	0.453	0.453	0.494	0.476	0.438	0.37	0.426	0.553	0.553	0.584	0.512	0.484	0.477	0.452	0.529	0.516	0.502	0.438
855	0.469	0.428	0.458	0.456	0.497	0.468	0.438	0.368	0.432	0.555	0.557	0.588	0.525	0.475	0.473	0.479	0.528	0.516	0.538	0.428
870	0.471	0.433	0.47	0.461	0.497	0.474	0.446	0.371	0.425	0.553	0.561	0.592	0.518	0.482	0.477	0.478	0.519	0.521	0.485	0.429
885	0.473	0.439	0.473	0.457	0.499	0.476	0.447	0.373	0.421	0.557	0.555	0.597	0.519	0.477	0.471	0.497	0.518	0.515	0.497	0.429
900	0.476	0.443	0.415	0.461	0.503	0.479	0.453	0.376	0.433	0.559	0.55	0.601	0.525	0.507	0.494	0.494	0.531	0.522	0.515	0.422
915	0.456	0.444	0.417	0.465	0.505	0.484	0.455	0.379	0.43	0.561	0.558	0.606	0.526	0.506	0.482	0.508	0.523	0.521	0.502	0.427
930	0.457	0.448	0.418	0.469	0.507	0.487	0.46	0.376	0.442	0.566	0.561	0.583	0.55	0.497	0.495	0.501	0.549	0.501	0.509	0.425
945	0.458	0.453	0.424	0.454	0.514	0.494	0.442	0.38	0.439	0.569	0.567	0.59	0.528	0.488	0.494	0.517	0.534	0.5	0.529	0.418
960	0.46	0.457	0.426	0.457	0.516	0.499	0.444	0.385	0.438	0.553	0.563	0.592	0.518	0.487	0.505	0.513	0.547	0.489	0.508	0.426
975	0.466	0.461	0.425	0.464	0.481	0.503	0.437	0.382	0.435	0.558	0.568	0.595	0.528	0.486	0.513	0.499	0.499	0.486	0.522	0.435
990	0.472	0.465	0.429	0.467	0.486	0.497	0.439	0.385	0.44	0.563	0.572	0.598	0.533	0.49	0.502	0.51	0.506	0.47	0.509	0.424
1005	0.471	0.467	0.431	0.472	0.49	0.501	0.444	0.384	0.443	0.566	0.575	0.603	0.532	0.494	0.516	0.507	0.496	0.46	0.51	0.435
1020	0.475	0.474	0.433	0.478	0.495	0.509	0.444	0.389	0.444	0.573	0.578	0.599	0.535	0.485	0.507	0.501	0.505	0.488	0.528	0.43
1035	0.476	0.478	0.435	0.481	0.498	0.51	0.444	0.383	0.451	0.574	0.583	0.605	0.542	0.494	0.521	0.51	0.509	0.466	0.509	0.437
1050	0.391	0.483	0.442	0.473	0.503	0.513	0.447	0.394	0.452	0.576	0.585	0.61	0.549	0.496	0.508	0.514	0.514	0.482	0.516	0.429
1065	0.397	0.485	0.45	0.462	0.511	0.518	0.453	0.398	0.453	0.58	0.586	0.616	0.56	0.502	0.509	0.513	0.521	0.488	0.52	0.431
1080	0.401	0.49	0.448	0.466	0.513	0.518	0.453	0.399	0.455	0.587	0.59	0.571	0.562	0.504	0.521	0.519	0.515	0.469	0.53	0.444
1095	0.406	0.498	0.452	0.471	0.475	0.463	0.455	0.399	0.464	0.587	0.593	0.575	0.566	0.5	0.526	0.531	0.51	0.499	0.516	0.441
1110	0.409	0.5	0.455	0.476	0.481	0.473	0.406	0.402	0.463	0.596	0.595	0.582	0.568	0.508	0.526	0.524	0.517	0.489	0.515	0.442
1125	0.411	0.506	0.459	0.478	0.484	0.479	0.407	0.407	0.458	0.595	0.6	0.583	0.578	0.509	0.526	0.536	0.517	0.495	0.536	0.437
1140	0.414	0.507	0.466	0.481	0.481	0.479	0.414	0.41	0.477	0.597	0.603	0.584	0.58	0.513	0.539	0.499	0.527	0.523	0.522	0.429
1155	0.417	0.514	0.47	0.486	0.482	0.482	0.417	0.402	0.465	0.601	0.605	0.588	0.567	0.515	0.537	0.496	0.533	0.49	0.518	0.432
1170	0.424	0.47	0.477	0.49	0.488	0.488	0.423	0.405	0.466	0.616	0.61	0.592	0.585	0.513	0.541	0.483	0.531	0.452	0.532	0.427
1185	0.432	0.471	0.481	0.495	0.491	0.488	0.433	0.42	0.477	0.622	0.615	0.597	0.577	0.513	0.542	0.495	0.527	0.458	0.525	0.431
1200	0.433	0.435	0.487	0.497	0.496	0.492	0.426	0.409	0.479	0.621	0.614	0.603	0.595	0.529	0.553	0.503	0.545	0.466	0.538	0.426
1215	0.431	0.446	0.501	0.497	0.5	0.495	0.419	0.406	0.475	0.613	0.624	0.603	0.589	0.522	0.552	0.5	0.52	0.48	0.546	0.428
1230	0.43	0.447	0.503	0.5	0.5	0.494	0.429	0.418	0.489	0.622	0.635	0.606	0.602	0.532	0.551	0.508	0.516	0.486	0.561	0.429
1245	0.437	0.452	0.503	0.505	0.46	0.486	0.429	0.413	0.487	0.588	0.634	0.581	0.609	0.512	0.557	0.509	0.52	0.496	0.562	0.443
1260	0.442	0.458	0.507	0.51	0.464	0.49	0.423	0.412	0.498	0.594	0.641	0.584	0.598	0.517	0.568	0.499	0.526	0.508	0.572	0.455
1275	0.442	0.466	0.508	0.512	0.464	0.5	0.432	0.419	0.496	0.597	0.648	0.587	0.613	0.527	0.56	0.525	0.528	0.508	0.586	0.466
1290	0.444	0.467	0.511	0.517	0.466	0.505	0.433	0.426	0.49	0.6	0.645	0.593	0.61	0.525	0.576	0.516	0.52	0.498	0.594	0.472
1305	0.445	0.466	0.515	0.519	0.468	0.503	0.442	0.423	0.502	0.597	0.642	0.595	0.603	0.537	0.561	0.516	0.519	0.519	0.605	0.487
1320	0.449	0.472	0.52	0.52	0.475	0.508	0.446	0.431	0.5	0.603	0.653	0.6	0.617	0.543	0.566	0.539	0.524	0.52	0.606	0.498
1335	0.449	0.475	0.526	0.527	0.477	0.514	0.443	0.424	0.508	0.608	0.649	0.605	0.618	0.554	0.575	0.53	0.534	0.532	0.607	0.502
1350	0.451	0.482	0.533	0.536	0.49	0.51	0.446	0.473	0.552	0.601	0.672	0.607	0.613	0.567	0.582	0.551	0.539	0.538	0.621	0.554
1365	0.462	0.477	0.544	0.547	0.434	0.524	0.456	0.503	0.579	0.628	0.661	0.609	0.612	0.571	0.589	0.558	0.541	0.548	0.635	0.599
1380	0.473	0.489	0.547	0.555	0.446	0.518	0.466	0.522	0.604	0.621	0.68	0.616	0.636	0.598	0.507	0.554	0.546	0.566	0.628	0.62
1395	0.478	0.424	0.555	0.565	0.437	0.529	0.475	0.532	0.627	0.632	0.678	0.598	0.634	0.582	0.544	0.569	0.553	0.58	0.632	0.643
1410	0.483	0.426	0.564	0.571	0.437	0.536	0.476	0.537	0.634	0.64	0.685	0.614	0.643	0.595	0.554	0.571	0.558	0.596	0.643	0.649
1425	0.484	0.43	0.571	0.579	0.453	0.55	0.483	0.541	0.637	0.641	0.685	0.617	0.65	0.596	0.528	0.574	0.563	0.602	0.626	0.656
1440	0.494	0.432	0.53	0.582	0.448	0.549	0.492	0.545	0.641	0.642	0.687	0.62	0.603	0.611	0.537	0.589	0.568	0.606	0.634	0.665
1455	0.489	0.432	0.534	0.59	0.463	0.545	0.487	0.553	0.644	0.648	0.689	0.631	0.619	0.611	0.535	0.599	0.577	0.608	0.637	0.665
1470	0.498	0.437	0.476	0.508	0.447	0.558	0.492	0.545	0.647	0.626	0.694	0.636	0.623	0.586	0.559	0.59	0.573	0.614	0.645	0.666
1485	0.503	0.438	0.479	0.513	0.457	0.557	0.492	0.55	0.65	0.634	0.655	0.648	0.618	0.605	0.536	0.59	0.582	0.619	0.651	0.675
1500	0.502	0.437	0.484	0.518	0.457	0.56	0.492	0.554	0.651	0.641	0.649	0.649	0.634	0.595	0.56	0.604	0.587	0.624	0.649	0.673
1515	0.51	0.437	0.489	0.524	0.466	0.563	0.501	0.545	0.656	0.645	0.655	0.648	0.628	0.607	0.543	0.596	0.594	0.62	0.655	0.678
1530	0.507	0.441	0.488	0.524	0.459	0.557	0.503	0.542	0.65	0.649	0.661	0.659	0.641	0.601	0.565	0.609	0.594	0.62	0.656	0.68
1545	0.505	0.443	0.488	0.534	0.466	0.56	0.502	0.543	0.649	0.653	0.666	0.658	0.631	0.602	0.552	0.595	0.593	0.613	0.662	0.682
1560	0.512	0.436	0.493	0.534	0.464	0.567	0.501	0.543	0.646	0.656	0.667	0.659	0.641	0.604	0.571	0.616	0.575	0.609	0.666	0.68
1575	0.517	0.433	0.495	0.539	0.47	0.57	0.51	0.542	0.645	0.663	0.661	0.671	0.645	0.578	0.565	0.618	0.584	0.61	0.668	0.678
1590	0.506	0.437	0.498	0.538	0.464	0.569	0.504	0.543	0.636	0.662	0.659	0.67	0.647	0.582	0.572	0.621	0.585	0.607	0.67	0.672
1605	0.506	0.438	0.499	0.542	0.465	0.565	0.51	0.543	0.634	0.668	0.665	0.657	0.652	0.58	0.571	0.622	0.541	0.604	0.672	0.665
1620	0.508	0.439	0.497	0.544	0.468	0.503	0.509	0.541	0.632	0.67	0.679	0.67	0.656	0.579	0.577	0.626	0.547	0.611	0.672	0.666
1635	0.509	0.438	0.501	0.548	0.469	0.504	0.446	0.541	0.634	0.673	0.682	0.667	0.652	0.586	0.58	0.629	0.547	0.596	0.673	0.658
1650	0.511	0.442	0.507	0.447	0.472	0.519	0.448	0.546	0.634	0.677	0.682	0.665	0.659	0.586	0.574	0.621	0.547	0.593	0.673	0.663
1665	0.51	0.441	0.505	0.444	0.473	0.517	0.45	0.544	0.62	0.675	0.64	0.673	0.652	0.588	0.575	0.612	0.548	0.6	0.679	0.659
1680	0.514	0.439	0.507	0.447	0.475	0.514	0.456	0.546	0.623	0.678	0.637	0.68	0.659	0.593	0.577	0.622	0.548	0.606	0.682	0.66
1695	0.512	0.439	0.505	0.44	0.469	0.517	0.452	0.544	0.603	0.677	0.636	0.669	0.657	0.594	0.578	0.623	0.549	0.606	0.684	0.654
1710	0.523	0.446	0.505	0.445	0.48	0.524	0.456	0.552	0.608	0.681	0.639	0.672	0.647	0.594	0.583	0.626	0.547	0.606	0.647	0.647
1725	0.525	0.447	0.506	0.449	0.473	0.526	0.459	0.548	0.605	0.683	0.644	0.68	0.662	0.603	0.591	0.63	0.546	0.609	0.649	0.649
1740	0.526	0.451	0.513	0.45	0.487	0.524	0.459	0.55	0.609	0.685	0.652	0.685	0.658	0.604	0.583	0.63	0.547	0.616	0.649	0.65
1755	0.534	0.454	0.513	0.45	0.472	0.528	0.457	0.549	0.612	0.69	0.655	0.691	0.66	0.602	0.602	0.618	0.545	0.624	0.651	0.651
1770	0.532	0.455	0.517	0.455	0.489	0.531	0.46	0.558	0.608	0.692	0.652	0.69	0.623	0.603	0.573	0.637	0.543	0.625	0.655	0.659
1785	0.528	0.454	0.513	0.451	0.483	0.525	0.457	0.557	0.608	0.696	0.649	0.699	0.622	0.602	0.583	0.649	0.545	0.631	0.652	0.655
1800	0.539	0.456	0.519	0.458	0.49	0.529	0.458	0.561	0.61	0.698	0.658	0.699	0.624	0.586	0.591	0.654	0.54	0.638	0.658	0.653
OD600 under sulfonamide antibiotics (SMX and SMT)
Time (min)	Com				Com+AA				Com+Vit				Com+OA				Com+All
0	0.128	0.119	0.118	0.117	0.117	0.119	0.117	0.118	0.122	0.121	0.121	0.124	0.132	0.124	0.126	0.126	0.124	0.123	0.125	0.124
15	0.132	0.122	0.122	0.121	0.12	0.122	0.12	0.122	0.126	0.125	0.124	0.127	0.135	0.127	0.128	0.129	0.124	0.123	0.126	0.124
30	0.135	0.129	0.132	0.131	0.127	0.128	0.125	0.125	0.13	0.129	0.129	0.132	0.137	0.13	0.131	0.131	0.126	0.126	0.127	0.126
45	0.137	0.145	0.149	0.147	0.142	0.145	0.141	0.141	0.147	0.147	0.144	0.135	0.138	0.14	0.147	0.144	0.14	0.137	0.135	0.128
60	0.139	0.161	0.166	0.163	0.158	0.161	0.156	0.155	0.163	0.163	0.162	0.138	0.138	0.153	0.16	0.155	0.154	0.154	0.15	0.135
75	0.143	0.177	0.182	0.179	0.172	0.177	0.171	0.17	0.179	0.178	0.178	0.143	0.139	0.165	0.172	0.168	0.167	0.166	0.165	0.144
90	0.147	0.192	0.195	0.194	0.186	0.192	0.184	0.182	0.194	0.192	0.193	0.147	0.14	0.177	0.183	0.177	0.179	0.179	0.176	0.158
105	0.152	0.207	0.206	0.205	0.199	0.204	0.199	0.197	0.207	0.206	0.207	0.152	0.143	0.184	0.192	0.189	0.192	0.189	0.188	0.174
120	0.157	0.219	0.218	0.218	0.209	0.216	0.211	0.209	0.22	0.219	0.22	0.158	0.143	0.194	0.201	0.197	0.198	0.203	0.197	0.183
135	0.163	0.231	0.233	0.231	0.221	0.23	0.224	0.223	0.231	0.231	0.232	0.165	0.143	0.201	0.208	0.205	0.206	0.207	0.208	0.191
150	0.168	0.245	0.247	0.238	0.233	0.24	0.237	0.236	0.244	0.238	0.245	0.169	0.143	0.21	0.213	0.208	0.216	0.216	0.215	0.2
165	0.175	0.254	0.255	0.25	0.244	0.247	0.249	0.246	0.256	0.248	0.257	0.178	0.146	0.215	0.221	0.216	0.226	0.226	0.225	0.213
180	0.183	0.265	0.269	0.252	0.25	0.252	0.257	0.255	0.262	0.258	0.266	0.187	0.148	0.224	0.226	0.226	0.233	0.236	0.234	0.224
195	0.192	0.277	0.278	0.261	0.258	0.261	0.265	0.261	0.271	0.268	0.278	0.195	0.151	0.234	0.234	0.231	0.242	0.247	0.253	0.23
210	0.208	0.289	0.295	0.271	0.273	0.278	0.271	0.277	0.278	0.279	0.29	0.209	0.155	0.242	0.242	0.235	0.256	0.259	0.26	0.244
225	0.246	0.318	0.323	0.288	0.289	0.287	0.277	0.29	0.289	0.281	0.295	0.214	0.16	0.251	0.25	0.239	0.269	0.27	0.269	0.253
240	0.257	0.35	0.349	0.31	0.305	0.317	0.284	0.299	0.311	0.3	0.32	0.251	0.167	0.258	0.259	0.245	0.279	0.276	0.275	0.264
255	0.276	0.367	0.363	0.348	0.334	0.343	0.296	0.313	0.357	0.33	0.345	0.367	0.172	0.263	0.268	0.253	0.292	0.291	0.282	0.27
270	0.282	0.377	0.359	0.371	0.356	0.379	0.32	0.326	0.377	0.382	0.434	0.371	0.179	0.268	0.267	0.256	0.306	0.308	0.296	0.283
285	0.276	0.384	0.372	0.374	0.365	0.38	0.332	0.342	0.386	0.43	0.422	0.359	0.185	0.276	0.272	0.271	0.316	0.312	0.315	0.3
300	0.278	0.39	0.379	0.41	0.385	0.378	0.344	0.349	0.426	0.478	0.428	0.373	0.184	0.285	0.278	0.273	0.317	0.335	0.321	0.311
315	0.281	0.403	0.398	0.411	0.381	0.384	0.351	0.36	0.513	0.471	0.433	0.383	0.184	0.286	0.274	0.288	0.327	0.34	0.329	0.325
330	0.284	0.405	0.395	0.404	0.409	0.381	0.361	0.356	0.525	0.499	0.469	0.395	0.179	0.274	0.273	0.265	0.326	0.362	0.35	0.325
345	0.282	0.408	0.405	0.402	0.398	0.386	0.368	0.37	0.492	0.503	0.499	0.386	0.183	0.272	0.275	0.278	0.348	0.384	0.356	0.333
360	0.277	0.417	0.405	0.403	0.399	0.389	0.377	0.377	0.507	0.531	0.489	0.423	0.189	0.285	0.282	0.295	0.357	0.376	0.374	0.333
375	0.278	0.423	0.406	0.412	0.409	0.376	0.393	0.383	0.496	0.525	0.467	0.42	0.204	0.287	0.282	0.301	0.362	0.379	0.381	0.35
390	0.281	0.415	0.42	0.433	0.422	0.396	0.399	0.398	0.508	0.523	0.465	0.406	0.21	0.304	0.299	0.304	0.386	0.406	0.368	0.382
405	0.28	0.418	0.43	0.433	0.437	0.42	0.405	0.409	0.514	0.525	0.477	0.424	0.216	0.298	0.312	0.297	0.391	0.412	0.387	0.368
420	0.283	0.422	0.425	0.431	0.474	0.408	0.422	0.422	0.514	0.517	0.49	0.409	0.222	0.296	0.307	0.302	0.373	0.407	0.386	0.414
435	0.287	0.42	0.428	0.43	0.465	0.427	0.414	0.431	0.509	0.531	0.472	0.41	0.22	0.307	0.318	0.31	0.392	0.407	0.377	0.38
450	0.294	0.424	0.438	0.441	0.492	0.441	0.419	0.437	0.493	0.523	0.475	0.417	0.235	0.319	0.323	0.31	0.384	0.393	0.387	0.378
465	0.297	0.434	0.443	0.439	0.477	0.445	0.411	0.441	0.502	0.506	0.488	0.402	0.23	0.325	0.324	0.313	0.386	0.403	0.395	0.392
480	0.303	0.441	0.446	0.447	0.476	0.438	0.418	0.433	0.479	0.505	0.473	0.407	0.233	0.325	0.332	0.314	0.424	0.426	0.426	0.41
495	0.309	0.445	0.45	0.43	0.455	0.444	0.421	0.439	0.488	0.498	0.472	0.394	0.244	0.331	0.332	0.309	0.398	0.429	0.397	0.431
510	0.32	0.431	0.429	0.431	0.456	0.418	0.424	0.43	0.491	0.497	0.475	0.383	0.236	0.308	0.333	0.324	0.42	0.419	0.427	0.404
525	0.313	0.438	0.435	0.415	0.459	0.434	0.422	0.439	0.479	0.485	0.481	0.372	0.245	0.327	0.334	0.33	0.452	0.424	0.425	0.426
540	0.307	0.445	0.439	0.397	0.456	0.43	0.425	0.44	0.478	0.49	0.479	0.383	0.254	0.328	0.346	0.321	0.446	0.459	0.414	0.429
555	0.311	0.453	0.443	0.404	0.446	0.434	0.42	0.448	0.482	0.487	0.455	0.383	0.246	0.341	0.34	0.333	0.446	0.441	0.451	0.44
570	0.313	0.453	0.452	0.406	0.449	0.435	0.423	0.45	0.483	0.487	0.463	0.39	0.257	0.334	0.325	0.331	0.467	0.431	0.441	0.422
585	0.315	0.461	0.456	0.408	0.448	0.418	0.43	0.452	0.48	0.484	0.45	0.371	0.254	0.344	0.332	0.345	0.444	0.47	0.447	0.431
600	0.319	0.465	0.454	0.414	0.449	0.414	0.437	0.459	0.478	0.491	0.446	0.369	0.258	0.345	0.334	0.351	0.465	0.433	0.439	0.423
615	0.324	0.467	0.459	0.416	0.417	0.415	0.444	0.456	0.483	0.492	0.448	0.359	0.265	0.351	0.341	0.344	0.508	0.455	0.454	0.43
630	0.329	0.468	0.465	0.42	0.422	0.413	0.443	0.455	0.493	0.489	0.451	0.346	0.267	0.365	0.346	0.348	0.442	0.475	0.456	0.439
645	0.333	0.47	0.433	0.428	0.423	0.412	0.446	0.453	0.482	0.492	0.455	0.365	0.271	0.368	0.346	0.347	0.439	0.482	0.492	0.469
660	0.338	0.411	0.438	0.434	0.425	0.413	0.457	0.438	0.487	0.493	0.449	0.368	0.279	0.377	0.362	0.353	0.477	0.51	0.469	0.469
675	0.339	0.405	0.441	0.438	0.426	0.419	0.434	0.441	0.49	0.479	0.454	0.359	0.272	0.356	0.364	0.369	0.488	0.471	0.5	0.444
690	0.338	0.402	0.411	0.442	0.429	0.418	0.435	0.445	0.49	0.488	0.459	0.386	0.285	0.359	0.367	0.372	0.485	0.459	0.469	0.446
705	0.339	0.403	0.415	0.444	0.428	0.42	0.402	0.452	0.496	0.499	0.458	0.365	0.285	0.366	0.368	0.373	0.471	0.489	0.493	0.471
720	0.339	0.407	0.423	0.448	0.427	0.423	0.393	0.454	0.502	0.504	0.46	0.363	0.287	0.384	0.376	0.381	0.481	0.484	0.492	0.479
735	0.338	0.413	0.428	0.451	0.431	0.419	0.394	0.436	0.488	0.49	0.464	0.409	0.287	0.387	0.373	0.394	0.475	0.475	0.489	0.468
750	0.342	0.414	0.43	0.456	0.436	0.42	0.397	0.44	0.5	0.493	0.471	0.398	0.296	0.391	0.369	0.407	0.485	0.458	0.523	0.468
765	0.343	0.419	0.434	0.459	0.434	0.422	0.398	0.443	0.506	0.49	0.47	0.397	0.298	0.397	0.378	0.404	0.472	0.471	0.498	0.455
780	0.345	0.42	0.437	0.463	0.433	0.429	0.4	0.447	0.512	0.487	0.471	0.391	0.3	0.391	0.383	0.398	0.46	0.486	0.507	0.464
795	0.345	0.425	0.429	0.466	0.438	0.433	0.401	0.451	0.521	0.49	0.443	0.384	0.3	0.377	0.372	0.399	0.454	0.492	0.532	0.481
810	0.346	0.428	0.43	0.466	0.443	0.434	0.407	0.44	0.515	0.494	0.468	0.39	0.298	0.378	0.378	0.404	0.482	0.51	0.532	0.49
825	0.347	0.435	0.433	0.47	0.445	0.422	0.411	0.445	0.532	0.495	0.477	0.389	0.313	0.387	0.379	0.404	0.46	0.498	0.542	0.513
840	0.348	0.438	0.436	0.469	0.45	0.422	0.413	0.445	0.529	0.511	0.463	0.4	0.3	0.392	0.39	0.396	0.479	0.502	0.546	0.509
855	0.35	0.443	0.442	0.471	0.459	0.428	0.417	0.447	0.524	0.523	0.494	0.403	0.302	0.399	0.391	0.395	0.475	0.478	0.558	0.539
870	0.352	0.441	0.449	0.48	0.464	0.433	0.418	0.448	0.517	0.508	0.469	0.407	0.301	0.401	0.379	0.41	0.486	0.518	0.552	0.512
885	0.355	0.445	0.451	0.483	0.466	0.435	0.423	0.451	0.52	0.516	0.495	0.409	0.311	0.408	0.38	0.407	0.479	0.506	0.566	0.555
900	0.361	0.45	0.454	0.484	0.47	0.441	0.426	0.456	0.509	0.516	0.485	0.418	0.321	0.422	0.402	0.407	0.506	0.528	0.569	0.568
915	0.364	0.452	0.461	0.486	0.475	0.446	0.432	0.457	0.516	0.511	0.481	0.409	0.323	0.41	0.394	0.425	0.491	0.516	0.57	0.543
930	0.364	0.437	0.465	0.492	0.479	0.448	0.44	0.461	0.531	0.531	0.501	0.413	0.317	0.42	0.397	0.414	0.524	0.533	0.579	0.553
945	0.372	0.447	0.469	0.443	0.48	0.451	0.444	0.465	0.523	0.537	0.478	0.433	0.324	0.433	0.407	0.415	0.517	0.519	0.56	0.53
960	0.374	0.451	0.468	0.449	0.486	0.454	0.45	0.468	0.541	0.536	0.485	0.421	0.332	0.436	0.41	0.432	0.539	0.543	0.587	0.539
975	0.372	0.45	0.47	0.457	0.493	0.448	0.455	0.471	0.53	0.524	0.499	0.438	0.325	0.447	0.414	0.439	0.519	0.54	0.57	0.558
990	0.374	0.454	0.467	0.455	0.494	0.447	0.449	0.476	0.539	0.558	0.495	0.429	0.328	0.44	0.414	0.438	0.505	0.522	0.583	0.532
1005	0.375	0.46	0.467	0.459	0.498	0.453	0.453	0.466	0.532	0.549	0.504	0.445	0.329	0.443	0.421	0.444	0.528	0.519	0.573	0.565
1020	0.383	0.465	0.477	0.461	0.502	0.45	0.458	0.472	0.542	0.543	0.527	0.457	0.331	0.424	0.401	0.435	0.511	0.528	0.586	0.546
1035	0.383	0.469	0.479	0.451	0.506	0.454	0.465	0.478	0.536	0.531	0.503	0.457	0.337	0.424	0.4	0.445	0.515	0.53	0.576	0.545
1050	0.39	0.47	0.46	0.455	0.494	0.457	0.467	0.479	0.563	0.561	0.54	0.475	0.333	0.43	0.416	0.443	0.556	0.536	0.56	0.567
1065	0.387	0.477	0.466	0.459	0.5	0.462	0.472	0.485	0.56	0.555	0.508	0.456	0.338	0.434	0.405	0.444	0.545	0.54	0.551	0.558
1080	0.384	0.483	0.465	0.458	0.505	0.463	0.476	0.487	0.566	0.555	0.545	0.488	0.335	0.419	0.392	0.447	0.55	0.547	0.573	0.563
1095	0.396	0.481	0.471	0.466	0.477	0.468	0.481	0.494	0.568	0.552	0.528	0.452	0.338	0.424	0.394	0.467	0.549	0.55	0.565	0.575
1110	0.391	0.49	0.474	0.472	0.48	0.473	0.486	0.498	0.572	0.567	0.557	0.474	0.339	0.43	0.397	0.46	0.557	0.562	0.567	0.563
1125	0.394	0.476	0.477	0.476	0.48	0.478	0.488	0.467	0.589	0.57	0.542	0.475	0.345	0.433	0.408	0.413	0.56	0.567	0.582	0.576
1140	0.396	0.474	0.482	0.464	0.484	0.481	0.446	0.471	0.591	0.574	0.541	0.455	0.345	0.439	0.409	0.426	0.56	0.57	0.585	0.581
1155	0.395	0.471	0.465	0.468	0.444	0.483	0.449	0.476	0.594	0.555	0.537	0.483	0.347	0.445	0.42	0.432	0.556	0.566	0.587	0.581
1170	0.406	0.472	0.471	0.473	0.448	0.486	0.457	0.478	0.608	0.57	0.552	0.481	0.348	0.445	0.408	0.449	0.57	0.576	0.588	0.566
1185	0.402	0.47	0.472	0.475	0.453	0.49	0.457	0.482	0.605	0.567	0.537	0.486	0.347	0.442	0.412	0.446	0.573	0.587	0.592	0.569
1200	0.403	0.476	0.476	0.478	0.457	0.494	0.46	0.486	0.606	0.599	0.562	0.487	0.352	0.444	0.417	0.453	0.578	0.585	0.597	0.573
1215	0.411	0.476	0.449	0.482	0.458	0.499	0.465	0.492	0.612	0.597	0.584	0.478	0.352	0.447	0.411	0.467	0.588	0.587	0.598	0.574
1230	0.412	0.48	0.454	0.487	0.46	0.499	0.47	0.495	0.619	0.584	0.534	0.497	0.356	0.445	0.412	0.473	0.589	0.591	0.585	0.578
1245	0.409	0.481	0.461	0.492	0.459	0.504	0.476	0.497	0.619	0.608	0.548	0.498	0.359	0.449	0.42	0.489	0.594	0.595	0.594	0.58
1260	0.417	0.495	0.466	0.494	0.465	0.504	0.478	0.498	0.559	0.604	0.576	0.503	0.362	0.453	0.428	0.501	0.596	0.598	0.593	0.583
1275	0.418	0.484	0.48	0.499	0.468	0.506	0.483	0.498	0.555	0.6	0.566	0.507	0.366	0.459	0.43	0.492	0.599	0.601	0.596	0.586
1290	0.42	0.486	0.465	0.499	0.469	0.513	0.482	0.495	0.544	0.605	0.578	0.5	0.37	0.465	0.449	0.498	0.601	0.605	0.6	0.589
1305	0.423	0.498	0.472	0.497	0.473	0.517	0.489	0.495	0.541	0.6	0.585	0.515	0.367	0.47	0.445	0.508	0.606	0.603	0.602	0.59
1320	0.424	0.497	0.467	0.477	0.472	0.523	0.488	0.495	0.571	0.613	0.574	0.519	0.366	0.476	0.437	0.508	0.609	0.607	0.605	0.593
1335	0.429	0.51	0.471	0.485	0.472	0.525	0.496	0.495	0.576	0.579	0.598	0.534	0.367	0.474	0.436	0.519	0.613	0.61	0.609	0.596
1350	0.475	0.515	0.483	0.474	0.477	0.532	0.498	0.502	0.574	0.586	0.605	0.567	0.418	0.438	0.445	0.534	0.607	0.581	0.619	0.603
1365	0.512	0.526	0.486	0.497	0.48	0.542	0.504	0.462	0.588	0.609	0.612	0.6	0.456	0.445	0.457	0.554	0.625	0.556	0.629	0.615
1380	0.536	0.535	0.496	0.517	0.484	0.555	0.525	0.484	0.601	0.604	0.631	0.631	0.481	0.459	0.458	0.56	0.636	0.569	0.623	0.605
1395	0.553	0.55	0.496	0.517	0.499	0.559	0.46	0.478	0.613	0.629	0.636	0.637	0.503	0.47	0.459	0.575	0.648	0.577	0.63	0.594
1410	0.564	0.556	0.506	0.505	0.503	0.54	0.463	0.49	0.616	0.62	0.643	0.653	0.527	0.481	0.481	0.597	0.653	0.582	0.633	0.6
1425	0.567	0.563	0.511	0.525	0.474	0.545	0.465	0.485	0.615	0.634	0.635	0.654	0.553	0.506	0.492	0.611	0.654	0.587	0.635	0.564
1440	0.571	0.564	0.509	0.532	0.483	0.551	0.472	0.491	0.624	0.637	0.642	0.657	0.569	0.518	0.513	0.633	0.66	0.592	0.637	0.569
1455	0.574	0.565	0.513	0.534	0.488	0.556	0.474	0.501	0.618	0.64	0.649	0.662	0.581	0.518	0.536	0.576	0.665	0.596	0.64	0.568
1470	0.578	0.569	0.518	0.526	0.491	0.546	0.475	0.508	0.623	0.64	0.656	0.66	0.593	0.524	0.528	0.583	0.671	0.591	0.644	0.573
1485	0.579	0.57	0.522	0.537	0.49	0.545	0.484	0.497	0.628	0.641	0.663	0.661	0.599	0.54	0.54	0.586	0.675	0.596	0.647	0.576
1500	0.578	0.575	0.521	0.546	0.484	0.546	0.478	0.493	0.64	0.649	0.67	0.663	0.601	0.561	0.546	0.596	0.654	0.592	0.648	0.579
1515	0.579	0.579	0.521	0.549	0.5	0.551	0.489	0.495	0.636	0.651	0.67	0.666	0.606	0.563	0.557	0.607	0.645	0.597	0.652	0.582
1530	0.581	0.567	0.529	0.554	0.488	0.552	0.486	0.493	0.632	0.657	0.674	0.663	0.603	0.571	0.579	0.603	0.65	0.6	0.647	0.583
1545	0.582	0.57	0.534	0.557	0.498	0.555	0.487	0.49	0.634	0.66	0.673	0.663	0.603	0.58	0.567	0.611	0.652	0.606	0.649	0.584
1560	0.574	0.575	0.54	0.562	0.503	0.559	0.498	0.495	0.635	0.652	0.678	0.653	0.599	0.589	0.576	0.61	0.641	0.61	0.652	0.586
1575	0.566	0.577	0.539	0.56	0.497	0.557	0.467	0.501	0.643	0.656	0.679	0.652	0.599	0.601	0.582	0.616	0.65	0.613	0.575	0.587
1590	0.559	0.581	0.542	0.561	0.515	0.561	0.47	0.496	0.643	0.639	0.652	0.648	0.569	0.619	0.586	0.616	0.65	0.617	0.576	0.589
1605	0.553	0.58	0.542	0.569	0.507	0.556	0.464	0.492	0.65	0.638	0.652	0.651	0.565	0.627	0.583	0.621	0.654	0.617	0.577	0.589
1620	0.551	0.586	0.547	0.573	0.515	0.558	0.472	0.46	0.65	0.642	0.654	0.655	0.571	0.63	0.582	0.626	0.657	0.622	0.578	0.587
1635	0.553	0.588	0.547	0.576	0.52	0.563	0.44	0.471	0.656	0.637	0.658	0.657	0.575	0.636	0.571	0.631	0.661	0.597	0.573	0.589
1650	0.549	0.586	0.551	0.581	0.511	0.516	0.443	0.477	0.654	0.623	0.658	0.66	0.585	0.644	0.57	0.628	0.662	0.603	0.572	0.592
1665	0.551	0.591	0.553	0.585	0.51	0.512	0.446	0.477	0.657	0.628	0.662	0.666	0.579	0.643	0.58	0.626	0.666	0.599	0.575	0.593
1680	0.548	0.595	0.557	0.585	0.514	0.516	0.438	0.48	0.66	0.633	0.66	0.663	0.575	0.658	0.586	0.636	0.669	0.601	0.575	0.596
1695	0.539	0.594	0.55	0.591	0.498	0.507	0.434	0.479	0.663	0.627	0.657	0.656	0.568	0.658	0.596	0.632	0.669	0.602	0.573	0.594
1710	0.539	0.598	0.548	0.588	0.519	0.522	0.451	0.492	0.668	0.632	0.661	0.662	0.573	0.67	0.608	0.64	0.664	0.602	0.578	0.599
1725	0.543	0.604	0.555	0.591	0.524	0.524	0.439	0.489	0.667	0.638	0.669	0.667	0.582	0.671	0.61	0.647	0.668	0.606	0.581	0.596
1740	0.544	0.61	0.559	0.598	0.505	0.518	0.453	0.496	0.671	0.641	0.603	0.672	0.581	0.67	0.627	0.656	0.673	0.611	0.55	0.599
1755	0.542	0.615	0.564	0.603	0.517	0.531	0.44	0.501	0.674	0.646	0.606	0.67	0.58	0.686	0.628	0.659	0.676	0.613	0.552	0.6
1770	0.544	0.62	0.569	0.609	0.521	0.527	0.451	0.499	0.668	0.652	0.606	0.677	0.586	0.683	0.632	0.661	0.678	0.617	0.553	0.602
1785	0.545	0.621	0.573	0.604	0.514	0.531	0.448	0.505	0.67	0.653	0.611	0.673	0.589	0.69	0.629	0.664	0.682	0.621	0.556	0.604
1800	0.549	0.627	0.576	0.61	0.521	0.544	0.447	0.501	0.673	0.658	0.609	0.675	0.586	0.694	0.637	0.667	0.686	0.625	0.556	0.595
The area under each growth curve (AUC).
	TCs	Sulfonamide antibiotics	Herbicides	Biocides
Com	609.399	766.433	770.452	559.714
Com+AA	629.092	764.119	761.906	551.003
Com+Vit	742.044	880.491	921.146	584.689
Com+OA	777.411	700.099	833.861	561.566
Com+All	817.277	860.497	822.263	630.231
Fig.6b
Degradation rate (%)
	DTAC			DBAC
BS	18.48	10.19	14.31	66.78	65.75	68.62
BS+ACLP	13.77	26.84	21.4	86.73	68.28	61.02
ACPL	10.17	11.22	15.19	52.08	46.06	22.28
Microbial growth
	OD600
BS	0.257	0.244	0.241	0.248	0.235
BS+ACLP	0.365	0.407	0.368	0.34	0.349
ACPL	0.341	0.341	0.347	0.363	0.326
Degradation rate (%)
	SM2			SMX
BS	-0.58	0.7		5.5	4.55	4.51
BS+ACLP	6.22	7.27	3.99	2.01	0.7	0.13
ACPL	4.35	5.11	2.54	1.5	1.46	0.74
Microbial growth
	OD600
BS	0.408	0.403	0.407	0.413	0.445
BS+ACLP	0.551	0.522	0.506	0.492	0.533
ACPL	0.387	0.383	0.391	0.427	0.396
Degradation rate (%)
	TC			OTC
BS	24.35	30.45	29.59	29.52	32.45	31.72
BS+ACLP	34.09	28.89	35.77	31.64	26.55	35.75
ACPL	11.56	4.47	3.92	20.8	14.92	12.14
Microbial growth
	OD600
BS	0.315	0.323	0.365	0.359	0.448
BS+ACLP	0.429	0.485	0.463	0.527	0.44
ACPL	0.343	0.335	0.332	0.353	0.337
Degradation rate (%)
	BO			QC
BS	-3.23	3.8		10.5	9.95	10.31
BS+ACLP	38.85	27.42	35.29	4.89	4.31	3.69
ACPL	32.66	26.09	32.92	3.33	4.89	4.73
Microbial growth
	OD600
BS	0.379	0.426	0.441	0.452	0.466
BS+ACLP	0.53	0.523	0.52	0.534	0.534
ACPL	0.388	0.42	0.4	0.389	0.401

## Sheet: Fig.S1
Fig.S1
KEGG Classification		Abundance
L1	L2	TC	OTC	TC&OTC
Metabolism	Amino acid metabolism	881852	790356	685662
	Carbohydrate metabolism	796538	770425	652329
	Metabolism of cofactors and vitamins	775958	658643	606761
	Lipid metabolism	606630	471409	412588
	Metabolism of other amino acids	475816	493227	449083
	Xenobiotics biodegradation and metabolism	469840	412658	362984
	Metabolism of terpenoids and polyketides	463555	403957	331880
	Energy metabolism	339582	298851	260741
	Glycan biosynthesis and metabolism	226400	222837	167134
	Biosynthesis of other secondary metabolites	100578	112943	88593.1
	Nucleotide metabolism	92251	83808	75840.6
Genetic Information Processing	Replication and repair	294905	264116	240996
	Folding, sorting and degradation	177333	142660	139394
	Translation	145840	129204	113542
	Transcription	43161.7	42973.6	37096.5
Environmental Information Processing	Membrane transport	130609	112046	106020
	Signal transduction	41799	29665.6	31836.2
Cellular Processes	Cell motility	233644	145113	152972
	Cell growth and death	86823.3	72994	63059.4
	Transport and catabolism	24125.4	28280.2	23803.6
Organismal Systems	Environmental adaptation	13816.3	12067.3	11798.6
	Cellular community - prokaryotes	8068.82	7453.93	10406.8
	Endocrine system	5254.38	4785.78	4022.14
	Digestive system	2057.34	3212.49	2142.56
Human Diseases	Infectious disease: bacterial	6760.9	6025.48	5797.99
	Infectious disease: parasitic	3118.03	2193.25	3025.59

## Sheet: Fig.S2
Fig.S2
Xenobiotics biodegradation and metabolism	Abundance
	TC			OTC			TC&OTC
Aminobenzoate degradation	10596.4	10204.4	8078.47	11679.4	10914	7129.52	13078.9	11270.7	13201.8
Atrazine degradation	14953.2	14567.1	11636.7	7322.73	8313.67	5247.67	11775.4	11299.1	11440.1
Benzoate degradation	25651.5	25042	21684.3	19517.2	18443	12923.2	26603.9	23320.7	28877.5
Bisphenol degradation	12	20	50.5	124.5	41.5	62	0	5	0
Caprolactam degradation	18553	17592.7	13874	16172.3	15455.7	11035.1	21709.2	19147.3	22182.9
Chloroalkane and chloroalkene degradation	12986.8	12990.1	11879.6	11351	11097.4	8523.63	11956.2	10114.8	11878.9
Chlorocyclohexane and chlorobenzene degradation	11711	11169.1	9397.64	11211.9	10152.9	6113.69	12514.6	10708.2	16043.1
Dioxin degradation	7605.29	6942.16	5058.58	5008.29	4839.52	3590.35	14083.8	12717.3	14214.3
Drug metabolism - cytochrome P450	25353.2	24480.4	21259.3	25563.3	26867.1	21012.1	27762	25096.7	30885.6
Drug metabolism - other enzymes	35640.8	36807.2	37355.8	41520.2	41675.4	37675.9	38337.8	37063.2	40004.6
Ethylbenzene degradation	6627.81	6890.88	6726.5	9517.88	8853.12	6132.69	8823.06	8253.88	7536.31
Fluorobenzoate degradation	19548.5	18670.6	15038.7	12001.1	11523.6	7130.83	17928.2	15477.9	20537.8
Furfural degradation	54.125	48	53.375	117.875	62.75	90.5	61.625	54	128.5
Metabolism of xenobiotics by cytochrome P450	18098.7	17499	15269.4	18331	19467.2	15027.5	19306.8	17447.1	21550.2
Naphthalene degradation	9413.76	9373.45	8364.52	10054.9	10194.7	7897.21	8951.34	7134.45	9180.21
Nitrotoluene degradation	4191.42	4093.84	3233.95	5561.58	5361.68	3049.16	4037.21	3366.63	3589.74
Polycyclic aromatic hydrocarbon degradation	2454.02	2373.22	1927.76	4400.76	4220.34	2643	3167.9	2558.78	2948.76
Steroid degradation	3685.33	3616.07	3082.53	352.067	146.133	229.333	229.067	361.533	363.467
Styrene degradation	21504.8	21144.3	18310.5	20079.6	19371.4	14889.5	26663.6	23373.8	25105.2
Toluene degradation	10650	9993.78	7978.67	6544.3	5728.91	3611.59	9902.76	8656.65	13178.1
Xylene degradation	8774.74	7986.56	5712.47	6243.76	6141.06	4479.32	17599.4	15810.5	17958.6

## Sheet: Fig.S3
Fig.S3
Biomass(FBA)	Abundance(TC)		Biomass(FBA)	Abundance(OTC)		Biomass(FBA)	Abundance(TCs)
137.823	51766.3		179.283	17468.3		213.991	20934.7
189.62	17987.3		79.8365	15981		177.952	11650.3
213.991	7838.67		159.696	11137.3		174.48	10836
177.952	6835.67		177.952	8013.67		178.868	10588.7
165.215	3990.67		95.6267	6630		79.8365	5012.33
179.283	2501		155.725	5521.67		137.823	4600
83.1846	1921.67		161.415	3490		119.793	4582.67
53.9922	1055.33		189.62	3023		138.01	3848
213.991	826.667		90.6838	2269.67		50.4943	3176.67
163.134	691.333		73.3996	2149.33		213.991	2778
74.7014	566.333		356.531	1975		165.215	1873.67
171.831	413.667		83.1846	1833		163.134	1811.67
164.223	374.333		227.405	1147.33		83.1846	1341.67
159.696	337		137.823	951		167.253	1304.67
90.6838	337		171.831	671.333		179.283	1245.67
155.725	259.667		183.086	631		159.696	935.667
161.415	189.667		164.223	628.667		179.283	856.667
179.283	175		335.153	619		155.725	713.667
119.793	144		119.793	607		189.62	626.667
166.514	143		189.62	568		138.01	436
163.134	139.667		53.9922	558.667		163.83	379
189.62	133.667		189.62	500		161.415	335.667
50.4943	126		164.223	490.333		90.6838	305
178.868	116.667		197.758	490		197.758	279.667
79.8365	92.6667		177.952	409.333		163.134	259.667
189.62	90.6667		288.596	357.333		171.831	210.333
138.01	71.6667		163.134	337.333		119.793	176.333
191.344	68.3333		333.978	309.667		174.817	153.667
219.34	59		333.978	305		95.6267	142.333
197.758	54.3333		119.793	276.667		164.223	140.333

## Sheet: Fig.S4
Fig.S4
Degradation efficiency of TC/OTC by a single bacterial strain
	TC residues at 2 days (mg/L)
C2	1.93	2.66	3.08
P1	12.09	12.78	12.31
S4	34.52	35.78	35.09
A1	24.47	22.14	23.94
B4	18.03	18.81	18.93
L3	38.71	38.41	36.37
CK	38.27	38.3	38.54
	OTC residues at 2 days (mg/L)
C2	3.94	9.04	11.49
P1	20.75	22	21.58
S4	27.49	27.02	27.05
A1	24.4	28.01	27.58
B4	22.53	22.84	21.98
L3	28.31	28.44	28.63
CK	27.3	27.08	27.32

[truncated: 6 more sheets: Fig.S5, Fig.S6, Fig.S8, Fig. S9, Fig. S10, Fig. S11]
